# Supplementary material for: Multiomic Metabolic Enrichment Network Analysis Reveals Metabolite–Protein Physical Interaction Subnetworks Altered in Cancer
Source: Mol Cell Proteomics. 2021 Dec 20;21(1):100189. doi: 10.1016/j.mcpro.2021.100189 (PMC8761777; doi:10.1016/j.mcpro.2021.100189)
Supplement: Supplemental Table S1 [file mmc3.txt]

name	metabolites	Enzymes	Geneset_Genes	Expanded_Genes	Target_Size_Genes
celegans_cel_kegg	904	0	0	0	0
eco_kegg	1011	0	0	0	0
celegans_cel_kegg	904	0	0	0	0
eco_kegg	1011	0	0	0	0
fly_dme_biocyc	622	445	441	1663	5174
fly_dme_kegg	1013	0	0	0	0
human_hsa_biocyc	1066	649	867	7042	7587
human_hsa_mfn	3004	1040	1475	9145	6036
mouse_mmu_biocyc	903	638	837	1432	5341
mouse_mmu_kegg	1417	0	0	0	0
rat_rno_kegg	1402	0	0	0	0
yeast_sce_biocyc	683	495	436	2622	3683
yeast_sce_kegg	856	0	0	0	0
zebrafish_dre_kegg	1339	0	0	0	0
zebrafish_dre_mtf	1771	0	0	0	0
