# Supplementary material for: Multiomic Metabolic Enrichment Network Analysis Reveals Metabolite–Protein Physical Interaction Subnetworks Altered in Cancer
Source: Mol Cell Proteomics. 2021 Dec 20;21(1):100189. doi: 10.1016/j.mcpro.2021.100189 (PMC8761777; doi:10.1016/j.mcpro.2021.100189)
Supplement: Supplemental Table S2 [file mmc4.txt]

names	met_set	enzymes	geneset	expanded	target_size
Vitamin D3 (cholecalciferol) metabolism	16	2	6	148	250
Hyaluronan Metabolism	8	3	8	106	250
N-Glycan biosynthesis	48	26	101	940	250
Glycolysis and Gluconeogenesis	49	48	88	2687	250
Glycosphingolipid biosynthesis - ganglioseries	62	16	25	257	250
R Group Synthesis	7	0	0	0	0
C5-Branched dibasic acid metabolism	10	4	2	170	250
Pyruvate Metabolism	20	13	10	641	250
Sialic acid metabolism	107	17	24	322	250
Chondroitin sulfate degradation	37	7	9	160	250
Di-unsaturated fatty acid beta-oxidation	26	7	16	720	250
Putative anti-Inflammatory metabolites formation from EPA	27	11	16	377	250
Linoleate metabolism	46	11	77	518	250
Hexose phosphorylation	20	5	10	743	250
Vitamin B2 (riboflavin) metabolism	8	7	10	152	250
Squalene and cholesterol biosynthesis	55	27	50	930	250
Galactose metabolism	41	19	19	1293	250
Keratan sulfate degradation	68	9	17	191	250
Glycerolipid metabolism	2	1	0	0	0
Carnitine shuttle	72	2	5	122	250
3-oxo-10R-octadecatrienoate beta-oxidation	27	5	9	436	250
Alkaloid biosynthesis II	10	2	3	8	250
Vitamin B1 (thiamin) metabolism	20	6	9	757	250
Glycosphingolipid biosynthesis - globoseries	16	8	8	148	250
Histidine metabolism	33	18	20	992	250
Vitamin B5 - CoA biosynthesis from pantothenate	12	7	8	93	250
Glycosylphosphatidylinositol(GPI)-anchor biosynthesis	6	2	11	87	250
Glycosphingolipid biosynthesis - lactoseries	14	8	9	58	250
Bile acid biosynthesis	82	37	53	1551	250
Parathio degradation	6	2	23	186	250
Propanoate metabolism	31	19	30	1268	250
Blood Group Biosynthesis	44	7	8	71	250
Electron transport chain	7	5	15	267	250
Vitamin H (biotin) metabolism	5	6	1	17	250
Biopterin metabolism	22	9	20	593	250
Vitamin E metabolism	54	12	28	712	250
Androgen and estrogen biosynthesis and metabolism	95	31	91	1512	250
Glycine, serine, alanine and threonine metabolism	88	52	49	1646	250
Caffeine metabolism	11	3	2	36	250
Lipoate metabolism	8	4	4	617	250
Heparan sulfate biosynthesis	2	1	2	23	250
Drug metabolism - cytochrome P450	53	8	85	1111	250
Vitamin B9 (folate) metabolism	33	17	18	781	250
Tryptophan metabolism	94	33	81	1552	250
Glyoxylate and Dicarboxylate Metabolism	12	7	6	376	250
Urea cycle/amino group metabolism	85	39	95	2763	250
De novo fatty acid biosynthesis	106	23	23	709	250
Vitamin A (retinol) metabolism	67	14	52	1034	250
Valine, leucine and isoleucine degradation	65	35	40	1561	250
Fatty Acid Metabolism	63	18	68	1449	250
Glycosaminoglycan degradation	19	11	23	231	250
Fatty acid oxidation	35	2	1	22	250
Fructose and mannose metabolism	33	22	32	1489	250
ROS Detoxification	2	2	6	539	250
Xenobiotics metabolism	110	10	83	1176	250
Saturated fatty acids beta-oxidation	36	16	25	697	250
CoA Catabolism	7	0	0	0	0
Omega-3 fatty acid metabolism	39	10	27	1056	250
Butanoate metabolism	34	18	29	1183	250
Mono-unsaturated fatty acid beta-oxidation	19	5	12	643	250
Glycosphingolipid biosynthesis - neolactoseries	16	11	7	77	250
Vitamin B3 (nicotinate and nicotinamide) metabolism	28	22	35	475	250
Ascorbate (Vitamin C) and Aldarate Metabolism	29	8	5	858	250
Geraniol degradation	2	1	1	19	250
D4&E4-neuroprostanes formation	37	0	0	0	0
Vitamin D	1	0	0	0	0
Dynorphin metabolism	8	2	2	44	250
Heparan sulfate degradation	34	8	9	146	250
Fatty acid oxidation, peroxisome	28	2	1	20	250
Polyunsaturated fatty acid biosynthesis	21	8	18	782	250
Purine metabolism	80	67	144	3449	250
Alanine and Aspartate Metabolism	30	16	15	782	250
Glutathione Metabolism	19	10	20	608	250
Keratan sulfate biosynthesis	66	4	5	62	250
TCA cycle	31	18	24	1362	250
3-Chloroacrylic acid degradation	6	2	10	845	250
Arachidonic acid metabolism	95	31	121	1483	250
Sphingolipid metabolism	3	2	3	24	250
O-Glycan biosynthesis	16	7	26	188	250
Glycosphingolipid metabolism	67	23	32	657	250
Limonene and pinene degradation	10	2	4	886	250
Arginine and Proline Metabolism	45	20	30	1342	250
Proteoglycan biosynthesis	27	15	21	226	250
Vitamin K metabolism	3	2	1	24	250
Glycerophospholipid metabolism	156	71	137	2114	250
Glutamate metabolism	15	14	18	492	250
Porphyrin metabolism	43	14	37	595	250
Phosphatidylinositol phosphate metabolism	59	37	106	2651	250
Benzoate degradation via CoA ligation	4	2	9	775	250
Prostaglandin formation from arachidonate	78	18	59	1152	250
Dimethyl-branched-chain fatty acid mitochondrial beta-oxidation	19	5	6	266	250
Vitamin B6 (pyridoxine) metabolism	11	6	3	93	250
Pentose and Glucuronate Interconversions	15	9	4	169	250
Atrazine degradation	0	0	0	0	0
N-Glycan Degradation	16	8	18	243	250
Leukotriene metabolism	92	21	97	1815	250
Vitamin B12 (cyanocobalamin) metabolism	9	4	2	33	250
Fatty acid activation	74	3	15	437	250
Carbon fixation	10	4	14	1028	250
Nucleotide Sugar Metabolism	7	4	2	38	250
Ubiquinone Biosynthesis	10	1	0	0	0
1- and 2-Methylnaphthalene degradation	4	1	7	67	250
Pyrimidine metabolism	70	49	92	2949	250
Aspartate and asparagine metabolism	114	59	78	1941	250
Nitrogen metabolism	6	4	13	217	250
Drug metabolism - other enzymes	31	19	48	761	250
Aminosugars metabolism	69	28	29	1144	250
Tyrosine metabolism	160	62	167	2265	250
Beta-Alanine metabolism	20	13	10	991	250
Prostaglandin formation from dihomo gama-linoleic acid	11	4	7	209	250
C21-steroid hormone biosynthesis and metabolism	112	26	62	544	250
Starch and Sucrose Metabolism	33	12	20	679	250
Trihydroxycoprostanoyl-CoA beta-oxidation	9	5	5	272	250
Omega-6 fatty acid metabolism	55	11	31	1112	250
Phytanic acid peroxisomal oxidation	34	13	26	937	250
Pentose phosphate pathway	37	23	27	1236	250
Methionine and cysteine metabolism	94	52	90	2292	250
Lysine metabolism	52	27	50	2630	250
Selenoamino acid metabolism	35	13	27	1410	250
