# Supplementary material for: Multiomic Metabolic Enrichment Network Analysis Reveals Metabolite–Protein Physical Interaction Subnetworks Altered in Cancer
Source: Mol Cell Proteomics. 2021 Dec 20;21(1):100189. doi: 10.1016/j.mcpro.2021.100189 (PMC8761777; doi:10.1016/j.mcpro.2021.100189)
Supplement: Supplemental Table S3 [file mmc5.txt]

feature_identifier	Gene	Protein.names	Glucose	Glucose1	Glucose2	Glucose3	Glucose4	NoGlucose	NoGlucose1	NoGlucose2	NoGlucose3	NoGlucose4
NBPF19_P0DPF3	NBPF19	Neuroblastoma breakpoint family member 15;Neuroblastoma breakpoint family member 10;Putative neuroblastoma breakpoint family member 8;Neuroblastoma breakpoint family member 26;Neuroblastoma breakpoint family member 14;Neuroblastoma breakpoint family member 12	3.58722334396196	9.67177521861793	8.31937594997482	7.40905652119056	9.53101875785002	10.0172353188044	8.07218846922306	8.39570984785612	7.82322438051982	9.76285801371873
UBE2L3_A0A1B0GUS4	UBE2L3	Ubiquitin-conjugating enzyme E2 L3	14.8201722510777	14.6278185039765	14.9283454718814	14.8857706571388	14.8741861437385	14.6776770425923	14.5968170933805	14.7693030322009	14.7330473134442	14.7275986356359
RBM47_A0AV96	RBM47	RNA-binding protein 47	17.0105545447801	17.0057639586671	16.9113248620827	17.0343822447881	17.0405321783275	17.184032858073	17.184032858073	17.1510949046967	17.1971494401379	17.1524688730049
TTC26_A0AVF1	TTC26	Intraflagellar transport protein 56	11.8629275843892	11.7280467626231	11.9172214498145	12.0813753049405	11.8321570937262	11.9831610081537	11.8259333056835	12.2254274938061	11.6311161092127	11.8719328468253
UBA6_A0AVT1	UBA6	Ubiquitin-like modifier-activating enzyme 6	18.495859266649	18.218125248716	18.337082044504	18.3893419025617	18.3117873072577	17.9472907023786	17.8504951716094	17.9699166514075	17.9716810012696	18.0669981390731
ESYT2_A0FGR8	ESYT2	Extended synaptotagmin-2	18.9116646912145	18.8662038567671	19.0256817500879	18.8903653478132	18.8662038567671	18.8838981645544	18.8701860713734	18.8994393590112	18.9073267637977	18.8507599867973
MED19_A0JLT2	MED19	Mediator of RNA polymerase II transcription subunit 19	13.886310272065	14.1936519155166	13.8918025652911	13.8253292844368	13.9428468606662	14.0551256119572	14.4158400404465	14.1707349589069	14.1511626120679	14.1005105655913
UHRF1BP1L_A0JNW5	UHRF1BP1L	UHRF1-binding protein 1-like	12.1432788028611	12.383844209059	12.0884306986229	12.3793625679298	12.4326624235448	11.7846156681684	11.9601370845953	11.9363549606833	11.8904684531712	11.9601370845953
KIAA1598_A0MZ66	KIAA1598	Shootin-1	16.3285646187047	16.3534037760815	16.2786472026469	16.3649493987124	16.3247082850356	16.0543275579722	15.9860494051996	16.0385637697059	16.1049811996396	16.1389347725963
TMEM223_A0PJW6	TMEM223	Transmembrane protein 223	12.1563845192231	12.2562371745858	12.1122095170163	12.3139706629629	12.395884577428	12.2197970188463	12.5459655338378	12.3001003310299	12.5891349296931	12.5825567994847
ARHGAP10_A1A4S6	ARHGAP10	Rho GTPase-activating protein 10	14.9976945120644	15.192778515827	15.2963051602302	15.0484563991442	15.2049992166569	15.4849572251724	15.5723988194741	15.3185731349292	15.4162944182461	15.5748151710347
ILVBL_A1L0T0	ILVBL	Acetolactate synthase-like protein	18.0105827652396	17.9886013884944	18.0691638223517	18.0046745686028	18.047960938173	17.9059140084049	17.9361857545787	17.8504951716094	17.9541151110239	17.9123707093545
C1orf226_A1L170	C1orf226	Uncharacterized protein C1orf226	12.8540831325227	12.8213037532772	12.9583199047518	13.0427434240309	13.2577581023733	12.8356572475929	12.6673194020443	12.5638519643428	12.8303543075958	12.7955663966089
PLEKHG3_A1L390	PLEKHG3	Pleckstrin homology domain-containing family G member 3	14.1976636351047	14.0749352298676	13.9082382661264	13.9952410718176	13.9184481554929	13.9286505662109	14.2034962769696	13.9184481554929	13.9436474412463	14.1019581297787
ELOVL7_A1L3X0	ELOVL7	Elongation of very long chain fatty acids protein 7	10.3678521225919	10.4999968062294	10.3678521225919	10.0923835638667	9.97400710209822	10.3266764518829	10.1973303225594	10.15727596448	10.4513298634137	10.3144048289549
CXorf23_A2AJT9	CXorf23	Uncharacterized protein CXorf23	15.5268691532601	15.6814150302768	15.651425566106	15.556452160123	15.6348012967488	15.886339750383	15.8195342748726	15.9197254922273	15.8416170214362	15.7977348329115
NBAS_A2RRP1	NBAS	Neuroblastoma-amplified sequence	17.9348414030267	17.9485553029919	18.0031817352784	17.8814016045217	17.8868017898213	17.9902291679935	18.0002288167572	17.9978203781446	18.0134337889481	18.0162651792617
DENND3_A2RUS2	DENND3	DENN domain-containing protein 3	10.1379581194897	8.25407432141031	8.66508303771695	11.0962610126887	10.4913665513637	10.6060875869423	10.15727596448	10.0041459269233	10.6675379047555	10.2113023271904
KIAA0922_A2VDJ0	KIAA0922	Transmembrane protein 131-like	13.591111769574	13.3490900747419	13.684708255907	13.4837173832196	13.5156226877145	13.9265128966812	13.8910354842334	13.7102366897108	13.923583433578	13.9077529381152
VWA8_A3KMH1	VWA8	von Willebrand factor A domain-containing protein 8	17.4827789345638	17.7358734761957	17.6710526654553	17.6569332451701	17.5330952986324	17.5223023318819	17.4761526138176	17.3829253515233	17.5909000579653	17.6569332451701
SBNO1_A3KN83	SBNO1	Protein strawberry notch homolog 1	13.0571943295289	13.684708255907	13.1138974485657	13.1525557271492	13.2247830102651	13.4211130216014	13.285059252474	13.1743372180045	13.1087752597886	13.4007252943557
GTPBP10_A4D1E9	GTPBP10	GTP-binding protein 10	14.1442963117253	14.2920654208243	14.2876592704328	14.1585354830483	14.2581700332649	14.4084155409236	14.722754075406	14.6118912875149	14.3068806073007	14.3697626040277
LCHN_A4D1U4	LCHN	Protein LCHN	16.250753865943	16.236445569104	16.4731036306697	16.3952285803189	16.3561314620413	16.5841284391231	16.4973055869116	16.5102340269771	16.5264577434634	16.613224825901
VPS37C_A5D8V6	VPS37C	Vacuolar protein sorting-associated protein 37C	14.7105020641714	14.8514815013927	15.0665237438208	14.8747594341797	14.8009083222319	14.7407752907329	14.4748448396259	14.3551204043482	14.5758304462027	14.4965443656395
CNOT1_A5YKK6	CNOT1	CCR4-NOT transcription complex subunit 1	17.8087325433987	17.8455848631983	17.8030934337539	17.8504951716094	17.8451732111139	17.8116142027625	17.7712891678534	17.879470447997	17.8161606614973	17.8585823556288
ARHGEF35_A5YM69	ARHGEF35	Rho guanine nucleotide exchange factor 35	11.5539666329531	10.6675379047555	11.3520737636271	11.6448424025911	11.3698781861528	11.3504589783093	11.3119523538512	11.4128173470585	11.3963988468382	11.1141222409948
MAP1LC3A_Q9H492	MAP1LC3A	Microtubule-associated proteins 1A/1B light chain 3A;Microtubule-associated proteins 1A/1B light chain 3B;Microtubule-associated proteins 1A/1B light chain 3 beta 2	14.8058114321859	14.8108493799682	14.9567449147219	14.7169441252943	14.577940535898	13.7627730339073	13.7335686404	13.6873914058303	13.7457503865064	13.7335686404
C2orf72_A6NCS6	C2orf72	Uncharacterized protein C2orf72	13.6521896182026	13.6319867188449	13.6842773020574	13.6679581656245	13.589092613907	13.7963925604348	13.7294958803619	13.7047412776259	13.8405279314172	13.4607203763318
PGP_A6NDG6	PGP	Phosphoglycolate phosphatase	16.6774732717167	16.4030900424013	16.4609312811491	16.5702489067612	16.6728552852734	16.3085574273242	16.0916474455721	16.4396215575073	16.2155438029797	16.3270462368342
C5orf51_A6NDU8	C5orf51	UPF0600 protein C5orf51	12.9367210759427	12.5025193607364	12.7752281469845	13.0251867559879	12.9300494033946	12.8374288650973	12.7362689680904	12.8084353348401	12.5426338185919	12.6847872232953
RCCD1_A6NED2	RCCD1	RCC1 domain-containing protein 1	10.2402935433219	10.0719098462324	10.1684617094626	9.697659803517	10.6251283866998	9.73650532601902	10.4009118697376	10.8294830213453	9.94067525341359	10.4600005561815
ZNF316_A6NFI3	ZNF316	Zinc finger protein 316	13.3305869904962	13.8755244528414	13.4348568979609	13.3048213875064	13.4262868191116	13.8011210004924	13.8559613324835	13.6514977171115	14.2414315468762	14.0539777703796
FBLL1_A6NHQ2	FBLL1	rRNA/tRNA 2-O-methyltransferase fibrillarin-like protein 1	14.7904393725295	14.9707588581164	14.8918555657529	15.0865970579837	14.9624358989465	15.0003533288401	14.9107683850448	14.8520352802353	14.9770283593978	15.0233551731885
SMCHD1_A6NHR9	SMCHD1	Structural maintenance of chromosomes flexible hinge domain-containing protein 1	18.6456162294352	18.5610007405537	18.4862899805442	18.6576140444991	18.5855885688918	18.7083732331616	18.6004334041098	18.8221681566511	18.7351117404373	18.7254941979715
ARHGAP42_A6NI28	ARHGAP42	Rho GTPase-activating protein 42	14.488740433772	14.4691556006288	14.804914996341	14.5664882659547	14.5112079494834	14.6057181239725	14.5671564752411	14.5520771152333	14.5367629093876	14.5402582627467
CCDC69_A6NI79	CCDC69	Coiled-coil domain-containing protein 69	13.3863805296265	13.0155915802577	13.7182193346102	13.3941708629022	13.3563292346556	13.6202143393969	13.7619561188174	13.4093028377684	13.5712507537269	13.6254595787287
UNC119B_A6NIH7	UNC119B	Protein unc-119 homolog B;Protein unc-119 homolog A	11.4278363008292	11.2822881531477	11.2331713385125	11.5705679583712	11.5592993773127	11.4620960264587	11.7538586737917	11.6531380213754	11.5091553570268	11.0039293928057
LRRC10B_A6NIK2	LRRC10B	Leucine-rich repeat-containing protein 10B	14.9315615904619	14.9751258317697	15.0027929754253	15.2058859735217	14.9375748344065	14.401585487481	14.2021031178532	13.9336271004404	14.4469941701921	14.6732990220579
METTL15_A6NJ78	METTL15	Probable methyltransferase-like protein 15	13.9204391239054	13.6791263425398	14.0428465937331	14.1723019062709	14.0961180741237	14.3031873714619	14.2450873199664	14.3207932978587	14.1615176172145	14.3287407283939
LIPT2_A6NK58	LIPT2	Putative lipoyltransferase 2, mitochondrial	14.4069503515084	13.8433932281659	14.5100578609124	14.6619450490945	14.2468803492802	14.3097286473581	14.3912496212027	14.4467834152087	14.560354088926	14.361282662633
CCDC85C_A6NKD9	CCDC85C	Coiled-coil domain-containing protein 85C	14.722754075406	14.4301853905567	14.5122054186414	14.6261279624094	14.5467583073327	14.6045863526448	14.4646260757312	14.8376458820812	14.5263543256074	14.5640942091259
SAC3D1_A6NKF1	SAC3D1	SAC3 domain-containing protein 1	14.9693664918091	14.7342611487979	14.831562115841	14.9315615904619	14.8295794785361	14.8371774594276	14.8473588228757	14.9011725110114	14.8142379126562	15.0079921328521
RGPD4_Q7Z3J3	RGPD4	RanBP2-like and GRIP domain-containing protein 4;RanBP2-like and GRIP domain-containing protein 3;RANBP2-like and GRIP domain-containing protein 5/6;RANBP2-like and GRIP domain-containing protein 8	12.1804232582543	12.2610456983346	12.1041505353675	12.2139410419915	12.5067130957854	12.4423893936606	12.5490090178426	13.3833401284979	12.5294149647186	12.4600292754755
LRRIQ3_A6PVS8	LRRIQ3	Leucine-rich repeat and IQ domain-containing protein 3	14.1904010269616	14.1030762364306	14.2833611995802	14.1948177636553	14.1746743189654	14.3221545753523	14.4286027281156	14.3691828286678	14.5425176835393	14.6334396496789
ZSWIM8_A7E2V4	ZSWIM8	Zinc finger SWIM domain-containing protein 8	13.6533996136511	13.6060584895342	13.752123436133	13.5443578114016	13.693575192925	13.4395697224494	13.2741011860696	13.2587426362301	13.2606063049021	13.6068934162497
ARHGAP32_A7KAX9	ARHGAP32	Rho GTPase-activating protein 32	11.672547397921	11.4594431705663	11.8350407815618	12.2649547546415	12.2014724784198	11.6128446020555	12.1725057315249	12.0813753049405	11.7246345402927	12.1603692820095
DISP2_A7MBM2	DISP2	Protein dispatched homolog 2	11.849160295212	12.0843288463899	12.7255062559604	12.1919551947929	12.6314295930063	12.7492705761891	12.9016708999104	12.4779456511074	12.9057872531091	12.9713385107651
CYSRT1_A8MQ03	CYSRT1	Cysteine-rich tail protein 1	13.97658139416	13.7680971849047	14.3270096755971	14.1904010269616	14.268224903254	14.0933175544055	14.0047348337449	14.1731297491377	14.0148777413255	14.1753022297011
SNRPG_P62308	SNRPG	Small nuclear ribonucleoprotein G;Putative small nuclear ribonucleoprotein G-like protein 15	15.5578455199023	15.3263137324394	15.4870001645459	15.5878035031479	15.6808138110448	15.9423886895693	16.0672011822223	15.9499285664327	15.9297504755088	16.0785697933516
NUDT19_A8MXV4	NUDT19	Nucleoside diphosphate-linked moiety X motif 19, mitochondrial	17.4924026886741	17.637855576553	17.6612466861088	17.5100680932709	17.4228275304473	17.6806270117471	17.7531975349051	17.6199112542359	17.6417879191751	17.658713957585
MIF4GD_A9UHW6	MIF4GD	MIF4G domain-containing protein	13.5923304780289	13.3563292346556	13.5122098007003	13.659979813911	13.5601814063173	13.5101449130257	12.9340868143058	13.2402185122035	13.5118563073111	13.4534538701632
HACD1_B0YJ81	HACD1	Very-long-chain (3R)-3-hydroxyacyl-CoA dehydratase 1	13.7023022477443	13.6620075726167	13.7257504354777	13.6770736316444	13.5751120340867	13.5624950607492	13.4404081672383	13.6060584895342	13.4674806688857	13.5851472622563
HMGB2_P26583	HMGB2	High mobility group protein B2;Putative high mobility group protein B1-like 1;High mobility group protein B1	15.7555985134446	15.8296269948126	15.8017106223612	16.1389347725963	16.0060731912501	15.9616205838694	15.7278037715942	15.5087514745204	15.8527748689382	16.0009080764531
GPR89B_P0CG08	GPR89B	Golgi pH regulator B;Golgi pH regulator A	13.3172737116747	13.4863993466273	13.4211130216014	13.6586452178588	13.5933526751059	13.5142826195568	13.5601814063173	13.4991458149986	13.5674855564194	13.6586452178588
WASH3P_C4AMC7	WASH3P	Putative WAS protein family homolog 3;WAS protein family homolog 2	14.6702728756346	14.4062975794496	14.4561534415926	14.5434347845552	14.5656211563554	14.1120825283439	14.037565816523	14.3810729323234	14.2567169754338	14.2308531231521
TMEM238_C9JI98	TMEM238	Transmembrane protein 238	11.1012942641074	10.7345222971484	11.0039293928057	10.8877457547324	11.0743319388185	10.8741745507511	10.8877457547324	11.0230902915138	11.2954974839487	11.2112273335267
FAM195B_C9JLW8	FAM195B	Protein FAM195B	13.3410675008099	13.4395697224494	13.2837821145055	13.5421365543917	13.1280548836848	13.3810101807955	13.2987205241725	13.2322805973779	13.2366506993286	13.4460330769383
NACA_Q13765	NACA	Nascent polypeptide-associated complex subunit alpha;Nascent polypeptide-associated complex subunit alpha, muscle-specific form	15.349817618522	15.1955327627679	15.1876785979685	15.1623880999646	15.435605977345	15.3016603620819	15.3122420783498	15.3245802397393	15.2749353344521	15.298655255211
NDUFC2-KCTD14_E9PQ53	NDUFC2-KCTD14	NADH dehydrogenase [ubiquinone] 1 subunit C2, isoform 2;NADH dehydrogenase [ubiquinone] 1 subunit C2	15.223307517897	15.3372338670784	15.4036993296632	15.0060957600778	15.1552825751397	15.4327514515854	15.4015520868603	15.1855894515065	15.3998802339877	15.3004599308285
C11orf98_E9PRG8	C11orf98	Uncharacterized protein C11orf98	17.3358171864362	17.11050703658	16.9640455092199	17.222164354067	17.2757891288611	16.8855038191402	16.9965363781532	16.9972627399121	17.0649956078751	17.0078786824286
CNKSR3_G9CGD6	CNKSR3	Connector enhancer of kinase suppressor of ras 3	13.9138453502263	14.2410015507521	14.230311087947	14.0125099288117	13.8854871795542	14.0343814161748	14.1263576615063	14.1487227803029	13.9929545554521	14.0684694486809
SLC35A4_L0R6Q1	SLC35A4		16.2604588617164	16.3455353346565	16.4433361671266	16.3001767281813	16.1893989484063	16.4755330407226	16.4847488519226	16.3001767281813	16.5115111552868	16.4185822333722
SMCR7L_L0R8F8	SMCR7L		15.0073419478441	14.9497223358524	15.1481303575963	14.959634853829	15.0241724616616	15.1569588085918	15.3553229249987	15.0100082918385	15.1569588085918	15.177446645841
DNASE2_O00115	DNASE2	Deoxyribonuclease-2-alpha	16.588385067454	16.8618787668171	16.7347280183038	16.4444246157126	16.6486939759934	16.8136475622282	16.821346244243	16.7682480760487	16.6713689950368	16.6599342921
AGPS_O00116	AGPS	Alkyldihydroxyacetonephosphate synthase, peroxisomal	18.3981216136212	18.4744597150061	18.5610007405537	18.4898914816774	18.4590268829751	18.5909580422994	18.5923376438584	18.5554090936371	18.5684243775384	18.5890147185696
UBXN8_O00124	UBXN8	UBX domain-containing protein 8	12.5601415004978	12.1122095170163	12.7428716025632	12.5403890384774	12.2791625138661	12.444133551407	12.4172667554976	12.6550364854788	12.678381982044	12.5762519153123
KIF2A_O00139	KIF2A	Kinesin-like protein KIF2A	17.9699166514075	17.9599530422459	17.9089367751788	17.959161115658	17.9848945185955	17.8407465399136	17.9045600119215	17.9472907023786	17.9005257519482	18.0031817352784
TK2_O00142	TK2	Thymidine kinase 2, mitochondrial	15.885738963278	15.9418673616992	16.2392664364383	16.0688601317713	15.8875364378244	16.1709333549564	16.3126810071405	15.9381674617694	16.0746939605443	16.1779791548463
DDX39A_O00148	DDX39A	ATP-dependent RNA helicase DDX39A	17.4016742874961	17.4045807423916	17.5568960691916	17.4170215243437	17.3901368561823	17.2889960092559	17.1860797890795	17.0274711730533	17.2253843556661	17.2502479915644
PDLIM1_O00151	PDLIM1	PDZ and LIM domain protein 1	17.226161927324	17.2828240905738	16.9253387307798	16.9762462794286	17.0039254430451	17.0335454267117	17.2023004449885	17.2880050858986	17.0526080905519	16.8756417350287
ACOT7_O00154	ACOT7	Cytosolic acyl coenzyme A thioester hydrolase	18.4744597150061	18.2640502222283	18.3279495022482	18.3685201713822	18.5437951306872	18.1483523729423	18.2265045606446	18.3842671385097	18.0769946914475	18.1684946369568
MYO1C_O00159	MYO1C	Unconventional myosin-Ic	19.6062695210094	19.5693862874708	19.5818017677756	19.6879457870809	19.5189575762743	19.7296171564531	19.814589789788	19.8616152795896	19.7508887337068	19.7056041585427
SNAP23_O00161	SNAP23	Synaptosomal-associated protein 23	15.9845349097034	16.11597417725	16.2866554307977	16.0580369302201	16.1652992519365	16.1571996746806	16.1904087168669	15.9833830690774	16.2357681899634	16.1437055125046
HAX1_O00165	HAX1	HCLS1-associated protein X-1	15.3122420783498	15.3966980122143	15.6010080107659	15.4626388062194	15.5774810074668	15.7089664255704	15.7418091839675	15.871878840066	15.7706043043597	15.7418091839675
AIP_O00170	AIP	AH receptor-interacting protein	16.1389347725963	15.8123105148189	15.8435434159448	15.8845888403865	15.8057979485271	15.5054452951586	15.4715806426582	15.7400740819286	15.5327482253175	15.5207646678146
GTPBP1_O00178	GTPBP1	GTP-binding protein 1	16.3676293027763	16.22215575108	16.2722576777395	16.2771472349217	16.2800969037299	16.1848920941076	16.0066559286879	16.0302609784041	16.1482251217507	16.2205272567254
LGALS9_O00182	LGALS9	Galectin-9	16.7780093952468	16.7788783710398	16.8518568490988	16.7269097342961	16.835140018009	16.8496410994449	17.0219888349179	16.8920157673964	17.051184317998	16.9735004303204
STXBP3_O00186	STXBP3	Syntaxin-binding protein 3	17.1399821556227	17.0269766319132	17.1325690725577	17.1317491040477	17.0924909616101	17.2352279381969	17.306616203347	17.1944368406983	17.2418698653603	17.1680475180601
AP4M1_O00189	AP4M1	AP-4 complex subunit mu-1	12.3498707505588	12.0947420920808	12.3417251669509	12.0023002605721	12.1658157661094	12.1183525161363	11.9386809815757	12.57366685504	12.042824411497	11.9464159869746
ARVCF_O00192	ARVCF	Armadillo repeat protein deleted in velo-cardio-facial syndrome	14.5619554657951	13.7823219595883	14.0136140935342	14.0659128685455	14.0640707577731	13.9722821565113	13.844631015572	14.0115539393347	13.9385426153364	13.7148669299491
SMAP_O00193	SMAP	Small acidic protein	14.4807994443961	14.5598361742485	14.9988587253668	14.7932223238992	15.1546548154464	15.336817710275	15.3052723742081	15.4707464918815	15.3597434194011	15.4777379663686
RAB27B_O00194	RAB27B	Ras-related protein Rab-27B	16.2554482208939	16.1991532962722	16.3484474813494	16.1171783356223	16.1278102193619	16.2383017487476	16.1431372570617	16.1374864856362	16.3417003816064	16.1613121514649
AP3B1_O00203	AP3B1	AP-3 complex subunit beta-1	18.1874684770019	18.1556928066399	18.1088542783117	18.1249411924208	18.1422921587616	18.0447801207954	17.949698857782	18.0152883860475	18.0162651792617	18.0746002876619
RHOD_O00212	RHOD	Rho-related GTP-binding protein RhoD	14.5979231621199	14.5248069595127	14.7485979670501	14.6024209899718	14.5288920433064	14.6238883826596	14.7555025336092	14.3671907200968	14.5481285288123	14.6668408570358
LGALS8_O00214	LGALS8	Galectin-8	13.9672219668839	14.0245396919017	14.1807056822749	13.932553810653	14.0659128685455	14.0600248529803	14.1887188430125	14.0331090792943	14.1351212444004	14.1848092124223
NDUFS8_O00217	NDUFS8	NADH dehydrogenase [ubiquinone] iron-sulfur protein 8, mitochondrial	17.1244319321298	17.2530096639845	17.609722638623	17.4263605944898	16.952411103473	17.1748611347695	17.0811279517912	16.9752860861976	17.0692970240755	17.1955418669781
TNFRSF10A_O00220	TNFRSF10A	Tumor necrosis factor receptor superfamily member 10A	15.2521469585485	15.2907961321316	15.4807815255979	15.2873849005857	15.2637387983327	15.1357413860306	15.1357413860306	14.9088710707733	15.2297190628897	15.2959260320493
NFKBIE_O00221	NFKBIE	NF-kappa-B inhibitor epsilon	14.304565324558	14.3600827392744	14.1164300539156	14.1521922267597	14.166566314342	13.8433932281659	13.8360038174729	13.8145657855389	13.9097718234219	13.8290931864505
PSMD11_O00231	PSMD11	26S proteasome non-ATPase regulatory subunit 11	17.2812439300256	17.2544797349798	17.0781880127495	17.1083586709761	17.1379210558729	17.0844400496124	16.9507905900312	17.0558169159391	17.0519967433978	17.0629982844201
PSMD12_O00232	PSMD12	26S proteasome non-ATPase regulatory subunit 12	17.5683416634998	17.5488896052278	17.4554276154808	17.4843868543613	17.5048950188431	17.4283876205845	17.3754631911509	17.4272314922569	17.4030430097581	17.4286780724812
PSMD9_O00233	PSMD9	26S proteasome non-ATPase regulatory subunit 9	16.6056701839653	16.5507511573393	16.4652831315216	16.5509438041011	16.632912299773	16.2116627052157	16.1117304745181	16.2536523408603	16.1665726740902	16.2106507361357
ATOX1_O00244	ATOX1	Copper transport protein ATOX1	12.1816364754502	12.2825383605096	12.335248220188	12.1534099879138	12.2580634650446	11.6383064972654	11.1439821994961	11.3898795695044	11.5950320367725	11.5301798405889
MEN1_O00255	MEN1	Menin	16.4644335722566	16.2700315062115	16.3603672699881	16.3688659058974	16.4372747163175	16.6542936551175	16.6115503932761	16.6904561303238	16.6136065486931	16.5497005004934
CBX4_O00257	CBX4	E3 SUMO-protein ligase CBX4	13.9416804870561	14.3353292107128	13.800182359638	13.7541468997823	13.8134383571297	14.2460359849605	14.6313810527527	14.6719118105738	14.3097286473581	14.4031899649295
PGRMC1_O00264	PGRMC1	Membrane-associated progesterone receptor component 1	17.7531975349051	17.8476897608978	17.9699166514075	17.8310974930679	17.7512285825273	18.0105827652396	18.0373139603281	17.9272978719658	17.983731886779	17.9682344753031
SUPT5H_O00267	SUPT5H	Transcription elongation factor SPT5	17.6264729399798	17.5834870945286	17.57298933298	17.6629007698135	17.7345215978246	17.7899876374434	17.7246165754679	17.8782452864907	17.8148153798005	17.7333784900415
TAF4_O00268	TAF4	Transcription initiation factor TFIID subunit 4	16.3536628197951	16.3031236526337	16.3668451972378	16.4949506600084	16.3662315334555	16.4783653883691	16.5934987526713	16.5479086371949	16.4924268370106	16.4609312811491
DFFA_O00273	DFFA	DNA fragmentation factor subunit alpha	16.2800969037299	16.1904087168669	16.3553549472575	16.2881261848132	16.38102512916	16.3227889713257	16.2979677837666	16.4107410472645	16.2707926494138	16.3163258792259
HIP1_O00291	HIP1	Huntingtin-interacting protein 1	16.5372223609374	16.4697118110255	16.5507511573393	16.3916997308002	16.4860566508281	16.822242599412	16.8100151666808	16.7992509411316	16.8675132590478	16.7385328180331
CLIC1_O00299	CLIC1	Chloride intracellular channel protein 1	18.036182494867	17.8988485701722	17.9440864315275	18.0031817352784	18.0602074955246	17.7210086909657	17.637855576553	17.6459944689128	17.727790097793	17.7969132682887
EIF3F_O00303	EIF3F	Eukaryotic translation initiation factor 3 subunit F	16.9669415969592	17.0619762174657	16.8606789996227	16.9929095902633	16.9246136982806	16.8452751810412	16.8122855605803	16.7627666011242	16.8019418612021	16.913443907318
WWP2_O00308	WWP2	NEDD4-like E3 ubiquitin-protein ligase WWP2	16.6105049463739	16.5070019868656	16.6342346820417	16.6056701839653	16.5157913548691	16.387935938632	16.3610426700463	16.2667658297428	16.3163258792259	16.3182743215448
PDHX_O00330	PDHX	Pyruvate dehydrogenase protein X component, mitochondrial	16.1613121514649	16.2150674653515	16.3417003816064	16.1774111250407	16.1623380344833	16.3310314963907	16.5428567040564	16.5087774707767	16.28304994701	16.3561314620413
MATN2_O00339	MATN2	Matrilin-2	15.9212330212372	16.4144612629661	15.8889186362577	15.8677990919826	15.8916272659108	15.9297504755088	16.5895987674004	16.1746565458473	15.8489741184221	15.862516045823
QSOX1_O00391	QSOX1	Sulfhydryl oxidase 1	18.3869485256943	18.3950286196263	18.5156403361381	18.4451999865414	18.3315707667207	18.1195517815663	18.0969633801597	18.0857849368845	18.2128374146826	18.1874684770019
SLC33A1_O00400	SLC33A1	Acetyl-coenzyme A transporter 1	12.7390088756956	12.5847914107759	12.6249038573182	12.9597911175887	12.8356572475929	12.5943885763459	12.5891349296931	12.744389949534	12.57366685504	12.5110616633411
WASL_O00401	WASL	Neural Wiskott-Aldrich syndrome protein	16.4956273341006	16.0636200012407	16.2226327307026	16.3149828381769	16.2979677837666	15.9828677691503	16.0800052987447	16.0681989399914	16.0097531733437	15.9925078144367
IPO5_O00410	IPO5	Importin-5	18.9073267637977	18.8061114978208	18.7709293719959	18.8751395711841	18.8701860713734	18.6051115252598	18.4862899805442	18.5717539402071	18.6026343125707	18.5909580422994
POLRMT_O00411	POLRMT	DNA-directed RNA polymerase, mitochondrial	17.4476116896755	17.384010956963	17.644250593153	17.4449738970828	17.4590594758821	17.69928079751	17.7454016112538	17.6331183932076	17.7088127301247	17.6816304024461
EEF2K_O00418	EEF2K	Eukaryotic elongation factor 2 kinase	13.0972403139485	12.7177980876429	12.855167156688	12.928966598866	12.9232862640228	12.4177916586579	12.1919551947929	12.6314295930063	12.4057842215145	12.2254274938061
CCRL2_O00421	CCRL2	C-C chemokine receptor-like 2	15.2749353344521	15.3461337696685	15.6251048165811	15.4516249186589	15.4302469218431	15.4396311861082	15.5902768482509	15.7485310409728	15.4090203043317	15.4782940300425
SAP18_O00422	SAP18	Histone deacetylase complex subunit SAP18	16.3553549472575	16.0552958583759	16.065185381018	16.3068948638653	16.371853626718	16.664563704411	16.5769083877855	16.5824002601152	16.7164424829697	16.5736271140351
IGF2BP3_O00425	IGF2BP3	Insulin-like growth factor 2 mRNA-binding protein 3	17.5488896052278	17.1231232764828	17.2902333497395	17.4188454044361	17.4976379584448	17.377672090546	17.3094303698519	17.4565317639674	17.4280971686878	17.2573589311744
DNM1L_O00429	DNM1L	Dynamin-1-like protein	18.0202736829787	17.9089367751788	17.8213402614948	17.9514968716573	17.99628486871	17.6380171904262	17.5390783999617	17.7305551874369	17.644250593153	17.6750374586049
RTCA_O00442	RTCA	RNA 3-terminal phosphate cyclase	14.2519032322909	14.2051230325518	13.802266579667	14.268224903254	14.294590017963	13.7599549100035	13.5430660527697	13.888308791625	13.7890773789328	13.8298444156793
PIK3C2A_O00443	PIK3C2A	Phosphatidylinositol 4-phosphate 3-kinase C2 domain-containing subunit alpha	16.1830786777876	16.0532895282599	16.2528879805942	16.2298530759569	16.1700024594019	16.2421930124946	16.2895755143974	16.2866554307977	16.2630105014866	16.3357929592626
PIK3R2_O00459	PIK3R2	Phosphatidylinositol 3-kinase regulatory subunit beta	15.973575989145	15.7513967605747	15.6406231975895	15.816967909184	15.8416170214362	15.5445573302016	15.4020421228944	15.7839584818684	15.502393764585	15.6087680334682
GOLIM4_O00461	GOLIM4	Golgi integral membrane protein 4	16.2730294496438	16.3746128883615	16.6268200114181	16.4609312811491	16.5338806357985	16.8655312713367	16.740837099328	16.6556042905575	16.7920188607132	16.8785307771865
AGRN_O00468	AGRN	Agrin;Agrin N-terminal 110 kDa subunit;Agrin C-terminal 110 kDa subunit;Agrin C-terminal 90 kDa fragment;Agrin C-terminal 22 kDa fragment	19.386621447745	19.386621447745	19.409990203759	19.4001513745377	19.4437125459744	19.1335913976425	19.1761457004713	19.3105801754378	19.1422012900305	19.124354266277
PLOD2_O00469	PLOD2	Procollagen-lysine,2-oxoglutarate 5-dioxygenase 2	16.3417003816064	16.4450368585677	16.5610007775986	16.4546536006895	16.3649493987124	16.9903646774276	16.940188253215	16.8066121212435	16.9975726002163	16.9233324715054
EXOC5_O00471	EXOC5	Exocyst complex component 5	17.7178800725322	17.5118502758255	17.5430024559734	17.5606896257405	17.5834870945286	17.4128350852762	17.5530418398408	17.5606896257405	17.5011587349096	17.480210231565
BTN3A3_O00478	BTN3A3	Butyrophilin subfamily 3 member A3	16.1000859383754	16.2167879924941	16.2294765018531	16.0423966216558	16.1546287743152	16.4901452025648	16.5009120554221	16.4148725262614	16.4477259383296	16.4356662411532
BTN3A1_O00481	BTN3A1	Butyrophilin subfamily 3 member A1	14.7777510454277	14.7782947096654	15.0325102000019	14.7980088910869	14.8950663001891	15.0683686659062	15.0375933339705	14.8984956383327	14.9630347245558	15.0471926552158
NDUFA4_O00483	NDUFA4	Cytochrome c oxidase subunit NDUFA4	17.2361618794074	17.4794646701908	17.3149915433075	17.2722962293367	17.1393793332227	16.8025034440248	16.7385328180331	16.7365260839104	16.8259322265254	16.7764166486356
ZNF593_O00488	ZNF593	Zinc finger protein 593	15.4558264717738	15.3607743332028	15.2096176404768	15.2706185504285	15.3038854585584	15.1838567543738	15.488108823008	15.3994634507328	14.9902216992737	14.9003829870881
BIN1_O00499	BIN1	Myc box-dependent-interacting protein 1	15.5540804019902	15.4081399166713	15.2143191645516	15.322987551992	15.302607815167	15.0901790097256	14.8700865290656	14.9203369025966	15.0259005313754	14.9489792452249
KPNA3_O00505	KPNA3	Importin subunit alpha-4	15.7775121927043	15.871878840066	15.8903232573005	15.8963965108076	16.0470952557312	15.6706510573586	15.7903935849981	15.5417837451405	15.5748151710347	15.6470367006938
STK25_O00506	STK25	Serine/threonine-protein kinase 25	14.6057181239725	14.6816790584372	14.5241762273477	14.7904393725295	14.6213227402022	14.491234165233	14.4069503515084	14.5434347845552	14.5852794878447	14.6219736608652
FAAH_O00519	FAAH	Fatty-acid amide hydrolase 1	13.3276638046384	13.4643322350454	13.3626159148936	13.2450147080868	13.3899836600628	13.3449291439698	13.357422846456	13.4149578371925	13.4047157000525	13.3822042724892
KRIT1_O00522	KRIT1	Krev interaction trapped protein 1	14.6788489097033	14.6324069043546	14.6118912875149	14.4691556006288	14.5974458980809	14.8933325046801	14.7389370972187	14.8386222949387	14.8691347226066	14.7866620893583
VWA5A_O00534	VWA5A	von Willebrand factor A domain-containing protein 5A	13.1179401148817	13.7664957264481	13.5074158655481	13.6791263425398	13.285059252474	13.3192675845542	13.6461129368494	12.928966598866	13.2266820805711	13.5057999516969
PES1_O00541	PES1	Pescadillo homolog	18.5028615405566	18.4432805211156	18.5816703348302	18.578043935101	18.5945217924307	18.5923376438584	18.5644603055706	18.5923376438584	18.5339217613294	18.5945217924307
EBAG9_O00559	EBAG9	Receptor-binding cancer antigen expressed on SiSo cells	15.2771327214999	15.223307517897	15.4707464918815	15.2399537470648	15.2147377320748	15.349817618522	15.2951057445485	15.0027929754253	15.3807349798952	15.2126276625815
SDCBP_O00560	SDCBP	Syntenin-1	17.0198669018038	16.9630866594656	16.9965363781532	16.9808275116027	17.0210057157641	16.382019656423	16.3852455490183	16.4609312811491	16.382019656423	16.4030900424013
PITPNM1_O00562	PITPNM1	Membrane-associated phosphatidylinositol transfer protein 1	16.6530675208027	16.5537612041392	16.5962416951298	16.6178536728007	16.7473438868149	16.7231305987621	16.7637327556349	16.7199079121894	16.7540053387514	16.6881118132465
MPHOSPH10_O00566	MPHOSPH10	U3 small nucleolar ribonucleoprotein protein MPP10	13.5693297811113	13.2014095669631	13.5877044167976	13.4728427298171	13.4007252943557	13.7680971849047	13.7171131076158	13.7077627996541	13.8335672804825	13.6023659999091
NOP56_O00567	NOP56	Nucleolar protein 56	17.766196238374	17.8065738075956	17.8558912254533	17.8116142027625	17.8854137632561	18.0031817352784	18.0262500305013	17.9220991302376	17.9607449688338	17.9451962778892
DDX3X_O00571	DDX3X	ATP-dependent RNA helicase DDX3X;ATP-dependent RNA helicase DDX3Y	19.5604072261461	19.5189575762743	19.4546523166953	19.5892677979273	19.5892677979273	19.5818017677756	19.6062695210094	19.5495298850881	19.6164653153196	19.5892677979273
PODXL_O00592	PODXL	Podocalyxin	16.0992914261896	16.4934366414751	16.3942389472967	16.3598134692916	16.1714565364658	16.2616332333675	16.3448482744197	16.1125055729376	16.4744174406734	16.1733162443993
CYR61_O00622	CYR61	Protein CYR61	18.9028070986945	18.5890147185696	18.8701860713734	18.9554115359351	18.7938797006491	17.9215079336044	17.9682344753031	18.0307232251064	17.9386683111899	17.9423731009373
PIR_O00625	PIR	Pirin	12.4957719815135	11.5301798405889	11.6060441643131	12.0087620230542	12.0907291744686	11.9172214498145	12.2391242548988	12.1432788028611	11.9640372584859	11.7815425665451
PEX7_O00628	PEX7	Peroxisomal targeting signal 2 receptor	11.866290563791	12.1583980429508	11.9801303236654	11.5992284502005	11.0900150174287	11.6311161092127	11.5420307963048	11.6311161092127	11.6383064972654	11.5774216319749
KPNA4_O00629	KPNA4	Importin subunit alpha-3	17.4711577437953	17.5381598170457	17.3934645357718	17.6007515197119	17.6510463305128	17.4196934166566	17.3079096839415	17.4550235339156	17.4365907475931	17.4142337702314
TRIM38_O00635	TRIM38	E3 ubiquitin-protein ligase TRIM38	15.2490484687204	14.9164449205491	15.1623880999646	14.9751258317697	15.2070629946712	15.2389976661013	15.2514175209214	15.0044847496198	15.2706185504285	15.1108685861811
NFIB_O00712	NFIB	Nuclear factor 1 B-type	13.2235656459951	12.8356572475929	12.8260959556314	12.9733777454758	12.7873723980434	12.822861742711	12.3213048218262	12.734657756023	12.6434938869405	12.7234979351435
PPP6C_O00743	PPP6C	Serine/threonine-protein phosphatase 6 catalytic subunit;Serine/threonine-protein phosphatase 6 catalytic subunit, N-terminally processed	15.8594153533632	15.8704247155675	15.7807942337859	15.9845349097034	15.8460276610326	15.6237077177861	15.3711581348574	15.2054425950893	15.584804123716	15.7161232785949
CES2_O00748	CES2	Cocaine esterase	13.6047434216263	13.3833401284979	13.4307501853497	13.5944383407548	13.5195992400649	13.3162375056661	13.5505160649088	13.5537011859066	13.5923304780289	13.5400063362698
MAN2B1_O00754	MAN2B1	Lysosomal alpha-mannosidase;Lysosomal alpha-mannosidase A peptide;Lysosomal alpha-mannosidase B peptide;Lysosomal alpha-mannosidase C peptide;Lysosomal alpha-mannosidase D peptide;Lysosomal alpha-mannosidase E peptide	17.3782270330765	17.4744258412013	17.5885179463804	17.3367627493711	17.3737414083042	17.6667111417846	17.5469969375533	17.5166708369574	17.5648893627441	17.5381598170457
UBE2C_O00762	UBE2C	Ubiquitin-conjugating enzyme E2 C	12.8213037532772	12.5426338185919	12.8922243005237	12.7575945296237	12.6118887438648	12.9659135971238	12.998176997609	13.0238976947572	13.1569643937345	13.2039990786912
PDXK_O00764	PDXK	Pyridoxal kinase	17.2915492219562	17.2171948646078	17.0309392347137	17.0796279882362	17.103399776483	16.7154322621792	16.6761478267627	16.6342346820417	16.7818820839747	16.7329829145205
SCD_O00767	SCD	Acyl-CoA desaturase	12.0157077222116	11.3606062749941	12.0402109558429	12.0466872856149	11.9739555167694	12.0222536435649	12.0200679749464	12.027066259807	12.0200679749464	12.1081568467933
CLDN4_O14493	CLDN4	Claudin-4;Claudin-9;Claudin-6	11.4674379891281	10.9780034228314	11.5825578713313	11.8517311757715	11.157423895987	11.4017932906857	11.0652520389603	10.7602742263096	11.1141222409948	11.4594431705663
PPAP2A_O14494	PPAP2A	Lipid phosphate phosphohydrolase 1	12.2541118067771	12.1109483684215	11.9680166672463	11.8766299682702	11.9975252726267	11.8420256525431	11.9435889483037	11.9239977523041	11.7567201826259	11.5576348699227
PPAP2B_O14495	PPAP2B	Lipid phosphate phosphohydrolase 3	14.6629476957767	14.6451901865043	14.8514815013927	14.6891987988283	14.3895432651574	14.7980088910869	14.7013785046538	14.5979231621199	14.7844512623687	14.6793777281738
ARID1A_O14497	ARID1A	AT-rich interactive domain-containing protein 1A	18.0315105742253	18.0002288167572	17.9607449688338	18.090366715424	18.0842983004714	18.2092824486836	18.2874557172755	18.302814888635	18.202437954169	18.1626324787616
CDK2AP1_O14519	CDK2AP1	Cyclin-dependent kinase 2-associated protein 1;Cyclin-dependent kinase 2-associated protein 2	13.9785027283011	13.5026584079498	14.041346022456	13.791431875118	14.0125099288117	14.0762603706158	14.1322846728495	14.2801614802797	14.1740464082297	14.0879368529842
SDHD_O14521	SDHD	Succinate dehydrogenase [ubiquinone] cytochrome b small subunit, mitochondrial	12.9039232829153	13.3439569323596	12.6922056393648	12.5266241053387	12.7209116672285	12.806724848444	13.4790219143514	13.2388141580882	12.8213037532772	12.6515671078589
C2CD2L_O14523	C2CD2L	C2 domain-containing protein 2-like	15.8664775814935	15.9939578595443	16.0107474206246	16.034767198342	16.1043156701949	16.0450316490733	16.1221508538693	16.079416836238	16.0626913446953	16.1107612274216
TMEM194A_O14524	TMEM194A	Transmembrane protein 194A	15.6604149621934	15.6202640229096	15.6902256370052	15.5742090888463	15.5941457056003	15.8983867833225	16.0476800352237	15.9096907599991	16.0368755471565	16.0014995679819
TXNDC9_O14530	TXNDC9	Thioredoxin domain-containing protein 9	16.0681989399914	15.798878510651	15.9146833217457	15.9611003218425	15.9511764596763	15.7110913906703	15.7075059488398	15.7152670884097	15.6094308826844	15.6796912193161
TRAFD1_O14545	TRAFD1	TRAF-type zinc finger domain-containing protein 1	12.7828774646882	12.6823616592974	12.7301440272893	12.4326624235448	12.5440815066579	12.9473310505014	12.4404997403007	12.8026070907686	13.0658712396612	12.6397411591401
COX7A2L_O14548	COX7A2L	Cytochrome c oxidase subunit 7A-related protein, mitochondrial	13.8979934501207	13.9871679796703	14.0890115558898	13.8791878985846	13.8402494941336	14.1080561916337	14.1367717172007	14.0148777413255	14.2282382512245	13.9561378632905
UBFD1_O14562	UBFD1	Ubiquitin domain-containing protein UBFD1	10.0719098462324	10.4861107424983	9.65254528584056	10.3266764518829	10.1907483818062	8.5769237019793	10.3383126131108	8.67171119262301	9.53101875785002	9.86213344689773
CYB561D2_O14569	CYB561D2	Cytochrome b561 domain-containing protein 2	13.8598418770347	14.3551204043482	13.9441603872762	13.8933220633433	14.0197312982317	13.8260810797369	14.4921484300509	14.0420820712568	13.831481715191	13.6161513899107
CIT_O14578	CIT	Citron Rho-interacting kinase	16.9759026832563	17.0294651108364	16.856534373044	16.9045394253227	16.9298347951898	17.1340750651195	17.1789305120868	17.2975899631356	17.1828300567889	17.1915371490462
COPE_O14579	COPE	Coatomer subunit epsilon	17.3848072869082	17.3248806182399	17.2925450934095	17.4341877447883	17.4636979918107	17.2804919166849	17.2161358304417	17.3704300028181	17.2410370513335	17.3803446309462
CTDSP2_O14595	CTDSP2	Carboxy-terminal domain RNA polymerase II polypeptide A small phosphatase 2	13.1639564546151	13.0496482123019	12.9275551515645	13.2101857063111	13.1241042642164	12.928966598866	12.5039925654459	12.884112626215	12.8540831325227	12.9487603566118
CDC42EP2_O14613	CDC42EP2	Cdc42 effector protein 2	13.9018485582719	13.7343111088762	13.9012693159321	13.8433932281659	13.7761088416696	13.9138453502263	13.72869172449	13.5996765793447	13.8186551324627	13.6720687679897
AP3D1_O14617	AP3D1	AP-3 complex subunit delta-1	16.7423695997407	16.6388684173465	16.6530675208027	16.739658844904	16.6078650931691	16.5532927627552	16.5157913548691	16.4867748105625	16.5861610654926	16.5669309896578
CCS_O14618	CCS	Copper chaperone for superoxide dismutase	17.6320993115343	17.5885179463804	17.4354185768237	17.4334020262304	17.625502883434	17.1470777961757	16.9885726608863	17.1054880398038	17.1801558004333	17.1606079788773
ABLIM1_O14639	ABLIM1	Actin-binding LIM protein 1	16.2545224411553	16.3616066853656	16.3581712236684	16.3424627303948	16.2644488776328	16.5489861017642	16.6728552852734	16.615384307377	16.7329829145205	16.6201767143877
DVL1_O14640	DVL1	Segment polarity protein dishevelled homolog DVL-1;Putative segment polarity protein dishevelled homolog DVL1P1	16.0555878868945	15.9787812432854	15.9761226695835	16.0171771439206	15.8664775814935	15.8378892289375	15.8191424123723	15.8296269948126	15.8441703694041	15.8935559576254
DVL2_O14641	DVL2	Segment polarity protein dishevelled homolog DVL-2	16.6980150309198	16.3156204521266	16.3839318082607	16.6178536728007	16.5349963912481	16.1744728566795	16.1121438510321	16.1674092224373	16.1738481897995	16.2456467762873
CHD1_O14646	CHD1	Chromodomain-helicase-DNA-binding protein 1	16.3310314963907	16.2016435474202	16.0840635095619	16.2937957959006	16.3039827132591	16.5601650002688	16.6436236828311	16.5681817930797	16.5519612737426	16.4916069415138
CHD2_O14647	CHD2	Chromodomain-helicase-DNA-binding protein 2	16.0756819547362	15.7659107106742	15.9925078144367	16.0616193221047	16.1423441192731	16.3448482744197	16.2030751150007	16.250753865943	16.3118092466747	16.2661318200977
GOSR2_O14653	GOSR2	Golgi SNAP receptor complex member 2	14.1174654024328	15.6384068866675	14.2695282653377	14.3796931474878	14.2160068422911	14.1469751870099	15.5143312703299	14.5999232011081	14.3888371985495	14.493636440237
TOR1A_O14656	TOR1A	Torsin-1A	16.5895987674004	16.7443751801413	16.701129704881	16.6453374738237	16.6376007262956	16.7799452198914	16.7972675777775	16.7592971282203	16.7569789886186	16.8296536295322
TOR1B_O14657	TOR1B	Torsin-1B	13.4283493114925	13.4307501853497	13.595586145162	13.2505893164885	13.4042397371139	13.5933526751059	13.6030254151362	13.5101449130257	13.4047157000525	13.5693297811113
STX16_O14662	STX16	Syntaxin-16	17.658713957585	17.7815291548859	17.8782452864907	17.8087325433987	17.8324060395905	18.1179246924794	18.0441530749583	18.0955510584261	18.0488233766346	18.0117453978079
PRRG1_O14668	PRRG1	Transmembrane gamma-carboxyglutamic acid protein 1	13.0146604221139	13.4205781350456	13.1074067492124	13.4451986269273	13.2366506993286	13.3729083363309	13.4171301821909	13.5068317865014	13.6521896182026	13.2145925545528
ADAM10_O14672	ADAM10	Disintegrin and metalloproteinase domain-containing protein 10	18.1219110427077	18.2214994987123	18.3261485697112	18.2048553545889	18.1943955188131	18.3339928444729	18.3138450698829	18.196133573329	18.3009858040647	18.2808568615348
ABCD4_O14678	ABCD4	ATP-binding cassette sub-family D member 4	16.1399964159018	16.1348157292913	16.3149828381769	16.1991532962722	16.1842235108967	16.1577668911555	16.0947026055837	16.0977412921246	16.1744728566795	16.2426914068594
EI24_O14681	EI24	Etoposide-induced protein 2.4 homolog	14.0226599806114	14.2695282653377	14.4189766837675	14.021660782592	14.0389420945796	14.4422284841678	14.2241281845526	14.2497502107218	14.4561534415926	14.348881385095
ENC1_O14682	ENC1	Ectoderm-neural cortex protein 1	12.0682983728345	11.813609896676	11.5576348699227	11.8403922280306	11.6092822705854	11.5992284502005	11.8046174150822	11.9037486815419	11.6092822705854	12.092570747812
TP53I11_O14683	TP53I11	Tumor protein p53-inducible protein 11	14.2684595610861	14.453522041203	14.5513132421309	14.3644818740318	14.3756360193608	14.6154118965546	14.7191024731244	14.6154118965546	14.660715422214	14.5985340374428
PTGES_O14684	PTGES	Prostaglandin E synthase	14.3806468542987	14.3671907200968	14.5578262540054	14.3108615043759	14.3261749312803	14.6065847235872	14.6109003749738	14.4691556006288	14.5496358078599	14.5630328058571
KMT2D_O14686	KMT2D	Histone-lysine N-methyltransferase 2D	14.7983429334037	14.7141322973746	15.010403145295	14.8631609903772	14.8058114321859	15.0073419478441	15.233586551849	15.2104174399897	15.2058859735217	15.0214209710229
IMPA2_O14732	IMPA2	Inositol monophosphatase 2	12.9275551515645	13.19513480444	13.1892965549846	12.9081516053588	13.1892965549846	13.3702755277662	13.110359538098	13.0738197493876	13.0600839053559	13.1459989537463
ACOT8_O14734	ACOT8	Acyl-coenzyme A thioesterase 8	16.4237769542291	16.4564712285679	16.6314701714164	16.5928807826819	16.5472565135124	16.6191707140424	16.6713689950368	16.7091802931184	16.5851169958724	16.6815377355976
CDIPT_O14735	CDIPT	CDP-diacylglycerol--inositol 3-phosphatidyltransferase	15.8672220438459	16.1665726740902	16.2334423623935	16.0470952557312	16.0385637697059	16.102840254851	16.2760237431505	15.9603431212186	16.2009249893795	16.1984123915062
PDCD5_O14737	PDCD5	Programmed cell death protein 5	17.6761938137515	17.7589240172237	17.5093371376329	17.7586181264637	17.6783150797755	17.3711778412301	17.1928541393012	17.184032858073	17.26777371163	17.4009679347609
PRMT5_O14744	PRMT5	Protein arginine N-methyltransferase 5;Protein arginine N-methyltransferase 5, N-terminally processed	16.7521364599285	16.5656008503003	16.6629097169683	16.7598144936621	16.7417275524847	16.5851169958724	16.4382802456761	16.527642118084	16.5715526105747	16.5451209309911
SLC9A3R1_O14745	SLC9A3R1	Na(+)/H(+) exchange regulatory cofactor NHE-RF1	16.6525938714685	16.6695173400706	16.7042858949683	16.6298628531533	16.6099553228551	16.6102301346145	16.6795958735482	16.6021397583044	16.6388684173465	16.5817187334965
TNFRSF10B_O14763	TNFRSF10B	Tumor necrosis factor receptor superfamily member 10B	15.437106146358	15.5941457056003	15.4612680353505	15.3588337497789	15.2784837706699	14.9390534853112	15.1119730822749	14.9770283593978	14.9912169375668	15.0123730506716
TPP1_O14773	TPP1	Tripeptidyl-peptidase 1	16.8675132590478	16.8785307771865	17.0264632326086	16.9066091528306	16.8052299539975	16.8575061769782	16.7551827026661	16.7867312078252	16.7876603865931	16.7906144014243
TCERG1_O14776	TCERG1	Transcription elongation regulator 1	17.5311929100086	17.3618619969372	17.1860797890795	17.3975520255245	17.5139495336045	17.6612466861088	17.548133670014	17.625502883434	17.6482030342017	17.5834870945286
NDC80_O14777	NDC80	Kinetochore protein NDC80 homolog	16.0121455965288	16.0385637697059	15.8339765954856	15.8527748689382	15.876452240972	16.0323117078831	16.224560106379	16.2030751150007	16.0587085041776	16.1306059848666
NRP1_O14786	NRP1	Neuropilin-1	17.7706398279267	17.8074355961318	17.9017206301588	17.7651737556129	17.7434375608613	17.7609758900904	17.7642592235195	17.6112967996113	17.6806270117471	17.7428335798233
TNPO2_O14787	TNPO2	Transportin-2	14.8711420541956	14.9015761365481	14.8446037901324	15.0084577434461	15.051609444473	14.7259133983556	14.6118912875149	14.6838474676233	14.7342611487979	14.8240009365577
UNC13B_O14795	UNC13B	Protein unc-13 homolog B	13.5195992400649	14.1367717172007	13.4143798077276	13.0836807088244	13.2858705873979	13.2756959280751	13.4228015600157	13.1424839944712	13.33866492337	13.1678693966285
POLR3A_O14802	POLR3A	DNA-directed RNA polymerase III subunit RPC1	15.326596273824	15.46239468286	15.2581498700287	15.2034648013041	15.2995142563636	15.3721408972736	15.3448277402271	15.6237077177861	15.3486788759989	15.3912054746122
MRAS_O14807	MRAS	Ras-related protein M-Ras	12.042824411497	11.8904684531712	11.9561201500095	11.7538586737917	12.1041505353675	12.052003487008	12.2490811840862	12.2166925794973	12.052003487008	12.0328625349322
TSPAN4_O14817	TSPAN4	Tetraspanin-4	13.3908412116186	13.6385015471287	13.2973590746141	13.492988260266	13.2333618493209	13.082278357555	13.0666050753313	13.1557004403346	13.3702755277662	13.3305869904962
PSMA7_O14818	PSMA7	Proteasome subunit alpha type-7	17.4498342035599	17.4646295171249	17.2786215157305	17.3943897350588	17.4415697378776	17.2418698653603	17.0924909616101	17.208949645968	17.2664247614742	17.2845865078275
SCAMP3_O14828	SCAMP3	Secretory carrier-associated membrane protein 3	17.8717901627879	17.9319429272057	18.0024201887321	18.1030944418325	18.0559333765586	17.9309650791109	17.9386683111899	17.9557278756385	17.8074355961318	18.0409510569523
PHYH_O14832	PHYH	Phytanoyl-CoA dioxygenase, peroxisomal	14.0420820712568	14.5619554657951	14.5288920433064	14.305848124176	14.0762603706158	14.1263576615063	14.0325217855676	13.9747039840139	14.1451866014759	14.1870015635188
OPLAH_O14841	OPLAH	5-oxoprolinase	14.1230046047646	14.0165990457574	14.0047348337449	14.1378595434579	14.208172751818	13.574544583255	13.3048213875064	13.84199508782	13.6396358996845	13.5125632940896
BACH1_O14867	BACH1	Transcription regulator protein BACH1	13.4506010891924	12.9805601011816	13.013399330722	13.4042397371139	13.0972403139485	13.3294850851098	12.928966598866	13.1852938424475	13.1074067492124	12.9324081748235
BCKDK_O14874	BCKDK	[3-methyl-2-oxobutanoate dehydrogenase [lipoamide]] kinase, mitochondrial	15.2946151236411	15.4346045058774	15.4043685139755	15.2115177663992	15.1606973544968	15.4487224796236	15.490441999298	15.5707258587112	15.4173068421854	15.3204743096388
IFIT3_O14879	IFIT3	Interferon-induced protein with tetratricopeptide repeats 3	16.5944404720847	16.6378598493126	16.5208396181171	16.4587240922808	16.4744174406734	16.5224575622424	16.4867748105625	16.577776435574	16.4038006693154	16.524779349588
MGST3_O14880	MGST3	Microsomal glutathione S-transferase 3	16.3077301894995	16.8920157673964	16.952411103473	16.7170054795948	16.6367077882126	16.740837099328	16.9203704988448	16.4801602111196	16.6525938714685	16.746133127647
GEMIN2_O14893	GEMIN2	Gem-associated protein 2	15.2865424885574	15.2225994189005	15.2058859735217	15.2070629946712	15.1849626150676	15.2521469585485	15.2482828886557	15.4302469218431	15.2696262506546	15.2297190628897
TAX1BP3_O14907	TAX1BP3	Tax1-binding protein 3	14.7134338675511	14.8242377694751	14.8540226243472	14.9988587253668	14.8545228330143	14.9003829870881	14.8101303845892	14.9093131787595	14.978094386099	14.8993700363606
GIPC1_O14908	GIPC1	PDZ domain-containing protein GIPC1	16.4519522122062	16.1848920941076	16.2155438029797	16.1355479634832	16.0608923713258	16.0515096689338	15.9381674617694	16.0125586077335	16.0598697762196	15.987100752265
IKBKB_O14920	IKBKB	Inhibitor of nuclear factor kappa-B kinase subunit beta	16.3827743513193	16.3085574273242	16.3746128883615	16.5157913548691	16.3831936254059	15.9341638804872	15.72574075245	15.9645484127282	15.8993193800393	16.0107474206246
RGS12_O14924	RGS12	Regulator of G-protein signaling 12	9.81902136980606	9.48068728434557	7.82322438051982	9.56332525579086	9.48068728434557	9.68764343227057	9.48068728434557	9.81902136980606	9.48068728434557	8.04595002463638
TIMM23_O14925	TIMM23	Mitochondrial import inner membrane translocase subunit Tim23;Putative mitochondrial import inner membrane translocase subunit Tim23B	15.117580404506	15.3372338670784	15.5584845302373	15.5469341296748	15.3891825048713	15.5521838154042	15.3658975297541	15.1552825751397	15.5742090888463	15.6463915836753
HAT1_O14929	HAT1	Histone acetyltransferase type B catalytic subunit	17.1014884747202	17.2069168656849	16.9494036282348	17.0744976426567	17.1483129501662	17.3331871078164	17.2396715942059	17.3645956927901	17.1661393749511	17.1686426457071
UBE2L6_O14933	UBE2L6	Ubiquitin/ISG15-conjugating enzyme E2 L6	13.8659117221083	13.312941860863	13.7785902016817	13.8952868869911	13.6827841131891	13.6620075726167	13.5326141977681	13.5412299942691	13.6359212951922	13.5079999445949
CASK_O14936	CASK	Peripheral plasma membrane protein CASK	16.7832648767439	16.8141313829309	16.8343343837251	16.740129904567	16.8187782039553	17.0597914974047	17.1365521308034	17.0373990887856	17.0269766319132	17.0428948155627
PLD2_O14939	PLD2	Phospholipase D2	14.9673426551214	15.2454740031999	15.2087004119976	15.1245444659813	15.0195665583601	15.3820469845874	15.3998802339877	15.2807114124943	15.391890194111	15.2605915992854
EREG_O14944	EREG	Proepiregulin;Epiregulin	11.5962688281798	11.2954974839487	11.5420307963048	11.3698781861528	11.7462330710008	11.741949962894	11.8600745982896	11.7740832339744	11.6448424025911	11.7343253891064
UQCRQ_O14949	UQCRQ	Cytochrome b-c1 complex subunit 8	16.7413929790402	16.8455504099315	16.9023603262656	16.7091802931184	16.7323423941774	16.9142505053425	16.905756001147	16.7992509411316	16.8568889069795	16.7949395331693
MYL12A_P19105	MYL12A	Myosin regulatory light chain 12A;Myosin regulatory light chain 12B	19.2708690271348	18.9909455506317	19.0622918771033	19.124354266277	19.2402174726212	18.7406349587362	18.6456162294352	19.0473766692912	18.753650897789	18.8444303088882
HGS_O14964	HGS	Hepatocyte growth factor-regulated tyrosine kinase substrate	16.7419659142375	16.56399965251	16.5761832888197	16.6472412475345	16.6481418910466	16.3063217127506	16.2565681013812	16.3774476684787	16.4503147844151	16.3916997308002
AURKA_O14965	AURKA	Aurora kinase A	15.4669597853194	15.3898936854485	15.3761135627711	15.511084938364	15.5417837451405	15.5029002434187	15.4072146193257	15.832980742145	15.5083446627551	15.6034897190526
RAB29_O14966	RAB29	Ras-related protein Rab-7L1	14.348881385095	14.6509123924745	14.89746337138	14.6955137561006	14.5763264244771	14.7346501427545	14.7213757947769	14.3406580581839	14.6441001678832	14.7382057449238
CLGN_O14967	CLGN	Calmegin	14.3010012786802	14.2523688337053	14.6278185039765	14.4723040589303	14.3052522761065	14.7790961217926	14.9575994445911	14.8429433994968	14.828119966228	14.7088133100305
DSCR3_O14972	DSCR3	Down syndrome critical region protein 3	15.1720732289974	15.0587585664084	15.0418356713331	14.9585484655672	15.0140425151666	14.69144226143	14.639898378367	14.9406863747994	14.8206602929552	14.7464472458463
PPP1R12A_O14974	PPP1R12A	Protein phosphatase 1 regulatory subunit 12A	17.1789305120868	16.7755053795411	17.0039254430451	16.9874921030373	17.0267199322609	16.9929095902633	16.8452751810412	16.9109658488333	17.0435355921557	16.9612246768301
GAK_O14976	GAK	Cyclin-G-associated kinase	16.822242599412	16.7350257127103	16.77024093288	16.8858968194379	16.8982608639528	16.6607778098603	16.5997972194269	16.794697649475	16.7730551424466	16.7894589403702
HNRNPDL_O14979	HNRNPDL	Heterogeneous nuclear ribonucleoprotein D-like	15.3469541206705	15.4127629512408	15.2046128226104	15.3249888589181	15.3249888589181	15.6785962300498	15.8944842216906	15.6296282459154	15.6072855255581	15.5067202842995
XPO1_O14980	XPO1	Exportin-1	17.7956343741079	17.6685580471898	17.7171668071578	17.8572439647792	17.8733390067435	17.6750374586049	17.6933757493438	17.9220991302376	17.7228425963582	17.7461382866467
BTAF1_O14981	BTAF1	TATA-binding protein-associated factor 172	16.7187288071126	16.6495811465037	16.676475622737	16.7248444609744	16.771864147139	16.7940507109428	16.7655926895371	16.8675132590478	16.7903742879006	16.7815410590766
ARHGEF10_O15013	ARHGEF10	Rho guanine nucleotide exchange factor 10	13.7777405094542	13.7690257992581	13.7627730339073	13.7865597979929	13.7859069632206	13.674926364905	13.6410699843497	13.6733435706517	13.6087882718373	13.6765260595053
SPTBN2_O15020	SPTBN2	Spectrin beta chain, non-erythrocytic 2	16.8463629624299	16.5810874128458	16.9298347951898	16.9814612732799	16.9390258342424	16.8144293826476	16.9574688098427	16.8914379639075	16.9494036282348	16.9351497406395
SEC16A_O15027	SEC16A	Protein transport protein Sec16A	18.1305892240098	18.0761109180194	18.090366715424	18.1732951296259	18.145933869291	17.9924107281037	17.8459965152826	18.3291248435946	17.9329230057154	18.0059025561801
PLXNB2_O15031	PLXNB2	Plexin-B2	19.2478225060019	19.339330761897	19.339330761897	19.291482892853	19.3494213968425	19.4717647070632	19.5308851888398	19.4943443470238	19.4834761817384	19.4943443470238
AREL1_O15033	AREL1	Apoptosis-resistant E3 ubiquitin protein ligase 1	12.7161732361359	12.7752281469845	12.8729012797243	13.1093501065314	12.5568564686993	13.0584545784076	13.0704231985182	12.6922056393648	12.989230811102	13.0272683405337
KHNYN_O15037	KHNYN	Protein KHNYN	12.9632332287376	13.1549350813034	13.077705028368	13.0633135073986	12.9057872531091	12.8403316001762	12.7979132097048	12.711799533799	12.9462001648222	12.9441136907229
U2SURP_O15042	U2SURP	U2 snRNP-associated SURP motif-containing protein	17.5181344472152	17.4486175951259	17.4449738970828	17.5442871251317	17.595451794563	17.8324060395905	17.7951059537424	17.8190041310721	17.8438656561872	17.7512285825273
SETD1A_O15047	SETD1A	Histone-lysine N-methyltransferase SETD1A	14.9912169375668	15.010403145295	15.044239757811	15.1966195562392	15.1569588085918	15.1907163981345	15.2603068813004	15.4921982821466	15.2005581684926	15.2162257243774
SYNJ2_O15056	SYNJ2	Synaptojanin-2	16.7199079121894	16.5328258620056	16.5102340269771	16.6581676343988	16.5356519039268	16.1922442334521	16.2089685257301	16.2175300491733	16.3355460105056	16.3135797809104
SYNM_O15061	SYNM	Synemin	17.5885179463804	17.7220450261479	17.7358734761957	17.5648893627441	17.5568960691916	17.7794159569797	17.9934816735806	17.8537117800799	17.9123707093545	17.8517036309206
KIAA0355_O15063	KIAA0355	Uncharacterized protein KIAA0355	10.2279310148496	9.61754865020229	9.63288846146846	9.48068728434557	10.0172353188044	8.13618289767323	9.697659803517	8.68656404673996	8.39570984785612	9.925612051715
KIF3B_O15066	KIF3B	Kinesin-like protein KIF3B;Kinesin-like protein KIF3B, N-terminally processed	14.9719422062075	14.9003829870881	14.882993627449	14.9557399763686	14.9400180419137	14.7126032236592	14.6712539127148	14.7472179343003	14.9451221265751	14.7962101184176
PFAS_O15067	PFAS	Phosphoribosylformylglycinamidine synthase	18.1524869178863	18.1441623452348	18.1056973973852	18.1141278188235	18.2048553545889	18.1556928066399	17.9204322923384	18.1795244219683	17.7712891678534	17.822134293834
ANKRD28_O15084	ANKRD28	Serine/threonine-protein phosphatase 6 regulatory ankyrin repeat subunit A	14.7389370972187	15.0250650013816	14.6870557678312	14.6379683110628	14.7052339969229	14.4965443656395	14.7472179343003	15.0293847951316	14.674265555239	14.7013785046538
ARHGEF11_O15085	ARHGEF11	Rho guanine nucleotide exchange factor 11	15.6892218011736	15.8131962189297	15.7027173155232	15.7315437110729	15.8050287545352	15.703684387985	15.6644319267885	15.7220382803417	15.8927073810659	15.7059631276235
KIAA0391_O15091	KIAA0391	Mitochondrial ribonuclease P protein 3	15.2276396888233	15.2543790193684	15.581398984457	15.3761135627711	15.4207211420835	15.6275354527255	15.4207211420835	15.3732887582219	15.5927340519274	15.5354245530328
CHUK_O15111	CHUK	Inhibitor of nuclear factor kappa-B kinase subunit alpha	17.6381788042994	17.6141926667749	17.4620468395373	17.5024442678276	17.5343551882754	17.0871016116645	17.0213497346629	17.2519047897829	17.1083586709761	17.0422579218071
LSM1_O15116	LSM1	U6 snRNA-associated Sm-like protein LSm1	16.1208476299083	16.0985398389443	15.9197254922273	16.0543275579722	16.1168630469559	15.8072007174099	15.3882912990394	15.5909293418768	15.7332180453394	15.7921583222073
NPC1_O15118	NPC1	Niemann-Pick C1 protein	16.6517985934003	16.6530675208027	16.6827183369986	16.7612639262058	16.6969816435434	16.4920823120201	16.6198648180117	16.6512794599294	16.4867748105625	16.5328258620056
AGPAT2_O15120	AGPAT2	1-acyl-sn-glycerol-3-phosphate acyltransferase beta	15.6849007512899	15.6610565103259	15.8544253592449	15.8201147567714	15.8489741184221	16.0079520378753	15.9014760362762	15.9853601367889	15.9050333001957	15.9761226695835
DEGS1_O15121	DEGS1	Sphingolipid delta(4)-desaturase DES1	15.4509308861246	15.6615691475434	15.7642554126515	15.5067202842995	15.6145443894383	15.6883280429385	15.8057979485271	15.7121602736852	15.6559296257495	15.7522486153012
SCAMP1_O15126	SCAMP1	Secretory carrier-associated membrane protein 1	15.9504292397305	16.060356796043	16.1797986922676	16.1540258028282	16.0672011822223	16.1389347725963	16.0454416980752	15.9119609190734	16.0233624994821	16.0561960443867
SCAMP2_O15127	SCAMP2	Secretory carrier-associated membrane protein 2	15.8677990919826	15.9597342973486	16.2456467762873	16.1769582606495	16.0756819547362	16.1613121514649	16.1471925584661	16.0143432046876	16.1362631619955	16.2771472349217
ARPC1B_O15143	ARPC1B	Actin-related protein 2/3 complex subunit 1B	16.1043156701949	16.1458832498111	15.9611003218425	15.8030668850905	15.8515033772057	15.8022684153131	16.1606469566906	15.6337012301287	15.7555985134446	15.7712938196647
ARPC2_O15144	ARPC2	Actin-related protein 2/3 complex subunit 2	15.8851611631675	15.9652117046787	15.7501585637309	15.8238721726357	15.9363258930081	15.7185431799071	15.7397637469149	15.7555985134446	15.6573722184741	15.7104689358946
ARPC3_O15145	ARPC3	Actin-related protein 2/3 complex subunit 3	17.7030696770446	17.5100680932709	17.3650587312679	17.4794646701908	17.4345497105808	17.2147162676153	17.0659041485918	17.2739493460676	17.111583239543	17.1005626938391
BET1_O15155	BET1	BET1 homolog	13.5369299494949	12.6271333094034	13.5195992400649	13.4664787031377	13.5568622690782	13.5242546982006	13.595586145162	13.7242980179479	13.4938748357347	13.4572302328029
POLR1C_O15160	POLR1C	DNA-directed RNA polymerases I and III subunit RPAC1	15.8536499012615	15.9511764596763	15.7513967605747	16.0143432046876	16.0376980426965	16.1239050684376	16.0840635095619	16.3424627303948	16.154971898252	16.138071057959
PLSCR1_O15162	PLSCR1	Phospholipid scramblase 1	15.0874725664203	15.4874808248075	15.4376209597119	14.6945570422732	15.2304893865151	15.4715806426582	15.3185731349292	14.8846156661797	15.1890641468371	15.4376209597119
TRIM24_O15164	TRIM24	Transcription intermediary factor 1-alpha	16.5741498997292	16.6295230375056	16.7487256877688	16.7780093952468	16.6614099451837	16.9684791135936	16.9861841452649	16.8809924432406	16.9755590870841	16.9601653042635
PGRMC2_O15173	PGRMC2	Membrane-associated progesterone receptor component 2	18.6177838952305	18.4618918650309	18.6686030674681	18.6602899436531	18.6156792041201	18.5981451419493	18.6891828957046	18.5097240346064	18.6758180653887	18.6434998916894
CETN3_O15182	CETN3	Centrin-3	14.8694598503462	14.5382795669856	14.6812810425068	14.7123240753079	14.6065847235872	14.7623611764665	14.6255599956548	15.0314955248091	14.8380192896685	14.7336981884564
CTDSPL_O15194	CTDSPL	CTD small phosphatase-like protein	13.6767998455748	13.7849149224515	13.7655107699831	13.6271900746577	13.7777405094542	13.8706891445171	14.1521922267597	13.8659117221083	13.805026468402	13.7557982372692
SMAD9_O15198	SMAD9	Mothers against decapentaplegic homolog 9	12.356598379104	12.0328625349322	12.3731250732229	12.0731035409785	12.29781799774	12.3236968882625	12.1845370611249	12.5110616633411	12.5067130957854	12.3001003310299
RGL2_O15211	RGL2	Ral guanine nucleotide dissociation stimulator-like 2	13.2695809769386	13.2720960658011	13.0414906670444	13.136552046896	13.3048213875064	13.0279894967093	12.8520275344104	12.9138273746714	12.9644694385072	12.8876193307939
PFDN6_O15212	PFDN6	Prefoldin subunit 6	16.0229233208215	15.6956241501472	15.8153732574384	15.8656768411462	16.0166900470306	15.4790512985051	15.1647455580384	15.9170223623154	15.6040269639869	15.4382146784115
WDR46_O15213	WDR46	WD repeat-containing protein 46	16.3704706172291	16.3373516534537	16.4998464587195	16.3725594163757	16.4480419267854	16.5831969258002	16.5962416951298	16.5451209309911	16.5238899251309	16.5625249844321
NKRF_O15226	NKRF	NF-kappa-B-repressing factor	16.884522432163	16.6168717581366	16.7199079121894	16.6966720197477	16.6743600104394	16.723691355342	16.7862145439004	16.8353193261958	16.7812000341785	16.6564864431688
GNPAT_O15228	GNPAT	Dihydroxyacetone phosphate acyltransferase	16.204208248988	16.5911595482071	16.4292732051853	16.4787117716473	16.224560106379	16.4652831315216	16.4615148652658	16.1821808540905	16.6743600104394	16.6021397583044
LAMA5_O15230	LAMA5	Laminin subunit alpha-5	19.9345579186362	20.0686468434454	19.9903973181192	19.9500566173906	19.9032952243278	19.7056041585427	19.7296171564531	19.7056041585427	19.740890616503	19.7699699701499
ZNF185_O15231	ZNF185	Zinc finger protein 185	18.0728532550685	18.0211577514379	18.0793948155251	18.1943955188131	18.0984996007634	18.2474091997591	18.3588044099932	18.3339928444729	18.3383278299727	18.3214976258463
CASC3_O15234	CASC3	Protein CASC3	15.4599085605282	15.1615294651315	15.6263829588871	15.433653590556	15.326596273824	15.5690819934317	15.6597227247051	15.3099542663376	15.7271085789126	15.5424646937498
MRPS12_O15235	MRPS12	28S ribosomal protein S12, mitochondrial	14.2587362296772	14.2176334735287	14.5968170933805	14.5046269238753	14.3195471782695	14.4271413235345	14.5179300374581	14.2954868961562	14.5122054186414	14.5336056046579
LEPROT_O15243	LEPROT	Leptin receptor gene-related protein	14.1740464082297	13.9634619850729	14.3664495535858	14.208347645417	14.2123273515666	13.7457503865064	13.7963925604348	13.6301030868308	13.7750942534241	13.9090180004604
ACOX3_O15254	ACOX3	Peroxisomal acyl-coenzyme A oxidase 3	17.8972157734225	17.9541151110239	18.0294661507252	17.9281523259384	17.8600154830768	18.1249411924208	18.1110983618422	18.0080455748724	18.0542224671823	18.1195517815663
RER1_O15258	RER1	Protein RER1	13.4363167138793	13.5979069198921	13.826779925577	13.7890773789328	13.8219540486332	13.8990666994903	13.7023022477443	13.539497873339	13.8676503501552	13.8408063687008
SURF4_O15260	SURF4	Surfeit locus protein 4	17.6633825195158	17.5841250251918	17.8379804624489	17.991809009137	17.6737763083395	17.523108320905	17.5139495336045	17.4630784192784	17.5998301079242	17.7057780975213
MAPK13_O15264	MAPK13	Mitogen-activated protein kinase 13	14.6098470986904	14.5507521618047	14.4816892305219	14.5147839175542	14.4227917425165	14.5531066682848	14.3725396243062	14.4945142897917	14.4257855462503	14.4774112233172
SPTLC1_O15269	SPTLC1	Serine palmitoyltransferase 1	17.7088127301247	17.8213402614948	17.8537117800799	17.8048618618134	17.7120628176623	17.8190041310721	17.861565166327	17.7899876374434	17.7989635568604	17.8294557187942
SPTLC2_O15270	SPTLC2	Serine palmitoyltransferase 2	17.3498110488434	17.3876238802671	17.4688528883606	17.3528634462722	17.3221625376504	17.4072020768217	17.4880167844072	17.4365907475931	17.4399750978043	17.4241884913355
FANCG_O15287	FANCG	Fanconi anemia group G protein	12.6182396503899	12.6039807434967	12.7362689680904	12.7752281469845	12.6823616592974	12.8859700653857	12.6171341992388	12.8475722892033	12.8689606697588	12.9473310505014
OGT_O15294	OGT	UDP-N-acetylglucosamine--peptide N-acetylglucosaminyltransferase 110 kDa subunit	17.8626326495201	17.7178800725322	17.7407326277407	17.7848463380266	17.8418409423115	17.287148259171	17.3348835681206	17.3844091219356	17.2608282496024	17.2036393809088
CTAGE5_O15320	CTAGE5	cTAGE family member 5;Melanoma inhibitory activity protein 2	17.8116142027625	17.9767160586921	17.9215079336044	17.790864543582	17.8743483322936	17.7531975349051	17.9123707093545	17.7872090701416	17.9111068314296	17.7899876374434
TM9SF1_O15321	TM9SF1	Transmembrane 9 superfamily member 1	16.4382802456761	16.7913593980612	16.6706963122131	16.6734246195459	16.5798331305362	16.7208135509429	16.7592971282203	16.5954104020238	16.6517985934003	16.7587254708418
INPP4B_O15327	INPP4B	Type II inositol 3,4-bisphosphate 4-phosphatase	14.7954920493547	14.6313810527527	14.7013785046538	14.6238883826596	14.5715911420147	14.5999232011081	14.5919793626708	14.6845066378657	14.5179300374581	14.4697504493658
MID1_O15344	MID1	E3 ubiquitin-protein ligase Midline-1	16.8010856180553	16.5901527974157	16.7419659142375	16.7412967673485	16.7930342590694	16.628947175509	16.5288454389348	16.5962416951298	16.6367077882126	16.5872387648818
HMGB3_O15347	HMGB3	High mobility group protein B3	13.6211462677294	13.5655987921184	13.6832143603375	13.8425625646464	13.9097718234219	13.9446733333061	13.7698329362655	13.9730532799652	13.8612621458504	14.1594357725231
PPM1G_O15355	PPM1G	Protein phosphatase 1G	15.9956560720635	15.9022127280849	15.7807942337859	16.0678148442848	16.0985398389443	16.0922343664104	15.8523891005961	16.1193135838815	15.9270462324464	15.9134467746587
INPPL1_O15357	INPPL1	Phosphatidylinositol 3,4,5-trisphosphate 5-phosphatase 2	16.9696965281454	16.8770908545683	16.8136475622282	16.8317212235191	16.8481049641884	16.6512794599294	16.6401405861555	16.8052299539975	16.7385328180331	16.7323423941774
FANCA_O15360	FANCA	Fanconi anemia group A protein	11.7665593371161	12.1628995660883	11.8116800637982	11.6457174413214	11.9946176812491	12.1904158298641	12.2913054060244	12.3645572091237	11.8948526778233	12.3113047812248
EIF3D_O15371	EIF3D	Eukaryotic translation initiation factor 3 subunit D	17.9912072901703	17.9190457539716	17.727790097793	17.8190041310721	17.8988485701722	17.7802170441007	17.7171668071578	17.7098702689405	17.8030934337539	17.9089367751788
EIF3H_O15372	EIF3H	Eukaryotic translation initiation factor 3 subunit H	15.6428869834168	15.8786700810938	15.7220382803417	16.0166900470306	15.8704247155675	15.8352110272103	15.6997624079932	15.7262959208436	16.0177317177694	16.0296880915993
HDAC3_O15379	HDAC3	Histone deacetylase 3	14.7807242324751	14.9283454718814	14.8611994778109	15.0210814646276	14.8346612112849	15.153051958706	14.9924107191455	15.2096176404768	15.3679103880085	15.2678157178352
NVL_O15381	NVL	Nuclear valosin-containing protein-like	16.676475622737	16.8205752478823	16.7261088511329	16.7054622437361	16.6938832399216	17.0315509813251	17.0402297357143	16.8650995270036	16.9171016165454	16.9536182342518
BCAT2_O15382	BCAT2	Branched-chain-amino-acid aminotransferase, mitochondrial	17.0341830338604	17.0533089104901	17.2389461177536	17.0506396754475	17.0294651108364	17.2012743123594	17.1938366986732	17.0300167276104	17.0825319857548	17.1317491040477
BIRC5_O15392	BIRC5	Baculoviral IAP repeat-containing protein 5	12.1710342660555	12.4423893936606	12.5008930119757	12.4090365245452	12.5825567994847	12.7680585542743	12.515322784269	12.7492705761891	13.0251867559879	12.9820332626055
IPO8_O15397	IPO8	Importin-8	13.3996701214676	13.2707333497915	13.2114859177553	13.4658799039298	13.5996765793447	13.3410675008099	13.3545894048619	13.4616251468375	13.5617399163741	13.5496379678049
STX7_O15400	STX7	Syntaxin-7	16.1826910881839	16.3077301894995	16.4503147844151	16.3561314620413	16.2408358840944	16.3688659058974	16.2313905574762	16.2809903468125	16.3330112967779	16.268532050823
TNRC18_O15417	TNRC18	Trinucleotide repeat-containing gene 18 protein	12.1347607322794	11.4917610610318	11.6756740320237	12.037386226125	11.8203005893486	12.3748497163098	12.0023002605721	12.3748497163098	11.8979918595205	11.6990989172235
SLC16A3_O15427	SLC16A3	Monocarboxylate transporter 4	15.459221469572	15.5679524693502	15.9363258930081	15.8041424829796	15.6008118707972	15.6507781365325	15.7220382803417	15.6390748350709	15.77432638733	15.8508808574489
ABCC3_O15438	ABCC3	Canalicular multispecific organic anion transporter 2	17.2410370513335	17.4457899390252	17.409707818919	17.2538718201613	17.234284586204	17.0986809421574	17.1317491040477	17.0116158061262	17.1166199519889	17.1001778596527
ABCC4_O15439	ABCC4	Multidrug resistance-associated protein 4	17.2077976860782	17.2023004449885	17.1023408812329	17.1982219514287	17.2138974958767	17.038117525726	16.9587780864893	17.0188654707033	16.9926744894856	17.1068220231398
ABCC5_O15440	ABCC5	Multidrug resistance-associated protein 5	12.7814633152584	12.9300494033946	13.160334050625	13.0666050753313	12.7276943646024	12.877937907534	13.0189125443264	12.86321819977	12.7705030684098	12.7893278581438
CD3EAP_O15446	CD3EAP	DNA-directed RNA polymerase I subunit RPA34	15.8022684153131	15.7642554126515	15.9038395477068	15.9158617308987	16.080540122805	15.8030668850905	15.744063660376	15.879440612073	15.8875364378244	15.8201147567714
TLR3_O15455	TLR3	Toll-like receptor 3	12.6922056393648	12.7905848402564	12.9909610912969	12.6896444557957	12.8729012797243	12.8199401625267	12.9632332287376	12.9536149509995	12.7411011274657	12.7301440272893
P4HA2_O15460	P4HA2	Prolyl 4-hydroxylase subunit alpha-2	16.856534373044	16.8703725573784	16.955723857476	16.8655312713367	16.8666106432206	17.1542226864796	17.1606079788773	17.072577085081	17.1938366986732	17.1542226864796
CAPN5_O15484	CAPN5	Calpain-5	15.0506873242009	15.0857584063144	15.148898963108	15.0467481609511	15.0831456600553	15.4516249186589	15.4656609652789	15.3666071029023	15.4836814752659	15.4874808248075
YKT6_O15498	YKT6	Synaptobrevin homolog YKT6	16.122682430821	16.124667210314	16.2714660846965	16.1151792064297	16.2730294496438	16.0284395621934	16.0825865966563	16.1423441192731	16.1096713551605	16.030939847758
NUPL2_O15504	NUPL2	Nucleoporin-like protein 2	14.449399068304	14.3810729323234	14.582730796641	14.7854442085535	14.8302409388966	14.5656211563554	14.498555086029	14.6770257004128	14.5958668853729	14.7593819396847
ARPC5_O15511	ARPC5	Actin-related protein 2/3 complex subunit 5	15.1615294651315	15.1938375546833	15.1418470292186	14.9064706234269	15.0988637680797	14.9888487457614	14.6822466399284	14.9661209652167	14.7011396841692	14.6524461671457
POLR2D_O15514	POLR2D	DNA-directed RNA polymerase II subunit RPB4	15.0706955496771	14.9235302112308	15.0988637680797	15.1838567543738	15.0135572699184	15.2172211555462	15.0988637680797	15.0418356713331	15.2570808512402	15.2784837706699
MAFK_O60675	MAFK	Transcription factor MafK;Transcription factor MafG	13.6304971210043	13.6691584712252	13.3786914639908	13.4228015600157	13.6491010468688	13.8559613324835	13.9090180004604	13.6346233219009	13.8990666994903	13.6691584712252
PDPK1_O15530	PDPK1	3-phosphoinositide-dependent protein kinase 1	13.5686132544515	13.4051916629911	13.7411633834619	13.5488846134427	13.7979734089957	13.7369896767051	13.3181908298159	13.539497873339	13.6564274687882	13.6922772415011
TAPBP_O15533	TAPBP	Tapasin	15.5919190154764	15.7874932332216	15.7791721880797	15.7615424647208	15.6040269639869	15.9244320371164	15.8921773734385	15.6436937564808	15.8244567769585	15.826101405987
PER1_O15534	PER1	Period circadian protein homolog 1	13.3490900747419	13.346184159182	13.307504822717	13.8910354842334	13.4116064373615	13.1343928097893	13.0238976947572	12.9939297258829	13.2135717804731	13.19513480444
RNF113A_O15541	RNF113A	RING finger protein 113A	15.5717619285042	15.4003542429255	15.3260311910549	15.3523952074306	15.3083502815689	15.218838981035	15.1028848681717	15.5252800814309	15.1916600148308	15.1760980547303
KDM6A_O15550	KDM6A	Lysine-specific demethylase 6A	16.6021397583044	16.3730528901801	16.3392606284766	16.38102512916	16.4428479116135	15.9597342973486	15.9325073963595	16.2261781241523	15.9860494051996	16.079416836238
CLDN3_O15551	CLDN3	Claudin-3	13.2787662693164	13.9883226224861	13.7171131076158	13.1764553335902	13.3764724022743	13.8493258285891	13.948800116944	13.6770736316444	13.8425625646464	13.8029359243256
KCNN4_O15554	KCNN4	Intermediate conductance calcium-activated potassium channel protein 4	15.0882695171687	14.9902216992737	14.9693664918091	14.9358378839015	14.8895972551185	14.8697849780857	14.7974972016536	14.8840860523162	15.0247510011483	14.8446037901324
DHX15_O43143	DHX15	Pre-mRNA-splicing factor ATP-dependent RNA helicase DHX15	18.2156528195398	18.1208873691322	18.1812422517782	18.302814888635	18.337082044504	18.5235363649325	18.3950286196263	18.5644603055706	18.4704098147994	18.4618918650309
RNMT_O43148	RNMT	mRNA cap guanine-N7 methyltransferase	15.9140548997068	15.8606531626804	15.8827373038077	15.8065765803411	15.9437279534258	15.9918788717685	15.7921583222073	15.9437279534258	16.0416768805024	15.795157029077
ZZEF1_O43149	ZZEF1	Zinc finger ZZ-type and EF-hand domain-containing protein 1	12.989230811102	13.0374713186023	13.0374713186023	13.2837821145055	13.1935081498741	12.8084353348401	12.9873540602979	12.9644694385072	12.9367210759427	12.8461025955011
ASAP2_O43150	ASAP2	Arf-GAP with SH3 domain, ANK repeat and PH domain-containing protein 2	17.0067064290913	16.8931332093852	16.8715780613312	16.9379145288068	16.9213061042714	16.7365260839104	16.6314701714164	16.7841453413207	16.8141313829309	16.9034586056601
FLRT2_O43155	FLRT2	Leucine-rich repeat transmembrane protein FLRT2	16.2979677837666	16.3132084530961	16.2523713612324	16.2417212768264	16.2539627226197	16.1415787433772	16.1868786241658	16.1972135034549	16.1695743909153	16.1326974711956
TTI1_O43156	TTI1	TELO2-interacting protein 1 homolog	15.4767087944648	15.5195569773301	15.3998802339877	15.6644319267885	15.4246174822265	15.2439268579559	15.2451490931496	15.218269584369	15.4856638416707	15.1702511645057
PLXNB1_O43157	PLXNB1	Plexin-B1	10.3531654014271	10.5194083182671	10.2113023271904	10.180036122746	9.697659803517	8.43665347834163	10.0539786522606	10.6326886685496	9.99272046218294	10.0359212023924
RRP8_O43159	RRP8	Ribosomal RNA-processing protein 8	15.9538957604065	16.0177317177694	15.8576837958571	16.0318859501236	16.092647179074	15.8748663828993	15.7350549057166	15.7564298447307	15.8460276610326	15.8022684153131
SIPA1L1_O43166	SIPA1L1	Signal-induced proliferation-associated 1-like protein 1	16.8374637012973	16.9023603262656	16.8033725172473	16.8642596199974	16.8949347953977	17.0707580050905	17.1646311429588	17.1427411400331	17.0629982844201	17.0644801890737
CYB5B_O43169	CYB5B	Cytochrome b5 type B	15.9778819527351	15.9400211714387	16.0955877628833	15.6706510573586	15.9096907599991	16.176382164212	16.2523713612324	16.2211921331074	16.1977459999449	16.0777334857652
PRPF4_O43172	PRPF4	U4/U6 small nuclear ribonucleoprotein Prp4	17.8065738075956	17.6579467506223	17.6141926667749	17.7068700360294	17.7575960784908	17.8273836742123	17.7192373508164	17.8247830547402	17.7929845756472	17.8065738075956
PHGDH_O43175	PHGDH	D-3-phosphoglycerate dehydrogenase	15.7642554126515	15.8231457653693	15.9907487464258	15.8471392659361	15.886339750383	15.5417837451405	15.6656176249604	15.4636635682166	15.6309995079437	15.6302740500331
PHF1_O43189	PHF1	PHD finger protein 1	16.5497005004934	16.6728552852734	16.5997972194269	16.6827183369986	16.6222841115516	16.7825921247131	17.0072943099325	16.886768307808	16.9126300990082	16.8554115600804
SEPT4_O43236	SEPT4	Septin-4	13.5795126994398	13.3729083363309	13.6352723085465	13.2235656459951	13.2101857063111	13.6514977171115	13.5230982936807	13.4873696641389	13.5195992400649	13.4625299173431
DYNC1LI2_O43237	DYNC1LI2	Cytoplasmic dynein 1 light intermediate chain 2	14.6319667417537	14.4792604365722	14.3898403313496	14.4271413235345	14.5686422967174	14.2386350186996	13.8817288832734	14.1230046047646	14.086206915766	14.317533822258
PSMD3_O43242	PSMD3	26S proteasome non-ATPase regulatory subunit 3	19.0857361316942	18.9752385250905	19.0761936469838	19.0645072527915	19.0284587719319	19.0581641841704	18.9417227650513	19.0505146752591	19.0229109696768	18.9832017814533
RBFOX2_O43251	RBFOX2	RNA binding protein fox-1 homolog 2;RNA binding protein fox-1 homolog 1	16.050778380396	16.1797986922676	16.0904908349529	16.0360821488643	16.102840254851	16.3676293027763	16.6348095572754	16.4726575283563	16.3572849629656	16.4787117716473
PAPSS1_O43252	PAPSS1	Bifunctional 3-phosphoadenosine 5-phosphosulfate synthase 1;Sulfate adenylyltransferase;Adenylyl-sulfate kinase	17.377672090546	17.3549769892269	17.2484912238492	17.2981003100443	17.3108876590975	17.0491393051474	16.9312005868226	17.0149453206225	17.0362547769841	17.1464549561893
ZW10_O43264	ZW10	Centromere/kinetochore protein zw10 homolog	16.5594898177266	16.5674307451218	16.5715526105747	16.5356519039268	16.6695173400706	16.7254869646965	16.822242599412	16.7812000341785	16.7138803263392	16.7885463371173
SPINT1_O43278	SPINT1	Kunitz-type protease inhibitor 1	16.8389836215987	17.0341830338604	16.9286624994061	16.8052299539975	16.7920188607132	17.135980254008	17.3524485856994	17.4228275304473	17.1680475180601	17.1708577393971
B4GALT5_O43286	B4GALT5	Beta-1,4-galactosyltransferase 5	14.9613614191068	15.0874725664203	15.1615294651315	15.0389838731973	14.9003829870881	15.3383985978454	15.3448277402271	15.3073207677289	15.2865424885574	15.3769961568409
SART1_O43290	SART1	U4/U6.U5 tri-snRNP-associated protein 1	17.5782580758248	17.4839058573494	17.4313942476121	17.7228425963582	17.6199112542359	17.7741202803819	17.7956343741079	17.7471380281664	17.7727545343631	17.6893212196864
SPINT2_O43291	SPINT2	Kunitz-type protease inhibitor 2	17.234284586204	17.416674032101	17.548133670014	17.4325043463608	17.3640114822999	17.10376983862	17.0078786824286	16.941342244721	17.1464549561893	17.1801558004333
GPAA1_O43292	GPAA1	Glycosylphosphatidylinositol anchor attachment 1 protein	16.9768146413422	17.1347145617094	17.1317491040477	17.0804146456712	17.11050703658	17.2161358304417	17.2637803356286	17.2030206206796	17.2587590090972	17.2757891288611
DAPK3_O43293	DAPK3	Death-associated protein kinase 3	12.5188484781742	12.5862192225188	12.4865093777536	12.6397411591401	12.5507513044138	12.6305427762312	12.5294149647186	12.8356572475929	12.686816037282	12.6477319916775
TGFB1I1_O43294	TGFB1I1	Transforming growth factor beta-1-induced transcript 1 protein	16.3831936254059	16.2646897714254	16.2848054562978	16.3039827132591	16.5238899251309	16.2355007505831	15.7817024484459	16.5224575622424	15.9458784972234	16.0681989399914
AP5Z1_O43299	AP5Z1	AP-5 complex subunit zeta-1	15.7262959208436	15.556452160123	15.5441118322996	16.3360399080197	15.6169038377942	15.4558264717738	15.2888319448643	15.3031324434109	15.2880298344524	15.370622257834
HSPA12A_O43301	HSPA12A	Heat shock 70 kDa protein 12A	11.5186136438743	11.2453202071529	11.6028701877075	11.5443028338875	11.7321899575536	11.5644287038775	11.1921012406553	11.1872425766035	11.6117860901044	11.7321899575536
ADCY6_O43306	ADCY6	Adenylate cyclase type 6	14.582730796641	14.9064706234269	14.8765992601201	14.8058114321859	14.6435683886143	14.8656803352136	14.8422875497395	14.8631609903772	14.9522593786977	14.7859898934858
CTIF_O43310	CTIF	CBP80/20-dependent translation initiation factor	15.130605835834	14.8656803352136	14.9699502840654	15.0647584657729	15.1732100238292	14.9653504937264	14.6346802564166	15.0865970579837	15.1359454795112	14.9722912490226
PPIP5K2_O43314	PPIP5K2	Inositol hexakisphosphate and diphosphoinositol-pentakisphosphate kinase 2	15.0340132686106	15.1271318811939	14.8682833879024	15.0722422540335	15.0778212194381	14.7782947096654	14.6248008123405	14.693516399117	14.7759088548103	14.6715828616443
MAP3K7_O43318	MAP3K7	Mitogen-activated protein kinase kinase kinase 7	13.2660334924863	13.4600508781996	13.6439090538647	13.5774432444855	13.4825139202491	13.4412466120273	13.5837807137662	13.389126108507	13.5389894104082	13.5739771324233
EEF1E1_O43324	EEF1E1	Eukaryotic translation elongation factor 1 epsilon-1	16.8642596199974	16.5567302928193	16.3906618714201	16.9798201110991	16.5260043755565	16.2313905574762	16.1826910881839	16.2875686887574	16.2565681013812	16.2875686887574
LYRM1_O43325	LYRM1	LYR motif-containing protein 1	14.4825067894234	14.6098470986904	14.8482776129503	14.9011725110114	14.2630678557771	14.9272482335018	15.3846316012173	15.0053979319185	15.3341942308605	15.2514175209214
RIPK2_O43353	RIPK2	Receptor-interacting serine/threonine-protein kinase 2	10.6569178252082	11.3520737636271	10.4913665513637	10.8078268317529	11.0782290252618	10.5378449324466	10.834876222408	11.4525114332835	10.8961066392176	11.0157301435573
WDR62_O43379	WDR62	WD repeat-containing protein 62	14.4733181312337	14.4845820237453	14.6646751378198	14.4945142897917	14.5552819720057	14.4705673225861	14.3600827392744	14.5868759194696	14.554427845447	14.5598361742485
HNRNPR_O43390	HNRNPR	Heterogeneous nuclear ribonucleoprotein R	17.6750374586049	17.4769124882534	17.3861890537323	17.5834870945286	17.6793189317523	17.7478823950358	17.7052769650313	17.776463129606	17.7203828543222	17.6278084543674
PRPF3_O43395	PRPF3	U4/U6 small nuclear ribonucleoprotein Prp3	17.0274711730533	16.7812000341785	16.7788783710398	16.8892897135546	16.9741816601036	17.0862202308922	17.0804146456712	17.0850640833938	17.027890873075	16.9483472559845
TXNL1_O43396	TXNL1	Thioredoxin-like protein 1	16.1165477582895	15.8019895188372	15.7455121205947	15.7765825004264	15.8594153533632	15.6179943506808	15.3249888589181	15.418896128619	15.5595436917326	15.4566293395503
TPD52L2_O43399	TPD52L2	Tumor protein D54	16.9836523514992	16.9045394253227	16.8412508220129	16.821346244243	16.8775755631195	16.5349963912481	16.6419242015142	16.4159395495603	16.676475622737	16.5990448203454
EMC8_O43402	EMC8	ER membrane protein complex subunit 8	14.5664882659547	14.7940012221665	14.493636440237	14.500887855127	14.5263543256074	14.5350619339822	14.3704502404412	14.4336380822157	14.4069503515084	14.5196281651125
PRKRIR_O43422	PRKRIR	52 kDa repressor of the inhibitor of the protein kinase	14.3937215300588	14.0611129535564	14.1723019062709	14.336457496178	14.5311525323283	14.2514376308766	14.2576038368526	14.2212448540129	14.2212448540129	14.2894586484753
SYNJ1_O43426	SYNJ1	Synaptojanin-1	15.6328964261779	15.619092527234	15.5436200756696	15.4987214510885	15.4509308861246	15.5551450740997	15.3732887582219	15.3269455044031	15.6897325568046	15.5511318982917
FIBP_O43427	FIBP	Acidic fibroblast growth factor intracellular-binding protein	16.8572434409149	16.7101412756297	16.8801095876125	16.7419659142375	16.8970853682553	16.840316057876	16.8634116301314	16.8931332093852	16.828680102751	16.822242599412
EIF4G3_O43432	EIF4G3	Eukaryotic translation initiation factor 4 gamma 3	17.0943593056525	17.0129126563163	16.9885726608863	16.9684791135936	17.0226910308818	16.9023603262656	16.8978158988338	16.9776372876358	16.9542483547011	17.0164754637227
PPIH_O43447	PPIH	Peptidyl-prolyl cis-trans isomerase H	15.3980353123897	15.3336422966635	15.2021861213565	15.3426080451401	15.4134020106911	15.4496000601921	15.2995142563636	15.4207211420835	15.395640170865	15.3506349989227
MBTPS2_O43462	MBTPS2	Membrane-bound transcription factor site-2 protease	13.0704231985182	13.2135717804731	13.2953462089326	13.0919262864712	13.3305869904962	13.7294958803619	13.8755244528414	13.8080897408534	13.8763576227837	13.8383610454514
SUV39H1_O43463	SUV39H1	Histone-lysine N-methyltransferase SUV39H1	14.0353849352901	14.2262782248781	14.1974732763024	14.1848092124223	14.1541844917378	14.4339104310859	14.4301853905567	14.531622905063	14.4807994443961	14.554427845447
HTRA2_O43464	HTRA2	Serine protease HTRA2, mitochondrial	17.1530319912025	17.1492520415885	17.1590742432198	17.2436806447754	17.212157410487	17.1971494401379	17.2551228135794	17.1886965120125	17.1819505817493	17.2544797349798
KLF4_O43474	KLF4	Krueppel-like factor 4	12.2431755495979	12.2314016028351	12.2314016028351	12.3417251669509	12.2805527155968	12.1202581638336	12.2352777064627	12.4696267087149	12.1563845192231	12.0602623363615
OIP5_O43482	OIP5	Protein Mis18-beta	10.5118189064696	8.25407432141031	8.02171938082677	10.9828790745238	10.58204258247	8.63849958794255	10.3144048289549	10.3464095469547	10.0429763412379	9.48068728434557
AKR7A2_O43488	AKR7A2	Aflatoxin B1 aldehyde reductase member 2	17.4769124882534	17.5197119408376	17.5011587349096	17.5125086237964	17.4924026886741	17.3570379021784	17.2795732066337	17.3149915433075	17.3852832308786	17.3711778412301
EPB41L2_O43491	EPB41L2	Band 4.1-like protein 2	17.3440408319027	17.3861890537323	17.3101914157302	17.3108876590975	17.3179052590719	17.5841250251918	17.7989635568604	17.5930094285837	17.7367726280874	17.6579467506223
TGOLN2_O43493	TGOLN2	Trans-Golgi network integral membrane protein 2	15.5257941370318	15.1950717961338	15.8214479303061	15.6770760792276	15.5469341296748	15.7977348329115	15.6877715873819	15.6746101687056	15.7684552209571	15.7765825004264
LAMTOR5_O43504	LAMTOR5	Ragulator complex protein LAMTOR5	13.9090180004604	13.5729183466976	13.847590618452	13.7680971849047	13.7664957264481	13.7257504354777	13.6947212451928	13.6254595787287	13.589092613907	13.7777405094542
B4GAT1_O43505	B4GAT1	Beta-1,4-glucuronyltransferase 1	15.9860494051996	16.0341565361012	15.9418673616992	15.8454005284055	15.9204340616289	15.965916959856	16.1059118374163	16.0257849132061	15.9411066864333	15.9423886895693
ATP8B1_O43520	ATP8B1	Phospholipid-transporting ATPase IC	15.0771312348857	15.1606973544968	15.2731224811013	15.062322985957	15.1675071228986	15.2815331229195	15.3469541206705	15.3769961568409	15.2046128226104	15.1028848681717
BCL2L11_O43521	BCL2L11	Bcl-2-like protein 11	13.7690257992581	13.3321129553972	13.5273352023598	13.6254595787287	13.7504985871015	12.9853544768446	13.1331782725627	12.6947392276034	12.9275551515645	12.9788552394885
XRCC3_O43542	XRCC3	DNA repair protein XRCC3	13.6620075726167	13.5638931861512	13.5574056079252	13.5265404149129	13.3615848286409	13.7979734089957	13.4404081672383	13.8755244528414	13.7407321582495	13.7102366897108
SGCE_O43556	SGCE	Epsilon-sarcoglycan	13.3455566515759	13.4790219143514	13.3863805296265	13.5824840422805	13.4205781350456	13.0318741557513	13.2858705873979	13.326267904093	13.7171131076158	13.2247830102651
CA12_O43570	CA12	Carbonic anhydrase 12	16.3227889713257	16.6336932334468	16.4892086821055	16.1043156701949	16.2235252743653	16.740129904567	16.9031861848469	16.7291071190931	16.6584660171931	16.6222841115516
DENR_O43583	DENR	Density-regulated protein	14.4257855462503	14.4094221715523	14.1282333770148	14.1451866014759	14.4807994443961	14.0691940503897	13.9184481554929	14.1282333770148	13.7430588757624	13.9097718234219
XPOT_O43592	XPOT	Exportin-T	17.4897341255348	17.4379029720425	17.3234016354327	17.4009679347609	17.3896998127302	16.9273055140251	16.8646677826706	16.8837435564086	16.8770908545683	16.9154843182584
SPRY2_O43597	SPRY2	Protein sprouty homolog 2	16.5580969875254	16.5981251626229	16.7480354638359	16.7022356957271	16.7665594725083	16.5208396181171	16.5046911659833	16.6238727776997	16.5131433163797	16.5264577434634
DNPH1_O43598	DNPH1	2-deoxynucleoside 5-phosphate N-hydrolase 1	15.816967909184	15.7161232785949	15.6343729166795	15.6283477682896	15.6283477682896	15.3099542663376	15.3588337497789	15.3561558723905	15.1876785979685	15.1898259796289
TIMM44_O43615	TIMM44	Mitochondrial import inner membrane translocase subunit TIM44	18.3668576799468	18.5028615405566	18.6665094926039	18.6051115252598	18.4064999657468	18.5586946397312	18.569956326361	18.4400784464748	18.5305265977203	18.5855885688918
TRAPPC3_O43617	TRAPPC3	Trafficking protein particle complex subunit 3	16.0060731912501	15.9828677691503	15.801243011146	15.784252742761	15.8425067422812	15.8285542467614	15.7089664255704	15.7278037715942	15.8830831399636	15.6735271698465
CHMP2A_O43633	CHMP2A	Charged multivesicular body protein 2a	16.0743563677506	16.3315981954797	16.0423966216558	15.8710861011292	16.0427840158849	15.8897813491644	15.8565371185717	15.8471392659361	15.6824421760662	15.7374158993256
NCK2_O43639	NCK2	Cytoplasmic protein NCK2	15.0299189196411	14.8266267744539	14.9064706234269	14.7593819396847	14.7608075600556	14.8993700363606	14.7267419975747	14.8950663001891	14.8085890054209	14.822464569462
TSPAN6_O43657	TSPAN6	Tetraspanin-6	15.2784837706699	15.4516249186589	15.394648826275	15.2284909527211	15.327689668522	15.1546548154464	15.5578455199023	15.2070629946712	15.1873953056539	15.1938375546833
PLRG1_O43660	PLRG1	Pleiotropic regulator 1	15.6136647463928	15.3484352535559	15.5092709752194	15.584804123716	15.5346322007436	15.7130914761675	15.6544547644373	15.4758933796927	15.8065765803411	15.7839584818684
PRC1_O43663	PRC1	Protein regulator of cytokinesis 1	16.3001767281813	16.412081017882	16.2646897714254	16.2667658297428	16.2848054562978	16.3725594163757	16.475957133439	16.5174836720082	16.4148725262614	16.4737675904662
ZNF207_O43670	ZNF207	BUB3-interacting and GLEBS motif-containing protein ZNF207	15.5017716709167	16.0113457483915	15.1431751225182	15.2687359385917	15.4346045058774	15.7104689358946	15.9374325785934	15.7227759603576	15.7220382803417	15.5096396439278
NDUFB3_O43676	NDUFB3	NADH dehydrogenase [ubiquinone] 1 beta subcomplex subunit 3	14.2128352272926	14.1106351474858	14.3551204043482	14.2220042394053	14.2183494599341	14.4870437988796	14.3451489258827	14.2753884226777	14.3244759878609	14.2535212993131
NDUFA2_O43678	NDUFA2	NADH dehydrogenase [ubiquinone] 1 alpha subcomplex subunit 2	15.7282147166159	15.7841056123147	15.8390783416507	15.6017690155223	15.6498547156096	15.7994718847147	15.7721530402293	15.8830831399636	15.706851900693	15.6832257118398
ASNA1_O43681	ASNA1	ATPase ASNA1	16.426002968589	16.3017901158334	16.1733162443993	16.2009249893795	16.2134477221783	16.0992914261896	16.0580369302201	16.017454430845	15.9874645051762	16.0166900470306
BUB1_O43683	BUB1	Mitotic checkpoint serine/threonine-protein kinase BUB1	11.6204336668695	11.1662848710185	11.5226937583109	11.8321570937262	11.3422954624893	11.2062900531598	10.7124147391463	10.6646661744913	11.3173691401515	11.0681461851781
BUB3_O43684	BUB3	Mitotic checkpoint protein BUB3	16.2661318200977	16.1482251217507	15.9308448757066	16.1070415797577	16.1208476299083	16.4131091133689	16.2661318200977	16.3962438537588	16.3276210609286	16.3276210609286
PPAP2C_O43688	PPAP2C	Lipid phosphate phosphohydrolase 2	13.802266579667	14.0560997217639	13.7674908477468	13.7126145384552	13.7047412776259	13.8621208652041	14.1080561916337	13.8990666994903	13.9722821565113	13.9153716472709
ACTN4_O43707	ACTN4	Alpha-actinin-4	21.3135876090478	21.3135876090478	21.2066215242253	21.3135876090478	21.3135876090478	21.401687686821	21.401687686821	21.401687686821	21.401687686821	21.2066215242253
GSTZ1_O43708	GSTZ1	Maleylacetoacetate isomerase	14.6891987988283	14.5879438360033	14.7300276461634	14.7237424301658	14.7201348676922	14.7029938255701	14.7141322973746	14.9054562974445	14.4339104310859	14.5968170933805
WBSCR22_O43709	WBSCR22	Probable 18S rRNA (guanine-N(7))-methyltransferase	15.4090203043317	15.0282874223534	15.2778466077341	15.2462705886904	15.2551866941007	15.1424102818202	15.0722422540335	15.1064063599786	15.2039792117183	15.1349792949278
TRIAP1_O43715	TRIAP1	TP53-regulated inhibitor of apoptosis 1	13.8668705380499	13.752123436133	14.0691940503897	13.7649333628284	13.9536234004538	13.9265128966812	13.9922753631825	13.711176694789	14.0600248529803	14.0343814161748
GATC_O43716	GATC	Glutamyl-tRNA(Gln) amidotransferase subunit C, mitochondrial	14.6800777627924	14.8840860523162	14.7520118397345	14.8132620381136	14.9064706234269	14.8346612112849	14.6995948414384	14.7443350044682	14.758221462452	14.7151145950479
HTATSF1_O43719	HTATSF1	HIV Tat-specific factor 1	16.3171722790885	16.3126810071405	16.149762554891	16.2261781241523	16.3822967724185	16.5162890180908	16.7365260839104	16.5736271140351	16.5046911659833	16.3855577467655
KDELR3_O43731	KDELR3	ER lumen protein-retaining receptor 3	14.8694598503462	15.128612923977	15.1119730822749	14.9624358989465	14.8540226243472	14.7507415359253	14.6205700791009	14.4373638479438	14.7350391367111	14.8682833879024
TRAF3IP2_O43734	TRAF3IP2	Adapter protein CIKS	11.9464159869746	11.5675470055554	11.6383064972654	11.695896953445	11.4849865226727	11.634701514344	11.1112976420027	10.9780034228314	10.7952042200595	10.6251283866998
CYTH3_O43739	CYTH3	Cytohesin-3	15.3185731349292	15.2706185504285	15.0935882984252	15.044239757811	15.1630868676907	14.9938212888745	15.051609444473	15.2135456922991	14.9015761365481	14.9088710707733
AP1G1_O43747	AP1G1	AP-1 complex subunit gamma-1	17.4744258412013	17.4904686406816	17.5979391666315	17.5197119408376	17.4744258412013	17.5497110172523	17.5048950188431	17.4313942476121	17.5874146459575	17.6291434721284
STX6_O43752	STX6	Syntaxin-6	16.8660709572786	16.9929095902633	17.0558169159391	16.8809924432406	16.8367263887199	16.9569847565671	17.0049916881681	16.8770908545683	16.8419538980047	16.7957706264746
SYNGR1_O43759	SYNGR1	Synaptogyrin-1	11.5364621193155	11.7123529731982	12.2072486394328	12.2475605644421	11.7740832339744	12.1563845192231	11.8321570937262	12.5207905220948	12.0867338428953	11.9927202583129
SYNGR2_O43760	SYNGR2	Synaptogyrin-2	16.6673505659437	16.7329829145205	16.9469497831693	16.8906726975476	16.7957706264746	16.8670619511342	16.7118081730315	16.7639652044392	16.8470792301965	16.7101412756297
SGTA_O43765	SGTA	Small glutamine-rich tetratricopeptide repeat-containing protein alpha	16.8762974359736	16.6938832399216	16.5798331305362	16.7532508746795	16.7176873883999	16.4191996437003	16.3440759829213	16.3210576129531	16.39232319054	16.4254968821842
ENSA_O43768	ENSA	Alpha-endosulfine	14.0443841941556	14.230311087947	14.1091789187722	14.0343814161748	14.0278395260415	13.9634619850729	14.2876592704328	13.8869818014183	13.8876533307717	14.037565816523
SLC25A20_O43772	SLC25A20	Mitochondrial carnitine/acylcarnitine carrier protein	16.6459791176196	16.7187288071126	16.802943925763	16.723691355342	16.7164424829697	17.0432152038592	16.9623870906485	16.9694375682186	17.0039254430451	16.8936940609657
NARS_O43776	NARS	Asparagine--tRNA ligase, cytoplasmic	18.4371421119165	18.2994587313183	18.2214994987123	18.4353549814347	18.3009858040647	17.8902383754017	17.8273836742123	17.8638026884089	17.8558912254533	17.9337994802292
SPOP_O43791	SPOP	Speckle-type POZ protein	13.9029703385864	14.0806903180829	14.2141961136697	13.9394904702338	14.3824006363809	14.4296027319941	14.4800938847807	14.6451901865043	14.4552526965338	14.4899362802477
MYO1B_O43795	MYO1B	Unconventional myosin-Ib	18.6091651958466	18.6525959215035	18.6981984927953	18.6733181553745	18.5339217613294	18.7370637867303	18.7841794375318	18.7508401040793	18.7469535420118	18.766890745598
SLC25A17_O43808	SLC25A17	Peroxisomal membrane protein PMP34	13.5475763666807	14.067401206185	13.7548801989499	13.6733435706517	13.7548801989499	13.9299388788783	14.1511626120679	14.2104375401898	14.0353849352901	13.8910354842334
NUDT21_O43809	NUDT21	Cleavage and polyadenylation specificity factor subunit 5	15.4396311861082	15.3389061990169	15.3398015173169	15.4621505595006	15.4477456332542	15.8370516202282	15.7332180453394	15.7797691154666	15.6498547156096	15.7772469806694
LANCL1_O43813	LANCL1	LanC-like protein 1	17.3379943285878	17.2096294907384	17.3585363572383	17.3598256072779	17.3488099683046	17.2587590090972	17.1582783833133	17.1638535173379	17.346056250928	17.2945304256433
STRN_O43815	STRN	Striatin	17.1028703288579	17.1437664412244	17.1912795673626	17.1379210558729	17.1153745092442	17.2115478887272	17.1717725915712	17.1893842451693	17.2682768374707	17.234284586204
RRP9_O43818	RRP9	U3 small nucleolar RNA-interacting protein 2	18.0542224671823	17.9281523259384	18.0822572998487	18.0315105742253	18.0195519563417	18.1640252924004	18.233743934979	18.1389428312811	18.1844845102255	18.1777146645993
SCO2_O43819	SCO2	Protein SCO2 homolog, mitochondrial	16.3901853863863	16.3787539094591	16.5782684804073	16.469002879217	16.412081017882	16.4941840614119	16.5095241693057	16.4829142800169	16.5285404537834	16.5046911659833
AKAP8_O43823	AKAP8	A-kinase anchor protein 8	15.9292226510371	16.0992914261896	16.0882128885982	16.0916474455721	16.1769582606495	16.4237769542291	16.3094386749914	16.2616332333675	16.4202379874295	16.472880579513
GTPBP6_O43824	GTPBP6	Putative GTP-binding protein 6	17.0932862474362	17.0673418811607	17.1515870102389	17.0652144489322	17.1282117493558	17.1393793332227	17.1877847458013	17.2289625495115	17.0789361349972	17.1325690725577
SLC37A4_O43826	SLC37A4	Glucose-6-phosphate translocase	14.4691556006288	14.6995948414384	14.6985535361572	14.8346612112849	14.829155273314	15.0210814646276	14.9116355249297	14.6109003749738	15.0778212194381	14.9315615904619
IDH3B_O43837	IDH3B	Isocitrate dehydrogenase [NAD] subunit beta, mitochondrial	16.9037310264732	17.1464549561893	17.1661393749511	17.0330273196537	16.8634116301314	17.2337390967376	17.1239214853864	16.9079494998804	17.1881272139676	17.2981003100443
NRD1_O43847	NRD1	Nardilysin	16.8025034440248	16.566240475142	16.5693916974269	16.6419242015142	16.5851169958724	16.3360399080197	16.1813960288924	16.3641506010045	16.3238745027147	16.3341740716368
CALU_O43852	CALU	Calumenin	16.6339639577442	16.6428087035335	16.7340439592985	16.5886601638266	16.6115503932761	16.7182080977563	16.7574526233722	16.7621509630105	16.7545090741485	16.6517985934003
EDIL3_O43854	EDIL3	EGF-like repeat and discoidin I-like domain-containing protein 3	18.2468061045772	18.4898914816774	18.5364229864762	18.1276194737739	18.1777146645993	17.9187734194093	17.842601559266	17.7956343741079	17.9226903268708	17.8161606614973
ATP9B_O43861	ATP9B	Probable phospholipid-transporting ATPase IIB	15.7407746529676	15.9270462324464	15.7721530402293	15.6087680334682	15.6883280429385	15.8527748689382	15.9982076579313	16.0368755471565	15.7972558831296	15.7485310409728
AHCYL1_O43865	AHCYL1	Putative adenosylhomocysteinase 2	13.110359538098	13.3521798076562	13.0723251005152	13.2466955663884	13.3224630813945	13.2543329290404	13.2943347545163	13.1726968833185	13.1639564546151	13.2858705873979
CREB3_O43889	CREB3	Cyclic AMP-responsive element-binding protein 3;Processed cyclic AMP-responsive element-binding protein 3	11.0230902915138	10.9828790745238	11.0506754989773	11.157423895987	11.5271158798667	11.320299318203	11.2062900531598	11.4773009806443	11.4236518391467	11.5186136438743
KIF1C_O43896	KIF1C	Kinesin-like protein KIF1C	15.5774810074668	15.2755399817851	15.3131692098809	15.3122420783498	15.4733270796143	15.4043685139755	15.3666071029023	15.548175155166	15.4241696292099	15.4558264717738
EXTL3_O43909	EXTL3	Exostosin-like 3	15.5189443490054	15.4496000601921	15.444491278532	15.3799974989112	15.4241696292099	15.5723988194741	15.593468017169	15.6169038377942	15.6269592058063	15.5873918809738
ORC5_O43913	ORC5	Origin recognition complex subunit 5	12.9733777454758	12.6118887438648	12.9367210759427	12.9947743137147	13.0279894967093	12.9733777454758	13.0450219038843	13.2293767521506	13.1913302232623	13.0865354689187
NDUFS5_O43920	NDUFS5	NADH dehydrogenase [ubiquinone] iron-sulfur protein 5	14.1807056822749	14.4561534415926	14.3916468667864	14.1421609896006	14.3029059220829	14.5513132421309	14.4552526965338	14.2853919541721	14.5231301886624	14.4108444410707
PDE6D_O43924	PDE6D	Retinal rod rhodopsin-sensitive cGMP 3,5-cyclic phosphodiesterase subunit delta	11.8185611707663	11.7700541862988	11.7846156681684	11.4981267997494	11.6139031140066	11.5675470055554	11.223814979751	11.6167898939418	11.6816922853786	11.7280467626231
ORC4_O43929	ORC4	Origin recognition complex subunit 4	14.421250783911	13.9878519937784	14.1521922267597	14.3863012550205	14.4238106866676	14.3973449146302	14.1529394718858	14.1843625938038	14.4697504493658	14.4825067894234
PEX1_O43933	PEX1	Peroxisome biogenesis factor 1	14.755046301142	14.9722912490226	14.8093475728326	14.8436650392035	14.7823658867602	15.0027929754253	15.0053979319185	15.0204202527364	15.0572512335087	15.0882695171687
RAD21_O60216	RAD21	Double-strand-break repair protein rad21 homolog	17.187442277635	17.1460025054295	17.2845865078275	17.3022288201892	17.2077976860782	17.2966434236724	17.2698260035739	17.1801558004333	17.4016742874961	17.3283663288559
TIMM8A_O60220	TIMM8A	Mitochondrial import inner membrane translocase subunit Tim8 A	17.7407326277407	17.7055275312763	17.687689872052	17.7109812834901	17.7461382866467	17.5261176668269	17.5766527864288	17.1001778596527	17.5623541092026	17.6982147811381
DHX16_O60231	DHX16	Putative pre-mRNA-splicing factor ATP-dependent RNA helicase DHX16	17.9408623921444	17.9204322923384	17.8040718327765	17.9111068314296	17.9860678947853	18.0828190250645	18.0559333765586	18.1556928066399	18.0625664061202	18.0348491824746
SSSCA1_O60232	SSSCA1	Sjoegren syndrome/scleroderma autoantigen 1	16.3238745027147	16.1563997652658	16.1107612274216	16.0009080764531	16.1020883411013	16.0296880915993	15.9050333001957	16.0334029328296	15.9833830690774	15.9341638804872
BNIP3L_O60238	BNIP3L	BCL2/adenovirus E1B 19 kDa protein-interacting protein 3-like	13.6319867188449	13.3545894048619	13.3899836600628	13.307504822717	13.3664931944606	13.7690257992581	13.8219540486332	13.8122559464995	13.5458234406023	13.4600508781996
MED14_O60244	MED14	Mediator of RNA polymerase II transcription subunit 14	16.3567746331684	16.4633861157137	16.4185822333722	16.4095019004213	16.4564712285679	16.6669803732047	16.664563704411	16.6525938714685	16.6820337446467	16.6688097851218
PRPSAP2_O60256	PRPSAP2	Phosphoribosyl pyrophosphate synthase-associated protein 2	16.3781328775926	16.2341770656905	16.2485147376356	16.2848054562978	16.3285646187047	16.0616193221047	16.0922343664104	16.0552958583759	16.0383333212768	16.0476800352237
GNG7_O60262	GNG7	Guanine nucleotide-binding protein G(I)/G(S)/G(O) subunit gamma-7	13.6292448546258	13.8253292844368	13.492988260266	14.0636559771639	13.6202143393969	13.6885863635191	13.6514977171115	13.3713484423653	13.9123101931969	13.6202143393969
SMARCA5_O60264	SMARCA5	SWI/SNF-related matrix-associated actin-dependent regulator of chromatin subfamily A member 5	17.2269481381732	17.0526080905519	17.1574518004599	17.234284586204	17.3409685084763	17.727790097793	17.6602812251058	17.644250593153	17.667608304414	17.6612466861088
SPAG9_O60271	SPAG9	C-Jun-amino-terminal kinase-interacting protein 4	16.8395262168411	16.5489861017642	16.8059568363004	16.9082982097492	16.7805738853212	16.5519612737426	16.4564712285679	16.5233226524942	16.5537612041392	16.6367077882126
ZNF292_O60281	ZNF292	Zinc finger protein 292	14.9707588581164	14.829367375925	14.8753202992392	14.8703880800455	14.9194866393865	14.8616339987052	14.8700865290656	14.9821081405285	14.7114794729207	14.9308179416819
NUAK1_O60285	NUAK1	NUAK family SNF1-like kinase 1	14.6261279624094	14.6594624423775	14.5378649399549	14.7057110972577	14.6373639843647	14.5212603850749	14.653500574027	14.453522041203	14.4062975794496	14.5386941940162
URB1_O60287	URB1	Nucleolar pre-ribosomal-associated protein 1	16.914808162049	16.8070999619542	16.7551827026661	16.8470792301965	17.0132579149313	16.9177568078875	16.8242271631447	16.9814612732799	16.8322680308526	16.9405448163337
MGRN1_O60291	MGRN1	E3 ubiquitin-protein ligase MGRN1	15.6906801571175	15.5804640013381	15.7278037715942	15.4401323728008	15.5126297194479	16.0735412982864	16.0177317177694	15.9587360464477	16.1015964744165	15.7961945952155
SIPA1L3_O60292	SIPA1L3	Signal-induced proliferation-associated 1-like protein 3	16.5501158743544	16.5790221649882	16.6401405861555	16.6656947211121	16.6536870258389	16.6748893147776	16.7477357305933	16.8151533192656	16.7617074446081	16.7706468342158
ZFC3H1_O60293	ZFC3H1	Zinc finger C3H1 domain-containing protein	15.3138011756592	15.0715710125329	15.0044847496198	15.2637387983327	15.2081210087429	15.1379151965362	15.0946966511009	15.3362276718231	15.2111099195227	15.0506873242009
TRAK2_O60296	TRAK2	Trafficking kinesin-binding protein 2	13.9523412205898	14.0606953515729	13.831481715191	13.7718696284645	13.6720687679897	13.8134383571297	13.7705387743202	13.6178171998591	13.8383610454514	13.8941833864481
AQR_O60306	AQR	Intron-binding protein aquarius	18.1276194737739	18.1795244219683	18.1844845102255	18.1717199599808	18.1583202254376	18.3172122256217	18.337082044504	18.3237818318171	18.3588044099932	18.3428138181471
CEP104_O60308	CEP104	Centrosomal protein of 104 kDa	14.317533822258	13.9987124066837	14.9015761365481	14.8490911151326	15.1334166227846	14.9107683850448	14.7751070502927	15.2900718393884	14.6130782835896	14.8773890669431
OPA1_O60313	OPA1	Dynamin-like 120 kDa protein, mitochondrial;Dynamin-like 120 kDa protein, form S1	17.9190457539716	17.9599530422459	18.0661701250685	17.8459965152826	17.8995755195446	18.1354729142658	18.1757997138539	18.0315105742253	18.0780144670248	18.0509419761908
MCM3AP_O60318	MCM3AP	Germinal-center associated nuclear protein	16.3258325843482	16.2895755143974	16.3927439772926	16.3440759829213	16.4070811655607	16.3822967724185	16.387131051286	16.6648993862472	16.3863677835165	16.3551528637335
PIP5K1C_O60331	PIP5K1C	Phosphatidylinositol 4-phosphate 5-kinase type-1 gamma	13.2126246372395	13.4075204442449	13.5074158655481	13.6993176298833	13.0836807088244	13.3477403554777	13.4563114413452	13.5834735884331	13.4007252943557	13.5790045980075
KIF1B_O60333	KIF1B	Kinesin-like protein KIF1B	15.662171989659	15.5554821685414	15.3618458361156	15.4748611604587	15.5164465339254	15.5182405741353	15.3362276718231	15.4772233804167	15.4831243985967	15.5584845302373
MARCH6_O60337	MARCH6	E3 ubiquitin-protein ligase MARCH6	12.8356572475929	12.9752857077416	12.8186436630248	13.1735471534479	12.8156289401426	12.855167156688	12.9441136907229	12.8520275344104	13.1060905557837	13.0803753459925
KDM1A_O60341	KDM1A	Lysine-specific histone demethylase 1A	16.7365260839104	16.9549265635448	16.7558760937584	16.7822371043439	16.936925001192	16.9706087773284	17.2845865078275	17.0092269199535	16.9213061042714	16.8949347953977
TBC1D4_O60343	TBC1D4	TBC1 domain family member 4	16.8809924432406	16.8824690229852	16.8739322454233	16.9113248620827	17.0322131314988	16.5365472360599	16.5824002601152	17.3549769892269	16.6243613837452	16.621006510828
FZD6_O60353	FZD6	Frizzled-6	16.4202379874295	16.3774476684787	16.5070019868656	16.3516740460145	16.4219238548693	16.5656008503003	16.6486939759934	16.7286104002882	16.5990448203454	16.5810874128458
NME2P1_O60361	NME2P1	Putative nucleoside diphosphate kinase;Nucleoside diphosphate kinase B;Nucleoside diphosphate kinase A	16.7608022347122	16.5580969875254	16.5371787368731	16.6525938714685	16.6721762548219	16.4992663482157	16.4372747163175	16.5970162223091	16.4546536006895	16.5236062888125
GRIN3B_O60391	GRIN3B	Glutamate receptor ionotropic, NMDA 3B	13.5142826195568	13.1196410273232	13.4171301821909	13.3880485737098	13.271695239655	13.6178171998591	13.6030254151362	13.6211462677294	13.2871622685965	13.2824128431265
FADS1_O60427	FADS1	Fatty acid desaturase 1	15.4942086048442	15.6114173612891	15.584804123716	15.5758677556668	15.5505960030343	15.8153732574384	15.8910326725366	15.8569725857445	15.7455121205947	15.8303113556479
PPL_O60437	PPL	Periplakin	18.9909455506317	19.1386685260048	19.1567445140552	19.0473766692912	19.0622918771033	19.1005427553015	19.1817194416429	19.0704221044348	19.1335913976425	19.0704221044348
DFNA5_O60443	DFNA5	Non-syndromic hearing impairment protein 5	16.5782684804073	16.4503147844151	16.4965415394262	16.6298628531533	16.529748727463	16.030939847758	15.7540365527385	16.0441840747187	16.087242584134	16.0722658497132
EVI5_O60447	EVI5	Ecotropic viral integration site 5 protein homolog	12.4090365245452	12.2926504311129	12.5800486933636	12.3702175780019	12.3304917200571	12.5568564686993	12.5000307502802	12.4177916586579	12.877937907534	12.3092340656473
LY75_O60449	LY75	Lymphocyte antigen 75	13.8460426187186	13.823521073383	13.8598418770347	14.0208579251858	14.0473606253627	13.8817288832734	14.0420820712568	14.0180618693962	13.932553810653	13.9061839571769
NRP2_O60462	NRP2	Neuropilin-2	15.6863998158806	15.7706043043597	15.7977348329115	15.8208255010439	15.8017106223612	15.8555363876673	15.8153732574384	15.7977348329115	15.8845888403865	15.926560020221
MAN1A2_O60476	MAN1A2	Mannosyl-oligosaccharide 1,2-alpha-mannosidase IB	14.8984956383327	14.6634686346199	14.8240009365577	14.6822466399284	14.828119966228	14.7731296538309	14.618487389153	14.6057181239725	14.6255599956548	14.5919793626708
ACSL4_O60488	ACSL4	Long-chain-fatty-acid--CoA ligase 4	17.8374919173789	17.8537117800799	17.871147049477	17.8213402614948	17.861565166327	17.9386683111899	18.0105827652396	17.8854137632561	17.9059140084049	17.949698857782
SNX3_O60493	SNX3	Sorting nexin-3	17.8354303722457	17.8195986720476	17.7815291548859	17.7246165754679	17.8476897608978	17.6482030342017	17.6122527085879	17.6527754154591	17.6112967996113	17.6122527085879
STX10_O60499	STX10	Syntaxin-10	17.1143771612039	17.1624904889656	17.2269481381732	17.2060922503076	17.1582783833133	17.3618619969372	17.3035291225643	17.3355614387908	17.2393088559798	17.3234016354327
MGEA5_O60502	MGEA5	Protein O-GlcNAcase	15.5207646678146	15.2763578407999	15.2749353344521	15.2755399817851	15.3148053925026	15.5214426582726	15.3159554407631	15.4224989446118	15.4712079649749	15.4181862261701
ADCY9_O60503	ADCY9	Adenylate cyclase type 9	15.5558192629831	15.6209188876287	15.7874932332216	15.4889411328622	15.5207646678146	15.6160569836457	15.6549242222577	15.6283477682896	15.6034897190526	15.5615862647871
SORBS3_O60504	SORBS3	Vinexin	14.4972716822544	14.3955035203288	14.3756360193608	14.7623611764665	14.5711639059372	14.6324069043546	14.6411208967161	14.7100869762639	14.7436249400794	14.6173624595059
SYNCRIP_O60506	SYNCRIP	Heterogeneous nuclear ribonucleoprotein Q	17.2530096639845	17.3488099683046	17.0571622895053	17.3032223168124	17.3324339016103	17.5066570455434	17.3852832308786	17.3312705192174	17.5024442678276	17.4893090362163
TPST1_O60507	TPST1	Protein-tyrosine sulfotransferase 1	15.1467267455413	15.4960676789688	15.3341942308605	15.370622257834	15.2383592220183	15.5866364966937	15.4509308861246	15.2880298344524	15.8748663828993	15.6094308826844
CDC40_O60508	CDC40	Pre-mRNA-processing factor 17	16.0863610253445	16.0575161404353	16.1577668911555	16.1797986922676	16.138071057959	16.2205272567254	16.1746565458473	16.3171722790885	16.1848920941076	16.1935993423251
B4GALT3_O60512	B4GALT3	Beta-1,4-galactosyltransferase 3;N-acetyllactosamine synthase;Beta-N-acetylglucosaminylglycopeptide beta-1,4-galactosyltransferase;Beta-N-acetylglucosaminyl-glycolipid beta-1,4-galactosyltransferase	11.6060441643131	11.9601370845953	12.1534099879138	11.5539666329531	11.634701514344	11.8459951267137	12.0780031972035	11.7321899575536	11.8849008209827	11.9946176812491
RANBP6_O60518	RANBP6	Ran-binding protein 6	15.744063660376	15.9822047289015	15.7857564847164	15.7531082829024	15.7350549057166	15.9158617308987	16.0262410864557	15.8565371185717	16.1374864856362	15.915030727239
NEMF_O60524	NEMF	Nuclear export mediator factor NEMF	12.678381982044	13.2388141580882	12.6039807434967	12.4200723727791	12.2649547546415	12.5847914107759	13.120901648375	12.553212795684	12.4030179304751	12.3139706629629
GMDS_O60547	GMDS	GDP-mannose 4,6 dehydratase	14.9283454718814	14.9587311425136	14.650152729438	14.5501939848323	14.6724364995392	14.3230857438865	14.5112079494834	14.3529296424554	14.3230857438865	14.2344652550365
NMT2_O60551	NMT2	Glycylpeptide N-tetradecanoyltransferase 2	15.7185431799071	16.0894656640787	15.5713190383051	15.7240268728036	15.7365646010969	15.6343729166795	16.0360821488643	16.1606469566906	15.5332647111512	15.7089664255704
CCNT1_O60563	CCNT1	Cyclin-T1	10.3464095469547	10.7824931971938	10.6251283866998	11.0157301435573	9.99906366499473	10.4861107424983	10.3266764518829	10.6251283866998	10.6569178252082	10.6646661744913
BUB1B_O60566	BUB1B	Mitotic checkpoint serine/threonine-protein kinase BUB1 beta	15.0609359058513	14.9673426551214	14.9539445907721	15.0100082918385	15.1119730822749	14.9539445907721	14.7653649133279	15.0784417030919	15.0100082918385	15.051609444473
PLOD3_O60568	PLOD3	Procollagen-lysine,2-oxoglutarate 5-dioxygenase 3	19.3327180393145	19.3613424405838	19.3939879011256	19.3784319536455	19.3327180393145	19.4437125459744	19.4643973381031	19.3939879011256	19.4717647070632	19.4643973381031
EIF4E2_O60573	EIF4E2	Eukaryotic translation initiation factor 4E type 2	14.4682367493167	14.4263013817977	14.5272652478635	14.4995889526213	14.4723040589303	14.2212448540129	14.2529450665092	14.5084566352018	14.5241762273477	14.6594624423775
TLR2_O60603	TLR2	Toll-like receptor 2	17.245404571179	17.3650587312679	17.3565635297338	16.9965363781532	16.9861841452649	17.1676832801413	17.0458985985874	17.1487017088583	17.222164354067	17.3393603058662
DIAPH1_O60610	DIAPH1	Protein diaphanous homolog 1	18.569956326361	18.5097240346064	18.4590268829751	18.5475585241306	18.4913730549865	18.2994587313183	18.2194165548573	18.1812422517782	18.2941448008334	18.3476664719254
TSPAN3_O60637	TSPAN3	Tetraspanin-3	15.9727867330593	16.0302609784041	16.1306059848666	15.795157029077	15.9050333001957	15.4950490054194	15.6450035021816	15.5922400674475	15.4936295802939	15.4259301249617
EXOC3_O60645	EXOC3	Exocyst complex component 3	16.7506230182606	16.8732359758145	16.7353234071168	16.6105049463739	16.7637327556349	16.7764166486356	16.7978300759059	16.7480354638359	16.8452751810412	16.7487256877688
PDE8A_O60658	PDE8A	High affinity cAMP-specific and IBMX-insensitive 3,5-cyclic phosphodiesterase 8A	10.4401025971193	8.25407432141031	9.72350997051322	10.0719098462324	10.0270379399858	10.6388045652927	10.2785375948621	10.3266764518829	10.6646661744913	10.4913665513637
PLIN3_O60664	PLIN3	Perilipin-3	19.0405762112333	18.8444303088882	18.8883372750525	19.000117290416	18.9802110069722	18.5113989329779	18.3315707667207	18.3869485256943	18.5437951306872	18.6312993587818
SLC16A7_O60669	SLC16A7	Monocarboxylate transporter 2	14.0035095004169	13.8493258285891	14.2552324801376	13.9513144276636	13.7381208704714	13.701187439532	13.5877044167976	13.5638931861512	13.9394904702338	13.764249568228
RAD1_O60671	RAD1	Cell cycle checkpoint protein RAD1	14.7213757947769	14.9759609254839	14.6162504489964	14.7134338675511	14.7777510454277	14.7452324522352	14.7593819396847	14.6334396496789	14.650152729438	14.8357816817329
PRMT3_O60678	PRMT3	Protein arginine N-methyltransferase 3	13.1557004403346	13.4664787031377	13.3764724022743	13.5079999445949	13.5057999516969	13.391938094422	13.4716719481675	13.4470114744464	13.4027519586325	13.6491010468688
PEX10_O60683	PEX10	Peroxisome biogenesis factor 10	15.3341942308605	15.2399537470648	15.547844319574	15.4599085605282	15.4487224796236	15.395640170865	15.5505960030343	15.4241696292099	15.5391968766404	15.4621505595006
KPNA6_O60684	KPNA6	Importin subunit alpha-7	17.6569332451701	17.658713957585	17.5857294489021	17.6527754154591	17.6157397494535	17.5892207318998	17.4045807423916	17.3607787084881	17.5100680932709	17.5661195497784
UGDH_O60701	UGDH	UDP-glucose 6-dehydrogenase	16.8141313829309	16.7032965638898	16.6743600104394	16.7521364599285	16.802943925763	16.3149828381769	16.3893448172776	16.5702489067612	16.3581712236684	16.5013612597738
TPST2_O60704	TPST2	Protein-tyrosine sulfotransferase 2	16.3330112967779	16.3957069719179	16.4512155710995	16.3760454671511	16.1759584532029	16.4112884254619	16.4593644801101	16.462900152645	16.374128508952	16.5194078366263
LPXN_O60711	LPXN	Leupaxin	11.6487624020491	11.1721479817057	11.1430911368462	11.3556974411027	11.0420423111169	10.9416612688341	11.3807193392356	11.4594431705663	11.4773009806443	11.1662848710185
CTNND1_O60716	CTNND1	Catenin delta-1	19.0892081422115	19.0978331432977	19.0937849401389	19.0284587719319	19.0937849401389	19.2344968644087	19.3327180393145	19.2871237658695	19.3327180393145	19.3244133061387
SNX2_O60749	SNX2	Sorting nexin-2	16.4469281081575	16.3269077511559	16.3409066745409	16.3455353346565	16.3270462368342	15.8111290264952	15.7357275310951	15.7394534119011	15.9134467746587	15.832980742145
DPM1_O60762	DPM1	Dolichol-phosphate mannosyltransferase subunit 1	17.866229891316	18.0595713023682	17.9997799247906	17.8476897608978	17.825841995	17.959161115658	18.0346211272853	17.9263172464434	17.957783778863	17.9797020822648
USO1_O60763	USO1	General vesicular transport factor p115	18.129191659053	18.0282736366834	18.0941975465503	18.2280778156023	18.2156528195398	18.0271482909083	17.9505025541396	17.8995755195446	18.1699994432345	18.1239882293586
SLC19A2_O60779	SLC19A2	Thiamine transporter 1	12.998176997609	13.3061631051117	13.253484798702	13.0348462028097	12.9720292790234	12.7601672648696	12.7467262711864	12.7680585542743	13.102827327297	13.1149757259796
MRPS14_O60783	MRPS14	28S ribosomal protein S14, mitochondrial	16.7885463371173	16.7655926895371	16.8634116301314	16.6795958735482	16.7627666011242	16.941342244721	16.9844117014993	16.9808275116027	16.8865290637718	16.8711040492494
TOM1_O60784	TOM1	Target of Myb protein 1	17.8134081914952	17.8861077765387	17.9111068314296	17.8384690075189	17.7996439764099	17.5311929100086	17.4449738970828	17.4214154608296	17.4783212814784	17.4620468395373
HIST1H2BL_Q99880	HIST1H2BL	Histone H2B type 1-L;Histone H2B type 1-M;Histone H2B type 1-N;Histone H2B type 1-H;Histone H2B type 2-F;Histone H2B type 1-C/E/F/G/I;Histone H2B type 1-D;Histone H2B type F-S;Histone H2B type 1-K	11.4883990332457	14.6770257004128	11.4128173470585	11.4182955430816	11.0456059850998	11.2017766270185	14.3120103921658	11.8203005893486	11.3504589783093	11.1721479817057
PFKFB2_O60825	PFKFB2	6-phosphofructo-2-kinase/fructose-2,6-bisphosphatase 2;6-phosphofructo-2-kinase;Fructose-2,6-bisphosphatase	13.7698329362655	13.358103398796	13.3928862462401	13.3027842604208	13.5624950607492	13.013399330722	12.7723281600503	13.8341012624536	13.0171368392084	12.989230811102
CCDC22_O60826	CCDC22	Coiled-coil domain-containing protein 22	17.9727902509767	17.9309650791109	17.9319429272057	17.9464271229823	18.0262500305013	17.8646412431366	17.7372939188154	17.8445194336506	17.7778381783588	17.8964903185919
PQBP1_O60828	PQBP1	Polyglutamine-binding protein 1	15.5073804208071	15.3721408972736	15.3898936854485	15.6863998158806	15.5073804208071	15.3711581348574	15.2865424885574	15.2679845847961	15.4516249186589	15.3038854585584
TIMM17B_O60830	TIMM17B	Mitochondrial import inner membrane translocase subunit Tim17-B	16.1904087168669	16.163790105409	16.5451209309911	16.4391679926939	16.2432973797596	16.4812575591848	16.3276210609286	16.0515096689338	16.4783653883691	16.4063495360861
PRAF2_O60831	PRAF2	PRA1 family protein 2	15.9934244298143	16.1661103485773	16.1423441192731	16.0152481837193	15.9772077213764	16.0465357365999	16.1374864856362	16.0381028728476	16.0031769911543	16.0381028728476
DKC1_O60832	DKC1	H/ACA ribonucleoprotein complex subunit 4	16.7562960270209	16.9483472559845	16.7280933721997	16.6122356129395	16.774732672384	16.9521013244892	17.0136031735463	16.9298347951898	16.8970853682553	16.7540053387514
EIF5B_O60841	EIF5B	Eukaryotic translation initiation factor 5B	17.0663750071941	16.9684791135936	16.8756417350287	16.9031861848469	16.9789747398167	16.773734284615	16.8306795759498	16.8070999619542	16.8151533192656	16.8360496324542
TRIM13_O60858	TRIM13	E3 ubiquitin-protein ligase TRIM13	11.0157301435573	10.6618266359526	10.9416612688341	10.8132602414472	9.99272046218294	10.7902170248011	9.91315580057204	10.3383126131108	10.562971842887	10.9128206240432
EDF1_O60869	EDF1	Endothelial differentiation-related factor 1	15.5096396439278	15.5381836135668	15.4454741920942	15.394648826275	15.5695823370153	15.3769961568409	15.4449827353131	15.4036993296632	15.4148025577265	15.3170596590652
KIN_O60870	KIN	DNA/RNA-binding protein KIN17	13.958791564968	13.6652030757921	13.7849149224515	13.8941833864481	13.900235708795	14.1493822238876	14.0125099288117	14.1156535312572	13.9166053574514	13.8697823781761
DIAPH2_O60879	DIAPH2	Protein diaphanous homolog 2	17.2323979393809	17.184032858073	17.0590220508965	17.0898364360201	17.0744976426567	16.7477357305933	16.7685407317202	16.7551827026661	16.8558184102311	16.8389836215987
DNAJA2_O60884	DNAJA2	DnaJ homolog subfamily A member 2	16.4450368585677	16.3024861841145	16.3330112967779	16.3784543476914	16.4519522122062	16.2755063463213	16.3676293027763	16.4494822542013	16.3303855552067	16.3227889713257
BRD4_O60885	BRD4	Bromodomain-containing protein 4	16.0608923713258	15.7522486153012	15.8441703694041	16.0773248733798	16.050778380396	16.4337686341566	16.204208248988	16.4450368585677	16.4477259383296	16.3429688732288
CUTA_O60888	CUTA	Protein CutA	17.9665693364938	18.2894450239614	18.061679997677	18.1372528044481	18.1141278188235	17.6214015365976	17.4163265398582	17.285970137089	17.6346581296529	17.7609758900904
OPHN1_O60890	OPHN1	Oligophrenin-1	15.3882912990394	15.3043273236255	15.2570808512402	15.3553229249987	15.4162944182461	14.9816330958257	14.9806775296056	14.9888487457614	15.0241724616616	15.2049992166569
TBL1X_O60907	TBL1X	F-box-like/WD repeat-containing protein TBL1X	13.948800116944	14.1190151438726	13.9623150209302	14.1511626120679	14.0115539393347	13.9061839571769	13.9394904702338	13.8775730624751	13.8080897408534	13.9906353298244
B4GALT2_O60909	B4GALT2	Beta-1,4-galactosyltransferase 2;Lactose synthase A protein;N-acetyllactosamine synthase;Beta-N-acetylglucosaminylglycopeptide beta-1,4-galactosyltransferase;Beta-N-acetylglucosaminyl-glycolipid beta-1,4-galactosyltransferase	11.3573954974371	11.3006689254783	11.3737143612129	11.6167898939418	11.3520737636271	11.1112976420027	11.3898795695044	11.7538586737917	11.0456059850998	11.6231739984766
HUS1_O60921	HUS1	Checkpoint protein HUS1	11.2954974839487	11.1473968196299	11.8824563647784	11.0652520389603	11.6448424025911	12.0994282586287	11.7779976267212	11.8517311757715	11.7846156681684	11.6487624020491
PFDN1_O60925	PFDN1	Prefoldin subunit 1	14.7983429334037	14.5773388298124	14.3561273636653	14.5326864880799	14.5677911342509	14.2094325427923	13.8011210004924	14.0071574056969	14.2123273515666	14.1408838194401
PPP1R11_O60927	PPP1R11	Protein phosphatase 1 regulatory subunit 11	13.7486716233779	13.271695239655	13.5795126994398	13.6898670759117	13.8941833864481	13.110359538098	12.704433488635	13.2631367974729	13.0723251005152	13.2999545042195
NBN_O60934	NBN	Nibrin	15.9284444914295	15.7540365527385	15.7897194172861	15.9041430100245	15.9087203058897	15.9745783310849	15.952087863509	16.1482251217507	16.0445262229605	15.9637057410657
NOL3_O60936	NOL3	Nucleolar protein 3	15.9177157375946	16.4257499253866	15.9483487334543	16.0992914261896	15.8214479303061	15.9381674617694	15.9499285664327	15.6697465458055	15.5441118322996	15.8851611631675
DTNB_O60941	DTNB	Dystrobrevin beta;Dystrobrevin alpha	12.5983542527993	12.686816037282	12.7601672648696	12.6271333094034	12.6477319916775	12.8156289401426	12.8859700653857	12.9462001648222	12.8569224796897	12.7467262711864
RNGTT_O60942	RNGTT	mRNA-capping enzyme;Polynucleotide 5-triphosphatase;mRNA guanylyltransferase	12.4057842215145	12.4253747707135	12.3213048218262	12.444133551407	12.4143799864134	12.3988853624463	12.1603692820095	12.5507513044138	12.455855580075	12.4759527897767
ABCB7_O75027	ABCB7	ATP-binding cassette sub-family B member 7, mitochondrial	16.7130290288936	16.7385328180331	16.8298907362375	16.7621509630105	16.8279565375709	16.9798201110991	17.0269766319132	16.9423322592249	17.0251807888523	17.033864230286
MITF_O75030	MITF	Microphthalmia-associated transcription factor	13.9253956761966	13.8087047416541	13.5663674075101	13.6636361464801	13.8964592444057	13.6521896182026	13.5091081277598	13.6036848303634	13.6779074829137	13.5579489467722
SRGAP2_O75044	SRGAP2	SLIT-ROBO Rho GTPase-activating protein 2	16.4219238548693	16.3195256333249	16.2746899455279	16.2593644702725	16.3045371274261	16.225328524773	16.2432973797596	16.201472310308	16.205780514815	16.205780514815
PLXNA2_O75051	PLXNA2	Plexin-A2	15.7203765069446	16.3089729734331	15.7485310409728	15.6808138110448	15.6892218011736	15.278165189202	15.5558192629831	15.0525310601124	15.3099542663376	15.183019204115
NOS1AP_O75052	NOS1AP	Carboxyl-terminal PDZ ligand of neuronal nitric oxide synthase protein	14.037565816523	13.8186551324627	13.9222493880864	13.9708518850166	13.9956446366563	13.774470011586	13.9662046476511	13.8910354842334	14.0821846605422	13.9286505662109
IGSF3_O75054	IGSF3	Immunoglobulin superfamily member 3	17.0781880127495	16.7850832010862	17.2060922503076	16.9142505053425	16.8109030754013	17.2003509787044	17.2245969431975	17.0716156245059	17.2836414977869	17.1828300567889
DNAJC6_O75061	DNAJC6	Putative tyrosine-protein phosphatase auxilin	10.9243719293233	10.5282614394656	10.7453589379337	10.8448589023173	10.3383126131108	10.3464095469547	10.6675379047555	10.3531654014271	10.3859617844829	10.0923835638667
FAM20B_O75063	FAM20B	Glycosaminoglycan xylosylkinase	16.8419538980047	17.0373990887856	17.0300167276104	17.0692970240755	16.8360496324542	17.1582783833133	17.3002657911009	17.0226910308818	17.2757891288611	17.2128640647685
EFCAB14_O75071	EFCAB14	EF-hand calcium-binding domain-containing protein 14	12.6673194020443	12.5723916028652	12.6397411591401	12.570693141666	12.2288463469072	12.7927238544828	12.9380608208739	12.9039232829153	12.8134768659625	12.7740130261505
WDR1_O75083	WDR1	WD repeat-containing protein 1	18.5664958067331	18.5664958067331	18.6247702804893	18.7841794375318	18.7440066763506	18.3950286196263	18.3071243930413	18.272345546095	18.3832143099065	18.42295379693
FZD7_O75084	FZD7	Frizzled-7	16.3210576129531	16.2089685257301	16.5831969258002	16.3676293027763	16.387935938632	16.3855577467655	16.267875069957	16.2960080477035	16.4024281770207	16.4744174406734
ATP9A_O75110	ATP9A	Probable phospholipid-transporting ATPase IIA	15.148898963108	15.2936259218652	15.3530016072082	15.180677695842	15.1720732289974	15.2225994189005	15.2471788333831	15.1816480277211	15.218269584369	15.2120389102753
N4BP1_O75113	N4BP1	NEDD4-binding protein 1	12.2117051118364	12.2764647581546	12.0328625349322	11.9294246847702	11.8022122793452	12.3916044550797	12.6630646067987	12.570693141666	12.1534099879138	12.2632527252059
ROCK2_O75116	ROCK2	Rho-associated protein kinase 2	17.8459965152826	17.7706398279267	17.8048618618134	17.8237755645038	17.790864543582	17.6761938137515	17.5181344472152	17.6371734229877	17.676699715246	17.687689872052
CLASP2_O75122	CLASP2	CLIP-associating protein 2	16.7191544567442	16.5831969258002	16.7805738853212	16.774732672384	16.7675324021386	16.7101412756297	16.4860566508281	16.5515488623027	16.7730551424466	16.7963162943977
PTCD1_O75127	PTCD1	Pentatricopeptide repeat-containing protein 1, mitochondrial	16.6912636274812	16.8756417350287	16.8792891433344	16.6385909417046	16.628947175509	16.8693146581741	16.8970853682553	16.8634116301314	16.8266229486633	16.8684451638566
ASTN2_O75129	ASTN2	Astrotactin-2	13.1852938424475	13.1870175335613	13.4577815534537	13.2188720942473	13.2306644690082	13.6639593321287	13.449462396527	13.1753638828259	13.6856972371069	13.7698329362655
CPNE3_O75131	CPNE3	Copine-3	17.3909980191221	17.2852091191885	17.7088127301247	17.3448533060292	17.7000958614076	17.6025338931583	17.440772417841	17.7228425963582	17.3896998127302	17.5118502758255
ATG13_O75143	ATG13	Autophagy-related protein 13	14.5476141071511	14.5940826329187	14.5702780135801	14.582730796641	14.5052795642073	14.3691828286678	14.5531066682848	14.4467834152087	14.4477743068367	14.545204523131
ICOSLG_O75144	ICOSLG	ICOS ligand	15.6059824482935	15.6785962300498	15.6507781365325	15.3812868226763	15.4585081322892	15.5403071365279	15.7139615261782	15.7271085789126	15.4639463750542	15.457706279233
HIP1R_O75146	HIP1R	Huntingtin-interacting protein 1-related protein	17.7157315583136	17.625502883434	17.5752202410463	17.6550055917981	17.776463129606	17.8354303722457	17.8438656561872	17.9244232190742	17.8374919173789	17.7940452646948
OBSL1_O75147	OBSL1	Obscurin-like protein 1	16.0177317177694	15.9918788717685	15.9968961457852	16.0014995679819	16.0209060751253	16.0575161404353	16.1096713551605	16.1830786777876	16.178582158806	16.0939197680243
RNF40_O75150	RNF40	E3 ubiquitin-protein ligase BRE1B	16.6407118496942	16.5428567040564	16.5080430883268	16.6321281619012	16.6348095572754	16.8748275992313	16.7943741802089	17.1288596924334	16.9113248620827	16.8427141033505
PHF2_O75151	PHF2	Lysine-specific demethylase PHF2	14.9020133955096	14.7980088910869	15.0545037247428	14.8446037901324	14.9179343813905	15.2414712056452	15.2143191645516	15.0560261089028	15.2021861213565	15.0771312348857
ZC3H11A_O75152	ZC3H11A	Zinc finger CCCH domain-containing protein 11A	16.7852902493397	16.6248499897906	16.6894625089691	16.7365260839104	16.6620553870163	16.9855894018427	17.0862202308922	16.883012468366	17.0469829654958	16.9929095902633
CLUH_O75153	CLUH	Clustered mitochondria protein homolog	18.6637098113266	18.5554090936371	18.5305265977203	18.5909580422994	18.6221726401486	18.4043900693111	18.4022550142648	18.4471868029977	18.5049710991038	18.5097240346064
TSC22D2_O75157	TSC22D2	TSC22 domain family protein 2	14.8598201022419	14.9554904225122	14.9451221265751	14.8404307448332	15.218838981035	15.3546620699549	15.2373522191554	15.1481303575963	15.2494966646963	15.3241716205606
DNAJC13_O75165	DNAJC13	DnaJ homolog subfamily C member 13	18.8838981645544	19.0433763797666	19.0645072527915	18.8507599867973	18.8042606591628	19.0256817500879	19.0433763797666	18.9635858570294	18.9955587768098	19.007521415479
PPP6R2_O75170	PPP6R2	Serine/threonine-protein phosphatase 6 regulatory subunit 2	14.7495457930792	14.8857706571388	14.7464472458463	14.9944254604992	15.2342985609884	14.7815207229317	14.7913250411249	14.5773388298124	14.5633014313104	14.8066849668856
CNOT3_O75175	CNOT3	CCR4-NOT transcription complex subunit 3	16.1214623477796	16.0587085041776	16.0356923548653	16.0800052987447	16.0863610253445	16.0107474206246	16.0933539013939	16.087242584134	16.1774111250407	16.0438419264768
ANKRD17_O75179	ANKRD17	Ankyrin repeat domain-containing protein 17	17.3101914157302	17.0891255960392	17.1487017088583	17.2889960092559	17.3022288201892	17.0756943856763	17.1676832801413	17.1819505817493	17.1624904889656	17.2289625495115
SIN3B_O75182	SIN3B	Paired amphipathic helix protein Sin3b	15.4782940300425	15.6720200030723	15.6059824482935	15.6565838269768	15.7677344679918	15.8195342748726	15.8123105148189	16.071631159189	15.7810818836333	15.8285542467614
DNAJB6_O75190	DNAJB6	DnaJ homolog subfamily B member 6	17.2474100710589	17.2502479915644	17.3711778412301	17.3393603058662	17.2880050858986	17.2750201886034	17.2301115878246	17.2656668260864	17.2502479915644	17.2656668260864
XYLB_O75191	XYLB	Xylulose kinase	15.1838567543738	14.978094386099	15.0499499634715	15.1069092867303	15.153051958706	14.9020133955096	15.0908671511957	14.9500530821294	14.9869906891784	14.8611994778109
LRP5_O75197	LRP5	Low-density lipoprotein receptor-related protein 5	16.6761478267627	16.6751914566294	16.829298817421	16.6021397583044	16.7219310807115	17.1737217307877	17.2786215157305	17.2474100710589	17.1860797890795	17.1748611347695
COQ9_O75208	COQ9	Ubiquinone biosynthesis protein COQ9, mitochondrial	15.9004595892157	15.9845349097034	16.3695703815244	16.3063217127506	16.2275481569573	16.1830786777876	15.7699392123495	15.9302021580226	16.1083473736118	16.0888152386561
NDUFS7_O75251	NDUFS7	NADH dehydrogenase [ubiquinone] iron-sulfur protein 7, mitochondrial	13.5242546982006	13.4873696641389	13.8807608211357	13.5751120340867	13.6521896182026	13.8037586857209	13.7126145384552	13.5203879831059	13.7979734089957	13.6974792730565
RTN2_O75298	RTN2	Reticulon-2	11.1050065991626	10.4513298634137	11.3244342683341	10.7871561921157	10.7185725520956	10.987260022635	11.1383162113439	11.2573229421268	11.3520737636271	11.2142390353098
NDUFS2_O75306	NDUFS2	NADH dehydrogenase [ubiquinone] iron-sulfur protein 2, mitochondrial	18.5464557255139	18.6576140444991	18.7351117404373	18.4531821856645	18.4471868029977	18.6758180653887	18.6051115252598	18.4371421119165	18.6051115252598	18.5586946397312
ZPR1_O75312	ZPR1	Zinc finger protein ZPR1	17.3070212510758	16.9694375682186	17.1109521185171	17.3124516366601	17.2017873786739	16.8481049641884	16.5851169958724	17.0614997662194	16.8120208378985	16.8650995270036
USP12_O75317	USP12	Ubiquitin carboxyl-terminal hydrolase 12	13.9184481554929	13.8697823781761	13.8341012624536	13.9061839571769	13.8839542061463	14.1421609896006	14.3195471782695	14.1030762364306	14.230311087947	14.2669609307589
DUSP11_O75319	DUSP11	RNA/RNP complex-1-interacting phosphatase	12.5311625311644	12.6385384356489	12.7873723980434	13.3241021940838	13.6428049328835	13.0550370931491	12.8715343073517	13.4957156252341	12.9939297258829	13.2027903336494
GBAS_O75323	GBAS	Protein NipSnap homolog 2	16.4737675904662	16.7334306814701	16.7404835019475	16.5707799655612	16.5391443030799	16.6168717581366	16.6556042905575	16.6026787905222	16.5790221649882	16.7316446015724
SEMA7A_O75326	SEMA7A	Semaphorin-7A	16.7867312078252	16.8455504099315	16.828680102751	16.829298817421	16.7524206238786	17.0149453206225	17.0737513183846	16.9439372914836	17.0213497346629	17.0768648917318
PDCD6_O75340	PDCD6	Programmed cell death protein 6	17.2995283122686	17.4415697378776	17.6302283237997	17.4949735493026	17.453891141129	17.5246298799837	17.1638535173379	17.3270308927207	17.3361682125863	17.4590594758821
TBCA_O75347	TBCA	Tubulin-specific chaperone A	17.3312705192174	17.1566252176065	16.9956814063872	17.2608282496024	17.2183470993001	17.0092269199535	16.828680102751	16.8205752478823	17.0428948155627	16.9814612732799
ATP6V1G1_O75348	ATP6V1G1	V-type proton ATPase subunit G 1	16.5671808673898	16.5167866813125	16.7164424829697	16.7231305987621	16.5260043755565	15.9976732040296	15.6808138110448	15.8311736246744	15.7935515648613	15.8921773734385
VPS4B_O75351	VPS4B	Vacuolar protein sorting-associated protein 4B	16.9814612732799	16.8818456548758	16.8338065783654	16.9450952757191	16.8205752478823	16.5428567040564	16.3916997308002	16.3725594163757	16.5649843085368	16.490835134326
ENTPD6_O75354	ENTPD6	Ectonucleoside triphosphate diphosphohydrolase 6	12.8969403777473	13.0515535817606	12.9261799254615	12.9536149509995	13.0111239440026	13.1424839944712	13.1309295205081	13.0251867559879	12.7234979351435	12.9992324859763
ENTPD5_O75356	ENTPD5	Ectonucleoside triphosphate diphosphohydrolase 5	12.4779456511074	12.4941379202298	12.5507513044138	12.8102978716081	12.7821703899733	12.7787981344705	12.8039065437894	12.8859700653857	12.9016708999104	12.8859700653857
ZNF217_O75362	ZNF217	Zinc finger protein 217	9.77601993745584	10.3266764518829	10.0429763412379	8.39570984785612	10.1684617094626	9.50850257459979	8.5502029148283	9.89356275014793	10.5436828735257	10.0270379399858
H2AFY_O75367	H2AFY	Core histone macro-H2A.1	17.1708577393971	17.3011347201215	17.3866462431415	17.1614858306241	17.1653504441702	17.4590594758821	17.5161875299861	17.4590594758821	17.3861890537323	17.4188454044361
SH3BGRL_O75368	SH3BGRL	SH3 domain-binding glutamic acid-rich-like protein	16.7712984506375	16.630202668801	16.4428479116135	16.5065751113309	16.5702489067612	16.1630673076838	16.0950620186274	16.0722658497132	16.2037734400432	16.065788628335
FLNB_O75369	FLNB	Filamin-B	20.5286927939279	20.5023193569756	20.5286927939279	20.4823892835314	20.4823892835314	20.5636608427582	20.5286927939279	20.8214274139887	20.6742252434581	20.5636608427582
NCOR1_O75376	NCOR1	Nuclear receptor corepressor 1	17.2323979393809	17.1590742432198	17.1944368406983	17.2786215157305	17.2852091191885	17.384010956963	17.3560891572892	17.5381598170457	17.4214154608296	17.4045807423916
NDUFS6_O75380	NDUFS6	NADH dehydrogenase [ubiquinone] iron-sulfur protein 6, mitochondrial	14.3664495535858	14.6492947333685	14.4995889526213	14.8335823947185	14.4870437988796	14.5100578609124	14.9186771813277	14.4733181312337	14.7191024731244	14.6816790584372
PEX14_O75381	PEX14	Peroxisomal membrane protein PEX14	15.0140425151666	15.0745557109995	15.0974673312829	15.0997299869352	15.0073419478441	15.1028848681717	15.1938375546833	14.9604405952575	15.044239757811	15.0314955248091
TRIM3_O75382	TRIM3	Tripartite motif-containing protein 3	10.8741745507511	11.1757544130699	10.8448589023173	10.3768584006465	10.9645872188292	10.8448589023173	10.8741745507511	10.5999691130802	10.7602742263096	10.0987278892062
TULP3_O75386	TULP3	Tubby-related protein 3	12.6732263324444	12.7234979351435	12.8946880128436	12.704433488635	12.6337178229468	12.8520275344104	12.7893278581438	12.5594452772066	12.969773565187	12.6249038573182
SLC43A1_O75387	SLC43A1	Large neutral amino acids transporter small subunit 3	12.7090172035892	12.092570747812	12.5943885763459	12.450939718043	12.3702175780019	12.3020641267245	12.2876355407538	12.3974513855774	12.2391242548988	12.5403890384774
CS_O75390	CS	Citrate synthase, mitochondrial	18.0955510584261	18.0955510584261	18.2316006691391	18.0761109180194	18.0746002876619	18.3279495022482	18.3981216136212	18.3444905176064	18.3608789383909	18.258794009153
SPAG7_O75391	SPAG7	Sperm-associated antigen 7	14.0933175544055	13.7541468997823	13.904985246013	13.8979934501207	14.0806903180829	13.9935792264225	13.6396358996845	13.8285612571121	13.7859069632206	13.7509764568574
SEC22B_O75396	SEC22B	Vesicle-trafficking protein SEC22b	18.3608789383909	18.5909580422994	18.497870410336	18.4690648200913	18.4432805211156	18.4862899805442	18.5664958067331	18.5511270905729	18.460202086278	18.495859266649
PRPF40A_O75400	PRPF40A	Pre-mRNA-processing factor 40 homolog A	16.7477357305933	16.6556042905575	16.701129704881	16.8301278429429	16.9630866594656	17.0244043427439	17.0871016116645	17.1928541393012	17.0049916881681	17.0491393051474
TACC1_O75410	TACC1	Transforming acidic coiled-coil-containing protein 1	17.8273836742123	17.9127323541659	17.9301453379726	17.8782452864907	17.8805663032991	17.8025157292654	17.9143810903307	17.7651737556129	17.9319429272057	17.9185010848471
NME6_O75414	NME6	Nucleoside diphosphate kinase 6	16.672592879967	16.798829997867	16.8618787668171	16.6713689950368	16.7562960270209	17.0768648917318	17.1068220231398	17.0829175107429	16.9177568078875	17.0067064290913
GIGYF1_O75420	GIGYF1	PERQ amino acid-rich with GYF domain-containing protein 1	15.0722422540335	15.0540057195009	14.9816330958257	15.0073419478441	15.0053979319185	14.8446037901324	14.8911174034088	15.1108685861811	14.8454761272219	14.7823658867602
MOSPD3_O75425	MOSPD3	Motile sperm domain-containing protein 3	12.2352777064627	12.0538304360124	12.2598469919644	12.1816364754502	12.102063292724	11.6689876984285	12.1534099879138	12.0907291744686	12.167648934927	12.030327341663
LRCH4_O75427	LRCH4	Leucine-rich repeat and calponin homology domain-containing protein 4	17.9329230057154	17.8948429092821	18.0780144670248	18.0202736829787	18.0134337889481	17.9187734194093	17.9314540031583	17.9059140084049	17.99628486871	17.957783778863
MTX2_O75431	MTX2	Metaxin-2	15.7841056123147	16.0121455965288	16.0592640166724	15.9860494051996	15.7935515648613	16.10538502106	16.0561960443867	15.8244567769585	16.1431372570617	16.0743563677506
VPS26A_O75436	VPS26A	Vacuolar protein sorting-associated protein 26A	16.7353234071168	16.5962416951298	16.5669309896578	16.7334306814701	16.7154322621792	16.4024281770207	16.412081017882	16.475957133439	16.4168588044288	16.3303855552067
NDUFB1_O75438	NDUFB1	NADH dehydrogenase [ubiquinone] 1 beta subcomplex subunit 1	14.3479747329281	14.2104375401898	14.5520771152333	14.4580026387991	14.0974808417254	14.1554662314447	13.7677940163257	13.7963925604348	14.1290899054927	14.021660782592
PMPCB_O75439	PMPCB	Mitochondrial-processing peptidase subunit beta	17.3258144148134	17.4032300797926	17.523108320905	17.3560891572892	17.3292529403716	17.4839058573494	17.4527068408154	17.4334020262304	17.5053423482701	17.4673156702381
SAP30_O75446	SAP30	Histone deacetylase complex subunit SAP30	14.0873706883675	14.0684694486809	14.2643367479396	14.4667065924057	14.1807056822749	14.5419306500865	14.2265128644102	14.1091789187722	14.7782947096654	14.6675666278938
MED24_O75448	MED24	Mediator of RNA polymerase II transcription subunit 24	16.7070156813913	16.6891638812214	16.7124909982403	16.8858968194379	16.7925539967558	17.1001778596527	17.0092269199535	17.2836414977869	17.1789305120868	17.1812337321959
ERN1_O75460	ERN1	Serine/threonine-protein kinase/endoribonuclease IRE1;Serine/threonine-protein kinase;Endoribonuclease	14.0125099288117	13.8979934501207	14.2468803492802	14.1091789187722	13.831481715191	14.1521922267597	14.1788308769819	14.1359995475457	14.0331090792943	13.9883226224861
PSIP1_O75475	PSIP1	PC4 and SFRS1-interacting protein	14.4601397734248	14.4618530658917	14.3439854373817	14.1768590206775	14.4115948990714	14.6367596576666	14.9351929885381	14.804914996341	14.6660209702283	14.5084566352018
ERLIN1_O75477	ERLIN1	Erlin-1	18.260006778986	18.3832143099065	18.3291248435946	18.2092824486836	18.2092824486836	18.390748630777	18.4898914816774	18.4531821856645	18.3652450825007	18.3383278299727
SUPT3H_O75486	SUPT3H	Transcription initiation protein SPT3 homolog	15.3108279031638	15.2712333323878	15.102435703927	15.3108279031638	15.1907163981345	15.1898259796289	15.0778212194381	15.5207646678146	15.2873849005857	15.1675071228986
NDUFS3_O75489	NDUFS3	NADH dehydrogenase [ubiquinone] iron-sulfur protein 3, mitochondrial	17.7922835577067	18.0542224671823	17.9814035839763	17.822134293834	17.7858252322765	17.7706398279267	17.9348414030267	17.7922835577067	17.7512285825273	17.7741202803819
SRSF10_O75494	SRSF10	Serine/arginine-rich splicing factor 10	16.4697118110255	16.4822620859014	16.6147889965365	16.6436236828311	16.7191544567442	17.054522091025	17.1076001829733	16.9045394253227	16.9396943611768	17.0049916881681
GMNN_O75496	GMNN	Geminin	13.5751120340867	13.4116064373615	13.5091081277598	13.5026584079498	13.5475763666807	13.3490900747419	13.0894304926256	13.5904330301917	13.4563114413452	13.4061236625821
TNFRSF21_O75509	TNFRSF21	Tumor necrosis factor receptor superfamily member 21	17.6417879191751	17.7802170441007	17.7487162909045	17.6865620214915	17.6291434721284	17.0898364360201	17.270996614159	17.2060922503076	17.1225363922885	17.0659041485918
ECI2_O75521	ECI2	Enoyl-CoA delta isomerase 2, mitochondrial	18.0059025561801	18.1732951296259	18.1472021514155	18.0059025561801	17.9373933494966	18.1699994432345	18.2468061045772	18.1821811655753	18.0761109180194	18.1812422517782
KHDRBS3_O75525	KHDRBS3	KH domain-containing, RNA-binding, signal transduction-associated protein 3	14.001569099701	13.844631015572	13.8524964230017	13.661432058894	13.6812212287597	13.8425625646464	14.036226649745	14.0856015720336	13.7095265749453	14.0464139502865
TADA3_O75528	TADA3	Transcriptional adapter 3	14.1964925719593	14.0027891819485	14.0089955733764	14.1005105655913	14.2386350186996	14.1887188430125	14.2371077024673	14.3632781471261	14.1473420724805	14.0995367936041
TAF5L_O75529	TAF5L	TAF5-like RNA polymerase II p300/CBP-associated factor-associated factor 65 kDa subunit 5L	13.7655107699831	14.8185214815494	13.693575192925	13.701187439532	13.9942038973928	13.9455478614786	14.7495457930792	14.4520311412088	13.9812035439379	13.9281469805183
EED_O75530	EED	Polycomb protein EED	15.1710966769097	15.328280955848	15.4286538514704	15.3486788759989	15.2959260320493	15.7234944507529	15.8830831399636	15.6470367006938	15.8786700810938	15.8030668850905
BANF1_O75531	BANF1	Barrier-to-autointegration factor;Barrier-to-autointegration factor, N-terminally processed	15.4715806426582	16.1507454807038	15.4682300289386	15.5303015665736	15.5615862647871	15.667522377273	16.0575161404353	15.7234944507529	15.6685695872758	15.6387408608692
SF3B1_O75533	SF3B1	Splicing factor 3B subunit 1	19.0978331432977	18.8883372750525	18.8903653478132	19.0761936469838	19.1060567638766	19.1982106952244	19.1283265868975	19.3327180393145	19.2061101360664	19.1283265868975
CSDE1_O75534	CSDE1	Cold shock domain-containing protein E1	18.2994587313183	18.0559333765586	18.1249411924208	18.2618496166451	18.2941448008334	18.272345546095	18.2128374146826	18.2386826076877	18.3339928444729	18.3748119182156
PRKRA_O75569	PRKRA	Interferon-inducible double-stranded RNA-dependent protein kinase activator A	15.3799974989112	15.4207211420835	15.4090203043317	15.490441999298	15.444491278532	15.481547719712	15.3870401343405	15.3980353123897	15.5087514745204	15.4302469218431
LRP6_O75581	LRP6	Low-density lipoprotein receptor-related protein 6	14.8703880800455	16.7688333873916	14.7342611487979	14.8797649229846	14.9924107191455	15.0233551731885	16.4131091133689	15.4363352891492	14.9400180419137	15.1406554330237
RPS6KA5_O75582	RPS6KA5	Ribosomal protein S6 kinase alpha-5	11.1473968196299	11.5937952453651	10.8553767903773	10.8829656829778	11.1607165683797	10.725275669919	11.4182955430816	10.8078268317529	10.7345222971484	10.3859617844829
MYCBP2_O75592	MYCBP2	E3 ubiquitin-protein ligase MYCBP2	15.7897194172861	15.7474080092175	15.7572934384679	15.8160860895011	15.8889186362577	15.7350549057166	15.9473640917619	15.8036796070757	15.8315396738079	15.876452240972
GCAT_O75600	GCAT	2-amino-3-ketobutyrate coenzyme A ligase, mitochondrial	15.0079921328521	15.2005581684926	15.2111099195227	15.2888319448643	15.1406554330237	15.2763578407999	15.2784837706699	15.2936259218652	15.3185731349292	15.344072631915
NPM3_O75607	NPM3	Nucleoplasmin-3	17.7000958614076	17.5998301079242	17.6050527799072	17.6291434721284	17.5488896052278	17.6527754154591	17.7741202803819	17.7318822182705	17.5549744644428	17.5497110172523
LYPLA1_O75608	LYPLA1	Acyl-protein thioesterase 1	15.6752797488223	15.7649269143499	15.6764963197277	15.6924108495122	15.6752797488223	15.682833943953	15.6114173612891	15.7161232785949	15.6544547644373	15.6394810065427
ERAL1_O75616	ERAL1	GTPase Era, mitochondrial	15.6796912193161	15.8036796070757	15.9587360464477	16.0021375300221	15.7501585637309	16.0587085041776	16.0000199291657	15.9270462324464	16.1000859383754	16.0820747468584
CREG1_O75629	CREG1	Protein CREG1	16.1020883411013	16.0857451057091	16.2809903468125	16.2755063463213	16.2895755143974	16.3077301894995	16.5061482357961	16.2824626173461	16.2163289925867	16.3753279304015
SNRNP200_O75643	SNRNP200	U5 small nuclear ribonucleoprotein 200 kDa helicase	19.2962451029321	19.2612328378533	19.2344968644087	19.3546698051685	19.3546698051685	19.5495298850881	19.5428424794538	19.5818017677756	19.5495298850881	19.5428424794538
TRMU_O75648	TRMU	Mitochondrial tRNA-specific 2-thiouridylase 1	15.0545037247428	15.4241696292099	15.2225994189005	15.1168629273812	15.0908671511957	15.2731224811013	15.3514144614887	15.1955327627679	15.2034648013041	15.2528050214584
TIPRL_O75663	TIPRL	TIP41-like protein	14.8497644812691	14.9384888322078	14.5640942091259	14.5985340374428	14.8390619673835	14.554427845447	14.7009008636846	14.7541323975426	14.5552819720057	14.5326864880799
OFD1_O75665	OFD1	Oral-facial-digital syndrome 1 protein	12.2139410419915	11.4236518391467	11.320299318203	11.6060441643131	11.6689876984285	11.4883990332457	11.6610810587869	11.3119523538512	11.3556974411027	11.4428307664726
TOM1L1_O75674	TOM1L1	TOM1-like protein 1	13.7530524603495	13.9523412205898	13.6491010468688	13.6369442125198	13.5840878390993	13.3506837440283	13.4138017782628	13.5496379678049	13.5412299942691	13.5156226877145
RPS6KA4_O75676	RPS6KA4	Ribosomal protein S6 kinase alpha-4	16.3175712892293	16.2545224411553	16.1695743909153	16.1441354223018	16.3767934185678	16.2593644702725	16.2235252743653	16.4063495360861	16.2755063463213	16.2972317064269
SURF6_O75683	SURF6	Surfeit locus protein 6	15.5057313213462	15.4136691575943	15.2951057445485	15.2383592220183	15.2946151236411	15.26531289081	15.6917418394119	15.5927340519274	15.1961854434633	15.2383592220183
PPM1B_O75688	PPM1B	Protein phosphatase 1B	17.3852832308786	17.4286780724812	17.4382852881882	17.4415697378776	17.4721374278493	17.4228275304473	17.3193756298611	17.2502479915644	17.4142337702314	17.4606126303908
UTP20_O75691	UTP20	Small subunit processome component 20 homolog	17.6247430491971	17.6025338931583	17.5892207318998	17.687689872052	17.6750374586049	17.7367726280874	17.7778381783588	17.8195986720476	17.6434547364674	17.5488896052278
NUP155_O75694	NUP155	Nuclear pore complex protein Nup155	18.8507599867973	18.9116646912145	18.9554115359351	18.8444303088882	18.8472075218223	19.0978331432977	19.1422012900305	19.124354266277	19.1656381189319	19.1761457004713
RP2_O75695	RP2	Protein XRP2	15.8704247155675	16.1942703524881	16.2383017487476	16.2373285544663	16.0666037558007	16.1101841883823	16.1208476299083	16.0050761348787	16.2313905574762	16.3322871135997
STK16_O75716	STK16	Serine/threonine-protein kinase 16	16.080540122805	15.8642789846044	16.1006798291641	16.0257849132061	16.0580369302201	16.3572849629656	16.3267692654776	16.1523397568402	16.2298530759569	16.154971898252
WDHD1_O75717	WDHD1	WD repeat and HMG-box DNA-binding protein 1	15.6315972780754	15.3658975297541	15.3694421743069	15.5134657000202	15.4527928982176	15.5758677556668	15.5214426582726	15.7706043043597	15.5290920368795	15.5158472645137
CRTAP_O75718	CRTAP	Cartilage-associated protein	17.3344614450959	17.5320187753533	17.4469402971631	17.4205410656621	17.3650587312679	17.6291434721284	17.7418917079045	17.5683416634998	17.6633825195158	17.6311619422541
SLC25A12_O75746	SLC25A12	Calcium-binding mitochondrial carrier protein Aralar1	16.4992663482157	16.6914643119725	16.6525938714685	16.6026787905222	16.5601650002688	16.7700546937685	16.773734284615	16.7477357305933	16.8147273823642	16.8271936433048
SLC22A3_O75751	SLC22A3	Solute carrier family 22 member 3	15.5700826805989	15.5067202842995	15.5496905899462	15.3398015173169	15.3461337696685	15.6384068866675	15.6094308826844	15.3653419866204	15.548505990758	15.5804640013381
TCEA3_O75764	TCEA3	Transcription elongation factor A protein 3	15.0356940172535	15.1245444659813	15.0715710125329	15.1876785979685	15.1950717961338	15.6067883552249	15.4052590554263	15.4509308861246	15.7615424647208	15.6573722184741
PALM_O75781	PALM	Paralemmin-1	13.2476032468359	13.5369299494949	13.2613638170226	13.3344643795431	13.4395697224494	13.3105858384453	13.5342395901341	13.5851472622563	13.3935285545711	13.6087882718373
ATP6AP2_O75787	ATP6AP2	Renin receptor	16.087242584134	16.0222387109052	16.2474941601189	16.0840635095619	16.0773248733798	16.5445333838072	16.4660303876709	16.4892086821055	16.4372747163175	16.4783653883691
RNASEH2A_O75792	RNASEH2A	Ribonuclease H2 subunit A	16.1321128368866	16.1704556523038	16.081454612125	16.080540122805	15.9900865324193	15.8935559576254	15.7867992204136	15.939535127734	15.8153732574384	15.886339750383
CDC123_O75794	CDC123	Cell division cycle protein 123 homolog	14.7798772092003	14.7759088548103	14.6139202014497	14.6876090623774	14.8335823947185	14.6702728756346	14.3926137170416	14.6955137561006	14.5861038874142	14.6213227402022
CAPN15_O75808	CAPN15	Calpain-15	14.2958333864783	13.805026468402	14.117849240235	14.1294340921528	13.9119332106519	13.9244222641891	13.9756607878614	14.0173956010046	13.7928375930513	13.661432058894
BCAR3_O75815	BCAR3	Breast cancer anti-estrogen resistance protein 3	16.0773248733798	16.1362631619955	16.0009080764531	16.0787465511251	16.0950620186274	15.826101405987	15.7485310409728	16.0070021737182	15.8776744022065	15.9188030271498
POP7_O75817	POP7	Ribonuclease P protein subunit p20	14.9308179416819	14.5613045120831	14.6416100919349	14.488740433772	14.6278185039765	14.6712539127148	14.6045863526448	14.8335823947185	14.6139202014497	14.6065847235872
RPP40_O75818	RPP40	Ribonuclease P protein subunit p40	14.8191748948189	14.8497644812691	14.7075219048386	14.7184618164135	14.6883420842239	14.6261279624094	14.4639847978809	14.6355941264563	14.4445676250132	14.4748448396259
EIF3G_O75821	EIF3G	Eukaryotic translation initiation factor 3 subunit G	17.2253843556661	16.9233324715054	17.0682704104835	17.187442277635	17.1288596924334	16.9918146255088	16.8317212235191	16.8463629624299	17.0335454267117	17.051184317998
EIF3J_O75822	EIF3J	Eukaryotic translation initiation factor 3 subunit J	11.1872425766035	11.4278363008292	11.3119523538512	11.7123529731982	11.4700547177275	11.2621400373234	10.8553767903773	11.4428307664726	11.849160295212	11.7105090763212
CBR3_O75828	CBR3	Carbonyl reductase [NADPH] 3	16.8770908545683	16.8548414902241	16.6336932334468	16.7551827026661	16.771864147139	16.4892086821055	16.4916069415138	16.3341740716368	16.4058267343238	16.4196040393792
PSMD10_O75832	PSMD10	26S proteasome non-ATPase regulatory subunit 10	13.2135717804731	13.1493669109705	12.9057872531091	12.7905848402564	13.0633135073986	12.8166076039654	13.4506010891924	13.2765468148184	12.7637872995999	12.928966598866
AP1G2_O75843	AP1G2	AP-1 complex subunit gamma-like 2	16.607237204539	16.5457985676956	16.5805710851326	16.6342346820417	16.5619564962352	16.4428479116135	16.4949506600084	16.5841284391231	16.5224575622424	16.527642118084
ZMPSTE24_O75844	ZMPSTE24	CAAX prenyl protease 1 homolog	14.8302409388966	14.9342846197531	15.022400884233	14.8466884120469	14.8473588228757	15.0857584063144	15.2096176404768	16.6419242015142	15.1760980547303	14.9759609254839
PPP1R37_O75864	PPP1R37	Protein phosphatase 1 regulatory subunit 37	12.9909610912969	12.7492705761891	12.5311625311644	12.961735899002	13.0016757520424	12.7774345091527	12.5862192225188	12.6171341992388	12.7000141725246	12.844682272957
IDH1_O75874	IDH1	Isocitrate dehydrogenase [NADP] cytoplasmic	16.9921270071083	17.0083611014666	16.9507905900312	17.0049916881681	17.1206419026727	16.6336932334468	16.573076703229	16.5601650002688	16.5095241693057	16.6656947211121
GATB_O75879	GATB	Glutamyl-tRNA(Gln) amidotransferase subunit B, mitochondrial	16.6590125348549	16.7109076521287	16.7286104002882	16.6705121850706	16.7473438868149	16.8374637012973	16.7219310807115	16.8160454412009	16.8003683904703	16.8242271631447
SCO1_O75880	SCO1	Protein SCO1 homolog, mitochondrial	15.4317145775149	15.4682300289386	15.6114173612891	15.5092709752194	15.4081399166713	15.7555985134446	15.6442424311764	15.7194946306196	15.7501585637309	15.6544547644373
ATRN_O75882	ATRN	Attractin	16.0476800352237	16.2134477221783	16.1877206105933	16.163790105409	16.0107474206246	16.1033417969743	16.0787465511251	15.9411066864333	16.1252672830281	16.1709333549564
RBBP9_O75884	RBBP9	Putative hydrolase RBBP9	14.0924618272891	14.1132033445926	14.0510589151278	14.1594357725231	14.1585354830483	14.037565816523	14.0000262531032	13.8193143195837	13.7294958803619	13.8653331170054
STAM2_O75886	STAM2	Signal transducing adapter molecule 2;Signal transducing adapter molecule 1	15.3908772715304	15.5073804208071	15.2178640015456	15.3789120249155	15.3009035297242	15.2771327214999	15.2383592220183	15.1388378510883	15.3607743332028	15.3269455044031
TUSC2_O75896	TUSC2	Tumor suppressor candidate 2	16.1151792064297	16.0445262229605	16.0688601317713	16.0985398389443	16.0933539013939	15.8416170214362	16.0666037558007	16.0229233208215	15.973575989145	16.0289378420324
DGAT1_O75907	DGAT1	Diacylglycerol O-acyltransferase 1	14.9938212888745	14.8085890054209	15.0771312348857	14.9816330958257	15.3779092915524	15.2929098413759	14.8846156661797	15.2528050214584	15.1559158562939	15.1834286420695
CCNK_O75909	CCNK	Cyclin-K	13.5877044167976	13.6453216511635	13.4674806688857	13.800182359638	13.7738457697478	13.4643322350454	13.5702189955716	13.8285612571121	13.5686132544515	13.5877044167976
PAK3_O75914	PAK3	Serine/threonine-protein kinase PAK 3	15.879440612073	15.0362650740812	15.7130914761675	15.7758871332494	15.6209188876287	15.5728911733126	15.4856638416707	15.1172216659436	15.619092527234	15.5214426582726
ARL6IP5_O75915	ARL6IP5	PRA1 family protein 3	17.1755536521582	17.1965377701459	17.2530096639845	17.13870550205	17.2176166698531	17.4379029720425	17.4721374278493	17.4045807423916	17.3576490742898	17.3866462431415
DYSF_O75923	DYSF	Dysferlin	18.0712828579708	18.2874557172755	18.2656259541723	18.1573684909472	18.1078160318629	17.9301453379726	17.9699166514075	17.957783778863	17.9361857545787	17.9130939989773
PIAS2_O75928	PIAS2	E3 SUMO-protein ligase PIAS2;E3 SUMO-protein ligase PIAS3	14.2561914403237	14.519016922996	14.5467583073327	14.4792604365722	14.5861038874142	14.6130782835896	14.4870437988796	14.5112079494834	14.5378649399549	14.5350619339822
BCAS2_O75934	BCAS2	Pre-mRNA-splicing factor SPF27	14.4746834823322	14.4807994443961	14.4965443656395	14.6057181239725	14.5968170933805	14.6346802564166	14.554427845447	14.5248069595127	14.6213227402022	14.6478780010243
DCTN3_O75935	DCTN3	Dynactin subunit 3	14.5386941940162	14.4238106866676	14.3479747329281	14.1493822238876	14.4257855462503	14.0611129535564	13.9012693159321	14.0519315281097	14.1429841123201	14.0428465937331
SMNDC1_O75940	SMNDC1	Survival of motor neuron-related-splicing factor 30	14.9635505313749	14.7613852758831	14.6051941683608	14.8024597178159	14.9406863747994	15.0140425151666	14.9677872033616	15.0020469429348	15.0831456600553	15.1263807158245
RAD17_O75943	RAD17	Cell cycle checkpoint protein RAD17	13.7939708731232	13.6667741907996	13.6068934162497	13.7557982372692	13.7705387743202	13.5966563951515	13.4572302328029	13.7023022477443	13.9315908343947	13.7728785398117
ATP5H_O75947	ATP5H	ATP synthase subunit d, mitochondrial	15.605514890368	15.5713190383051	15.7445691166625	15.5796467941279	15.5087514745204	15.732933132113	15.6814150302768	15.5453367614611	15.6892218011736	15.6742041461033
TSPAN9_O75954	TSPAN9	Tetraspanin-9	13.2987205241725	13.2677745489996	13.2787662693164	13.610473216589	13.2215485350549	13.2055032310952	12.8213037532772	13.0532273695223	13.0222390261788	13.1593451795417
FLOT1_O75955	FLOT1	Flotillin-1	18.7977595212245	18.8751395711841	18.9292828735084	18.8569710152994	18.8389477032639	18.8939035702817	18.9383107948321	18.8004016093822	18.8789702037205	18.9292828735084
TRIO_O75962	TRIO	Triple functional domain protein	17.5171541439286	17.4599472670987	17.4163265398582	17.4815068797705	17.4769124882534	17.5011587349096	17.3358171864362	17.4859855032013	17.4721374278493	17.4783212814784
ATP5L_O75964	ATP5L	ATP synthase subunit g, mitochondrial	15.022400884233	15.0356940172535	15.2921761800142	15.0471926552158	15.0308974139999	15.2551866941007	15.128612923977	15.1597802204741	15.1615294651315	15.1399534593253
MPDZ_O75970	MPDZ	Multiple PDZ domain protein	16.7675324021386	16.7581538134633	16.7825921247131	16.8548414902241	16.7646845944129	16.6180922867518	16.6907595366569	16.7029650352914	16.8389836215987	16.7688333873916
CPD_O75976	CPD	Carboxypeptidase D	19.2871237658695	19.3163753978992	19.4364307831848	19.1951013062213	19.2109409005966	19.4943443470238	19.4499128436622	19.4364307831848	19.3784319536455	19.3163753978992
GLRX3_O76003	GLRX3	Glutaredoxin-3	14.0399320245677	14.5627641804038	13.9018485582719	13.9812035439379	14.0424643324949	13.8952868869911	14.1774553320075	13.9029703385864	13.9244222641891	13.882873785337
RSL1D1_O76021	RSL1D1	Ribosomal L1 domain-containing protein 1	16.7825921247131	16.5761832888197	16.694339877157	16.8962603274511	16.8452751810412	17.0370037250956	16.8987058290718	16.9213935680749	16.8896191053268	16.9433815245022
WFS1_O76024	WFS1	Wolframin	16.7529778312542	16.8792891433344	17.0288750895859	16.8412508220129	16.7829285007285	16.7612639262058	16.8091548737162	16.5416221076859	16.7297720222152	16.7646845944129
CLPX_O76031	CLPX	ATP-dependent Clp protease ATP-binding subunit clpX-like, mitochondrial	16.9298347951898	17.2138974958767	17.0501922048611	17.0862202308922	17.0049916881681	17.1928541393012	17.3975520255245	17.1698378734366	17.1524688730049	17.1535951094001
NEBL_O76041	NEBL	Nebulette	12.7523523016652	14.755046301142	12.6772264841925	12.4482359573348	12.704433488635	12.383844209059	12.1058314388849	12.4585324978709	13.8029359243256	13.4938748357347
SEC14L2_O76054	SEC14L2	SEC14-like protein 2	13.5961212701568	13.4848123337929	13.5851472622563	13.4558126623958	13.3429957532233	13.5505160649088	13.102827327297	13.3764724022743	13.312941860863	13.2428440314621
TM7SF2_O76062	TM7SF2	Delta(14)-sterol reductase	11.5801730102864	11.9258998697505	11.8299826117659	11.6570014390946	11.9410506026413	12.0415176836699	11.8116800637982	12.0222536435649	12.4355837719317	11.8979918595205
SNCG_O76070	SNCG	Gamma-synuclein	13.5579489467722	13.882873785337	13.5421365543917	13.4607203763318	13.6564274687882	13.661432058894	13.6068934162497	13.7514543266134	13.8433932281659	13.6898670759117
CIAO1_O76071	CIAO1	Probable cytosolic iron-sulfur protein assembly protein CIAO1	14.7932223238992	14.9630347245558	14.7980088910869	14.7088133100305	14.6478780010243	14.6800777627924	14.7407752907329	14.5945150256734	14.5940826329187	14.6950353991869
SRP72_O76094	SRP72	Signal recognition particle subunit SRP72	17.9924107281037	17.857515831369	17.9826219403475	18.0441530749583	18.036182494867	17.9505025541396	17.8537117800799	17.839366851957	18.0220418198972	17.9787712772382
CST7_O76096	CST7	Cystatin-F	13.2070153954937	13.1639564546151	13.1852938424475	13.3626159148936	13.1220878280715	13.1260837811553	12.7658636206493	12.5943885763459	13.0279894967093	13.0208885988696
DDAH1_O94760	DDAH1	N(G),N(G)-dimethylarginine dimethylaminohydrolase 1	15.1271318811939	15.0060957600778	14.8201722510777	14.8473588228757	14.7874253737884	14.6756855619626	14.89746337138	14.6561586783954	14.7382057449238	14.531622905063
RECQL5_O94762	RECQL5	ATP-dependent DNA helicase Q5	13.0550370931491	12.9873540602979	12.961735899002	13.0238976947572	13.1459989537463	13.2093800744214	12.9644694385072	13.255259161233	13.2748450413318	13.1731220183832
URI1_O94763	URI1	Unconventional prefoldin RPB5 interactor 1	13.3688968343531	13.1087752597886	13.2306644690082	13.112670779593	13.3321129553972	13.0028983602581	13.1735471534479	12.9441136907229	12.9429015053686	12.8608574747748
B3GAT3_O94766	B3GAT3	Galactosylgalactosylxylosylprotein 3-beta-glucuronosyltransferase 3	16.4503147844151	16.4137231705892	16.6673505659437	16.4246760757051	16.5391443030799	16.732662654349	16.6011072189893	16.6453374738237	16.6932328483006	16.6481418910466
MTA2_O94776	MTA2	Metastasis-associated protein MTA2	17.8837694505359	17.6331183932076	17.7418917079045	17.7878394923181	17.8782452864907	18.0162651792617	17.9314540031583	18.1524869178863	18.0262500305013	17.9485553029919
STK10_O94804	STK10	Serine/threonine-protein kinase 10	18.2348739796544	17.9641606201374	17.9886013884944	18.0574879082195	18.0661701250685	17.6913934756279	17.5865720474298	17.8294557187942	17.6982147811381	17.7575960784908
GFPT2_O94808	GFPT2	Glutamine--fructose-6-phosphate aminotransferase [isomerizing] 2	15.1739976238574	15.2490484687204	15.1191874450156	15.0706955496771	15.0946966511009	15.0037875719206	15.1184587019274	15.1019865396822	14.9107683850448	14.921264720429
SLIT2_O94813	SLIT2	Slit homolog 2 protein;Slit homolog 2 protein N-product;Slit homolog 2 protein C-product	13.307504822717	13.5230982936807	13.3880485737098	13.1814475593777	13.1782986052031	13.0222390261788	12.9788552394885	13.0414906670444	12.9324081748235	13.1013812398661
LTN1_O94822	LTN1	E3 ubiquitin-protein ligase listerin	16.1286441673985	15.9526193197515	16.0025785432745	16.2083706055118	16.0459945641403	15.9492485280213	15.9925078144367	16.1208476299083	16.0552958583759	15.9948604964954
TOMM70A_O94826	TOMM70A	Mitochondrial import receptor subunit TOM70	16.961916910311	17.5672759498923	17.162911863466	17.162911863466	17.1437664412244	17.2269481381732	17.4924026886741	17.1869297815321	17.1965377701459	17.3179052590719
IPO13_O94829	IPO13	Importin-13	13.739272125355	13.6202143393969	13.2366506993286	13.5068317865014	13.6586452178588	12.9947743137147	13.2322805973779	13.0881700460883	13.1726968833185	13.0272683405337
TOX4_O94842	TOX4	TOX high mobility group box family member 4	14.0890115558898	13.9090180004604	13.9830776265402	14.1044993782445	14.3287407283939	14.3658050240622	14.2810913496886	14.2626829422179	13.9698125142041	14.2220042394053
MICAL2_O94851	MICAL2	Protein-methionine sulfoxide oxidase MICAL2	18.2257828046638	18.2780100101364	18.302814888635	18.2965750117502	18.2348739796544	18.3402339098048	18.4618918650309	18.497870410336	18.4720518458924	18.49208254066
KIAA0754_O94854	KIAA0754	Uncharacterized protein KIAA0754	16.1584027511848	16.2226327307026	16.2426914068594	16.2318217754892	16.1439204674032	16.2387558960925	16.3417003816064	16.1141935683801	16.4159395495603	16.3372037604178
SEC24D_O94855	SEC24D	Protein transport protein Sec24D	18.115631202925	18.0262500305013	18.1524869178863	18.1422921587616	18.1012220458193	17.9787712772382	17.8626326495201	17.8161606614973	18.0648619223885	18.0152883860475
SUPT7L_O94864	SUPT7L	STAGA complex 65 subunit gamma	13.4138017782628	13.2145925545528	13.2888000389637	13.4051916629911	13.6087882718373	13.4837173832196	13.3641590978286	13.6812212287597	13.4193946168737	13.2960588313558
UFL1_O94874	UFL1	E3 UFM1-protein ligase 1	17.9185010848471	17.871147049477	18.0282736366834	17.9005257519482	17.9386683111899	17.9485553029919	17.9373933494966	17.8148153798005	17.9682344753031	17.9665693364938
SORBS2_O94875	SORBS2	Sorbin and SH3 domain-containing protein 2	17.395466565966	17.2682768374707	17.3179052590719	17.3650587312679	17.3570379021784	17.2647352349771	17.2289625495115	17.1437664412244	17.2312766553232	17.2312766553232
PHF14_O94880	PHF14	PHD finger protein 14	17.0774322126739	16.9113248620827	16.9590071086521	17.0978132376251	17.0622598057905	17.2719840795375	17.2096294907384	17.3482796373372	17.2762920743568	17.2647352349771
TMEM63A_O94886	TMEM63A	CSC1-like protein 1	16.0955877628833	16.2397948369729	16.2855718159731	16.1956707499187	16.1942703524881	16.2306358199479	16.250753865943	16.1889958303342	16.2655923714308	16.2523713612324
FARP2_O94887	FARP2	FERM, RhoGEF and pleckstrin domain-containing protein 2	15.2560810958138	15.2209209641653	15.153051958706	15.0499499634715	15.2533073380313	15.1702511645057	15.4099212842987	15.3846316012173	15.2990847557873	15.2304893865151
UBXN7_O94888	UBXN7	UBX domain-containing protein 7	16.0445262229605	15.8019895188372	15.9302021580226	15.97125368283	15.9158617308987	16.118604635713	15.8786700810938	16.1695743909153	16.0257849132061	16.0152481837193
LRIG2_O94898	LRIG2	Leucine-rich repeats and immunoglobulin-like domains protein 2	16.4082517187656	16.4573479796452	16.4112884254619	16.4219238548693	16.4878698796686	16.2009249893795	16.1704556523038	16.4112884254619	16.2929450176225	16.2610460475419
SUN1_O94901	SUN1	SUN domain-containing protein 1	18.4252169645355	18.4844792307208	18.569956326361	18.5534737646457	18.4898914816774	18.6091651958466	18.5717539402071	18.5909580422994	18.5475585241306	18.5453529268972
PROSC_O94903	PROSC	Proline synthase co-transcribed bacterial homolog protein	13.4577815534537	13.1997312443198	13.4664787031377	13.3729083363309	13.5505160649088	13.6119438762868	13.0171368392084	13.1935081498741	13.0803753459925	13.5638931861512
ERLIN2_O94905	ERLIN2	Erlin-2	16.7008783106552	16.9214810318785	16.8019418612021	16.5671808673898	16.5003792570708	16.5378263926545	16.5757048805016	16.4103251994656	16.6695173400706	16.6110309059259
PRPF6_O94906	PRPF6	Pre-mRNA-processing factor 6	18.2791666819639	18.0117453978079	18.0712828579708	18.1844845102255	18.2468061045772	18.5156403361381	18.5123195904588	18.5816703348302	18.569956326361	18.4690648200913
DKK1_O94907	DKK1	Dickkopf-related protein 1	16.862625127188	17.3528634462722	16.961916910311	16.8109030754013	16.8612235482746	17.0533089104901	17.0796279882362	16.8998010628065	17.0607427599291	17.052958500521
LPHN2_O95490	LPHN2	Latrophilin-2;Latrophilin-1	11.7815425665451	11.2202134465482	11.8799991205355	11.3606062749941	11.4278363008292	11.8185611707663	11.7123529731982	11.4742339660135	11.307933306833	11.4917610610318
PCF11_O94913	PCF11	Pre-mRNA cleavage complex 2 protein Pcf11	14.8561659450323	14.7151145950479	14.8166123808042	14.7275986356359	14.89746337138	14.8000554464083	14.9093131787595	15.148898963108	14.7815207229317	15.1280608813419
FRYL_O94915	FRYL	Protein furry homolog-like	16.4144612629661	16.2100148860315	16.2937957959006	16.2960080477035	16.3952285803189	16.0971294911417	16.080540122805	16.1043156701949	16.0939197680243	16.1797986922676
NFAT5_O94916	NFAT5	Nuclear factor of activated T-cells 5	14.2371077024673	14.2123273515666	14.1753022297011	14.1241079168822	14.2392251662366	14.3298889898783	14.4473842385144	14.2265128644102	14.449399068304	14.3085919782749
ENDOD1_O94919	ENDOD1	Endonuclease domain-containing 1 protein	17.2538718201613	17.320129257699	17.4345497105808	17.3720761975413	17.3909980191221	17.5181344472152	17.4744258412013	17.4527068408154	17.4703235335699	17.5181344472152
GLCE_O94923	GLCE	D-glucuronyl C5-epimerase	16.3746128883615	16.3182743215448	16.4017744219219	16.3484474813494	16.3315981954797	16.4744174406734	16.455345355039	16.490835134326	16.4602562560998	16.488539280887
GLS_O94925	GLS	Glutaminase kidney isoform, mitochondrial	17.9089367751788	18.0294661507252	18.1110983618422	18.0327143528068	17.9337994802292	18.2751319694012	18.2894450239614	18.1888081850189	18.3154867698067	18.3279495022482
HAUS5_O94927	HAUS5	HAUS augmin-like complex subunit 5	14.7009008636846	14.650152729438	14.5248069595127	14.6518623667793	14.7029938255701	14.9567449147219	14.8533214767438	14.7962101184176	14.6891987988283	15.0609359058513
ABLIM3_O94929	ABLIM3	Actin-binding LIM protein 3	16.8646677826706	16.8066121212435	16.8554115600804	16.9855894018427	16.8126698098183	16.8033725172473	16.8962603274511	16.9253387307798	16.8762974359736	16.8824690229852
FBXO21_O94952	FBXO21	F-box only protein 21	14.7759088548103	14.6927934244132	14.4807994443961	14.531622905063	14.6205700791009	14.4108444410707	14.2884665713958	14.4626203188616	14.4733181312337	14.406623965479
KDM4B_O94953	KDM4B	Lysine-specific demethylase 4B	14.2349787107691	13.7953318672528	14.2660244551385	14.1707349589069	14.230311087947	14.4263013817977	14.2737728704186	14.8905064341721	14.5728259508815	14.4223577423833
RHOBTB3_O94955	RHOBTB3	Rho-related BTB domain-containing protein 3	18.1179246924794	18.1219110427077	18.2756330690901	18.2110699587101	18.258794009153	18.3981216136212	18.3540623466531	18.3685201713822	18.4451999865414	18.4673319881721
SOGA1_O94964	SOGA1	Protein SOGA1;N-terminal form;C-terminal 80 kDa form	16.081454612125	16.1043156701949	16.079416836238	16.0765969907042	16.0825865966563	16.1252672830281	16.0846314603235	16.3068948638653	16.1600250544801	16.2036878915521
USP19_O94966	USP19	Ubiquitin carboxyl-terminal hydrolase 19	17.5549744644428	17.5561298338571	17.5930094285837	17.6069661073258	17.6951537817366	17.4761526138176	17.3803446309462	17.609722638623	17.4476116896755	17.4449738970828
WDR47_O94967	WDR47	WD repeat-containing protein 47	15.0020469429348	14.8933325046801	14.996317071209	15.1478408994559	15.2471788333831	14.9451221265751	14.9970510002847	14.9554904225122	14.9589138194599	14.9924107191455
TRIM37_O94972	TRIM37	E3 ubiquitin-protein ligase TRIM37	13.4262868191116	13.1706959516938	13.145441060644	13.4643322350454	13.5283105682381	13.2911362838389	12.7787981344705	13.1593451795417	13.2101857063111	12.9112766781419
AP2A2_O94973	AP2A2	AP-2 complex subunit alpha-2	17.4599472670987	17.5410825503387	17.4457899390252	17.5343551882754	17.5302617914134	17.4272314922569	17.523108320905	17.6064684435611	17.4880167844072	17.4469402971631
SEC31A_O94979	SEC31A	Protein transport protein Sec31A	18.1208873691322	18.0669981390731	18.0220418198972	18.0542224671823	18.1127878596391	17.7288560819421	17.6793189317523	17.7378152095434	17.8384690075189	17.8097931236903
CLSTN1_O94985	CLSTN1	Calsyntenin-1;Soluble Alc-alpha;CTF1-alpha	16.2465845451287	16.2523713612324	16.3191304221953	16.4038006693154	16.3263009249129	16.6472412475345	16.7042858949683	16.7935424850061	16.566240475142	16.6897611367168
CEP152_O94986	CEP152	Centrosomal protein of 152 kDa	11.1799990439968	11.1439821994961	11.4564476792551	10.9180627456992	11.4493183094357	11.6128446020555	11.3606062749941	11.3851225545294	11.2331713385125	11.4564476792551
HEXIM1_O94992	HEXIM1	Protein HEXIM1	16.6486939759934	16.4219238548693	16.5707799655612	16.4916069415138	16.5194078366263	16.7164424829697	16.6099553228551	16.7419659142375	16.6419242015142	16.6026787905222
RPP14_O95059	RPP14	Ribonuclease P protein subunit p14	15.1501205069349	14.8206602929552	14.9308179416819	15.1399534593253	15.1245444659813	15.0525310601124	14.7790961217926	15.0874725664203	14.8536720505455	14.9630347245558
CCNB2_O95067	CCNB2	G2/mitotic-specific cyclin-B2	14.4434366327239	14.0821846605422	14.6518623667793	14.506772896647	14.4835244237158	14.5341014106769	14.5842906667027	14.5402582627467	14.6367596576666	14.5306912976736
YIF1A_O95070	YIF1A	Protein YIF1A	13.4395697224494	13.4957156252341	13.8990666994903	13.8370335715371	13.7457503865064	13.6007158263854	13.7576825657693	13.2039990786912	13.7904993198395	13.6707513536168
UBR5_O95071	UBR5	E3 ubiquitin-protein ligase UBR5	17.6393488071974	17.6187735451676	17.5740647344961	17.6667111417846	17.6982147811381	17.8459965152826	17.9111068314296	18.0202736829787	17.8591533059127	17.839366851957
AGFG2_O95081	AGFG2	Arf-GAP domain and FG repeat-containing protein 2	15.3685326983422	15.5770840219789	15.0340132686106	15.1589321702132	15.1344218709441	14.8583019982583	14.7807242324751	15.0170981763607	14.8928753599074	15.1642632292966
PRSS23_O95084	PRSS23	Serine protease 23	14.9529819674892	15.2060325257997	14.7507415359253	14.529930532894	14.7300276461634	14.7854442085535	15.2825038824913	15.0375933339705	14.9020133955096	14.829155273314
SCAF4_O95104	SCAF4	Splicing factor, arginine/serine-rich 15	14.5940826329187	14.6619450490945	14.6011513336159	14.9483870386419	15.0638965120598	14.7524581710527	14.6675666278938	15.6067883552249	14.7876665751694	14.9132006760107
NDUFB6_O95139	NDUFB6	NADH dehydrogenase [ubiquinone] 1 beta subcomplex subunit 6	15.0831456600553	15.2771327214999	15.0469704080834	14.6324069043546	14.5481285288123	14.9064706234269	15.4994542051927	14.8773890669431	14.8536720505455	14.7359640670374
MFN2_O95140	MFN2	Mitofusin-2	17.7454016112538	17.9329230057154	18.0857849368845	17.8995755195446	17.9130939989773	18.0350772376639	18.0307232251064	17.8412937411126	17.9978203781446	18.0373139603281
TNFSF15_O95150	TNFSF15	Tumor necrosis factor ligand superfamily member 15;Tumor necrosis factor ligand superfamily member 15, membrane form;Tumor necrosis factor ligand superfamily member 15, secreted form	12.1461216139401	12.7090172035892	12.4057842215145	12.0717241403279	12.027066259807	12.0183689429949	12.5825567994847	12.2014724784198	12.3113047812248	12.3400029892699
UBE4B_O95155	UBE4B	Ubiquitin conjugation factor E4 B	17.6924070307456	17.5212686151804	17.5617272787628	17.654180441833	17.5857294489021	17.5530418398408	17.4630784192784	17.5788342572585	17.5766527864288	17.5740647344961
ZFPL1_O95159	ZFPL1	Zinc finger protein-like 1	17.2757891288611	17.5246298799837	17.4663830684829	17.4590594758821	17.3520337251267	17.4565317639674	17.4345497105808	17.5111359987169	17.5038113175301	17.4433711287608
IKBKAP_O95163	IKBKAP	Elongator complex protein 1	16.7469520430366	16.7191544567442	16.6815377355976	16.6982789959097	16.5761832888197	16.4230048253611	16.2992047280278	16.1759584532029	16.4973055869116	16.4428479116135
UBL3_O95164	UBL3	Ubiquitin-like protein 3	13.693575192925	13.7242980179479	13.8964592444057	13.752123436133	13.7871956076973	13.9683749168896	13.882873785337	13.8839542061463	13.6955957303437	13.7407321582495
NDUFA3_O95167	NDUFA3	NADH dehydrogenase [ubiquinone] 1 alpha subcomplex subunit 3	11.8203005893486	12.1347607322794	11.7143629893769	11.7665593371161	11.8799991205355	11.9435889483037	11.4700547177275	11.8459951267137	11.8350407815618	11.6167898939418
NDUFB4_O95168	NDUFB4	NADH dehydrogenase [ubiquinone] 1 beta subcomplex subunit 4	16.9246136982806	17.2596971957369	17.054522091025	17.0359011925627	17.0118173779766	17.0206616968653	17.2069168656849	17.0153312289815	17.002821119007	16.9494036282348
NDUFB8_O95169	NDUFB8	NADH dehydrogenase [ubiquinone] 1 beta subcomplex subunit 8, mitochondrial	16.6314701714164	16.6639598430316	16.7070156813913	16.6536870258389	16.5948197281597	16.5018104641256	16.577776435574	16.4435742699921	16.4924268370106	16.4776627257764
NDUFB2_O95178	NDUFB2	NADH dehydrogenase [ubiquinone] 1 beta subcomplex subunit 2, mitochondrial	15.7668872703229	15.8952113721623	15.9637057410657	15.8569725857445	15.77432638733	15.8134991486965	15.8208255010439	15.7596096725195	15.885738963278	15.8704247155675
NDUFA7_O95182	NDUFA7	NADH dehydrogenase [ubiquinone] 1 alpha subcomplex subunit 7	14.9585484655672	14.9539445907721	15.1126485620203	14.9862779446282	14.9507409947128	15.0810651860596	15.1615294651315	15.0346625315603	15.1589321702132	15.044239757811
VAMP5_O95183	VAMP5	Vesicle-associated membrane protein 5	14.361282662633	13.948800116944	14.1480633367182	14.3207932978587	14.1554662314447	14.5787316426676	14.69144226143	14.8520352802353	14.7653649133279	14.5630328058571
RTN3_O95197	RTN3	Reticulon-3	16.1856012116976	15.8050287545352	16.2542731043791	16.0947026055837	16.0403485950247	16.1399964159018	16.0636200012407	15.9250990211784	16.1221508538693	16.0360821488643
LETM1_O95202	LETM1	LETM1 and EF-hand domain-containing protein 1, mitochondrial	16.952411103473	17.0932862474362	17.1298792514079	16.952411103473	16.9892989668812	17.2174057672305	17.3987312279001	17.2988534259193	17.1726342378123	17.1174603862941
EPN2_O95208	EPN2	Epsin-2	14.0331090792943	14.3964178764237	14.224983658904	14.1132033445926	14.0873706883675	14.1948177636553	14.4364569305658	14.3418285644045	14.2992272418827	14.166566314342
STBD1_O95210	STBD1	Starch-binding domain-containing protein 1	16.5970162223091	16.4587240922808	16.6804614621849	16.5569967786061	16.4708852686245	16.965004198991	17.0716156245059	16.8259322265254	17.0411698733342	17.0330273196537
ZRANB2_O95218	ZRANB2	Zinc finger Ran-binding domain-containing protein 2	14.9835971857351	14.8046744325509	14.7699357015016	15.1388378510883	14.9297841641138	14.9902216992737	14.5648576827407	14.722754075406	14.932467064194	14.8598201022419
SNX4_O95219	SNX4	Sorting nexin-4	16.9635660843427	16.9814612732799	17.0023907996859	16.9735004303204	17.0198669018038	17.1441276764764	17.051184317998	17.1653504441702	17.0309392347137	17.0506396754475
ZWINT_O95229	ZWINT	ZW10 interactor	15.0757795954515	15.0135572699184	14.8404307448332	14.9342846197531	14.9644987211729	15.1051066547927	15.1280608813419	14.9248570788902	14.8950663001891	15.0908671511957
LUC7L3_O95232	LUC7L3	Luc7-like protein 3	16.4309600163658	16.3603672699881	16.1555732480505	16.5569967786061	16.4787117716473	16.7195311844668	16.6201767143877	16.8122855605803	16.6551771059761	16.6404262179249
KIF20A_O95235	KIF20A	Kinesin-like protein KIF20A	15.2061790780777	14.979431587483	15.0831456600553	15.1728019532087	15.2731224811013	15.4921982821466	15.5713190383051	15.5607608220193	15.5882151253219	15.6604149621934
KIF4A_O95239	KIF4A	Chromosome-associated kinesin KIF4A	16.6198648180117	16.6001377108763	16.68696675465	16.6515390266648	16.7013810991069	16.9324562419477	16.8463629624299	16.9601653042635	16.9830938795365	16.9684791135936
SBF1_O95248	SBF1	Myotubularin-related protein 5	17.0804146456712	17.1399821556227	16.9844117014993	17.119042136569	17.0756943856763	17.1764853392337	17.0986809421574	17.1274955946042	17.2301115878246	17.187442277635
GOSR1_O95249	GOSR1	Golgi SNAP receptor complex member 1	17.5076433954194	17.4949735493026	17.4721374278493	17.4498342035599	17.5253418459484	17.4334020262304	17.5367196623045	17.637855576553	17.4286780724812	17.3488099683046
KAT7_O95251	KAT7	Histone acetyltransferase KAT7	15.9418673616992	15.8322099617582	15.6597227247051	15.8515033772057	15.8181658070192	16.2036878915521	16.1665726740902	16.2334423623935	16.0666037558007	16.1208476299083
SLC25A14_O95258	SLC25A14	Brain mitochondrial carrier protein 1	13.4171301821909	13.8160051498001	13.3810101807955	13.2158975467801	13.1969852886087	13.3655465023255	13.633866543864	13.3688968343531	13.2973590746141	13.5068317865014
ATE1_O95260	ATE1	Arginyl-tRNA--protein transferase 1	13.2804518747607	13.2428440314621	13.0483322068482	13.3863805296265	13.4837173832196	13.0803753459925	12.7927238544828	12.9969387136595	13.0296129238331	12.9733777454758
CCNDBP1_O95273	CCNDBP1	Cyclin-D1-binding protein 1	14.5350619339822	14.3515290928022	14.4569286818928	14.5702780135801	14.4774112233172	14.5326864880799	14.361282662633	14.4434366327239	14.5835530079711	14.5212603850749
VAPB_O95292	VAPB	Vesicle-associated membrane protein-associated protein B/C	15.3898936854485	15.2439268579559	15.3820469845874	15.3865025518458	15.3336422966635	15.1501205069349	15.3769961568409	14.9644987211729	15.2284909527211	15.2731224811013
SNAPIN_O95295	SNAPIN	SNARE-associated protein Snapin	15.9840159504838	15.9014760362762	16.0334029328296	15.9538957604065	15.9177157375946	15.9259730516747	15.801243011146	15.8910326725366	15.8704247155675	15.9014760362762
MPZL1_O95297	MPZL1	Myelin protein zero-like protein 1	15.4134020106911	15.6323478554226	15.7961945952155	15.5679524693502	15.6735271698465	15.6202640229096	15.6911346772297	15.5011777455179	15.5530535898836	15.5836492038494
NDUFA10_O95299	NDUFA10	NADH dehydrogenase [ubiquinone] 1 alpha subcomplex subunit 10, mitochondrial	16.154971898252	16.4428479116135	16.4148725262614	16.3270462368342	16.2651424175127	16.3322871135997	16.4076347211578	16.3846070424692	16.2848054562978	16.2485147376356
FKBP9_O95302	FKBP9	Peptidyl-prolyl cis-trans isomerase FKBP9	17.0480231788492	17.1274955946042	17.2301115878246	17.0778101127117	17.0891255960392	17.3409685084763	17.4214154608296	17.2573589311744	17.4309244819901	17.4272314922569
CELF2_O95319	CELF2	CUGBP Elav-like family member 2	11.7343253891064	11.6311161092127	11.7779976267212	12.1156067916914	11.7143629893769	11.8629275843892	11.9142496871373	11.8375630034715	11.6420405853778	11.672547397921
PGLS_O95336	PGLS	6-phosphogluconolactonase	17.8494908530426	17.5909000579653	17.496372547945	17.667608304414	17.6129213162476	17.1109521185171	16.9171016165454	17.1109521185171	17.1270313658855	17.104139900757
PAPSS2_O95340	PAPSS2	Bifunctional 3-phosphoadenosine 5-phosphosulfate synthase 2;Sulfate adenylyltransferase;Adenylyl-sulfate kinase	17.6129213162476	17.5330952986324	17.4433711287608	17.5672759498923	17.6050527799072	17.4115567676281	17.1515870102389	17.3241411268363	17.2551228135794	17.3541342457666
SMC2_O95347	SMC2	Structural maintenance of chromosomes protein 2	17.6452121288608	17.5206399859957	17.4815068797705	17.4936908816932	17.5509299441792	17.6331183932076	17.4646295171249	17.7131841327573	17.609722638623	17.5841250251918
ATG7_O95352	ATG7	Ubiquitin-like modifier-activating enzyme ATG7	16.2018147845325	16.138071057959	16.2112651838072	16.2408358840944	16.2816618622477	15.9884471416528	15.8397491744864	16.106488441161	15.9587360464477	15.9810785246387
TACC2_O95359	TACC2	Transforming acidic coiled-coil-containing protein 2	15.7431559852013	15.6004130995879	15.4767087944648	15.4648041434042	15.4199964319028	15.2900718393884	15.4733270796143	15.5375993163306	15.2215341458854	15.1655363213988
TRIM16_O95361	TRIM16	Tripartite motif-containing protein 16	15.4874808248075	15.588920868084	15.4020421228944	15.469804408211	15.5543049599228	15.4733270796143	15.5391968766404	15.2383592220183	15.5105779483033	15.391890194111
FARS2_O95363	FARS2	Phenylalanine--tRNA ligase, mitochondrial	15.6770760792276	15.7826575635989	15.9212330212372	15.7021018674495	15.6662528801103	15.9682358274016	15.9772077213764	15.8489741184221	16.0515096689338	16.0376980426965
ZBTB7A_O95365	ZBTB7A	Zinc finger and BTB domain-containing protein 7A	17.7621381042896	17.5703061950186	17.6359877530002	18.0780144670248	17.9281523259384	17.0850640833938	16.8596593680699	17.0405321783275	17.0341830338604	17.3645956927901
LYPLA2_O95372	LYPLA2	Acyl-protein thioesterase 2	16.8899484970989	16.6994738192135	16.7930342590694	16.8792891433344	16.8596593680699	16.7195311844668	16.7419659142375	16.8231767666094	16.7036280924882	16.7191544567442
IPO7_O95373	IPO7	Importin-7	18.1389428312811	18.129191659053	18.0409510569523	18.0769946914475	18.0868320253804	17.8915696651322	17.8247830547402	17.9162809497469	17.8854137632561	17.875756641031
ARIH2_O95376	ARIH2	E3 ubiquitin-protein ligase ARIH2	14.4012226604483	14.3244759878609	14.4774112233172	14.5656211563554	14.5835530079711	14.722754075406	14.2938296735949	14.5682167154842	14.4327032385846	14.7844512623687
SLU7_O95391	SLU7	Pre-mRNA-splicing factor SLU7	15.6637075688347	15.3812868226763	15.4689623112928	15.5034705924141	15.6302740500331	15.6735271698465	15.9273176434624	15.8983867833225	15.72574075245	15.6160569836457
PGM3_O95394	PGM3	Phosphoacetylglucosamine mutase	16.8596593680699	16.6804614621849	16.746133127647	16.8612235482746	16.8033725172473	16.3846070424692	16.1306059848666	16.2018147845325	16.3106899994346	16.4587240922808
MOCS3_O95396	MOCS3	Adenylyltransferase and sulfurtransferase MOCS3;Molybdopterin-synthase adenylyltransferase;Molybdopterin-synthase sulfurtransferase	18.1500077561313	18.4083308122955	18.3964457818047	18.4214308622765	18.4618918650309	18.4022550142648	18.5339217613294	18.4768605822047	18.4353549814347	18.6156792041201
UTS2_O95399	UTS2	Urotensin-2	16.5416221076859	16.5365472360599	16.5948197281597	16.574969865763	16.5451209309911	15.7972558831296	15.5758677556668	15.798878510651	15.7955813751007	15.7337463058383
CD2BP2_O95400	CD2BP2	CD2 antigen cytoplasmic tail-binding protein 2	16.38102512916	16.2604588617164	16.2741398243481	16.3291352611119	16.2937957959006	16.6734246195459	16.5805710851326	16.731240635525	16.6198648180117	16.5143355322131
ZFYVE9_O95405	ZFYVE9	Zinc finger FYVE domain-containing protein 9	12.4381761950419	12.2858358521515	12.048701152419	12.1763015377733	12.1919551947929	11.8538566411088	12.5110616633411	12.3943863812737	12.2580634650446	12.2598469919644
SVIL_O95425	SVIL	Supervillin	18.9292828735084	18.7905283099927	18.7841794375318	18.7977595212245	18.8939035702817	18.9635858570294	19.0836857245972	19.1005427553015	19.0107590579226	18.9752385250905
PAPLN_O95428	PAPLN	Papilin	13.9683749168896	14.2386350186996	14.2630678557771	14.1913800860381	14.3085919782749	14.4123599676309	14.5313877186956	14.3916468667864	14.4621525207947	14.5122054186414
BAG4_O95429	BAG4	BAG family molecular chaperone regulator 4	14.978094386099	14.7608075600556	14.9272482335018	14.8962349576943	14.9088710707733	14.9225121457679	14.9587311425136	15.1162738940273	15.0418356713331	14.9707588581164
AHSA1_O95433	AHSA1	Activator of 90 kDa heat shock protein ATPase homolog 1	18.1141278188235	18.0602074955246	17.9361857545787	18.0669981390731	18.0389774847407	17.7712891678534	17.6737763083395	17.7088127301247	17.7159091736646	17.7691126540979
APOM_O95445	APOM	Apolipoprotein M	14.9503838284064	14.8811233097067	14.9661209652167	14.9107683850448	14.9472248577197	14.7346501427545	14.4965443656395	14.6509123924745	14.3818222400447	14.449399068304
PARN_O95453	PARN	Poly(A)-specific ribonuclease PARN	16.0356923548653	15.933324684345	15.8804488149595	16.0050761348787	16.087242584134	16.2095483998217	16.0152481837193	16.1049811996396	16.133351794865	16.0882128885982
PSMG1_O95456	PSMG1	Proteasome assembly chaperone 1	16.3017901158334	16.1488192987882	16.2163289925867	16.3017901158334	16.3725594163757	16.0368755471565	15.7857564847164	15.7921583222073	15.9473640917619	16.0368755471565
FMNL1_O95466	FMNL1	Formin-like protein 1	17.3896998127302	17.4527068408154	17.4028559397236	17.3070212510758	17.2902333497395	17.3520337251267	17.3179052590719	17.3896998127302	17.3248806182399	17.3720761975413
SGPL1_O95470	SGPL1	Sphingosine-1-phosphate lyase 1	16.3276210609286	16.6115503932761	16.5134748586156	16.4202379874295	16.2714660846965	16.5724084766909	16.6443882054344	16.56399965251	16.3942389472967	16.4901452025648
ABCA1_O95477	ABCA1	ATP-binding cassette sub-family A member 1	16.9281807606473	16.769868454657	16.8481049641884	16.856534373044	16.7377067513358	17.0114142342757	17.0183108592496	16.9903646774276	16.9914679962452	17.054522091025
NSA2_O95478	NSA2	Ribosome biogenesis protein NSA2 homolog	14.4580026387991	14.2903643927296	14.2544856752908	13.9580500948333	13.9061839571769	13.9610472517244	13.9785027283011	13.7795023718687	13.9782391125113	13.8745278792104
H6PD_O95479	H6PD	GDH/6PGL endoplasmic bifunctional protein;Glucose 1-dehydrogenase;6-phosphogluconolactonase	18.4844792307208	18.4371421119165	18.4565128355884	18.4281217884343	18.5610007405537	18.5890147185696	18.5965385533237	18.5965385533237	18.5837603577436	18.5339217613294
SEC24A_O95486	SEC24A	Protein transport protein Sec24A	18.3574316759266	18.2048553545889	18.2468061045772	18.3717912417423	18.2780100101364	18.3685201713822	18.1863424800067	18.4496725812729	18.2894450239614	18.3668576799468
SEC24B_O95487	SEC24B	Protein transport protein Sec24B	18.0602074955246	17.9361857545787	18.0728532550685	18.0294661507252	18.0648619223885	17.8691074360944	17.7440415418993	18.0712828579708	17.8517036309206	17.8684041489908
CBX6_O95503	CBX6	Chromobox protein homolog 6	14.2737728704186	14.2913243457727	14.2867114236759	14.8108493799682	14.8773890669431	14.1090145192946	14.2686942189182	14.4983192154614	14.1964925719593	14.4607391901041
NADK_O95544	NADK	NAD kinase	12.704433488635	12.806724848444	12.7523523016652	12.6305427762312	12.7301440272893	12.5800486933636	12.450939718043	13.8402494941336	12.5490090178426	12.4678673044922
TDP2_O95551	TDP2	Tyrosyl-DNA phosphodiesterase 2	13.2466955663884	13.2765468148184	13.1179401148817	13.4075204442449	13.5273352023598	13.5118563073111	13.312941860863	13.4483478515461	13.5568622690782	13.3928862462401
SFT2D2_O95562	SFT2D2	Vesicle transport protein SFT2B	14.6346802564166	14.6793777281738	14.6927934244132	14.6509123924745	14.4705673225861	14.3704502404412	14.7684237008571	14.4445676250132	14.5225141131267	14.4835244237158
MPC2_O95563	MPC2	Mitochondrial pyruvate carrier 2	15.3170596590652	15.4823416969308	15.3812868226763	15.4870001645459	15.481547719712	15.3626494544231	15.2873849005857	15.0715710125329	15.5057313213462	15.3711581348574
METTL18_O95568	METTL18	Histidine protein methyltransferase 1 homolog	10.3266764518829	10.180036122746	10.4649151571792	10.1907483818062	10.6993214277791	10.5118189064696	10.2888687694316	10.7519415913201	10.0719098462324	10.2888687694316
ETHE1_O95571	ETHE1	Persulfide dioxygenase ETHE1, mitochondrial	17.9301453379726	17.9621921824369	17.9329230057154	17.8915696651322	17.9005257519482	17.9373933494966	17.9886013884944	18.0282736366834	18.0024201887321	17.9440864315275
ACSL3_O95573	ACSL3	Long-chain-fatty-acid--CoA ligase 3	18.1863424800067	18.3981216136212	18.3717912417423	18.2701953673221	18.1812422517782	18.41975238195	18.3748119182156	18.2701953673221	18.4120568629688	18.4004463273209
POLR1A_O95602	POLR1A	DNA-directed RNA polymerase I subunit RPA1	17.6982147811381	17.5661195497784	17.4897341255348	17.6467252159566	17.640798231541	17.6510463305128	17.640798231541	17.8280491389801	17.6602812251058	17.640798231541
PCNT_O95613	PCNT	Pericentrin	18.497870410336	18.5965385533237	18.4170403157323	18.3402339098048	18.5123195904588	18.3186978009774	18.4496725812729	18.5123195904588	18.3504836624898	18.3291248435946
YEATS4_O95619	YEATS4	YEATS domain-containing protein 4	14.8620959552177	14.6416100919349	14.9145991505648	14.8374116707544	14.8436650392035	15.1012343428717	15.0706955496771	14.9722912490226	14.9503838284064	15.0531797294067
ZBTB11_O95625	ZBTB11	Zinc finger and BTB domain-containing protein 11	14.0551256119572	14.0473606253627	13.886310272065	14.1019581297787	13.9138453502263	13.9952410718176	14.0208579251858	14.1978539939069	14.1887188430125	14.1821947835306
CNOT4_O95628	CNOT4	CCR4-NOT transcription complex subunit 4	14.1069770140132	14.2274875931469	13.8383610454514	13.981707855193	13.8634275356916	14.0173956010046	14.1574577336967	14.001569099701	13.8706891445171	14.0560997217639
STAMBP_O95630	STAMBP	STAM-binding protein	16.0368755471565	15.8527748689382	16.0735412982864	16.0857451057091	16.205780514815	16.1006798291641	15.9458784972234	16.1389347725963	16.0201292578885	16.0950620186274
FSTL3_O95633	FSTL3	Follistatin-related protein 3	11.4049726454612	10.8294830213453	11.9363549606833	12.0222536435649	11.9210927401155	11.5962688281798	11.3244342683341	11.3520737636271	11.0157301435573	11.1757544130699
CPSF4_O95639	CPSF4	Cleavage and polyadenylation specificity factor subunit 4	13.0584545784076	13.1814475593777	12.9644694385072	13.102827327297	13.3847366715735	13.4075204442449	13.2561853934256	13.4592172784804	13.4716719481675	12.8817285138583
ASMTL_O95671	ASMTL	N-acetylserotonin O-methyltransferase-like protein	16.3688659058974	16.3171722790885	16.2134477221783	16.1962070327513	16.2373285544663	16.0334029328296	16.295040331082	16.0183106796414	16.0244508383459	16.0341565361012
CDS2_O95674	CDS2	Phosphatidate cytidylyltransferase 2	16.118604635713	15.9745783310849	16.1977459999449	16.0756819547362	16.0831303652181	16.2005079946041	16.3846070424692	16.22215575108	16.3360399080197	16.2528879805942
FGFR1OP_O95684	FGFR1OP	FGFR1 oncogene partner	12.570693141666	12.3645572091237	12.5490090178426	12.6314295930063	12.4167418523373	12.3113047812248	12.4030179304751	12.5983542527993	12.3826688945494	12.678381982044
PPP1R3D_O95685	PPP1R3D	Protein phosphatase 1 regulatory subunit 3D	13.3162375056661	13.1377919175814	13.2943347545163	13.3746377445746	13.0666050753313	13.1149757259796	12.7090172035892	13.1569643937345	13.3305869904962	13.1753638828259
BRD1_O95696	BRD1	Bromodomain-containing protein 1	14.5567799264639	14.2204030946117	14.348881385095	14.4965443656395	14.4104615244176	14.8227933521673	14.8413862300721	14.9707588581164	14.87255945698	14.756494602409
POP4_O95707	POP4	Ribonuclease P protein subunit p29	11.2573229421268	11.0157301435573	11.2296409839588	10.7746240703788	10.8608154967344	11.0157301435573	11.1430911368462	11.4493183094357	11.0542193462038	11.0782290252618
HERC2_O95714	HERC2	E3 ubiquitin-protein ligase HERC2	18.1195517815663	18.3009858040647	18.1757997138539	18.1863424800067	18.2299356999166	18.2673312788489	18.3172122256217	18.2834821802589	18.2048553545889	18.2618496166451
RAB3D_O95716	RAB3D	Ras-related protein Rab-3D	15.153051958706	15.0865970579837	15.3876613933252	15.1559158562939	15.1151664319138	15.3376500238818	15.3461337696685	15.192778515827	15.4224989446118	15.3799974989112
SNAP29_O95721	SNAP29	Synaptosomal-associated protein 29	17.2614377800034	17.2945304256433	17.3844091219356	17.270996614159	17.2161358304417	17.3094303698519	17.2726083791358	16.9874921030373	17.4345497105808	17.2519047897829
OXSR1_O95747	OXSR1	Serine/threonine-protein kinase OSR1	18.7938797006491	18.6341479092162	18.6341479092162	18.7752171697595	18.702147913111	18.3009858040647	18.0399642708465	18.1969401450054	18.260006778986	18.3315707667207
HSPA4L_O95757	HSPA4L	Heat shock 70 kDa protein 4L	18.7297956717213	18.6859832310542	18.6375981902069	18.766890745598	18.7841794375318	18.6004334041098	18.5684243775384	18.766890745598	18.6004334041098	18.6602899436531
PTBP3_O95758	PTBP3	Polypyrimidine tract-binding protein 3	15.2042960171644	14.9475122429013	15.1580590771548	15.391890194111	15.2147377320748	15.3994634507328	15.3059321204541	15.1647455580384	15.5713190383051	15.5276423870733
STARD3NL_O95772	STARD3NL	MLN64 N-terminal domain homolog	14.1987937408499	14.1998854915843	14.3207932978587	14.1282333770148	14.2104375401898	13.9987124066837	13.8659117221083	13.8697823781761	13.9112892426041	13.9428468606662
LSM8_O95777	LSM8	U6 snRNA-associated Sm-like protein LSm8	15.5824030565969	15.5005838201192	15.469804408211	15.6394810065427	15.5717619285042	15.597111319894	15.6202640229096	15.370622257834	15.5856159008704	15.5558192629831
AP2A1_O95782	AP2A1	AP-2 complex subunit alpha-1	19.1060567638766	19.0505146752591	19.109254294515	19.0050753827385	19.0229109696768	19.1951013062213	19.2178561631818	19.2022924027419	19.2708690271348	19.3105801754378
WIZ_O95785	WIZ	Protein Wiz	15.8315396738079	15.6498547156096	15.7777774047391	15.7220382803417	16.0079520378753	16.0385637697059	15.8267561108844	15.9448098741527	15.9284444914295	15.8549457947082
DDX58_O95786	DDX58	Probable ATP-dependent RNA helicase DDX58	14.9179343813905	15.0647584657729	14.6770257004128	14.6722818364116	14.7751070502927	14.8101303845892	14.9835971857351	14.9668005206485	14.7644554345571	14.6545136393842
STAU1_O95793	STAU1	Double-stranded RNA-binding protein Staufen homolog 1	16.6443882054344	16.7208135509429	16.54193060527	16.7385328180331	16.7223941074671	16.7272200657088	16.6681160147858	16.6848064451795	16.7943741802089	16.8025034440248
TTC4_O95801	TTC4	Tetratricopeptide repeat protein 4	16.1704556523038	16.1326974711956	15.970303463434	16.0000199291657	16.0363248584972	15.6948282776796	15.7081903602432	15.8339765954856	15.6145443894383	15.7152670884097
TMEM50A_O95807	TMEM50A	Transmembrane protein 50A	12.877937907534	13.6812212287597	13.3729083363309	13.2561853934256	13.1416944227407	13.1569643937345	13.5283105682381	13.0374713186023	13.3810101807955	13.285059252474
SDPR_O95810	SDPR	Serum deprivation-response protein	15.345116650509	15.4566293395503	15.4162944182461	15.2581498700287	15.3311175403289	15.6604149621934	15.7785621233264	15.5728911733126	15.7250060668918	15.7217077934653
BAG2_O95816	BAG2	BAG family molecular chaperone regulator 2	17.2147162676153	17.1416234026405	17.2519047897829	17.1218158066035	17.2092895683532	17.3002657911009	17.2608282496024	17.2069168656849	17.2538718201613	17.2245969431975
BAG3_O95817	BAG3	BAG family molecular chaperone regulator 3	17.0129126563163	16.8998010628065	16.8699221157435	16.9956814063872	16.9903646774276	16.5635106155379	16.5027580233626	16.672022034983	16.5940612160096	16.6910629429899
MAP4K4_O95819	MAP4K4	Mitogen-activated protein kinase kinase kinase kinase 4	17.7586181264637	17.7712891678534	17.7461382866467	17.7000958614076	17.6371734229877	17.8600154830768	17.8671594191742	17.8964903185919	17.871147049477	17.8504951716094
MLYCD_O95822	MLYCD	Malonyl-CoA decarboxylase, mitochondrial	14.1389213494059	14.3155041867037	14.2402641403166	14.2567169754338	14.2822338761683	14.2790511014045	14.2544856752908	14.2160068422911	14.3338344495414	14.2282382512245
CRYZL1_O95825	CRYZL1	Quinone oxidoreductase-like protein 1	8.04595002463638	8.25407432141031	1.58957660795693	7.54936168991235	7.82322438051982	8.16594346991056	9.97400710209822	10.1253477540844	7.94790307372461	8.43665347834163
AIFM1_O95831	AIFM1	Apoptosis-inducing factor 1, mitochondrial	17.515330715681	17.6417879191751	17.8227680742675	17.7631868789822	17.6346581296529	17.879470447997	17.7872090701416	17.6806270117471	17.8087325433987	17.879470447997
CLIC3_O95833	CLIC3	Chloride intracellular channel protein 3	17.6278084543674	18.6276148979327	17.3852832308786	17.5909000579653	17.4880167844072	17.491283761292	17.4486175951259	17.6050527799072	17.3094303698519	17.3440408319027
EML2_O95834	EML2	Echinoderm microtubule-associated protein-like 2	17.4652652545003	17.2269481381732	17.2852091191885	17.4062217083913	17.3676524289853	17.1014884747202	16.9023603262656	16.9840320264992	16.9253387307798	17.0092269199535
LATS1_O95835	LATS1	Serine/threonine-protein kinase LATS1	12.844682272957	12.7856910231435	12.5426338185919	12.3974513855774	12.6966217490338	12.6922056393648	12.553212795684	12.7523523016652	12.7209116672285	12.5969133999369
NUDT14_O95848	NUDT14	Uridine diphosphate glucose pyrophosphatase	15.7089664255704	15.4249477598368	15.4181862261701	15.4207211420835	15.4748611604587	14.9751258317697	15.0488008579997	15.0003533288401	14.9287089385419	14.7969855122203
TSPAN13_O95857	TSPAN13	Tetraspanin-13;Tetraspanin-31	14.882993627449	14.9653504937264	14.9342846197531	14.9015761365481	14.7924222106521	15.233586551849	15.1501205069349	15.0506873242009	15.2178640015456	15.1907163981345
TSPAN15_O95858	TSPAN15	Tetraspanin-15	10.889309549909	11.6204336668695	11.7183546816742	11.5874879884636	11.9118116558537	11.8116800637982	11.8185611707663	11.6028701877075	11.9706610528528	12.0813753049405
BPNT1_O95861	BPNT1	3(2),5-bisphosphate nucleotidase 1	15.7479157260066	15.6697465458055	15.7326482188866	15.6764963197277	15.667522377273	15.5092709752194	15.4311901032549	15.4950490054194	15.5017716709167	15.5791653572906
FADS2_O95864	FADS2	Fatty acid desaturase 2	14.0089955733764	14.2587362296772	14.2194649677339	13.9561378632905	13.9347188614244	14.4748448396259	14.3842202997583	14.3756360193608	14.5463610160405	14.3519469731162
DDAH2_O95865	DDAH2	N(G),N(G)-dimethylarginine dimethylaminohydrolase 2	16.740837099328	16.6147889965365	16.5970162223091	16.5402541912362	16.5920481206879	16.4461846083958	16.4450368585677	16.4420224704452	16.3448482744197	16.2986986485916
ABHD16A_O95870	ABHD16A	Abhydrolase domain-containing protein 16A	18.6602899436531	18.6490162736304	18.7647329022213	18.6177838952305	18.6602899436531	18.958435220433	18.9869992933808	18.916112762522	18.9635858570294	18.958435220433
GPANK1_O95872	GPANK1	G patch domain and ankyrin repeat-containing protein 1	11.9294246847702	11.9142496871373	12.1408091783009	11.9831610081537	11.8948526778233	12.0907291744686	12.395884577428	12.092570747812	12.1710342660555	11.8420256525431
C6orf47_O95873	C6orf47	Uncharacterized protein C6orf47	14.6808830265763	14.8422875497395	14.9336226507122	14.6639895734632	14.7191024731244	14.9976945120644	15.0027929754253	14.8404307448332	15.0874725664203	14.8886574337352
TXNDC12_O95881	TXNDC12	Thioredoxin domain-containing protein 12	12.3012127468801	12.7893278581438	12.1804232582543	12.055329243478	12.1058314388849	12.2825383605096	12.6314295930063	12.6983660028702	12.4004600476123	12.3197950829828
TRUB2_O95900	TRUB2	Probable tRNA pseudouridine synthase 2	15.502393764585	15.700059258141	15.7089664255704	15.5436200756696	15.6263829588871	15.7501585637309	15.877224123436	15.7424940142579	15.7642554126515	15.8732163708592
ECD_O95905	ECD	Protein SGT1	15.6610565103259	15.7897194172861	15.6025720493533	15.5403071365279	15.5456674589828	15.5078978694302	15.3789120249155	15.3577591296137	15.457706279233	15.5570745523409
SYF2_O95926	SYF2	Pre-mRNA-splicing factor SYF2	13.4825139202491	13.0111239440026	13.150538394418	13.1753638828259	13.4918903183066	13.5482304900617	13.684708255907	13.6096307442131	13.595586145162	13.6178171998591
RECK_O95980	RECK	Reversion-inducing cysteine-rich protein with Kazal motifs	13.425161078841	13.4572302328029	13.4592172784804	13.389126108507	13.6188337077128	13.8876533307717	13.7649333628284	13.8160051498001	14.0208579251858	13.7369896767051
MBD3_O95983	MBD3	Methyl-CpG-binding domain protein 3	15.0329080375258	15.2162257243774	14.8933325046801	14.7815207229317	15.0784417030919	15.2342985609884	15.7345884373195	15.4626388062194	15.2494966646963	15.180677695842
NUDT3_O95989	NUDT3	Diphosphoinositol polyphosphate phosphohydrolase 1	15.1559158562939	15.015124483924	15.0189408505667	14.9869906891784	14.9257024805636	14.8962349576943	14.5633014313104	14.690009337988	14.8682833879024	14.8765992601201
AGR3_Q8TD06	AGR3	Anterior gradient protein 3 homolog;Anterior gradient protein 2 homolog	16.0423966216558	16.0722658497132	15.9898821579191	15.6384068866675	15.8454005284055	16.1286441673985	16.4047809302811	16.3484474813494	15.9568841172422	15.8128401254772
BCL10_O95999	BCL10	B-cell lymphoma/leukemia 10	13.5443578114016	13.4563114413452	13.6042141259949	13.8493258285891	13.8208552245574	13.4664787031377	13.3410675008099	13.4506010891924	13.6178171998591	13.4563114413452
NDUFB10_O96000	NDUFB10	NADH dehydrogenase [ubiquinone] 1 beta subcomplex subunit 10	17.3011347201215	17.3909980191221	17.3440408319027	17.2275629321204	17.2105630417293	17.212157410487	17.3683667065934	17.2418698653603	17.1812337321959	17.2040796777997
CLPTM1_O96005	CLPTM1	Cleft lip and palate transmembrane protein 1	17.4554276154808	17.4936908816932	17.654180441833	17.4554276154808	17.4807660898598	17.5302617914134	17.6951537817366	17.4992770710739	17.6624190201112	17.6235920274422
MOCS2_O96007	MOCS2	Molybdopterin synthase catalytic subunit	13.1354463834158	13.0450219038843	13.0171368392084	12.8889078425813	13.0146604221139	13.3305869904962	12.9820332626055	13.2014095669631	13.1045273792798	13.0738197493876
TOMM40_O96008	TOMM40	Mitochondrial import receptor subunit TOM40 homolog	16.6866185048245	16.8470792301965	16.8642596199974	16.8756417350287	16.7943741802089	16.9972627399121	16.9874921030373	16.9699554880722	17.0167626520231	17.0704622766276
PEX11B_O96011	PEX11B	Peroxisomal membrane protein 11B	14.5949474184282	14.6319667417537	14.7879077765504	14.5552819720057	14.5736654581589	14.7633071276327	14.8166123808042	14.7608075600556	14.7177084853419	14.5842906667027
PAK4_O96013	PAK4	Serine/threonine-protein kinase PAK 4	16.0107474206246	15.9953803193005	16.0215185815467	16.1374864856362	16.1049811996396	16.2226327307026	16.3531447323679	16.2163289925867	16.2417212768264	16.1922442334521
CHEK2_O96017	CHEK2	Serine/threonine-protein kinase Chk2	10.7902170248011	10.9086679292599	10.987260022635	10.4913665513637	9.72350997051322	10.7299904115734	10.5915949377561	11.1965641529106	10.7655275891873	10.6675379047555
APBA3_O96018	APBA3	Amyloid beta A4 precursor protein-binding family A member 3	16.1449364869188	16.2038589885343	16.3122451269076	16.2474941601189	16.2528879805942	16.4103251994656	16.2855718159731	16.4246760757051	16.3374995464896	16.3822967724185
ACTL6A_O96019	ACTL6A	Actin-like protein 6A	17.3711778412301	17.3083930690785	17.3506631222318	17.3896998127302	17.4955714307833	17.5212686151804	17.440772417841	17.6452121288608	17.4620468395373	17.4325043463608
WHSC1_O96028	WHSC1	Histone-lysine N-methyltransferase NSD2	15.6615691475434	15.548505990758	15.5096396439278	15.6917418394119	15.6789917019797	16.0289378420324	16.1415787433772	16.2542731043791	16.176382164212	16.1193135838815
MOCS2_O96033	MOCS2	Molybdopterin synthase sulfur carrier subunit	14.2274875931469	13.8037586857209	13.9112892426041	14.2523688337053	14.1241079168822	13.492988260266	13.0616184582053	13.4690874070194	13.6161513899107	13.5242546982006
MT-CYB_P00156	MT-CYB	Cytochrome b	9.50850257459979	10.6160388545156	8.69843181881581	9.94067525341359	9.61754865020229	10.0923835638667	8.68656404673996	8.63849958794255	9.65254528584056	8.68656404673996
CYB5A_P00167	CYB5A	Cytochrome b5	13.7548801989499	13.6188337077128	13.9614207232929	13.5996765793447	13.7486716233779	14.0974808417254	14.1696267436639	14.1337984399543	13.9688729153541	14.0510589151278
LDHA_P00338	LDHA	L-lactate dehydrogenase A chain	18.8751395711841	18.8693020647701	18.6786949876552	18.8335358636105	18.8266502747082	18.569956326361	18.4432805211156	18.4744597150061	18.611106952749	18.6051115252598
GLUD1_P00367	GLUD1	Glutamate dehydrogenase 1, mitochondrial;Glutamate dehydrogenase 2, mitochondrial	18.5049710991038	18.7469535420118	18.6758180653887	18.5717539402071	18.569956326361	18.7327487552667	18.8629719398362	18.756557050065	18.6708288502019	18.7098906917118
DHFR_P00374	DHFR	Dihydrofolate reductase;Dihydrofolate reductase, mitochondrial	14.4615536109886	14.4189766837675	14.2708113402689	14.3652415292628	14.3973449146302	14.4422284841678	14.1120825283439	14.0464139502865	14.435138393319	14.4673762157464
CYB5R3_P00387	CYB5R3	NADH-cytochrome b5 reductase 3;NADH-cytochrome b5 reductase 3 membrane-bound form;NADH-cytochrome b5 reductase 3 soluble form	18.9752385250905	19.2798565667144	18.916112762522	18.7647329022213	18.8903653478132	19.1060567638766	19.4717647070632	19.2962451029321	19.0978331432977	19.0256817500879
GSR_P00390	GSR	Glutathione reductase, mitochondrial	17.0533089104901	17.0219888349179	16.9716905423173	16.9892989668812	17.1023408812329	16.7996718843961	16.9354592252599	16.9768146413422	16.8296536295322	16.9345585780096
MT-CO2_P00403	MT-CO2	Cytochrome c oxidase subunit 2	16.6703280579281	16.6716955150099	16.9461364981717	16.7764166486356	16.7203607315661	16.7340439592985	16.6703280579281	16.6695173400706	16.7286104002882	16.6866185048245
SOD1_P00441	SOD1	Superoxide dismutase [Cu-Zn]	15.9691150545186	16.0237373327476	15.9030070762455	15.8650184550699	16.0222387109052	15.881763764539	15.8421326837873	15.9637057410657	15.8677990919826	15.8804488149595
PNP_P00491	PNP	Purine nucleoside phosphorylase	16.5356519039268	16.5046911659833	16.490835134326	16.5761832888197	16.5687867452533	16.0459945641403	15.9845349097034	15.9810785246387	16.0000199291657	16.0262410864557
HPRT1_P00492	HPRT1	Hypoxanthine-guanine phosphoribosyltransferase	16.6894625089691	16.5798331305362	16.5270972174628	16.7581538134633	16.5958260485768	16.22215575108	16.0107474206246	15.9467367616963	16.191106696292	16.3031236526337
GOT2_P00505	GOT2	Aspartate aminotransferase, mitochondrial	18.0373139603281	18.302814888635	18.2965750117502	18.1699994432345	18.1666858981267	18.3588044099932	18.3893419025617	18.3009858040647	18.4064999657468	18.3588044099932
ABL1_P00519	ABL1	Tyrosine-protein kinase ABL1	12.702355296209	12.8587636451049	12.7000141725246	12.7276943646024	12.5311625311644	12.7255062559604	12.7637872995999	13.0972403139485	12.7523523016652	12.5862192225188
EGFR_P00533	EGFR	Epidermal growth factor receptor	19.740890616503	19.7989636408867	19.78565384142	19.7989636408867	19.7173632049019	19.6601067219344	19.78565384142	19.740890616503	19.6601067219344	19.6879457870809
PGK1_P00558	PGK1	Phosphoglycerate kinase 1	18.3930610392133	18.3685201713822	18.0984996007634	18.2230623574753	18.1598994470721	17.7586181264637	17.7160867890155	17.6913934756279	17.6467252159566	17.7109812834901
AK1_P00568	AK1	Adenylate kinase isoenzyme 1	17.7727545343631	17.6338526250315	17.5311929100086	17.665741976473	17.6933757493438	17.4241884913355	17.222164354067	17.3623717780896	17.3409685084763	17.4214154608296
C1R_P00736	C1R	Complement C1r subcomponent;Complement C1r subcomponent heavy chain;Complement C1r subcomponent light chain;Complement C1r subcomponent-like protein	13.2158975467801	13.3626159148936	13.2561853934256	12.9853544768446	12.9853544768446	13.4320729524003	13.7763774991555	13.3847366715735	13.077705028368	13.2201489363625
F10_P00742	F10	Coagulation factor X;Factor X light chain;Factor X heavy chain;Activated factor Xa heavy chain	14.1723019062709	14.2954868961562	14.1466083015393	14.1337984399543	14.1942348395859	13.1639564546151	12.6412687872061	12.7873723980434	12.7161732361359	13.0296129238331
PLAU_P00749	PLAU	Urokinase-type plasminogen activator;Urokinase-type plasminogen activator long chain A;Urokinase-type plasminogen activator short chain A;Urokinase-type plasminogen activator chain B	15.6454799244151	15.7130914761675	15.6275354527255	15.4656609652789	15.6094308826844	15.9374325785934	16.153021659665	15.9631228538241	16.0073484187484	15.9499285664327
PLAT_P00750	PLAT	Tissue-type plasminogen activator;Tissue-type plasminogen activator chain A;Tissue-type plasminogen activator chain B	17.3002657911009	17.4827789345638	17.4636979918107	17.3585363572383	17.3506631222318	17.8828649531523	17.9185010848471	17.8048618618134	17.825841995	17.8030934337539
CFB_P00751	CFB	Complement factor B;Complement factor B Ba fragment;Complement factor B Bb fragment	11.4564476792551	11.4773009806443	10.6160388545156	11.1303931785658	11.082164283372	12.0602623363615	11.237081598267	11.8799991205355	11.8091610282177	11.4128173470585
CA2_P00918	CA2	Carbonic anhydrase 2	11.4742339660135	12.0290415214205	12.5594452772066	11.6028701877075	11.6167898939418	12.1821789528623	12.3595417452791	11.8904684531712	11.1050065991626	11.6139031140066
ASS1_P00966	ASS1	Argininosuccinate synthase	15.862516045823	15.7407746529676	15.5644317473116	15.5856159008704	15.6841929320719	15.0275378466466	14.8295794785361	14.9510639935637	14.9567449147219	14.8663966214884
SERPINA1_P01009	SERPINA1	Alpha-1-antitrypsin;Short peptide from AAT	14.560354088926	14.6940367206951	14.6600889322958	14.5728259508815	14.6629476957767	14.9630347245558	14.8984956383327	14.8191748948189	14.7954920493547	14.8911174034088
C3_P01024	C3	Complement C3;Complement C3 beta chain;C3-beta-c;Complement C3 alpha chain;C3a anaphylatoxin;Acylation stimulating protein;Complement C3b alpha chain;Complement C3c alpha chain fragment 1;Complement C3dg fragment;Complement C3g fragment;Complement C3d fragment;Complement C3f fragment;Complement C3c alpha chain fragment 2	15.622899432601	16.0746939605443	15.8378892289375	15.3807349798952	15.4612680353505	16.0187565261981	16.3688659058974	16.1461941070082	16.0079520378753	15.8748663828993
TIMP1_P01033	TIMP1	Metalloproteinase inhibitor 1	15.9220548870688	15.9795315231197	16.0037093939173	15.9623850484533	15.9004595892157	15.9583156366387	16.0187565261981	15.9546156856193	15.9907487464258	15.9943851548428
CST3_P01034	CST3	Cystatin-C	15.0499499634715	15.0935882984252	15.2706185504285	15.0545037247428	15.0282874223534	15.2215341458854	15.1086349401121	14.9257024805636	15.2162257243774	15.0575758030803
CST4_P01036	CST4	Cystatin-S	14.9921288155626	15.1760980547303	15.1849626150676	15.1373196664154	14.9497223358524	15.4722753531004	15.5195569773301	15.3807349798952	15.4311901032549	15.3781843585788
CST1_P01037	CST1	Cystatin-SN	14.4094221715523	14.2160068422911	14.5256759134737	14.2669609307589	14.3310623842263	14.7844512623687	14.7782947096654	14.7485979670501	14.5697106679001	14.758221462452
NRAS_P01111	NRAS	GTPase NRas	15.7161232785949	15.7171984184403	15.8897813491644	15.7048471760678	15.703684387985	16.050778380396	16.0060731912501	15.8555363876673	16.0284395621934	15.978580115533
HRAS_P01112	HRAS	GTPase HRas;GTPase HRas, N-terminally processed	12.1513251854781	12.1513251854781	12.3702175780019	11.9640372584859	11.9386809815757	12.6271333094034	12.2288463469072	12.3304917200571	12.3702175780019	12.3988853624463
LDLR_P01130	LDLR	Low-density lipoprotein receptor	18.5644603055706	18.6456162294352	18.8151704615616	18.6816103141404	18.6247702804893	18.4821583827068	18.3930610392133	18.42295379693	18.4618918650309	18.5511270905729
TGFA_P01135	TGFA	Protransforming growth factor alpha;Transforming growth factor alpha	12.7979132097048	12.6493618095862	12.9487603566118	12.86321819977	12.7601672648696	12.3197950829828	12.880124345701	12.998176997609	12.2926504311129	12.4090365245452
TGFB1_P01137	TGFB1	Transforming growth factor beta-1;Latency-associated peptide	15.3994634507328	15.4458287236123	15.3750787989111	15.5367480425965	15.2847570923677	15.4856638416707	15.5679524693502	15.437106146358	15.5615862647871	15.5092709752194
HLA-B_P01889	HLA-B	HLA class I histocompatibility antigen, B-7 alpha chain	15.6917418394119	15.6179943506808	15.7203765069446	15.6114173612891	15.7490625357624	15.5713190383051	15.6582922164476	15.6275354527255	15.5999841945689	15.7278037715942
HLA-A_P01892	HLA-A	HLA class I histocompatibility antigen, A-2 alpha chain;HLA class I histocompatibility antigen, A-74 alpha chain;HLA class I histocompatibility antigen, A-31 alpha chain;HLA class I histocompatibility antigen, A-32 alpha chain;HLA class I histocompatibility antigen, A-29 alpha chain	19.6267938627401	19.8430568994658	19.7699699701499	19.6391220997312	19.6502584463072	19.6879457870809	19.7699699701499	19.6879457870809	19.6760529236207	19.6502584463072
HLA-DRA_P01903	HLA-DRA	HLA class II histocompatibility antigen, DR alpha chain	15.5044906799019	15.3469541206705	15.4148025577265	15.3301003948399	15.4836814752659	15.370622257834	15.437106146358	15.4181862261701	15.3269455044031	15.4496000601921
COL1A1_P02452	COL1A1	Collagen alpha-1(I) chain	13.1620764099608	13.900235708795	13.2450147080868	12.8729012797243	13.0189125443264	13.3529890155156	13.8193143195837	13.3529890155156	12.9214341233753	13.2215485350549
COL2A1_P02458	COL2A1	Collagen alpha-1(II) chain;Collagen alpha-1(II) chain;Chondrocalcin	13.8219540486332	13.8964592444057	13.9193879962041	14.0047348337449	13.8621208652041	13.4283493114925	13.6134502823278	13.4425801414104	13.1416944227407	13.2353998559288
COL4A1_P02462	COL4A1	Collagen alpha-1(IV) chain;Arresten;Collagen alpha-5(IV) chain	13.6271900746577	14.0717301700438	13.6428049328835	13.7514543266134	13.6469042225353	13.844631015572	14.2561914403237	14.0285482597523	13.8460426187186	14.0148777413255
LMNA_P02545	LMNA	Prelamin-A/C;Lamin-A/C	20.7409619805911	21.0504540084912	21.1362420919812	20.7923067689405	20.7923067689405	21.0504540084912	21.1362420919812	21.0504540084912	21.0504540084912	21.0504540084912
APOC3_P02656	APOC3	Apolipoprotein C-III	13.8910354842334	13.6898670759117	13.9922753631825	13.9385426153364	13.7694293677618	13.2923823283127	12.6039807434967	12.3673408230007	12.6397411591401	12.2014724784198
MBP_P02686	MBP	Myelin basic protein	15.4139363044974	15.5415031628368	15.5252800814309	15.5554821685414	15.547844319574	15.5299558751816	15.4960676789688	15.642151641822	15.5985954832791	15.7021018674495
FN1_P02751	FN1	Fibronectin;Anastellin;Ugl-Y1;Ugl-Y2;Ugl-Y3	18.3444905176064	18.4917277978233	18.5717539402071	18.272345546095	18.5028615405566	18.6576140444991	18.6398872516278	18.539598841036	18.578043935101	18.4884041741525
TFRC_P02786	TFRC	Transferrin receptor protein 1;Transferrin receptor protein 1, serum form	19.1223619164826	19.2871237658695	19.3009470775789	19.3105801754378	19.2266604166389	19.1567445140552	19.1656381189319	19.2178561631818	19.1283265868975	19.1896879465558
FTL_P02792	FTL	Ferritin light chain	16.1950897059826	17.017756247796	16.5328258620056	15.6973142639117	16.2661318200977	16.1856012116976	16.362842369456	16.2661318200977	16.0916474455721	16.0598697762196
FTH1_P02794	FTH1	Ferritin heavy chain;Ferritin heavy chain, N-terminally processed	14.7866620893583	16.0438419264768	15.4311901032549	14.4094221715523	14.9816330958257	14.9469374725381	15.0329080375258	14.7502818926474	14.7524581710527	14.8009083222319
MT-ND1_P03886	MT-ND1	NADH-ubiquinone oxidoreductase chain 1	8.41247472492964	8.25407432141031	8.04595002463638	8.07218846922306	7.63009192471775	7.94790307372461	6.3583915525962	6.3583915525962	6.55837578532938	8.02171938082677
MT-ND3_P03897	MT-ND3	NADH-ubiquinone oxidoreductase chain 3	12.0579459745198	12.0579459745198	12.3900948295884	12.0290415214205	12.2226027327602	12.0947420920808	12.102063292724	11.6570014390946	12.1774916541172	12.2270584838941
MT-ND4_P03905	MT-ND4	NADH-ubiquinone oxidoreductase chain 4	14.4929156973823	14.3600827392744	14.7535009618466	14.6569154589103	14.3381607393069	14.1511626120679	14.0245396919017	13.7705387743202	14.2349787107691	14.4263013817977
MT-ND5_P03915	MT-ND5	NADH-ubiquinone oxidoreductase chain 5	14.2769801507023	14.5100578609124	14.6800777627924	14.5084566352018	14.4012226604483	14.1230046047646	13.9652847084573	13.8706891445171	14.1253809657475	14.2014746737015
MT-ATP8_P03928	MT-ATP8	ATP synthase protein 8	13.0386697550281	13.2501756094248	13.3254380723372	13.3379731681386	13.539497873339	13.1404322657561	13.1997312443198	13.1997312443198	13.1764553335902	13.2561853934256
HLA-B_P03989	HLA-B	HLA class I histocompatibility antigen, B-27 alpha chain	15.7121602736852	15.7350549057166	15.9833830690774	15.7609598701659	15.7418091839675	15.7152670884097	15.7564298447307	15.4487224796236	15.6877715873819	15.7935515648613
CAT_P04040	CAT	Catalase	17.9886013884944	18.1354729142658	18.1409946325542	18.0595713023682	18.0941975465503	18.1969401450054	18.2923806386663	18.1573684909472	18.218125248716	18.2265045606446
RAF1_P04049	RAF1	RAF proto-oncogene serine/threonine-protein kinase	15.1985771198415	15.1783355829434	15.0874725664203	15.1630868676907	15.1732100238292	15.0604355215338	15.1702511645057	15.1728019532087	15.0889090178515	14.9902216992737
GBA_P04062	GBA	Glucosylceramidase	17.4565317639674	17.5537556941301	17.6963282500699	17.4859855032013	17.5076433954194	17.5442871251317	17.5381598170457	17.5488896052278	17.5053423482701	17.4880167844072
FUCA1_P04066	FUCA1	Tissue alpha-L-fucosidase	15.9968961457852	15.9711029557627	16.2903415251929	16.052358008914	16.0592640166724	16.5649843085368	16.3598134692916	16.4537221355992	16.3028049183741	16.1830786777876
ALDOA_P04075	ALDOA	Fructose-bisphosphate aldolase A	19.1719479066406	19.0144861293081	19.0107590579226	19.0256817500879	19.1175970995427	18.8335358636105	18.7977595212245	18.8114168495148	18.8335358636105	18.8221681566511
CSTB_P04080	CSTB	Cystatin-B	15.8839066591531	15.667522377273	15.871878840066	15.8244567769585	15.8348035102023	15.6078087435314	15.642151641822	15.7048471760678	15.7027173155232	15.7642554126515
ANXA1_P04083	ANXA1	Annexin A1	20.1244408364071	20.1781099781533	20.2854248748947	20.204076513159	20.24627155907	20.2685322587356	20.0240836990062	20.1613237878235	20.0110506143122	19.9767461592024
APOB_P04114	APOB	Apolipoprotein B-100;Apolipoprotein B-48	15.7752987150219	15.8725041115557	15.9185107427322	15.7471577837579	15.7407746529676	15.5902768482509	15.6789917019797	15.5105779483033	15.6470367006938	15.5626782020685
NR3C1_P04150	NR3C1	Glucocorticoid receptor	16.5542354419996	16.1935993423251	16.4038006693154	16.5228901073683	16.4237769542291	16.3126810071405	16.2722576777395	16.1362631619955	16.3291352611119	16.3588185216529
PRNP_P04156	PRNP	Major prion protein	17.1427411400331	17.1646311429588	17.3430479391508	17.2301115878246	17.1524688730049	17.7575960784908	17.7267271522629	17.4703235335699	17.775350881574	17.7727545343631
SOD2_P04179	SOD2	Superoxide dismutase [Mn], mitochondrial	15.6651451140176	15.8481594716197	15.8131962189297	15.5636661595709	15.6394810065427	15.8672220438459	15.9953803193005	15.9014760362762	15.9106271142549	15.801243011146
OAT_P04181	OAT	Ornithine aminotransferase, mitochondrial;Ornithine aminotransferase, hepatic form;Ornithine aminotransferase, renal form	17.1764853392337	17.2988534259193	17.346056250928	17.1828300567889	17.1492520415885	17.5803395948917	17.6624190201112	17.8010897109284	17.5223023318819	17.5874146459575
TK1_P04183	TK1	Thymidine kinase, cytosolic	14.9088710707733	14.822464569462	14.9677872033616	15.0140425151666	14.8561659450323	14.6724364995392	14.577940535898	14.9235302112308	14.5613045120831	14.8436650392035
CD74_P04233	CD74	HLA class II histocompatibility antigen gamma chain	16.5990448203454	16.7340439592985	16.7951814168636	16.4708852686245	16.4503147844151	16.8395262168411	16.8558184102311	16.7054622437361	16.740837099328	16.6336932334468
TUBB4A_P04350	TUBB4A	Tubulin beta-4A chain	15.1100288418711	14.817669319733	14.9770283593978	15.5445573302016	14.9862779446282	14.5949474184282	14.7088133100305	14.8132620381136	14.7068494602574	14.7213757947769
GAPDH_P04406	GAPDH	Glyceraldehyde-3-phosphate dehydrogenase	19.6391220997312	19.5604072261461	19.4001513745377	19.5308851888398	19.5428424794538	19.2061101360664	19.0645072527915	19.0581641841704	19.0622918771033	19.1422012900305
ASL_P04424	ASL	Argininosuccinate lyase	16.3916997308002	15.7972558831296	16.0014995679819	16.7675324021386	16.070648495345	15.7548747331633	15.6735271698465	15.6565838269768	15.7368987600565	15.7590797968043
HLA-DPB1_P04440	HLA-DPB1	HLA class II histocompatibility antigen, DP beta 1 chain	16.4783653883691	16.387935938632	16.528235468632	16.2714660846965	16.4038006693154	16.3031236526337	16.2421930124946	16.3384996185559	16.2318217754892	16.2195337054828
ERBB2_P04626	ERBB2	Receptor tyrosine-protein kinase erbB-2	16.7639652044392	16.7527047878288	16.765138641975	16.7419659142375	16.6530675208027	16.8970853682553	17.1619881597948	16.9630866594656	16.9433815245022	16.8970853682553
CAPNS1_P04632	CAPNS1	Calpain small subunit 1	17.135980254008	17.5788342572585	17.1005626938391	17.2128640647685	17.1782149213725	16.9312005868226	16.9213935680749	17.0581298601877	17.1850627178665	17.2115478887272
TP53_P04637	TP53	Cellular tumor antigen p53	16.5382823148236	16.6723304746607	16.4726575283563	16.5715526105747	16.563017799985	16.7076891177114	16.8484358009623	16.8739322454233	16.6064478863834	16.7199079121894
HSPB1_P04792	HSPB1	Heat shock protein beta-1	19.3784319536455	19.1982106952244	19.1817194416429	19.2022924027419	19.1625376615856	18.7709293719959	18.6177838952305	18.7201535864613	18.7440066763506	18.7905283099927
TYMS_P04818	TYMS	Thymidylate synthase	17.5829213465337	17.4399750978043	17.5139495336045	17.5661195497784	17.6497818034304	18.1863424800067	18.0080455748724	18.0761109180194	18.0602074955246	18.1996009953717
RPN1_P04843	RPN1	Dolichyl-diphosphooligosaccharide--protein glycosyltransferase subunit 1	19.7699699701499	19.78565384142	20.0443048672021	19.9767461592024	20.0110506143122	20.0852802895564	20.0686468434454	20.0686468434454	20.0443048672021	20.1479870353307
RPN2_P04844	RPN2	Dolichyl-diphosphooligosaccharide--protein glycosyltransferase subunit 2	18.6981984927953	18.7254941979715	18.7938797006491	18.6247702804893	18.6127971652505	19.0229109696768	19.0284587719319	18.7977595212245	18.9292828735084	18.9190925804418
GNAI2_P04899	GNAI2	Guanine nucleotide-binding protein G(i) subunit alpha-2	18.5855885688918	18.6909487271141	18.7370637867303	18.5855885688918	18.6786949876552	18.9832017814533	19.0473766692912	18.9909455506317	18.9190925804418	18.9073267637977
SLC4A2_P04920	SLC4A2	Anion exchange protein 2	17.5097026154519	17.609722638623	17.7389639700337	17.6824914119001	17.6302283237997	17.1083586709761	17.1780217141569	17.0986809421574	17.0825319857548	17.1789305120868
ATP1A1_P05023	ATP1A1	Sodium/potassium-transporting ATPase subunit alpha-1	19.7989636408867	19.9135105294699	20.0240836990062	19.8930799191857	19.8430568994658	19.9903973181192	19.9345579186362	19.9345579186362	19.9500566173906	20.0032070903591
ATP1B1_P05026	ATP1B1	Sodium/potassium-transporting ATPase subunit beta-1	16.9987302402596	17.1046178516835	17.2312766553232	17.1014884747202	17.126243684907	17.2138974958767	17.2945304256433	17.2484912238492	17.2393088559798	17.3276827105629
APP_P05067	APP	Amyloid beta A4 protein;N-APP;Soluble APP-alpha;Soluble APP-beta;C99;Beta-amyloid protein 42;Beta-amyloid protein 40;C83;P3(42);P3(40);C80;Gamma-secretase C-terminal fragment 59;Gamma-secretase C-terminal fragment 57;Gamma-secretase C-terminal fragment 50;C31	17.9423731009373	17.7969132682887	17.9767160586921	17.8948429092821	17.842601559266	17.3258144148134	17.3101914157302	17.2825205731194	17.3498110488434	17.2596971957369
ALDH2_P05091	ALDH2	Aldehyde dehydrogenase, mitochondrial	17.6346581296529	17.7016501860225	17.8247830547402	17.557477257686	17.5892207318998	17.9111068314296	17.8638026884089	17.842601559266	17.8915696651322	17.8087325433987
ITGB3_P05106	ITGB3	Integrin beta-3	15.2081210087429	15.4477456332542	15.26269245928	15.3038854585584	15.26531289081	15.0362650740812	15.1749974623887	15.095396650441	15.1373196664154	14.979431587483
SERPINE1_P05121	SERPINE1	Plasminogen activator inhibitor 1	15.4831243985967	16.1292118554923	15.5087514745204	15.4509308861246	15.4211788305242	15.8523891005961	16.2186041626264	15.8030668850905	15.6604149621934	15.6406231975895
SLC25A5_P05141	SLC25A5	ADP/ATP translocase 2;ADP/ATP translocase 2, N-terminally processed	16.4731036306697	16.8885374904356	16.6850989198854	16.4058267343238	16.5216033489757	16.8066121212435	17.2804919166849	16.8609512739486	16.6904561303238	16.7477357305933
ISG15_P05161	ISG15	Ubiquitin-like protein ISG15	14.6995948414384	14.9045457463895	14.9183057813591	14.9265239961993	14.7678694851335	14.519016922996	14.4396703247968	14.3854138112989	14.5976845301004	14.4477743068367
PCCA_P05165	PCCA	Propionyl-CoA carboxylase alpha chain, mitochondrial	15.6145443894383	15.7250060668918	15.8072007174099	15.6413520134861	15.6160569836457	15.926560020221	15.9918788717685	15.9146833217457	15.8544253592449	15.7911109494043
PCCB_P05166	PCCB	Propionyl-CoA carboxylase beta chain, mitochondrial	15.5276423870733	15.6604149621934	15.5164465339254	15.320203286076	15.2749353344521	15.5980030933553	15.5545295178554	15.4866640524812	15.5994227244749	15.3934296687808
ALPP_P05187	ALPP	Alkaline phosphatase, placental type;Alkaline phosphatase, placental-like	17.1206419026727	17.4294616462994	17.5586509946625	16.664563704411	17.2234778441523	17.7234610040879	17.6434547364674	17.6129213162476	17.8337993184025	17.7531975349051
EIF2S1_P05198	EIF2S1	Eukaryotic translation initiation factor 2 subunit 1	17.7160867890155	17.6199112542359	17.6069661073258	17.7016501860225	17.7030696770446	17.5695162846388	17.491283761292	17.4897341255348	17.6074637710905	17.6302283237997
ICAM1_P05362	ICAM1	Intercellular adhesion molecule 1	17.496372547945	17.5430024559734	17.7246165754679	17.4985462004416	17.5311929100086	18.1305892240098	18.2280778156023	18.1777146645993	18.0315105742253	17.9749163121031
RPLP1_P05386	RPLP1	60S acidic ribosomal protein P1	14.294590017963	14.932467064194	14.0684694486809	14.5686422967174	14.4175101384315	14.0821846605422	15.2304893865151	14.2220042394053	14.1359995475457	14.3221545753523
RPLP2_P05387	RPLP2	60S acidic ribosomal protein P2	15.177446645841	15.7462486507194	15.0722422540335	15.0974673312829	15.1938375546833	15.4981488620989	16.0053114028453	15.700059258141	15.4689623112928	15.5189443490054
RPLP0P6_Q8NHW5	RPLP0P6	60S acidic ribosomal protein P0-like;60S acidic ribosomal protein P0	14.6086934565253	14.488740433772	14.5019604125732	14.1322846728495	14.3251688430539	14.6856720945271	14.4723040589303	14.3587651435906	14.7159494498817	14.336457496178
JUN_P05412	JUN	Transcription factor AP-1	14.829155273314	14.6258439790321	14.4825067894234	14.8185214815494	14.8643088288251	14.8166123808042	14.8149203525592	14.6793777281738	14.8905064341721	14.8905064341721
FABP3_P05413	FABP3	Fatty acid-binding protein, heart	13.5712507537269	13.7599549100035	13.2695809769386	13.4348568979609	13.3477403554777	12.9367210759427	12.5067130957854	12.3862786248254	12.5403890384774	12.6056296429797
POLR3D_P05423	POLR3D	DNA-directed RNA polymerase III subunit RPC4	12.8689606697588	12.4651235113125	12.307065852316	12.5568564686993	13.5326141977681	13.3420345740869	12.3645572091237	12.6673194020443	13.0483322068482	12.6966217490338
SSB_P05455	SSB	Lupus La protein	16.7996718843961	16.5338806357985	16.6578692516046	16.8748275992313	16.8117561152167	16.5798331305362	16.5018104641256	16.5395503691671	16.5761832888197	16.5617794972443
ITGB1_P05556	ITGB1	Integrin beta-1	18.5339217613294	18.8192092116602	18.7327487552667	18.6127971652505	18.5644603055706	18.8662038567671	19.1175970995427	18.8192092116602	18.8507599867973	18.8819848271838
KRT18_P05783	KRT18	Keratin, type I cytoskeletal 18	20.3794328215482	20.4509101562907	20.3655587466402	20.4509101562907	20.4018844412152	20.4018844412152	20.7409619805911	20.4509101562907	20.611948185306	20.7242070721765
MYL1_P05976	MYL1	Myosin light chain 1/3, skeletal muscle isoform;Myosin light chain 3	15.4889411328622	15.1667749543434	15.2193863419228	15.1898259796289	15.2126276625815	15.0582032441014	14.7962101184176	14.8024597178159	15.0691978490835	14.8656803352136
UROD_P06132	UROD	Uroporphyrinogen decarboxylase	17.1166199519889	17.1596833954497	16.8880009001521	16.8987058290718	16.9855894018427	16.7091802931184	16.6178536728007	16.7854972975932	16.7419659142375	16.7130290288936
INSR_P06213	INSR	Insulin receptor;Insulin receptor subunit alpha;Insulin receptor subunit beta	17.3887127403453	17.3813334749975	17.4387544338427	17.3803446309462	17.3607787084881	17.3477493063697	17.4016742874961	17.3482796373372	17.3549769892269	17.306616203347
FYN_P06241	FYN	Tyrosine-protein kinase Fyn	14.831562115841	15.0882695171687	15.102435703927	14.9503838284064	15.1168629273812	14.8201722510777	14.860645625766	14.9567449147219	14.8508019672593	15.1647455580384
GLA_P06280	GLA	Alpha-galactosidase A	14.4983192154614	14.5824584497995	14.756494602409	14.5893320264575	14.6619450490945	15.2039792117183	15.101610441277	14.9064706234269	15.1418470292186	15.2046128226104
CCK_P06307	CCK	Cholecystokinin;Cholecystokinin-58;Cholecystokinin-58 desnonopeptide;Cholecystokinin-39;Cholecystokinin-33;Cholecystokinin-25;Cholecystokinin-18;Cholecystokinin-12;Cholecystokinin-8;Cholecystokinin-7;Cholecystokinin-5	12.0087620230542	11.5431668150962	12.2051520973097	11.8091610282177	11.6383064972654	12.3001003310299	12.0402109558429	12.0757514217586	12.1845370611249	12.5723916028652
RB1_P06400	RB1	Retinoblastoma-associated protein	15.8523891005961	15.4558264717738	15.667522377273	15.8664775814935	15.8508808574489	16.021212328336	15.8536499012615	15.8804488149595	16.0537895984188	16.0222387109052
PTMA_P06454	PTMA	Prothymosin alpha;Prothymosin alpha, N-terminally processed;Thymosin alpha-1	16.4191996437003	16.3553549472575	16.3846070424692	16.2889206934401	16.2875686887574	16.139570146124	16.3477550816779	16.0672011822223	16.2205272567254	16.1059118374163
CDK1_P06493	CDK1	Cyclin-dependent kinase 1	17.4179437646434	17.3866462431415	17.3283663288559	17.2366438788545	17.4550235339156	17.3623717780896	17.1819505817493	17.4976379584448	17.256150047657	17.2779886435069
ATP5B_P06576	ATP5B	ATP synthase subunit beta, mitochondrial	20.3377607631674	20.3377607631674	20.4018844412152	20.4216363946192	20.3655587466402	20.3794328215482	20.4018844412152	20.3655587466402	20.3171925844032	20.3377607631674
C2_P06681	C2	Complement C2;Complement C2b fragment;Complement C2a fragment	15.3750787989111	15.5424646937498	15.5378914649487	15.326596273824	15.5461769350798	15.4134020106911	15.4382146784115	15.3546620699549	15.3541470454765	15.3336422966635
S100A6_P06703	S100A6	Protein S100-A6	18.196133573329	18.0857849368845	17.7892055568964	17.4827789345638	17.8227680742675	17.2845865078275	17.5920678042877	17.5253418459484	17.6129213162476	17.6452121288608
EIF4E_P06730	EIF4E	Eukaryotic translation initiation factor 4E	15.7706043043597	15.5453367614611	15.5469341296748	15.6789917019797	15.7192045250599	15.5317931596547	15.5257941370318	15.6363014670913	15.5412225805331	15.6924108495122
ENO1_P06733	ENO1	Alpha-enolase	20.7923067689405	20.7409619805911	20.6742252434581	20.7242070721765	20.7409619805911	20.5286927939279	20.2685322587356	20.4216363946192	20.4216363946192	20.4823892835314
PYGL_P06737	PYGL	Glycogen phosphorylase, liver form	17.4682796481683	17.5076433954194	17.5390783999617	17.4309244819901	17.5294308797446	17.4457899390252	17.3704300028181	17.3399768158973	17.3618619969372	17.4067118926065
GPI_P06744	GPI	Glucose-6-phosphate isomerase	17.6074637710905	17.7440415418993	17.4476116896755	17.7712891678534	17.5752202410463	17.3074262988045	17.13870550205	17.0663750071941	17.5561298338571	17.3585363572383
NPM1_P06748	NPM1	Nucleophosmin	19.8616152795896	19.8728179699477	19.5189575762743	19.7056041585427	19.7296171564531	19.78565384142	19.8616152795896	19.7989636408867	19.8616152795896	19.8616152795896
TPM3_P06753	TPM3	Tropomyosin alpha-3 chain	16.2929450176225	16.0939197680243	16.0087303205319	16.1415787433772	16.2441272574702	16.2485147376356	16.1107612274216	16.1797986922676	16.2408358840944	16.1546287743152
ITGAV_P06756	ITGAV	Integrin alpha-V;Integrin alpha-V heavy chain;Integrin alpha-V light chain	18.4496725812729	18.5684243775384	18.6398872516278	18.4862899805442	18.4673319881721	18.6816103141404	18.753650897789	18.5113989329779	18.6848155595579	18.6786949876552
HEXA_P06865	HEXA	Beta-hexosaminidase subunit alpha	16.8038212784695	16.7091802931184	16.9082982097492	16.7540053387514	16.7621509630105	17.0026059593464	16.8855038191402	16.8537988316868	16.8801095876125	16.8899484970989
HIST2H2BE_Q16778	HIST2H2BE	Histone H2B type 2-E;Histone H2B type 1-B;Histone H2B type 1-O;Histone H2B type 1-J;Histone H2B type 3-B	21.7240564668591	21.7240564668591	21.7240564668591	21.7240564668591	21.7240564668591	21.9038104570366	21.9038104570366	21.9038104570366	21.9038104570366	21.9038104570366
SERPINE2_P07093	SERPINE2	Glia-derived nexin	13.5663674075101	14.1408838194401	13.4991458149986	13.5555860327912	13.5579489467722	13.3880485737098	13.2415203792398	12.9909610912969	13.0865354689187	13.3093322526187
EPHX1_P07099	EPHX1	Epoxide hydrolase 1	19.1982106952244	19.2440459863631	19.3105801754378	19.1761457004713	19.2962451029321	19.2962451029321	19.2266604166389	19.2440459863631	19.2798565667144	19.2962451029321
LDHB_P07195	LDHB	L-lactate dehydrogenase B chain	16.941342244721	16.883012468366	16.9003626293495	16.9911213669816	16.977225964489	16.6042377382586	16.5489861017642	16.5707799655612	16.5302536335861	16.7176873883999
CENPB_P07199	CENPB	Major centromere autoantigen B	16.5216033489757	16.635791585363	16.2667658297428	16.5270972174628	16.5070019868656	16.6536870258389	16.740837099328	16.9542483547011	16.730701894417	16.7208135509429
GPX1_P07203	GPX1	Glutathione peroxidase 1	17.2040796777997	17.2352279381969	17.2975899631356	17.3186404444665	17.287148259171	17.1274955946042	17.1083586709761	17.125955668791	17.0565011754434	17.1393793332227
THBD_P07204	THBD	Thrombomodulin	16.9483472559845	16.9162112716728	17.0330273196537	16.9861841452649	16.9808275116027	17.2812439300256	17.2682768374707	17.0501922048611	17.3002657911009	17.287148259171
PROS1_P07225	PROS1	Vitamin K-dependent protein S	13.6947212451928	13.0386697550281	13.4658799039298	12.8715343073517	12.8026070907686	12.7467262711864	12.8199401625267	12.6847872232953	12.6772264841925	12.6118887438648
P4HB_P07237	P4HB	Protein disulfide-isomerase	18.4643128085424	18.7440066763506	18.539598841036	18.5123195904588	18.4690648200913	18.410234808647	18.7083732331616	18.4022550142648	18.4421985616709	18.4043900693111
H1F0_P07305	H1F0	Histone H1.0;Histone H1.0, N-terminally processed	14.5311525323283	14.16293891159	14.4128450003227	14.4206006995023	14.6945570422732	15.1675071228986	14.996317071209	15.0481119402887	15.0958398585964	14.8035416860947
ACYP1_P07311	ACYP1	Acylphosphatase-1	15.6956241501472	15.5584845302373	15.5189443490054	15.5381836135668	15.6390748350709	15.6863998158806	15.5728911733126	15.4915502460287	15.7431559852013	15.6343729166795
CTSD_P07339	CTSD	Cathepsin D;Cathepsin D light chain;Cathepsin D heavy chain	19.6164653153196	19.7056041585427	19.7508887337068	19.6601067219344	19.6391220997312	19.814589789788	19.740890616503	19.7699699701499	19.78565384142	19.814589789788
ANXA2_P07355	ANXA2	Annexin A2;Putative annexin A2-like protein	21.9038104570366	22.0407709318602	22.0407709318602	22.0407709318602	22.0407709318602	22.0407709318602	22.0407709318602	22.0407709318602	22.0407709318602	22.0407709318602
CAPN1_P07384	CAPN1	Calpain-1 catalytic subunit	18.1996009953717	18.3214976258463	18.3869485256943	18.2468061045772	18.2791666819639	18.1339798474808	18.1699994432345	18.2474091997591	18.1583202254376	18.196133573329
TUBB_P07437	TUBB	Tubulin beta chain	21.401687686821	21.401687686821	21.401687686821	21.401687686821	21.401687686821	21.2066215242253	21.0504540084912	21.3135876090478	21.3135876090478	21.1362420919812
ADRB2_P07550	ADRB2	Beta-2 adrenergic receptor	12.3092340656473	12.5776421985485	12.8356572475929	12.4298547075653	12.744389949534	12.4957719815135	12.8889078425813	12.9487603566118	12.7979132097048	12.5188484781742
PSAP_P07602	PSAP	Prosaposin;Saposin-A;Saposin-B-Val;Saposin-B;Saposin-C;Saposin-D	14.6233540684169	15.349817618522	14.6109003749738	14.1197561472523	14.6038911527041	15.2407475828652	15.7271085789126	15.1271318811939	15.2362952294221	15.0630052536801
HEXB_P07686	HEXB	Beta-hexosaminidase subunit beta;Beta-hexosaminidase subunit beta chain B;Beta-hexosaminidase subunit beta chain A	17.4486175951259	17.234284586204	17.4985462004416	17.2795732066337	17.3448533060292	17.4815068797705	17.3534980792984	17.3276827105629	17.3920372520513	17.3108876590975
CTSL_P07711	CTSL	Cathepsin L1;Cathepsin L1 heavy chain;Cathepsin L1 light chain	16.8487666377362	16.8087130906223	16.8109030754013	16.9694375682186	16.7545090741485	16.3774476684787	16.4801602111196	16.2076865826641	16.3906618714201	16.3704706172291
PFN1_P07737	PFN1	Profilin-1	19.4499128436622	19.2022924027419	19.2798565667144	19.3939879011256	19.4546523166953	19.0937849401389	18.8444303088882	19.2344968644087	19.0836857245972	19.1175970995427
APRT_P07741	APRT	Adenine phosphoribosyltransferase	18.258794009153	18.1088542783117	18.0648619223885	18.1127878596391	18.115631202925	17.7929845756472	17.5892207318998	17.7727545343631	17.7333784900415	17.7878394923181
EPRS_P07814	EPRS	Bifunctional glutamate/proline--tRNA ligase;Glutamate--tRNA ligase;Proline--tRNA ligase	19.2154974803317	19.1567445140552	19.0783026737893	19.1896879465558	19.1761457004713	18.8701860713734	18.8507599867973	18.8883372750525	18.9417227650513	18.9554115359351
CTSB_P07858	CTSB	Cathepsin B;Cathepsin B light chain;Cathepsin B heavy chain	16.4546536006895	16.8168113200724	16.5387382369927	16.5547096798601	16.5515488623027	16.7219310807115	16.9106068355839	16.7101412756297	16.8987058290718	16.8837435564086
HSP90AA1_P07900	HSP90AA1	Heat shock protein HSP 90-alpha	18.9667574647234	18.8629719398362	18.761306706802	18.8662038567671	18.8838981645544	18.6200569341849	18.5437951306872	18.5305265977203	18.574534558862	18.6686030674681
GALT_P07902	GALT	Galactose-1-phosphate uridylyltransferase	14.8588416978718	14.8598201022419	14.6379683110628	14.8000554464083	14.6756855619626	14.1656199739989	14.2344652550365	14.1389213494059	14.1120825283439	14.1315686894185
HNRNPC_P07910	HNRNPC	Heterogeneous nuclear ribonucleoproteins C1/C2	17.667608304414	17.6696451442881	17.6647304611644	17.7088127301247	17.798164135171	18.0282736366834	18.0984996007634	17.8733390067435	18.090366715424	17.9607449688338
UQCRH_P07919	UQCRH	Cytochrome b-c1 complex subunit 6, mitochondrial	17.6173742188013	17.5803395948917	17.6865620214915	17.5885179463804	17.5367196623045	17.7413121678226	17.7899876374434	17.7171668071578	17.6727086173501	17.7068700360294
LAMB1_P07942	LAMB1	Laminin subunit beta-1	18.3279495022482	18.3172122256217	18.3574316759266	18.3540623466531	18.3930610392133	18.1088542783117	18.1409946325542	18.0046745686028	18.1372528044481	18.115631202925
YES1_P07947	YES1	Tyrosine-protein kinase Yes	15.9670748232877	16.0963474133999	16.1292118554923	15.9745783310849	16.0171771439206	16.1623380344833	16.2275481569573	16.163790105409	16.2441272574702	16.0933539013939
LYN_P07948	LYN	Tyrosine-protein kinase Lyn	15.6179943506808	16.0731730321092	15.8278446278619	15.6402480554555	15.5902768482509	15.788287792429	15.9815220714832	15.7380064598891	15.7911109494043	15.6917418394119
FH_P07954	FH	Fumarate hydratase, mitochondrial	17.3331871078164	17.3344614450959	17.5497110172523	17.3676524289853	17.4620468395373	17.4976379584448	17.5595996119598	17.505789677697	17.5246298799837	17.5715554683012
THBS1_P07996	THBS1	Thrombospondin-1	19.1817194416429	19.291482892853	19.291482892853	19.2440459863631	19.2061101360664	19.1625376615856	19.1567445140552	19.0645072527915	19.1457913292685	19.1867515125756
SP1_P08047	SP1	Transcription factor Sp1	11.2546850605326	9.99906366499473	10.9467901424039	10.7185725520956	10.7299904115734	11.3606062749941	10.6646661744913	11.5539666329531	11.3573954974371	10.8132602414472
IGF1R_P08069	IGF1R	Insulin-like growth factor 1 receptor;Insulin-like growth factor 1 receptor alpha chain;Insulin-like growth factor 1 receptor beta chain	14.9888487457614	15.12364556647	15.1760980547303	15.0044847496198	15.043691822339	15.2327742501399	15.2084107103702	15.2172211555462	15.3108279031638	15.2261731837421
COL1A2_P08123	COL1A2	Collagen alpha-2(I) chain	11.9142496871373	11.8629275843892	11.8979918595205	11.9118116558537	11.3349818825158	11.7979797867786	11.5539666329531	11.2794222281217	11.7321899575536	11.7897733344425
ANXA6_P08133	ANXA6	Annexin A6	19.0187871908257	19.1625376615856	19.3244133061387	19.2266604166389	19.1896879465558	19.3105801754378	19.0505146752591	19.0761936469838	19.0144861293081	19.0505146752591
RHOC_P08134	RHOC	Rho-related GTP-binding protein RhoC	17.7246165754679	17.7339500439331	17.7642592235195	17.7727545343631	17.7586181264637	17.8195986720476	17.871147049477	17.8116142027625	17.8572439647792	17.8995755195446
NGFR_P08138	NGFR	Tumor necrosis factor receptor superfamily member 16	13.981707855193	14.0762603706158	14.0568149866206	14.0165990457574	14.090247560389	14.3652415292628	14.2232167092045	14.2241281845526	14.2686942189182	14.3418285644045
CD55_P08174	CD55	Complement decay-accelerating factor	17.8451732111139	17.9226903268708	18.0955510584261	17.8854137632561	17.9472907023786	17.7262124727914	17.839366851957	17.69928079751	17.7586181264637	17.7609758900904
SLC3A2_P08195	SLC3A2	4F2 cell-surface antigen heavy chain	19.0724659072476	19.2109409005966	19.2440459863631	19.2109409005966	19.1283265868975	18.6981984927953	18.7709293719959	18.6750936994697	18.7297956717213	18.761306706802
GUSB_P08236	GUSB	Beta-glucuronidase	16.7176873883999	16.7469520430366	16.819850498923	16.4131091133689	16.7088635256309	16.8271936433048	16.8949347953977	16.8147273823642	16.7825921247131	16.7706468342158
PFKM_P08237	PFKM	ATP-dependent 6-phosphofructokinase, muscle type	16.3839318082607	16.3561314620413	16.2378421289776	16.2491572055107	16.2881261848132	15.8348035102023	15.5922400674475	15.8758057422941	15.816967909184	15.7794706517732
HSP90AB1_P08238	HSP90AB1	Heat shock protein HSP 90-beta	20.4509101562907	20.3171925844032	20.2685322587356	20.3655587466402	20.4216363946192	20.1244408364071	20.0539577416781	20.1781099781533	20.1479870353307	20.1613237878235
SRPR_P08240	SRPR	Signal recognition particle receptor subunit alpha	17.1309635699606	17.1708577393971	17.3876238802671	17.3221625376504	17.2845865078275	17.4082178593041	17.4682796481683	17.4509892260056	17.4599472670987	17.5537556941301
ASNS_P08243	ASNS	Asparagine synthetase [glutamine-hydrolyzing]	18.4306224217897	18.3237818318171	18.2299356999166	18.4884041741525	18.3809323757334	17.8134081914952	17.727790097793	17.687689872052	17.7288560819421	17.9386683111899
SOD3_P08294	SOD3	Extracellular superoxide dismutase [Cu-Zn]	15.7890219176733	15.7791721880797	15.7345884373195	15.7407746529676	15.8311736246744	15.6470367006938	15.6376534522994	15.6369969534008	15.6454799244151	15.6442424311764
HMBS_P08397	HMBS	Porphobilinogen deaminase	14.8357816817329	14.7389370972187	14.5905331315606	14.9308179416819	14.7524581710527	14.6955137561006	14.348881385095	14.3580710507332	14.6045863526448	14.6416100919349
PDHA1_P08559	PDHA1	Pyruvate dehydrogenase E1 component subunit alpha, somatic form, mitochondrial	19.0284587719319	19.2178561631818	19.2109409005966	19.0405762112333	19.0433763797666	19.2266604166389	19.3546698051685	19.2478225060019	19.2266604166389	19.2402174726212
CD14_P08571	CD14	Monocyte differentiation antigen CD14;Monocyte differentiation antigen CD14, urinary form;Monocyte differentiation antigen CD14, membrane-bound form	15.5029002434187	15.2590742147644	15.5073804208071	15.3994634507328	15.5299558751816	16.0643027154841	15.9810785246387	15.9845349097034	15.9555883464726	15.8827373038077
COL4A2_P08572	COL4A2	Collagen alpha-2(IV) chain;Canstatin	16.0505060534917	16.0050761348787	16.0916474455721	16.0289378420324	16.0465357365999	16.1348157292913	16.1774111250407	16.1935993423251	16.2275481569573	16.1848920941076
CYC1_P08574	CYC1	Cytochrome c1, heme protein, mitochondrial	17.4142337702314	17.3506631222318	17.5537556941301	17.5181344472152	17.346056250928	17.6050527799072	17.6459944689128	17.5320187753533	17.5803395948917	17.4949735493026
SNRPB2_P08579	SNRPB2	U2 small nuclear ribonucleoprotein B	14.4182338145734	14.1282333770148	14.0974808417254	14.276641466182	14.3463845878317	14.5842906667027	14.69809158607	14.4972716822544	14.4206006995023	14.528054321317
MET_P08581	MET	Hepatocyte growth factor receptor	17.99628486871	18.191557264928	18.129191659053	18.081695574633	18.0070866134365	17.6816304024461	17.7389639700337	17.6085317064637	17.7471380281664	17.7131841327573
MFI2_P08582	MFI2	Melanotransferrin	18.6848155595579	18.8151704615616	18.8662038567671	18.7173776191297	18.8444303088882	18.9383107948321	18.8838981645544	18.8151704615616	18.9909455506317	19.0857361316942
SNRNP70_P08621	SNRNP70	U1 small nuclear ribonucleoprotein 70 kDa	16.7146897805287	16.5128117741437	16.6139882714852	16.664563704411	16.8254042156434	17.2467308524218	17.1910219856789	17.0692970240755	17.1487017088583	17.1206419026727
ITGA5_P08648	ITGA5	Integrin alpha-5;Integrin alpha-5 heavy chain;Integrin alpha-5 light chain	17.825841995	17.8638026884089	17.9252047242692	17.8626326495201	17.7899876374434	18.0595713023682	18.0248102116948	17.8937571155779	18.0271482909083	17.9767160586921
NFIC_P08651	NFIC	Nuclear factor 1 C-type	15.5804640013381	15.5367480425965	15.4387391155818	15.5387600126873	15.6706510573586	15.6902256370052	15.6832257118398	15.915030727239	15.6406231975895	15.576687036491
VIM_P08670	VIM	Vimentin	22.5292372576635	22.5292372576635	22.5292372576635	22.5292372576635	22.5292372576635	22.5292372576635	22.5292372576635	22.5292372576635	22.5292372576635	22.5292372576635
RPS17_P08708	RPS17	40S ribosomal protein S17	13.6304971210043	12.3826688945494	13.5729183466976	13.4193946168737	13.449462396527	13.5897542908094	13.5851472622563	13.3490900747419	13.5057999516969	13.675808331211
GNAI3_P08754	GNAI3	Guanine nucleotide-binding protein G(k) subunit alpha	16.5131433163797	16.4801602111196	16.8537988316868	16.7257979079147	16.7231305987621	16.9579528631183	16.9727062589515	16.8242271631447	17.0129126563163	16.9776372876358
ANXA5_P08758	ANXA5	Annexin A5	19.6601067219344	19.5428424794538	19.6062695210094	19.5604072261461	19.5604072261461	19.6502584463072	19.2708690271348	19.339330761897	19.2612328378533	19.3009470775789
STS_P08842	STS	Steryl-sulfatase	16.6648993862472	16.5184116251813	16.9100639838236	16.5519612737426	16.6238727776997	16.8634116301314	16.7913593980612	16.6891638812214	16.8087130906223	16.9517915455054
RPSA_P08865	RPSA	40S ribosomal protein SA	18.302814888635	18.2701953673221	18.3540623466531	18.3736710709188	18.4400784464748	18.5028615405566	18.3668576799468	18.3383278299727	18.4590268829751	18.4565128355884
CD63_P08962	CD63	CD63 antigen	16.829298817421	17.5469969375533	17.2281777260676	16.2095483998217	17.0654332899894	17.0039254430451	16.9716905423173	16.654521788256	16.9023603262656	16.8606789996227
MRPL3_P09001	MRPL3	39S ribosomal protein L3, mitochondrial	16.4137231705892	16.5216033489757	16.5876008174616	16.3852455490183	16.4438123728575	16.6508742411421	16.7340439592985	16.6728552852734	16.6376007262956	16.7146897805287
SNRPA_P09012	SNRPA	U1 small nuclear ribonucleoprotein A	17.1005626938391	16.7248444609744	16.8168113200724	16.936925001192	17.0448901438656	17.0072943099325	16.9003626293495	17.1132135477574	17.0067064290913	16.886768307808
POU2F3_Q9UKI9	POU2F3	POU domain, class 2, transcription factor 3;POU domain, class 2, transcription factor 2;POU domain, class 2, transcription factor 1	11.5009584377415	11.7431607428749	11.4594431705663	11.5271158798667	11.5062560217298	11.9142496871373	11.4049726454612	11.8420256525431	11.5705679583712	11.6311161092127
ENO2_P09104	ENO2	Gamma-enolase	17.609722638623	17.4313942476121	17.2966434236724	17.3987312279001	17.3966794649222	16.8130540590563	16.574969865763	16.6914643119725	16.7469520430366	16.8346475467737
ACAA1_P09110	ACAA1	3-ketoacyl-CoA thiolase, peroxisomal	18.3809323757334	18.4004463273209	18.49208254066	18.4673319881721	18.4323822349279	18.4720518458924	18.5364229864762	18.5534737646457	18.4643128085424	18.4643128085424
SRP19_P09132	SRP19	Signal recognition particle 19 kDa protein	13.7192761312502	13.6733435706517	13.4473786645461	13.5057999516969	13.6974792730565	13.4690874070194	13.2888000389637	13.2055032310952	13.5142826195568	13.5026584079498
GSTP1_P09211	GSTP1	Glutathione S-transferase P	18.7647329022213	18.390748630777	18.4704098147994	18.6456162294352	18.6750936994697	18.2516183151396	17.9563176988458	18.202437954169	18.1717199599808	18.1179246924794
CST2_P09228	CST2	Cystatin-SA	10.9959713750205	10.6753695625806	10.8681946116636	10.562971842887	10.8294830213453	10.8608154967344	10.5702807863767	10.8492268098909	10.5755243558524	10.9588335436412
SNRPC_P09234	SNRPC	U1 small nuclear ribonucleoprotein C	15.1442518255564	14.6130782835896	14.8159411865358	15.2533073380313	15.2445035444138	15.2017889526698	15.101610441277	14.9745028142841	15.2888319448643	15.3905490684487
LGALS1_P09382	LGALS1	Galectin-1	17.9226903268708	18.0181698227791	18.0595713023682	17.9505025541396	17.8646412431366	18.1372528044481	18.3291248435946	17.9017206301588	18.1249411924208	18.1699994432345
QDPR_P09417	QDPR	Dihydropteridine reductase	14.0190678372656	14.6051941683608	14.2241281845526	14.2737728704186	14.3916468667864	14.3986035120836	14.3749912560294	14.445994998246	14.6057181239725	14.5486162557715
FBP1_P09467	FBP1	Fructose-1,6-bisphosphatase 1	16.6396081271266	16.5649843085368	16.5702489067612	16.4965415394262	16.5592234454569	16.3704706172291	16.3603672699881	16.3372037604178	16.3633225663126	16.3348850336065
GNAO1_P09471	GNAO1	Guanine nucleotide-binding protein G(o) subunit alpha	17.1174603862941	17.2608282496024	17.3124516366601	17.0663750071941	17.2115478887272	17.3934645357718	17.4711577437953	17.3598256072779	17.3909980191221	17.3270308927207
GSTM1_P09488	GSTM1	Glutathione S-transferase Mu 1	16.0091252472597	16.0454416980752	15.9956560720635	16.2700315062115	16.052358008914	15.5595436917326	15.3750787989111	15.327689668522	15.6384068866675	15.6549242222577
TPM1_P09493	TPM1	Tropomyosin alpha-1 chain	14.875634806099	14.7541323975426	14.6682167020035	14.5501939848323	14.9315615904619	14.7830475334777	14.9045457463895	14.8895972551185	14.6800777627924	14.5852794878447
CLTA_P09496	CLTA	Clathrin light chain A	17.8814016045217	17.7875242812299	17.8805663032991	17.7592299079837	17.8030934337539	17.9089367751788	17.8979412282531	17.887986628973	17.9514968716573	17.8828649531523
CLTB_P09497	CLTB	Clathrin light chain B	15.3404867133242	15.2407475828652	15.3577591296137	15.2946151236411	15.2873849005857	15.5436200756696	15.547844319574	15.4516249186589	15.5669584801551	15.6040269639869
ANXA4_P09525	ANXA4	Annexin A4	19.1522930646493	19.2545041202924	19.6601067219344	19.339330761897	19.3244133061387	19.4306105623256	18.8662038567671	19.1223619164826	18.9219570076984	18.8551171326142
CNP_P09543	CNP	2,3-cyclic-nucleotide 3-phosphodiesterase	17.0829175107429	17.1778285069412	17.1470777961757	17.0581298601877	17.0515905306979	17.3292529403716	17.3876238802671	17.3344614450959	17.3379943285878	17.3754631911509
HMOX1_P09601	HMOX1	Heme oxygenase 1	14.959634853829	15.0545037247428	15.1077717692323	14.8840860523162	15.0003533288401	15.2268166089088	15.2254312095491	15.1667749543434	15.1766003899868	15.2399537470648
CSF1_P09603	CSF1	Macrophage colony-stimulating factor 1;Processed macrophage colony-stimulating factor 1	17.111583239543	17.2245969431975	17.282217055665	17.135980254008	17.0943593056525	17.1309635699606	17.2889960092559	17.2077976860782	17.135980254008	17.2003509787044
PDGFRB_P09619	PDGFRB	Platelet-derived growth factor receptor beta	10.9914385970594	11.7228086841886	11.4278363008292	11.2062900531598	11.2822881531477	11.1547663902835	11.1872425766035	11.4674379891281	11.4049726454612	11.1192589658179
DLD_P09622	DLD	Dihydrolipoyl dehydrogenase, mitochondrial	18.3893419025617	18.6829472773685	18.8419727481426	18.1626324787616	18.5684243775384	18.8599250771029	18.6665094926039	18.4643128085424	18.8004016093822	18.9255404251558
HNRNPA1_P09651	HNRNPA1	Heterogeneous nuclear ribonucleoprotein A1;Heterogeneous nuclear ribonucleoprotein A1, N-terminally processed	18.8569710152994	18.8507599867973	18.7091319624367	18.952182132186	19.0405762112333	19.3546698051685	19.4306105623256	19.1867515125756	19.3244133061387	19.386621447745
SNRPA1_P09661	SNRPA1	U2 small nuclear ribonucleoprotein A	17.8638026884089	17.655941301573	17.887986628973	18.0232200397513	18.0315105742253	18.1472021514155	17.9860678947853	18.0105827652396	18.1141278188235	17.9873133678523
CTSH_P09668	CTSH	Pro-cathepsin H;Cathepsin H mini chain;Cathepsin H;Cathepsin H heavy chain;Cathepsin H light chain	14.1090145192946	14.7134338675511	14.3964178764237	14.3937215300588	14.1429841123201	14.3165992733001	14.3092836518837	14.1466083015393	14.4825067894234	14.3155041867037
COX6C_P09669	COX6C	Cytochrome c oxidase subunit 6C	15.4974007950667	15.9204340616289	15.6746101687056	15.1191874450156	15.5713190383051	15.7252944947694	15.7337463058383	15.6845468416809	15.6008118707972	15.5852100122932
TACSTD2_P09758	TACSTD2	Tumor-associated calcium signal transducer 2	17.7512285825273	17.8407465399136	17.9337994802292	17.7675918541936	17.7798165005402	17.6933757493438	17.7815291548859	17.6579467506223	17.7378152095434	17.6853369661556
PARP1_P09874	PARP1	Poly [ADP-ribose] polymerase 1	17.002821119007	17.023500408019	16.8766941452709	17.1093782575892	17.0774322126739	17.1524688730049	17.0067064290913	17.3074262988045	17.1340750651195	17.1379210558729
POLA1_P09884	POLA1	DNA polymerase alpha catalytic subunit	13.9634619850729	13.9850825968448	13.8848515134128	13.9410347326705	14.2296590070515	14.208347645417	13.9942038973928	14.2392251662366	14.2514376308766	14.0659128685455
IFIT2_P09913	IFIT2	Interferon-induced protein with tetratricopeptide repeats 2	15.9761226695835	15.7121602736852	15.6582922164476	15.7400740819286	15.7326482188866	15.7805065839386	15.7308829918428	15.7337463058383	15.7839584818684	15.7315437110729
IFIT1_P09914	IFIT1	Interferon-induced protein with tetratricopeptide repeats 1	17.5161875299861	17.5823555985388	17.6387638057484	17.9178005920802	17.8310974930679	17.7246165754679	17.665741976473	17.5066570455434	17.7030696770446	17.8354303722457
ALOX5_P09917	ALOX5	Arachidonate 5-lipoxygenase	13.9077529381152	13.6469042225353	14.2061132200839	13.9747039840139	14.1367717172007	13.8408063687008	13.610473216589	13.6652030757921	13.5944383407548	13.610473216589
FURIN_P09958	FURIN	Furin	13.4625299173431	13.5674855564194	13.7793023729882	13.3655465023255	13.5437119320857	13.9428468606662	14.0473606253627	14.0453943669915	13.9403889782848	13.9126871757418
LTA4H_P09960	LTA4H	Leukotriene A-4 hydrolase	17.1860797890795	17.1444889117284	17.1444889117284	17.256150047657	17.2804919166849	17.0506396754475	16.9076007900116	16.9312005868226	16.9874921030373	17.0136031735463
ALDOC_P09972	ALDOC	Fructose-bisphosphate aldolase C	18.4768605822047	18.4400784464748	18.4083308122955	18.4941878581898	18.5305265977203	18.2230623574753	18.2230623574753	18.2618496166451	18.1969401450054	18.2092824486836
C4B_P0C0L5	C4B	Complement C4-B;Complement C4 beta chain;Complement C4-B alpha chain;C4a anaphylatoxin;C4b-B;C4d-B;Complement C4 gamma chain;Complement C4-A;Complement C4 beta chain;Complement C4-A alpha chain;C4a anaphylatoxin;C4b-A;C4d-A;Complement C4 gamma chain	17.3488099683046	17.4341877447883	17.4228275304473	17.3920372520513	17.4341877447883	17.3901368561823	17.3598256072779	17.2719840795375	17.3035291225643	17.1869297815321
H2AFV_Q71UI9	H2AFV	Histone H2A.V;Histone H2A.Z	12.132755366818	13.9455478614786	12.2791625138661	11.9561201500095	11.9037486815419	12.4004600476123	14.2220042394053	12.6139501876199	12.3187167168957	12.0717241403279
TFPT_P0C1Z6	TFPT	TCF3 fusion partner	14.0385403028391	14.0587936753848	14.1221247047514	13.9126871757418	14.0916237052099	14.3854138112989	14.3756360193608	14.5608293005046	14.3740220850969	14.4189766837675
FBXO45_P0C2W1	FBXO45	F-box/SPRY domain-containing protein 1	13.8208552245574	13.7655107699831	13.6633129608314	13.7836664581059	13.7268936084161	13.8524964230017	13.9812035439379	13.9193879962041	13.9039578972719	13.9841583350986
CISD3_P0C7P0	CISD3	CDGSH iron-sulfur domain-containing protein 3, mitochondrial	13.7047412776259	13.4027519586325	13.8065053815121	13.6060584895342	13.6369442125198	13.791431875118	14.0071574056969	13.917608591762	13.8325650357098	13.7182193346102
LINC00271_P0C7V0	LINC00271	Putative uncharacterized protein encoded by LINC00271	12.6305427762312	12.5311625311644	12.704433488635	12.6493618095862	12.5359591599508	12.9644694385072	13.2093800744214	13.012030879451	12.9487603566118	13.1826720353556
CHTF8_P0CG12	CHTF8	Chromosome transmission fidelity protein 8 homolog isoform 2	12.8475722892033	11.9927202583129	12.3595417452791	13.012030879451	12.8876193307939	12.2876355407538	12.327928122982	12.5087142684164	12.5000307502802	12.6772264841925
GSTT2B_P0CG30	GSTT2B	Glutathione S-transferase theta-2B;Glutathione S-transferase theta-2	13.8320233754504	13.5897542908094	13.7369896767051	13.6910434255601	13.7890773789328	13.9126871757418	13.847590618452	13.8219540486332	13.8552456470108	13.8350426794348
SLC35E2B_P0CK96	SLC35E2B	Solute carrier family 35 member E2B	12.0884306986229	12.9057872531091	11.5992284502005	12.1474631379617	11.8904684531712	11.8259333056835	13.2720960658011	12.3236968882625	11.9975252726267	12.027066259807
TRAPPC2B_P0DI82	TRAPPC2B	Trafficking protein particle complex subunit 2B;Trafficking protein particle complex subunit 2	12.1628995660883	12.3139706629629	12.3154590383554	12.1183525161363	12.1461216139401	11.9801303236654	11.8235644590081	11.9294246847702	12.037386226125	11.7567201826259
SMIM13_P0DJ93	SMIM13	Small integral membrane protein 13	10.1973303225594	10.4600005561815	10.8186870832374	10.4287350171777	10.8877457547324	10.8294830213453	10.3052075147683	9.65254528584056	10.6849192097159	10.6569178252082
SAA1_P0DJI8	SAA1	Serum amyloid A-1 protein;Amyloid protein A;Serum amyloid protein A(2-104);Serum amyloid protein A(3-104);Serum amyloid protein A(2-103);Serum amyloid protein A(2-102);Serum amyloid protein A(4-101);Serum amyloid A-2 protein	14.1690970094562	14.0974808417254	14.208347645417	13.6497909498651	13.7694293677618	15.9253029468454	15.7152670884097	15.8315396738079	15.6479312279399	15.6537147092677
SET_Q01105	SET	Protein SET;Protein SETSIP	14.6961731797376	14.8446037901324	14.5808664306706	14.4807994443961	14.5425176835393	14.6435683886143	14.7429755969675	14.660715422214	14.5486162557715	14.4238106866676
SULT1A2_P50226	SULT1A2	Sulfotransferase 1A2;Sulfotransferase 1A1;Sulfotransferase 1A4;Sulfotransferase 1A3	14.0278395260415	13.9580500948333	13.9394904702338	13.8325650357098	14.0424643324949	13.97658139416	13.7159054203006	13.9922753631825	14.0173956010046	13.831481715191
HSPA1B_P0DMV9	HSPA1B	Heat shock 70 kDa protein 1B;Heat shock 70 kDa protein 1A;Heat shock 70 kDa protein 1-like	19.1335913976425	19.1867515125756	19.1060567638766	19.1283265868975	19.1144644519718	19.0187871908257	18.9116646912145	18.9383107948321	18.9869992933808	19.0144861293081
_P0DMW3			13.0097626549149	12.6515671078589	13.0584545784076	13.1138974485657	12.8910320812602	13.2501756094248	13.1639564546151	13.1549350813034	13.3084185376678	13.3294850851098
U2AF1_P0DN76	U2AF1	Splicing factor U2AF 35 kDa subunit	17.2245969431975	16.962857270986	16.964536174319	17.3248806182399	17.2966434236724	17.4106841506377	17.2750201886034	17.3469582447187	17.4128350852762	17.3640114822999
_P0DP25			17.8171688451118	18.272345546095	17.3782270330765	17.2275629321204	17.3711778412301	17.1769876616891	18.1844845102255	17.4888839468979	17.7741202803819	17.8310974930679
PGBD3_P0DP91	PGBD3	PiggyBac transposable element-derived protein 3	15.593468017169	15.5965031594664	15.5882151253219	15.6240447381927	15.8128401254772	15.6742041461033	15.7548747331633	15.8181658070192	15.6369969534008	15.6328964261779
_P0DPB6			15.0647584657729	15.0003533288401	15.0362650740812	14.9661209652167	15.0247510011483	15.0044847496198	15.095396650441	15.2342985609884	15.0027929754253	14.932467064194
FDX1_P10109	FDX1	Adrenodoxin, mitochondrial	15.0889090178515	14.9935401257745	15.0575758030803	14.7913250411249	14.8588416978718	15.0958398585964	15.2521469585485	15.0745557109995	15.0901790097256	15.0450086559898
RAP2A_P10114	RAP2A	Ras-related protein Rap-2a	13.0616184582053	12.7873723980434	13.1525557271492	12.9324081748235	13.0550370931491	13.3154392656298	13.4051916629911	13.357422846456	13.3039687469752	13.2577581023733
TROVE2_P10155	TROVE2	60 kDa SS-A/Ro ribonucleoprotein	16.2421930124946	16.191106696292	16.0328193277769	15.9815220714832	16.0334029328296	15.9030070762455	15.7213773065889	15.8022684153131	15.6582922164476	15.6883280429385
GAA_P10253	GAA	Lysosomal alpha-glucosidase;76 kDa lysosomal alpha-glucosidase;70 kDa lysosomal alpha-glucosidase	17.1828300567889	17.1614858306241	17.349310508574	17.2012743123594	17.2389461177536	17.2739493460676	17.2836414977869	17.3440408319027	17.270996614159	17.2396715942059
RRAS_P10301	RRAS	Ras-related protein R-Ras	18.4720518458924	18.5418515140178	18.6434998916894	18.539598841036	18.520988641181	18.6829472773685	18.7440066763506	18.9752385250905	18.6665094926039	18.5764143012794
HLA-C_P10321	HLA-C	HLA class I histocompatibility antigen, Cw-7 alpha chain	12.1593836624802	11.0617653026235	12.3236968882625	12.2490811840862	11.9781799045241	11.6092822705854	11.6139031140066	11.4392601543495	10.7902170248011	11.9317481513125
ARAF_P10398	ARAF	Serine/threonine-protein kinase A-Raf	16.5070019868656	16.4480419267854	16.4801602111196	16.5128117741437	16.4292732051853	16.2600788241179	16.1193135838815	16.2112651838072	16.3214027745544	16.2397948369729
BCL2_P10415	BCL2	Apoptosis regulator Bcl-2	14.9406863747994	15.0247510011483	15.1834286420695	15.1086349401121	14.9451221265751	14.8886574337352	14.9026908152546	14.8009083222319	15.0865970579837	15.0107979987515
DLAT_P10515	DLAT	Dihydrolipoyllysine-residue acetyltransferase component of pyruvate dehydrogenase complex, mitochondrial	17.1470777961757	17.7088127301247	17.2773557712832	17.1206419026727	17.072577085081	17.7440415418993	17.9423731009373	17.7000958614076	17.7389639700337	17.6727086173501
PTPRF_P10586	PTPRF	Receptor-type tyrosine-protein phosphatase F	19.5977209659241	19.6267938627401	19.6760529236207	19.6760529236207	19.6062695210094	19.409990203759	19.4437125459744	19.3244133061387	19.4499128436622	19.4834761817384
NR2F6_P10588	NR2F6	Nuclear receptor subfamily 2 group F member 6	15.0214209710229	14.9436406315141	14.7924222106521	14.908031816738	14.9241936450605	15.3597434194011	15.2490484687204	15.5171170625005	15.2959260320493	15.2696262506546
TXN_P10599	TXN	Thioredoxin	14.2204030946117	14.3872621542002	14.0285482597523	14.1473420724805	14.0717301700438	13.9132147072031	13.7242980179479	13.8109963578725	13.8065053815121	13.847590618452
COX5B_P10606	COX5B	Cytochrome c oxidase subunit 5B, mitochondrial	15.1495785649983	15.0093753429072	15.2445035444138	15.128612923977	15.1834286420695	15.1559158562939	14.9422586757167	15.0079921328521	15.0745557109995	15.0997299869352
CTSA_P10619	CTSA	Lysosomal protective protein;Lysosomal protective protein 32 kDa chain;Lysosomal protective protein 20 kDa chain	17.104139900757	17.1789305120868	17.1764853392337	17.090885637056	17.2551228135794	17.6371734229877	17.7098702689405	17.8097931236903	17.5661195497784	17.4552255746982
MGST1_P10620	MGST1	Microsomal glutathione S-transferase 1	15.7490625357624	15.9292226510371	16.050778380396	15.904534105597	15.8830831399636	15.9458784972234	15.8935559576254	15.7659107106742	15.9913255146014	15.9939578595443
PRKAR1A_P10644	PRKAR1A	cAMP-dependent protein kinase type I-alpha regulatory subunit;cAMP-dependent protein kinase type I-alpha regulatory subunit, N-terminally processed	17.4387544338427	17.4188454044361	17.5246298799837	17.496372547945	17.4272314922569	17.0716156245059	17.1093782575892	17.1325690725577	17.1198818576955	17.162911863466
TFPI_P10646	TFPI	Tissue factor pathway inhibitor	12.2598469919644	12.4482359573348	12.5459655338378	12.6157202853872	12.1972973719699	12.3854188717403	12.1491983068516	12.1081568467933	12.0994282586287	12.446085735347
UROS_P10746	UROS	Uroporphyrinogen-III synthase	13.1331782725627	12.86321819977	13.3674398865957	13.1892965549846	13.2353998559288	12.8303543075958	12.9659135971238	13.3142988582988	13.1431325443502	13.0752006612087
ESD_P10768	ESD	S-formylglutathione hydrolase	13.5979069198921	13.4241823945538	13.4723622383495	13.6960779785392	13.5437119320857	13.2741011860696	13.2428440314621	12.9659135971238	13.1343928097893	13.1814475593777
HSPD1_P10809	HSPD1	60 kDa heat shock protein, mitochondrial	19.78565384142	19.8616152795896	19.8930799191857	19.8809371548168	19.9903973181192	20.0110506143122	20.1244408364071	20.1244408364071	19.9135105294699	19.9903973181192
CLU_P10909	CLU	Clusterin;Clusterin beta chain;Clusterin alpha chain	16.175167383994	16.3210576129531	16.2986986485916	16.1661103485773	16.2100148860315	15.6315972780754	15.6030308842029	15.6040269639869	15.5723988194741	15.6789917019797
HSPA5_P11021	HSPA5	78 kDa glucose-regulated protein	20.4018844412152	20.5636608427582	20.5023193569756	20.3794328215482	20.4509101562907	19.8930799191857	19.9500566173906	20.0240836990062	19.8930799191857	19.8930799191857
LAMC1_P11047	LAMC1	Laminin subunit gamma-1	18.958435220433	19.037953770394	19.0978331432977	19.1335913976425	19.0645072527915	18.6127971652505	18.5981451419493	18.5453529268972	18.6200569341849	18.6816103141404
ACP2_P11117	ACP2	Lysosomal acid phosphatase	17.1046178516835	17.0986809421574	17.3379943285878	17.1542226864796	17.1416234026405	17.2321040399826	17.162911863466	17.0654332899894	17.2040796777997	17.1767365004614
MAP2_P11137	MAP2	Microtubule-associated protein 2	14.5084566352018	13.9305944463689	14.1106351474858	14.2051230325518	14.2564542078788	14.0125099288117	13.8335672804825	14.0961180741237	14.0795535562556	13.9502119956911
HSPA8_P11142	HSPA8	Heat shock cognate 71 kDa protein	18.9869992933808	19.0229109696768	19.0581641841704	19.007521415479	19.0724659072476	19.007521415479	19.0144861293081	19.0892081422115	18.9732032534103	19.0645072527915
SLC2A1_P11166	SLC2A1	Solute carrier family 2, facilitated glucose transporter member 1	17.6899500737967	17.8280491389801	17.9451962778892	17.957783778863	17.775350881574	17.3358171864362	17.4387544338427	17.3379943285878	17.2795732066337	17.4380941301153
SLC2A3_P11169	SLC2A3	Solute carrier family 2, facilitated glucose transporter member 3;Solute carrier family 2, facilitated glucose transporter member 14	15.4807815255979	15.6017690155223	15.8454005284055	15.6720200030723	15.605514890368	15.3141965811978	15.1720732289974	15.1623880999646	15.2115177663992	15.2462705886904
EPB41_P11171	EPB41	Protein 4.1	14.3704502404412	14.4825067894234	14.2790511014045	14.3270096755971	14.3075018199613	14.6555619837787	14.8651352654494	14.6416100919349	14.9203369025966	14.7495457930792
UMPS_P11172	UMPS	Uridine 5-monophosphate synthase;Orotate phosphoribosyltransferase;Orotidine 5-phosphate decarboxylase	16.1665726740902	16.1520442634988	16.0079520378753	15.9550304005779	16.1555732480505	15.7424940142579	15.8441703694041	16.0237373327476	15.7490625357624	15.8065765803411
PDHB_P11177	PDHB	Pyruvate dehydrogenase E1 component subunit beta, mitochondrial	18.0162651792617	18.2474091997591	18.196133573329	18.1969401450054	18.0728532550685	18.2156528195398	18.2756330690901	18.2941448008334	18.302814888635	18.2074517916652
DBT_P11182	DBT	Lipoamide acyltransferase component of branched-chain alpha-keto acid dehydrogenase complex, mitochondrial	15.6537147092677	15.7332180453394	15.7731731304535	15.6343729166795	15.5791653572906	15.9146833217457	16.0183106796414	15.8441703694041	15.8916272659108	15.9177157375946
PYGB_P11216	PYGB	Glycogen phosphorylase, brain form	19.4001513745377	19.2344968644087	19.1867515125756	19.2545041202924	19.2708690271348	19.037953770394	18.8569710152994	18.9554115359351	19.0166589357709	19.0050753827385
RALB_P11234	RALB	Ras-related protein Ral-B;Ras-related protein Ral-A	16.1972135034549	16.2809903468125	16.3561314620413	15.6151158040439	16.030939847758	16.4047809302811	16.3901853863863	16.3330112967779	16.3267692654776	16.2746899455279
BCR_P11274	BCR	Breakpoint cluster region protein	16.9536182342518	16.8942549125463	16.8707383033139	16.8703725573784	16.9106068355839	16.7540053387514	16.7435307720175	16.7246014889187	16.8343343837251	16.8743799223273
LAMP1_P11279	LAMP1	Lysosome-associated membrane glycoprotein 1	17.4646295171249	17.5549744644428	17.7651737556129	17.6393488071974	17.5320187753533	16.913443907318	16.8444183069066	16.8248762047614	16.8301278429429	16.7272200657088
ACADM_P11310	ACADM	Medium-chain specific acyl-CoA dehydrogenase, mitochondrial	17.1698378734366	17.3943897350588	17.4286780724812	17.2637803356286	17.0862202308922	17.3324339016103	17.3124516366601	17.2812439300256	17.2828240905738	17.3035291225643
FGFR1_P11362	FGFR1	Fibroblast growth factor receptor 1	14.2418396421192	14.0071574056969	14.4527025135629	14.453522041203	14.3912496212027	13.6791263425398	13.6483398005569	13.732768187049	13.7257504354777	13.873184015131
TOP1_P11387	TOP1	DNA topoisomerase 1	16.4486596807326	16.3714210056511	16.1141935683801	16.1830786777876	16.3335629174567	16.5128117741437	16.5387382369927	16.4070811655607	16.5131433163797	16.3285646187047
TOP2A_P11388	TOP2A	DNA topoisomerase 2-alpha	16.2667658297428	16.0916474455721	16.0950620186274	16.3156204521266	16.3217479361558	16.7182080977563	16.6110309059259	16.5861610654926	16.798829997867	16.7612639262058
G6PD_P11413	G6PD	Glucose-6-phosphate 1-dehydrogenase	19.2266604166389	19.2212751975492	19.0144861293081	19.0937849401389	19.0581641841704	18.6750936994697	18.5235363649325	18.578043935101	18.7875368671713	18.6665094926039
PC_P11498	PC	Pyruvate carboxylase, mitochondrial	20.0110506143122	20.0539577416781	20.0686468434454	20.0240836990062	19.9767461592024	20.0240836990062	20.0032070903591	20.0443048672021	20.0240836990062	20.0240836990062
MTHFD1_P11586	MTHFD1	C-1-tetrahydrofolate synthase, cytoplasmic;Methylenetetrahydrofolate dehydrogenase;Methenyltetrahydrofolate cyclohydrolase;Formyltetrahydrofolate synthetase;C-1-tetrahydrofolate synthase, cytoplasmic, N-terminally processed	19.0433763797666	18.9255404251558	18.7875368671713	18.916112762522	18.9190925804418	18.4884041741525	18.3504836624898	18.4590268829751	18.4471868029977	18.4400784464748
IGF2R_P11717	IGF2R	Cation-independent mannose-6-phosphate receptor	20.24627155907	20.3794328215482	20.4509101562907	20.3377607631674	20.3171925844032	20.204076513159	20.3655587466402	20.2854248748947	20.1613237878235	20.204076513159
ADH5_P11766	ADH5	Alcohol dehydrogenase class-3	14.6238883826596	14.2288304362713	14.450788153817	14.528054321317	14.3679939831375	14.4739201281361	14.3429466770296	14.2920654208243	14.4783994718475	14.4227917425165
CDK4_P11802	CDK4	Cyclin-dependent kinase 4	14.5598361742485	14.3719807247754	14.3261749312803	14.4223577423833	14.660715422214	14.2643367479396	14.2985017452356	14.3658050240622	14.2742557902787	14.3842202997583
PRPS2_P11908	PRPS2	Ribose-phosphate pyrophosphokinase 2	14.3463845878317	14.5958668853729	14.6576128440533	14.5394006348462	14.589902756168	14.0916237052099	13.7878314174018	13.6283839503824	13.8668705380499	14.0603601022766
PABPC1_P11940	PABPC1	Polyadenylate-binding protein 1	18.6221726401486	18.5816703348302	18.6848155595579	18.6891828957046	18.7098906917118	18.8472075218223	18.7905283099927	18.7297956717213	18.8684180581667	18.8629719398362
PCNA_P12004	PCNA	Proliferating cell nuclear antigen	16.5338806357985	16.4533541098375	16.5184116251813	16.5489861017642	16.5547096798601	16.7269097342961	16.5861610654926	16.57274258996	16.6342346820417	16.6260329775067
COX6A1_P12074	COX6A1	Cytochrome c oxidase subunit 6A1, mitochondrial	13.4334381814087	14.0702822958652	13.4375489591146	12.9992324859763	12.9939297258829	13.0865354689187	13.5421365543917	13.1826720353556	12.4200723727791	12.5067130957854
HARS_P12081	HARS	Histidine--tRNA ligase, cytoplasmic	16.153021659665	16.0955877628833	16.1623380344833	16.092647179074	16.1600250544801	15.8160860895011	15.826101405987	15.8710861011292	15.6590017198425	15.8599896117636
COL6A1_P12109	COL6A1	Collagen alpha-1(VI) chain	17.1054880398038	17.0399272931011	17.1949786821094	17.072577085081	17.112547794726	17.11050703658	17.103399776483	17.0515905306979	17.1347145617094	17.1132135477574
COL6A2_P12110	COL6A2	Collagen alpha-2(VI) chain	17.7827428929811	17.9045600119215	17.9557278756385	17.8577876979588	17.7318822182705	17.5524206896169	17.384010956963	17.2174057672305	17.6750374586049	17.5343551882754
COL6A3_P12111	COL6A3	Collagen alpha-3(VI) chain	14.7436249400794	14.7291614909192	14.9315615904619	15.1418470292186	15.3115605344763	14.8514815013927	15.1966195562392	15.0731974326008	14.8386222949387	15.0665237438208
SLC25A4_P12235	SLC25A4	ADP/ATP translocase 1	16.9194477900387	17.038936442374	17.1416234026405	17.0491393051474	16.9324562419477	17.1298792514079	17.0850640833938	16.9494036282348	16.940188253215	17.0435355921557
SLC25A6_P12236	SLC25A6	ADP/ATP translocase 3;ADP/ATP translocase 3, N-terminally processed	18.7905283099927	19.0622918771033	18.9358321508541	18.9116646912145	18.8004016093822	19.0284587719319	19.1144644519718	18.9802110069722	19.1982106952244	18.9802110069722
IMPDH2_P12268	IMPDH2	Inosine-5-monophosphate dehydrogenase 2	16.3424627303948	16.2270118783547	16.2881261848132	16.2651424175127	16.3126810071405	15.8827373038077	15.703684387985	15.6549242222577	15.8000652587784	15.9363258930081
TPR_P12270	TPR	Nucleoprotein TPR	19.5693862874708	19.4192097070269	19.5693862874708	19.5818017677756	19.5977209659241	19.7173632049019	19.7173632049019	19.7296171564531	19.7173632049019	19.7173632049019
CKB_P12277	CKB	Creatine kinase B-type	16.1803468433318	16.3299198752005	16.2211921331074	16.1092073419725	16.1606469566906	15.9499285664327	15.9934244298143	16.0053114028453	15.9096907599991	15.9822047289015
ANXA3_P12429	ANXA3	Annexin A3	19.1656381189319	19.0783026737893	19.2962451029321	19.1656381189319	19.1656381189319	19.3939879011256	18.8151704615616	19.1951013062213	18.5179957069457	18.6221726401486
CKMT1A_P12532	CKMT1A	Creatine kinase U-type, mitochondrial;Creatine kinase S-type, mitochondrial	11.9210927401155	12.8084353348401	11.8538566411088	13.082278357555	12.1377646521538	12.0717241403279	11.9854763543391	11.9342284848036	13.2388141580882	12.3531956258695
BMP4_P12644	BMP4	Bone morphogenetic protein 4	14.8857706571388	14.8747594341797	15.0241724616616	15.0792674221176	15.0356940172535	14.7693030322009	14.8429433994968	14.8101303845892	14.7267419975747	14.7940012221665
BCKDHA_P12694	BCKDHA	2-oxoisovalerate dehydrogenase subunit alpha, mitochondrial	16.7812000341785	16.8596593680699	16.8732359758145	16.6542936551175	16.740129904567	16.8194377251081	16.8903105973233	16.8322680308526	16.7637327556349	16.6728552852734
SKI_P12755	SKI	Ski oncogene	13.7785902016817	13.5326141977681	13.8325650357098	13.7785902016817	13.8745278792104	14.3697626040277	14.2392251662366	14.7088133100305	14.4189766837675	14.3625047945085
ACTN1_P12814	ACTN1	Alpha-actinin-1	17.8828649531523	18.1110983618422	17.6223852174818	17.5945245447716	17.6214015365976	17.7192373508164	18.0117453978079	18.0941975465503	17.9886013884944	17.7267271522629
CDH1_P12830	CDH1	Cadherin-1;E-Cad/CTF1;E-Cad/CTF2;E-Cad/CTF3	15.9437279534258	15.9134467746587	16.1083473736118	15.9444741872993	15.8935559576254	16.1972135034549	16.3799747170553	16.5810874128458	16.3372037604178	16.3063217127506
SRC_P12931	SRC	Proto-oncogene tyrosine-protein kinase Src	17.7642592235195	17.851099401265	17.8097931236903	17.6942038231138	17.6963282500699	17.6971519033866	17.7727545343631	17.7541051826419	17.7305551874369	17.700840781955
PEPD_P12955	PEPD	Xaa-Pro dipeptidase	17.9079805771614	17.7996439764099	17.6550055917981	17.6982147811381	17.7434375608613	17.2795732066337	17.0932862474362	17.1789305120868	17.2234778441523	17.2625701769309
XRCC6_P12956	XRCC6	X-ray repair cross-complementing protein 6	16.4841348111942	16.220294912017	16.2651424175127	16.365591227339	16.4411994594859	16.5876008174616	16.4669768331518	16.6820337446467	16.557263264393	16.527642118084
XRCC5_P13010	XRCC5	X-ray repair cross-complementing protein 5	16.7449106784633	16.7414891907319	16.7109076521287	16.6856327096117	16.7769278014777	16.9722149270762	16.8618787668171	16.940188253215	16.9266734256653	16.8792891433344
UNG_P13051	UNG	Uracil-DNA glycosylase	14.7382057449238	14.5313877186956	14.5425176835393	14.2810913496886	14.5728259508815	14.5905331315606	14.5958668853729	14.500887855127	14.6576128440533	14.6756855619626
NR2C1_P13056	NR2C1	Nuclear receptor subfamily 2 group C member 1	11.9854763543391	12.3531956258695	12.4123693537044	12.5025193607364	12.4004600476123	12.2051520973097	12.2791625138661	12.5000307502802	12.1972973719699	12.3702175780019
COX4I1_P13073	COX4I1	Cytochrome c oxidase subunit 4 isoform 1, mitochondrial	17.1182070320867	17.1955418669781	17.3520337251267	17.1492520415885	17.1555334798503	17.3720761975413	17.2719840795375	17.3676524289853	17.3374859570203	17.2587590090972
IFITM1_P13164	IFITM1	Interferon-induced transmembrane protein 1	11.5774216319749	11.2849043142577	11.5009584377415	11.5937952453651	11.5150632779824	11.5874879884636	11.7725513432785	11.5501866917416	11.5301798405889	11.6689876984285
ALAS1_P13196	ALAS1	5-aminolevulinate synthase, nonspecific, mitochondrial	14.6173624595059	14.6634686346199	14.9869906891784	14.8191748948189	14.7932223238992	14.9400180419137	14.8866680369214	14.8436650392035	14.9351929885381	14.9567449147219
IFI30_P13284	IFI30	Gamma-interferon-inducible lysosomal thiol reductase	14.0810509284302	14.4019483145137	14.1421609896006	14.0494558353848	14.1421609896006	13.7171131076158	13.6819452875101	13.9698125142041	13.8214046365953	14.0331090792943
LAMP2_P13473	LAMP2	Lysosome-associated membrane glycoprotein 2	17.0244043427439	17.4334020262304	17.1993580809641	17.2852091191885	16.940188253215	16.7908545149481	16.8066121212435	16.7655926895371	17.0422579218071	16.6388684173465
RNH1_P13489	RNH1	Ribonuclease inhibitor	19.368653012153	19.1951013062213	19.0892081422115	19.2798565667144	19.2871237658695	18.7905283099927	18.6156792041201	18.8389477032639	18.7254941979715	18.7127938275083
BMP1_P13497	BMP1	Bone morphogenetic protein 1	14.8611994778109	14.9489792452249	14.7608075600556	14.4621525207947	14.7759088548103	14.7191024731244	14.987509907792	14.9315615904619	14.5949474184282	14.4248081433843
CYBA_P13498	CYBA	Cytochrome b-245 light chain	14.2148024301139	14.2884665713958	14.6334396496789	14.0806903180829	14.1826125414603	14.4594038529953	14.5697106679001	14.2386350186996	14.491234165233	14.6319667417537
EEF2_P13639	EEF2	Elongation factor 2	19.124354266277	18.8903653478132	18.9219570076984	19.0836857245972	19.0978331432977	18.6434998916894	18.4531821856645	18.6051115252598	18.6276148979327	18.6937624622815
PDIA4_P13667	PDIA4	Protein disulfide-isomerase A4	19.3494213968425	19.3939879011256	19.3784319536455	19.3613424405838	19.3613424405838	18.8114168495148	18.958435220433	18.9028070986945	18.916112762522	18.8364598788361
P4HA1_P13674	P4HA1	Prolyl 4-hydroxylase subunit alpha-1	15.825231955218	16.0846314603235	15.9664734757058	15.9925078144367	15.9550304005779	15.706851900693	15.8758057422941	15.7731731304535	15.7262959208436	15.7382783356094
TPT1P8_Q9HAU6	TPT1P8	Putative translationally-controlled tumor protein-like protein TPT1P8;Translationally-controlled tumor protein	14.0611129535564	13.0894304926256	13.6819452875101	13.7343111088762	13.5342395901341	13.4228015600157	13.0584545784076	13.0466292862896	13.4483478515461	13.4262868191116
ALAD_P13716	ALAD	Delta-aminolevulinic acid dehydratase	17.6838111587986	17.6633825195158	17.5715554683012	17.6710526654553	17.8577876979588	17.2174057672305	17.4082178593041	17.2637803356286	17.0720963547934	17.2889960092559
F3_P13726	F3	Tissue factor	14.4987909565965	14.6146173331371	14.7798772092003	14.6219736608652	14.6057181239725	14.1408838194401	13.9229164108322	13.8941833864481	14.0560997217639	14.0568149866206
HLA-E_P13747	HLA-E	HLA class I histocompatibility antigen, alpha chain E	16.694656535931	16.7323423941774	16.8259322265254	16.826908295984	16.7088635256309	16.6238727776997	16.8360496324542	16.6087843633786	16.6910629429899	16.5841284391231
HLA-DRB1_P13761	HLA-DRB1	HLA class II histocompatibility antigen, DRB1-7 beta chain;HLA class II histocompatibility antigen, DRB1-9 beta chain;HLA class II histocompatibility antigen, DR beta 3 chain	14.3226201596194	14.4552526965338	14.69144226143	14.207997858219	14.2363702442856	14.1457383638206	14.4223577423833	13.9968377466588	14.1182330780372	13.7569227512326
PLS3_P13797	PLS3	Plastin-3;Plastin-2	17.5909000579653	17.7339500439331	17.3248806182399	17.3506631222318	17.4382852881882	17.0469829654958	17.2773557712832	17.119042136569	17.10376983862	17.0682704104835
APEH_P13798	APEH	Acylamino-acid-releasing enzyme	17.8770593831111	18.0890855334599	17.7333784900415	17.727790097793	17.7621381042896	17.4985462004416	17.8476897608978	17.5457138295372	17.4163265398582	17.5246298799837
ETFA_P13804	ETFA	Electron transfer flavoprotein subunit alpha, mitochondrial	14.8656803352136	15.0970269286965	15.0488008579997	14.8142379126562	14.8101303845892	15.0335925830119	15.0418356713331	15.0656793964413	14.9684433655868	14.959634853829
GYS1_P13807	GYS1	Glycogen [starch] synthase, muscle	17.0359011925627	17.0315509813251	17.0219888349179	16.9924393887078	16.9675568158613	16.9426037741603	16.9755590870841	17.0067064290913	16.9702821327003	16.9461364981717
PRKAR2A_P13861	PRKAR2A	cAMP-dependent protein kinase type II-alpha regulatory subunit	17.3283663288559	17.4382852881882	17.5197119408376	17.3273568016418	17.4612779936828	17.6951537817366	17.6311619422541	18.1000193740572	17.7499377483699	17.7016501860225
ANXA8L2_Q5VT79	ANXA8L2	Annexin A8-like protein 2;Annexin A8	15.395640170865	15.2865424885574	15.3445388299452	15.2921761800142	15.192778515827	15.5915979635053	14.9730190956345	15.3857595818452	15.0210814646276	15.1344218709441
GTF2F2_P13984	GTF2F2	General transcription factor IIF subunit 2	13.94634063995	13.5702189955716	13.4061236625821	13.8350426794348	13.9968377466588	13.8341012624536	13.5269378086363	13.4825139202491	13.6283839503824	13.4873696641389
CD59_P13987	CD59	CD59 glycoprotein	14.8227933521673	14.9315615904619	14.9469374725381	14.978094386099	14.8993700363606	15.1451558672964	15.2712333323878	15.1151664319138	15.1821814194936	15.0084577434461
MTHFD2_P13995	MTHFD2	Bifunctional methylenetetrahydrofolate dehydrogenase/cyclohydrolase, mitochondrial;NAD-dependent methylenetetrahydrofolate dehydrogenase;Methenyltetrahydrofolate cyclohydrolase	16.8892897135546	16.9750130853111	16.9569847565671	16.9324562419477	16.9082982097492	16.8785307771865	16.9612246768301	17.6853369661556	16.8494124076444	16.9830938795365
HSD3B1_P14060	HSD3B1	3 beta-hydroxysteroid dehydrogenase/Delta 5-->4-isomerase type 1;3-beta-hydroxy-Delta(5)-steroid dehydrogenase;Steroid Delta-isomerase	12.8288613758928	13.1852938424475	12.9164595836105	12.6966217490338	12.8859700653857	12.9969387136595	12.8660178451844	12.8969403777473	12.9733777454758	12.9632332287376
GFAP_P14136	GFAP	Glial fibrillary acidic protein	13.9922753631825	15.2042960171644	14.021660782592	14.224983658904	13.8350426794348	13.9229164108322	13.8080897408534	13.5125632940896	13.6960779785392	13.800182359638
MIF_P14174	MIF	Macrophage migration inhibitory factor	18.0509419761908	18.3621713902701	18.0092134711978	18.3339928444729	18.2673312788489	17.7569176127553	17.5776818943911	17.5586509946625	17.9244232190742	17.7989635568604
CD99_P14209	CD99	CD99 antigen	16.5542354419996	16.3610426700463	17.0239523753815	17.0118173779766	16.6034439312654	16.7710527355516	16.615384307377	16.3156204521266	16.9223678833818	16.9874921030373
PRKCSH_P14314	PRKCSH	Glucosidase 2 subunit beta	19.1567445140552	19.0857361316942	19.2022924027419	19.1522930646493	19.2154974803317	19.1144644519718	19.0937849401389	19.4781863928791	19.1817194416429	19.1457913292685
IRF2_P14316	IRF2	Interferon regulatory factor 2	10.4999968062294	10.1684617094626	10.9914385970594	10.3531654014271	10.5282614394656	10.4172860072376	10.9519072951301	10.5915949377561	10.8294830213453	11.273029342494
FDPS_P14324	FDPS	Farnesyl pyrophosphate synthase	16.267875069957	16.3045371274261	16.2635373481584	16.1733162443993	16.1972135034549	16.2412668729913	16.2491572055107	16.2746899455279	16.1991532962722	16.3849262957438
TRIM27_P14373	TRIM27	Zinc finger protein RFP	17.3520337251267	17.4575428582669	17.6320993115343	17.4924026886741	17.430139691867	17.5857294489021	17.6141926667749	17.5212686151804	17.4815068797705	17.4936908816932
CPM_P14384	CPM	Carboxypeptidase M	14.1473420724805	14.2480887561955	14.3052522761065	14.106425794536	14.261302342943	14.5686422967174	14.6891987988283	14.4182338145734	14.6118912875149	14.4133300330146
COX7A2_P14406	COX7A2	Cytochrome c oxidase subunit 7A2, mitochondrial	14.3075018199613	14.3854138112989	14.3625047945085	14.138267900412	14.1594357725231	14.2274875931469	14.1164300539156	13.9812035439379	14.106425794536	14.0190678372656
NID1_P14543	NID1	Nidogen-1	13.7680971849047	13.7619561188174	13.9968377466588	13.8647545119025	13.7430588757624	13.7569227512326	13.6765260595053	13.5045932625243	13.809764659333	13.6319867188449
AKR1A1_P14550	AKR1A1	Alcohol dehydrogenase [NADP(+)]	17.4415697378776	17.4056662322518	17.2945304256433	17.3379943285878	17.4286780724812	17.112547794726	17.0744976426567	17.0526080905519	17.1068220231398	16.9934073005499
PKM_P14618	PKM	Pyruvate kinase PKM	19.291482892853	19.5892677979273	19.1144644519718	19.1817194416429	19.1951013062213	18.8569710152994	18.948087908264	18.8751395711841	18.8151704615616	18.8939035702817
HSP90B1_P14625	HSP90B1	Endoplasmin	20.7242070721765	20.8640483279106	21.0504540084912	20.8214274139887	20.8214274139887	20.4509101562907	20.5636608427582	20.4018844412152	20.4823892835314	20.4216363946192
SNRPB_P14678	SNRPB	Small nuclear ribonucleoprotein-associated proteins B and B	16.7925539967558	16.7373604586461	16.7627666011242	16.8194377251081	16.9142505053425	17.3876238802671	17.4334020262304	17.3901368561823	17.3767574128143	17.3210472734721
IDE_P14735	IDE	Insulin-degrading enzyme	17.0673418811607	16.9281807606473	16.8906726975476	16.9473349686601	16.9549265635448	16.883012468366	16.7514563921783	16.7862145439004	16.8367263887199	16.7920188607132
COX6B1_P14854	COX6B1	Cytochrome c oxidase subunit 6B1	17.8148153798005	17.7929845756472	17.8814016045217	17.983731886779	18.1056973973852	17.7675918541936	17.7592299079837	17.5661195497784	17.8025157292654	17.8418409423115
HNRNPL_P14866	HNRNPL	Heterogeneous nuclear ribonucleoprotein L	15.3577591296137	15.5931010345482	15.2664717676926	15.4162944182461	15.5029002434187	15.6040269639869	15.6730708455262	15.6730708455262	15.5469341296748	15.4648041434042
DARS_P14868	DARS	Aspartate--tRNA ligase, cytoplasmic	19.1386685260048	19.0645072527915	18.948087908264	19.0166589357709	19.0256817500879	18.7977595212245	18.7173776191297	18.7875368671713	18.8087725975122	18.8551171326142
JUP_P14923	JUP	Junction plakoglobin	17.6064684435611	17.7256977933199	17.7953701639251	17.6518723413842	17.6865620214915	17.8065738075956	17.9162809497469	18.145933869291	17.8542534155835	17.8600154830768
UQCRB_P14927	UQCRB	Cytochrome b-c1 complex subunit 7	14.921264720429	14.9869906891784	15.0250650013816	14.8611994778109	14.7986769757204	14.860645625766	15.0554364253799	15.0140425151666	14.9084514437557	14.7954920493547
AKR1B1_P15121	AKR1B1	Aldose reductase	16.2692496269518	16.2426914068594	16.0857451057091	16.0877948098231	16.1199130098509	16.0053114028453	15.8916272659108	15.9106271142549	15.9212330212372	15.9050333001957
PVR_P15151	PVR	Poliovirus receptor	16.0722658497132	16.0493068471412	16.1665726740902	16.1321128368866	16.0575161404353	16.2275481569573	16.28304994701	16.3683917161565	16.2089685257301	16.2474941601189
RAC2_P15153	RAC2	Ras-related C3 botulinum toxin substrate 2;Ras-related C3 botulinum toxin substrate 1	17.8227680742675	17.854795051087	17.9244232190742	17.8691074360944	17.7531975349051	17.8418409423115	17.8577876979588	17.8127926482845	17.8294557187942	17.8116142027625
GSPT1_P15170	GSPT1	Eukaryotic peptide chain release factor GTP-binding subunit ERF3A	17.0453943712265	16.905756001147	16.8785307771865	16.965004198991	16.8748275992313	16.6325202308371	16.4731036306697	16.5255510076497	16.6342346820417	16.672022034983
IFNGR1_P15260	IFNGR1	Interferon gamma receptor 1	15.597111319894	15.926560020221	15.8956302905952	15.7479157260066	15.7712938196647	15.5748151710347	15.7945538654691	15.6428869834168	15.5186203248308	15.4639463750542
ARSA_P15289	ARSA	Arylsulfatase A;Arylsulfatase A component B;Arylsulfatase A component C	12.8280063388485	12.9788552394885	13.102827327297	13.1260837811553	12.6896444557957	12.8260959556314	12.7955663966089	12.4941379202298	12.7090172035892	12.8166076039654
B4GALT1_P15291	B4GALT1	Beta-1,4-galactosyltransferase 1;Lactose synthase A protein;N-acetyllactosamine synthase;Beta-N-acetylglucosaminylglycopeptide beta-1,4-galactosyltransferase;Beta-N-acetylglucosaminyl-glycolipid beta-1,4-galactosyltransferase;Processed beta-1,4-galactosyltransferase 1	15.3426080451401	15.3179740147499	15.3961690915396	15.336817710275	15.4105451596722	15.5700826805989	15.6148300967411	15.588920868084	15.6442424311764	15.6450035021816
EZR_P15311	EZR	Ezrin	18.8151704615616	18.6686030674681	18.6750936994697	18.8087725975122	18.8061114978208	18.495859266649	18.4153170287045	18.3652450825007	18.3981216136212	18.5257435792066
FOLR1_P15328	FOLR1	Folate receptor alpha	14.0856015720336	14.1854780450146	14.4128450003227	13.9942038973928	14.2492980354383	15.9177157375946	14.5821861029581	14.2913243457727	14.4390522893396	16.0044517299903
UCHL3_P15374	UCHL3	Ubiquitin carboxyl-terminal hydrolase isozyme L3	16.1644223123694	16.5371351128089	15.9325073963595	16.0025785432745	16.1431372570617	15.7121602736852	16.1449364869188	15.9185107427322	15.6752797488223	15.6706510573586
FOSL1_P15407	FOSL1	Fos-related antigen 1	11.6281786240204	10.834876222408	10.8829656829778	11.3898795695044	11.3277046210677	11.4182955430816	11.4525114332835	11.2507888133857	11.1547663902835	11.3173691401515
FOSL2_P15408	FOSL2	Fos-related antigen 2	14.0772022398372	13.7728785398117	13.9782391125113	14.1731297491377	14.2061132200839	14.4800938847807	14.3854138112989	14.1594357725231	14.6416100919349	14.6492947333685
CSF2RA_P15509	CSF2RA	Granulocyte-macrophage colony-stimulating factor receptor subunit alpha	16.0143432046876	16.1759584532029	16.2106507361357	16.2972317064269	16.1015964744165	16.0233624994821	16.0233624994821	15.9423886895693	16.0143432046876	16.052358008914
AREG_P15514	AREG	Amphiregulin	13.2145925545528	13.4483478515461	13.4716719481675	13.425161078841	13.4348568979609	13.675808331211	13.9286505662109	13.6023659999091	13.6765260595053	13.7811784406556
CD46_P15529	CD46	Membrane cofactor protein	16.4982638542193	16.6222841115516	16.7682480760487	16.3567746331684	16.4901452025648	16.3893448172776	16.3335629174567	16.3610426700463	16.4030900424013	16.2914625845618
GNS_P15586	GNS	N-acetylglucosamine-6-sulfatase	17.4880167844072	17.6971519033866	17.637855576553	17.491283761292	17.5266952281227	17.6380171904262	17.7210086909657	17.5766527864288	17.496372547945	17.5024442678276
PHKG2_P15735	PHKG2	Phosphorylase b kinase gamma catalytic chain, liver/testis isoform	11.9091837121522	12.167648934927	12.052003487008	11.9196128884252	12.2951395141835	12.092570747812	11.7897733344425	11.3006689254783	12.0813753049405	11.8948526778233
ARSB_P15848	ARSB	Arylsulfatase B	13.1913302232623	13.1179401148817	13.1743372180045	13.0044979411109	13.2505893164885	13.2201489363625	13.2521179503194	13.2606063049021	13.1473437950611	13.160334050625
RPS2_P15880	RPS2	40S ribosomal protein S2	17.3035291225643	17.3002657911009	17.2698260035739	17.1717725915712	17.2573589311744	17.3909980191221	17.4457899390252	17.3419348969747	17.3419348969747	17.3353056911453
TCF4_P15884	TCF4	Transcription factor 4	14.1421609896006	13.850209467011	13.7268936084161	13.6007158263854	13.805026468402	13.6023659999091	13.0934178415871	13.6947212451928	13.5579489467722	13.3847366715735
DSP_P15924	DSP	Desmoplakin	19.8809371548168	19.8930799191857	19.9500566173906	19.9345579186362	19.8728179699477	19.8616152795896	19.8728179699477	19.8930799191857	20.0032070903591	19.9135105294699
RPA2_P15927	RPA2	Replication protein A 32 kDa subunit	16.8360496324542	16.658739276024	16.6517985934003	16.6820337446467	16.773734284615	16.8003683904703	16.5761832888197	16.7755053795411	16.675669641696	16.6743600104394
TIMP2_P16035	TIMP2	Metalloproteinase inhibitor 2	14.5552819720057	14.6849547146505	14.9248570788902	14.8918555657529	14.6816790584372	14.3529296424554	14.1839159751852	14.1854780450146	14.2160068422911	14.2790511014045
CD44_P16070	CD44	CD44 antigen	19.0783026737893	19.1223619164826	19.2154974803317	19.1422012900305	19.1335913976425	19.1867515125756	19.2871237658695	19.3784319536455	19.1867515125756	19.2022924027419
NQO2_P16083	NQO2	Ribosyldihydronicotinamide dehydrogenase [quinone]	14.1717348700874	13.7557982372692	13.6885863635191	13.9204391239054	13.8556034897471	13.5601814063173	13.1978873984622	13.4395697224494	13.5897542908094	13.6812212287597
H2AFX_P16104	H2AFX	Histone H2AX;Histone H2A type 1-J;Histone H2A type 1-H;Histone H2A.J;Histone H2A type 2-C;Histone H2A type 1-C;Histone H2A type 3;Histone H2A type 2-A;Histone H2A type 1-D;Histone H2A type 1;Histone H2A type 1-B/E;Histone H2A type 1-A	18.2618496166451	18.4043900693111	18.3551535111492	18.3138450698829	18.2531684453331	18.7098906917118	18.6375981902069	18.6434998916894	18.6981984927953	18.6848155595579
ITGB4_P16144	ITGB4	Integrin beta-4	20.1037967978053	20.1244408364071	20.24627155907	20.1479870353307	20.1479870353307	20.2854248748947	20.24627155907	20.24627155907	20.3655587466402	20.4018844412152
CBR1_P16152	CBR1	Carbonyl reductase [NADPH] 1	18.4400784464748	18.6051115252598	18.2941448008334	18.3071243930413	18.3551535111492	18.0648619223885	18.0842983004714	18.1441623452348	18.0447801207954	18.0634528145635
ANK1_P16157	ANK1	Ankyrin-1	15.2193863419228	14.8753202992392	15.0396282680016	15.1702511645057	15.233586551849	15.1119730822749	15.0582032441014	15.1453776557518	15.1280608813419	15.2311693613511
ACADS_P16219	ACADS	Short-chain specific acyl-CoA dehydrogenase, mitochondrial	16.3291352611119	16.4348325864054	16.6026787905222	16.175167383994	16.4159395495603	16.6599342921	16.8130540590563	16.7569789886186	16.694339877157	16.6463099783577
CREB1_P16220	CREB1	Cyclic AMP-responsive element-binding protein 1	15.9989511891311	15.8278446278619	15.8555363876673	15.8281994373117	15.9603431212186	16.0009080764531	16.0076502283119	16.1344810231013	16.1199130098509	16.027143088984
SLC25A16_P16260	SLC25A16	Graves disease carrier protein	13.7343111088762	13.791431875118	13.9077529381152	14.0826804907412	13.7171131076158	13.633866543864	13.8433932281659	13.6707513536168	13.6639593321287	13.9082382661264
GLB1_P16278	GLB1	Beta-galactosidase	17.5302617914134	17.6278084543674	17.8127926482845	17.5223023318819	17.6016754528823	18.0409510569523	18.0691638223517	17.8600154830768	17.9272978719658	17.9716810012696
PPP3CB_P16298	PPP3CB	Serine/threonine-protein phosphatase 2B catalytic subunit beta isoform	17.9814035839763	17.9252047242692	17.9641606201374	17.9860678947853	18.0162651792617	17.871147049477	17.775350881574	17.7609758900904	17.8902383754017	17.8915696651322
NCK1_P16333	NCK1	Cytoplasmic protein NCK1	15.3415205908414	15.3936829647554	15.2521469585485	15.4259301249617	15.298655255211	15.0217604774183	14.9475122429013	14.9924107191455	15.1481303575963	15.0396282680016
GCFC2_P16383	GCFC2	GC-rich sequence DNA-binding factor 2	14.7790961217926	14.6583766397977	14.5677911342509	14.6435683886143	14.6154118965546	14.7495457930792	14.5711639059372	14.5664882659547	14.589902756168	14.488740433772
HIST1H1C_P16403	HIST1H1C	Histone H1.2;Histone H1.4;Histone H1.3	14.7593819396847	15.6735271698465	14.7452324522352	14.7699357015016	14.7807242324751	15.0496008985333	15.9259730516747	15.1606973544968	15.0003533288401	15.0362650740812
EPCAM_P16422	EPCAM	Epithelial cell adhesion molecule	15.5214426582726	15.7445691166625	15.6524452057073	15.5461769350798	15.5662929900173	15.6549242222577	15.8549457947082	15.8072007174099	15.6169038377942	15.7624126581062
POR_P16435	POR	NADPH--cytochrome P450 reductase	18.6434998916894	18.7098906917118	18.766890745598	18.6708288502019	18.695608714676	18.7841794375318	18.7875368671713	18.8061114978208	18.8629719398362	18.8004016093822
ATP2A2_P16615	ATP2A2	Sarcoplasmic/endoplasmic reticulum calcium ATPase 2	18.8364598788361	18.9635858570294	19.0284587719319	19.037953770394	18.9667574647234	18.9955587768098	19.0783026737893	19.000117290416	19.0256817500879	19.0761936469838
PLCG2_P16885	PLCG2	1-phosphatidylinositol 4,5-bisphosphate phosphodiesterase gamma-2	12.5969133999369	12.3252432691345	12.6026013744718	12.3900948295884	12.6515671078589	12.1583980429508	11.6457174413214	12.267900087291	12.3988853624463	12.3447628942398
FAH_P16930	FAH	Fumarylacetoacetase	17.0789361349972	16.8699221157435	16.8586182780875	17.0309392347137	16.9569847565671	16.4956273341006	16.1437055125046	16.2714660846965	16.4411994594859	16.4292732051853
STMN1_P16949	STMN1	Stathmin	17.0571622895053	17.0366083614056	16.8130540590563	16.9827494141806	16.9450952757191	16.5886601638266	16.832700385	16.7469520430366	16.5805710851326	16.7377067513358
YBX3_P16989	YBX3	Y-box-binding protein 3	15.0895416303692	14.8718056782736	14.9751258317697	15.1552825751397	15.320203286076	15.2120389102753	15.3179740147499	15.3836193610676	15.1144936075025	15.1736180944497
ZFX_P17010	ZFX	Zinc finger X-chromosomal protein	13.0836807088244	12.8374288650973	13.1735471534479	13.253484798702	12.9081516053588	12.5723916028652	12.3943863812737	12.8374288650973	12.5440815066579	12.7523523016652
ZNF22_P17026	ZNF22	Zinc finger protein 22	12.674698807189	12.5188484781742	12.2288463469072	12.5638519643428	12.455855580075	12.5608377237889	12.4482359573348	12.9927736323537	12.4381761950419	12.4827194897228
ZNF24_P17028	ZNF24	Zinc finger protein 24	15.1327593299513	14.8561659450323	14.855494024265	14.9575994445911	15.0525310601124	15.2087004119976	15.0335925830119	15.3742710182163	15.1271318811939	15.1873953056539
NAGA_P17050	NAGA	Alpha-N-acetylgalactosaminidase	14.5046269238753	14.4816892305219	14.6298562311994	14.3515290928022	14.5143044882952	14.5156296010591	14.4705673225861	14.3986035120836	14.4792604365722	14.3740220850969
HSPA6_P17066	HSPA6	Heat shock 70 kDa protein 6;Putative heat shock 70 kDa protein 7	17.1869297815321	17.316364717748	17.3029155110604	17.2379513023505	17.1850627178665	16.8319946271858	16.7755053795411	16.8444183069066	17.0136031735463	16.8874643098685
ZNF7_P17097	ZNF7	Zinc finger protein 7	10.7410908915917	10.15727596448	10.4009118697376	11.0617653026235	10.8741745507511	10.9180627456992	11.0067861193038	11.0300646322467	11.151209057738	10.8829656829778
ZNF8_P17098	ZNF8	Zinc finger protein 8	11.8299826117659	11.9758771751856	11.9831610081537	11.7647831603318	12.055329243478	12.167648934927	11.8629275843892	11.9680166672463	12.1603692820095	11.9525867680623
TMEM11_P17152	TMEM11	Transmembrane protein 11, mitochondrial	15.1344218709441	15.1131521383692	15.0371230250469	14.9489792452249	15.1481303575963	15.2100175402333	15.0340132686106	15.0327091187638	15.1077717692323	15.0921420645213
GOT1_P17174	GOT1	Aspartate aminotransferase, cytoplasmic	17.7367726280874	17.7041845728482	17.5703061950186	17.69928079751	17.6417879191751	17.1850627178665	16.8711040492494	17.0136031735463	17.0938227765444	17.119042136569
PRKCA_P17252	PRKCA	Protein kinase C alpha type	16.8306795759498	16.8374637012973	17.0213497346629	16.9536182342518	16.9934073005499	16.8518568490988	16.8955744337048	16.9855894018427	16.8458256388218	16.8634116301314
JUNB_P17275	JUNB	Transcription factor jun-B	13.3545894048619	13.3093322526187	13.1087752597886	13.1416944227407	13.4643322350454	13.6087882718373	13.5488846134427	13.7496383596075	13.5355950137028	13.357422846456
ITGA2_P17301	ITGA2	Integrin alpha-2	18.766890745598	18.7647329022213	18.8789702037205	18.8299042453117	18.7977595212245	18.9330360588907	18.9255404251558	18.8599250771029	18.8701860713734	18.8701860713734
SMPD1_P17405	SMPD1	Sphingomyelin phosphodiesterase	15.7684552209571	15.8465165028937	15.8569725857445	15.7308829918428	15.6973142639117	15.9709522286955	16.0470952557312	15.885738963278	15.9483487334543	15.9865706770312
UBTF_P17480	UBTF	Nucleolar transcription factor 1	16.6547499213946	16.5589570731872	16.4615148652658	16.528235468632	16.7435307720175	16.9768146413422	17.0013860685306	17.1596833954497	16.9741816601036	16.9273055140251
JUND_P17535	JUND	Transcription factor jun-D	13.9652847084573	14.0331090792943	13.6161513899107	14.0974808417254	13.9222493880864	13.8122559464995	13.6812212287597	13.8721118235973	13.9977993933055	13.9523412205898
NDUFB7_P17568	NDUFB7	NADH dehydrogenase [ubiquinone] 1 beta subcomplex subunit 7	15.9828677691503	16.1260937270623	16.2089685257301	16.118604635713	16.0537895984188	16.0152481837193	16.2937957959006	16.0244508383459	15.9292226510371	16.178582158806
PRKACA_P17612	PRKACA	cAMP-dependent protein kinase catalytic subunit alpha	13.2388141580882	13.3641590978286	13.1997312443198	13.1649356904815	13.1593451795417	13.0296129238331	13.2135717804731	12.9561904313026	13.120901648375	13.145441060644
CAPN2_P17655	CAPN2	Calpain-2 catalytic subunit	18.4862899805442	18.4153170287045	18.3490750672076	18.3930610392133	18.3869485256943	18.2265045606446	17.8743483322936	18.0421599128787	18.0015322046966	18.0181698227791
CEBPB_P17676	CEBPB	CCAAT/enhancer-binding protein beta	14.8329311149551	14.6845066378657	14.6057181239725	14.8525890590778	14.8185214815494	14.7151145950479	14.5893320264575	14.9164449205491	14.7300276461634	14.5531066682848
HLA-G_P17693	HLA-G	HLA class I histocompatibility antigen, alpha chain G	15.043691822339	14.9635505313749	15.1258482590988	14.8643088288251	14.8682833879024	14.8573215083982	14.7571906205988	14.7798772092003	14.7740188769499	14.7452324522352
PTPN2_P17706	PTPN2	Tyrosine-protein phosphatase non-receptor type 2	17.4688528883606	17.5043531681866	17.5695162846388	17.4599472670987	17.4214154608296	17.6353229413266	17.7487162909045	17.6951537817366	17.5776818943911	17.6650717632318
CTPS1_P17812	CTPS1	CTP synthase 1	16.4794027203302	16.4024281770207	16.3341740716368	16.4652831315216	16.426002968589	16.191106696292	16.1362631619955	16.1488192987882	16.102840254851	16.1700024594019
DDX5_P17844	DDX5	Probable ATP-dependent RNA helicase DDX5	18.6576140444991	18.5644603055706	18.5097240346064	18.756557050065	18.6891828957046	19.0622918771033	19.0050753827385	18.948087908264	19.1719479066406	19.1005427553015
PFKL_P17858	PFKL	ATP-dependent 6-phosphofructokinase, liver type	17.0607427599291	17.038117525726	17.0118173779766	17.0343822447881	17.0219888349179	16.7832648767439	16.7876603865931	16.7323423941774	16.8066121212435	16.7755053795411
GM2A_P17900	GM2A	Ganglioside GM2 activator;Ganglioside GM2 activator isoform short	12.6056296429797	12.1945748022241	12.3645572091237	12.6220368992	12.4661236784875	12.5776421985485	11.9975252726267	12.2139410419915	12.702355296209	12.6314295930063
LGALS3_P17931	LGALS3	Galectin-3	17.1624904889656	17.3193756298611	17.1680475180601	17.126243684907	17.0558169159391	16.8809924432406	17.1944368406983	16.9100639838236	17.0294651108364	16.9911213669816
IGFBP3_P17936	IGFBP3	Insulin-like growth factor-binding protein 3	12.6896444557957	12.446085735347	12.3673408230007	12.7362689680904	12.5862192225188	11.9892872625331	12.1183525161363	12.1474631379617	12.2951395141835	12.4219991581015
PSMC3_P17980	PSMC3	26S protease regulatory subunit 6A	17.9563176988458	17.8171688451118	17.8600154830768	17.9337994802292	17.9541151110239	17.7428335798233	17.5909000579653	17.7041845728482	17.798164135171	17.8025157292654
TCP1_P17987	TCP1	T-complex protein 1 subunit alpha	18.2808568615348	18.2372524041615	18.115631202925	18.0648619223885	18.191557264928	17.9716810012696	17.9485553029919	18.0092134711978	17.9787712772382	18.0070866134365
PTPN1_P18031	PTPN1	Tyrosine-protein phosphatase non-receptor type 1	19.000117290416	19.0473766692912	19.1761457004713	19.0724659072476	19.0473766692912	19.0836857245972	19.1457913292685	19.1335913976425	19.1223619164826	19.1625376615856
ERCC2_P18074	ERCC2	TFIIH basal transcription factor complex helicase XPD subunit	16.2642079838401	15.7817024484459	15.9778819527351	16.1485222102695	16.0777334857652	16.0985398389443	15.9664734757058	16.3516740460145	16.0971294911417	16.0171771439206
RPL35A_P18077	RPL35A	60S ribosomal protein L35a	15.6924108495122	15.6072855255581	15.5994227244749	15.5866364966937	15.7010299645185	15.8007544319014	15.7752987150219	15.6017690155223	15.7624126581062	15.7424940142579
ITGB5_P18084	ITGB5	Integrin beta-5	16.7805738853212	16.8508908873551	16.936925001192	16.8349607098222	16.730701894417	17.0932862474362	17.0526080905519	17.0366083614056	17.1582783833133	17.0597914974047
ARF4_P18085	ARF4	ADP-ribosylation factor 4	16.6388684173465	16.802943925763	16.7675324021386	16.8117561152167	16.7297720222152	16.5674307451218	16.4587240922808	16.3409066745409	16.5656008503003	16.6542936551175
RPL7_P18124	RPL7	60S ribosomal protein L7	17.1239214853864	16.9100639838236	17.0701665481648	17.0622598057905	17.0768648917318	17.1235223809346	17.0359011925627	16.9151462401537	17.1206419026727	17.1148941369312
VCL_P18206	VCL	Vinculin	19.9767461592024	19.9345579186362	19.6879457870809	19.814589789788	19.7989636408867	19.5308851888398	19.4001513745377	19.6164653153196	19.5604072261461	19.5818017677756
PTPRA_P18433	PTPRA	Receptor-type tyrosine-protein phosphatase alpha	16.965004198991	17.1483129501662	17.2511840583573	17.1309635699606	17.0506396754475	17.2757891288611	17.2379513023505	17.0811279517912	17.1646311429588	17.3852832308786
SON_P18583	SON	Protein SON	18.460202086278	18.4999359763296	18.5965385533237	18.460202086278	18.460202086278	18.8507599867973	18.8994393590112	18.6312993587818	18.8299042453117	18.7977595212245
NELFE_P18615	NELFE	Negative elongation factor E	16.0904908349529	16.0381028728476	16.0385637697059	16.0950620186274	16.0688601317713	16.2960080477035	16.2417212768264	16.3767934185678	16.0787465511251	16.267875069957
RPL17_P18621	RPL17	60S ribosomal protein L17	14.6416100919349	14.7126032236592	14.8497644812691	14.8753202992392	14.9225121457679	14.8676766304021	14.6334396496789	14.4196179083998	14.7552744173756	14.8588416978718
PGAM1_P18669	PGAM1	Phosphoglycerate mutase 1;Phosphoglycerate mutase 2	16.5753373731323	16.739658844904	16.4916069415138	16.8089339821693	16.6853913945913	16.4382802456761	16.3132084530961	16.2083706055118	16.6952674723637	16.5371351128089
RCC1_P18754	RCC1	Regulator of chromosome condensation	16.9972627399121	17.0345814557159	16.9266734256653	17.0136031735463	17.0469829654958	17.1132135477574	17.0821464607667	17.1726342378123	17.1138601854766	17.1244319321298
SDC1_P18827	SDC1	Syndecan-1	13.7514543266134	13.8598418770347	13.8109963578725	13.7750942534241	13.740300933037	13.5996765793447	14.1566030410893	13.7153861751249	13.9906353298244	13.7023022477443
ATF1_P18846	ATF1	Cyclic AMP-dependent transcription factor ATF-1	13.5273352023598	12.9561904313026	13.5986497977308	13.6068934162497	13.5648301767266	14.1566030410893	13.9523412205898	13.8408063687008	14.0255937602966	13.886310272065
ATF6_P18850	ATF6	Cyclic AMP-dependent transcription factor ATF-6 alpha;Processed cyclic AMP-dependent transcription factor ATF-6 alpha	15.044239757811	14.9952950499606	15.1315960824725	15.1334166227846	15.0582032441014	14.9699502840654	15.0308974139999	14.8588416978718	15.1012343428717	15.0554364253799
LIG1_P18858	LIG1	DNA ligase 1	16.635791585363	16.5039528278273	16.5625249844321	16.6407118496942	16.7130290288936	16.884522432163	16.6980150309198	16.8684451638566	16.7850832010862	16.8052299539975
ATP5J_P18859	ATP5J	ATP synthase-coupling factor 6, mitochondrial	13.8783804805299	14.0428465937331	14.4594038529953	14.2867114236759	14.421250783911	14.2801614802797	14.4835244237158	14.2867114236759	14.4615536109886	14.560354088926
XRCC1_P18887	XRCC1	DNA repair protein XRCC1	16.1040040321456	16.1083473736118	16.0222387109052	16.0079520378753	16.1362631619955	16.1049811996396	16.1292118554923	16.2412668729913	16.0688601317713	16.1269170494764
PAM_P19021	PAM	Peptidyl-glycine alpha-amidating monooxygenase;Peptidylglycine alpha-hydroxylating monooxygenase;Peptidyl-alpha-hydroxyglycine alpha-amidating lyase	15.9363258930081	16.0555878868945	16.1125055729376	16.0099861726998	15.8827373038077	16.0532895282599	16.0197118507614	15.9772077213764	16.0493068471412	15.9576641467989
PLCG1_P19174	PLCG1	1-phosphatidylinositol 4,5-bisphosphate phosphodiesterase gamma-1	17.0164754637227	16.9246136982806	16.884522432163	17.0170498403236	17.0170498403236	16.8526285839417	16.7996718843961	16.7788783710398	16.8136475622282	16.8367263887199
CD58_P19256	CD58	Lymphocyte function-associated antigen 3	16.4103251994656	16.3163258792259	16.4737675904662	16.3572849629656	16.4348325864054	16.6034439312654	16.4941840614119	16.4095019004213	16.5558826190585	16.5741498997292
VCAM1_P19320	VCAM1	Vascular cell adhesion protein 1	12.3880473177357	12.5825567994847	12.3092340656473	12.3673408230007	12.3988853624463	13.0616184582053	13.2911362838389	13.3048213875064	13.1309295205081	13.1743372180045
NCL_P19338	NCL	Nucleolin	17.1965377701459	17.1949786821094	16.9286624994061	17.0607427599291	17.1399821556227	17.320129257699	17.3502370855376	17.256150047657	17.3367627493711	17.1897526744215
HK1_P19367	HK1	Hexokinase-1	19.4192097070269	19.3105801754378	19.4943443470238	19.5495298850881	19.5133053151848	19.740890616503	19.3939879011256	19.5977209659241	19.5308851888398	19.5604072261461
POLR2C_P19387	POLR2C	DNA-directed RNA polymerase II subunit RPB3	16.0323117078831	15.8363190028573	16.1221508538693	16.0363248584972	16.0681989399914	16.2112651838072	16.191106696292	16.2190906017493	16.2142601947339	16.1652992519365
POLR2E_P19388	POLR2E	DNA-directed RNA polymerases I, II, and III subunit RPABC1	16.0787465511251	15.7677344679918	16.0781516395584	16.0159313110448	16.133351794865	16.3335629174567	16.2837098085061	16.3633225663126	16.3490636892466	16.2038589885343
NDUFV2_P19404	NDUFV2	NADH dehydrogenase [ubiquinone] flavoprotein 2, mitochondrial	17.5920678042877	17.7240387897779	17.7068700360294	17.609722638623	17.6311619422541	17.7131841327573	17.6942038231138	17.7203828543222	17.7109812834901	17.7052769650313
ELK1_P19419	ELK1	ETS domain-containing protein Elk-1	11.7700541862988	11.9831610081537	11.2202134465482	11.793847492153	11.8538566411088	12.027066259807	11.9525867680623	12.2352777064627	11.6885101077006	12.1058314388849
TNFRSF1A_P19438	TNFRSF1A	Tumor necrosis factor receptor superfamily member 1A;Tumor necrosis factor receptor superfamily member 1A, membrane form;Tumor necrosis factor-binding protein 1	15.7271085789126	16.225328524773	15.8358328405762	15.7332180453394	15.7555985134446	15.7631132782933	16.060356796043	15.8725041115557	15.8091495223899	15.8296269948126
GGT1_P19440	GGT1	Gamma-glutamyltranspeptidase 1;Gamma-glutamyltranspeptidase 1 heavy chain;Gamma-glutamyltranspeptidase 1 light chain;Putative gamma-glutamyltranspeptidase 3;Putative gamma-glutamyltranspeptidase 3 heavy chain;Putative gamma-glutamyltranspeptidase 3 light chain;Inactive gamma-glutamyltranspeptidase 2	16.1269170494764	16.2730294496438	16.3473216187141	15.9325073963595	16.1746565458473	16.7572158059954	16.7943741802089	16.6481418910466	16.7219310807115	16.6463099783577
ERCC3_P19447	ERCC3	TFIIH basal transcription factor complex helicase XPB subunit	15.0575758030803	15.1501205069349	14.932467064194	15.233586551849	15.1300152653059	15.1271318811939	15.1520899536454	15.2590742147644	15.2070629946712	15.218838981035
TRIM21_P19474	TRIM21	E3 ubiquitin-protein ligase TRIM21	16.0666037558007	16.1121438510321	16.1657566224787	16.1883453815766	16.1567948161579	16.0099861726998	16.0505060534917	16.0914156466054	16.071631159189	16.1076808876045
TFEB_P19484	TFEB	Transcription factor EB;Transcription factor E3	13.809764659333	13.5809680669825	13.6960779785392	13.723158298473	13.888308791625	14.1019581297787	14.1030762364306	13.8208552245574	14.2433461856355	14.2212448540129
EIF2AK2_P19525	EIF2AK2	Interferon-induced, double-stranded RNA-activated protein kinase	15.4376209597119	15.502393764585	15.4317145775149	15.4363352891492	15.4296355067234	15.3836193610676	15.433653590556	15.469804408211	15.3255147893048	15.4061754543053
SRM_P19623	SRM	Spermidine synthase	17.6199112542359	17.4106841506377	17.5330952986324	17.4056662322518	17.4869113752287	17.1801558004333	17.038936442374	17.162911863466	17.1698378734366	17.1470777961757
SLC9A1_P19634	SLC9A1	Sodium/hydrogen exchanger 1	14.4972716822544	14.7777510454277	14.7653649133279	14.6675666278938	14.7879077765504	14.7267419975747	14.7874253737884	14.5744871879179	14.767084324244	14.89746337138
CSNK2A2_P19784	CSNK2A2	Casein kinase II subunit alpha	16.2646897714254	16.3063217127506	16.2261781241523	16.2722576777395	16.3695703815244	16.2760237431505	16.3355460105056	16.3429688732288	16.201472310308	16.3024861841145
RXRA_P19793	RXRA	Retinoic acid receptor RXR-alpha	10.4172860072376	11.5774216319749	10.2402935433219	10.8608154967344	10.9302921005157	11.1835648319917	10.8132602414472	11.4917610610318	10.8681946116636	10.9959713750205
NFKB1_P19838	NFKB1	Nuclear factor NF-kappa-B p105 subunit;Nuclear factor NF-kappa-B p50 subunit	16.374128508952	16.3901853863863	16.2150674653515	16.2587540666908	16.1523397568402	15.9968961457852	15.9273176434624	15.9907487464258	16.0678148442848	16.0985398389443
FST_P19883	FST	Follistatin	11.0681461851781	10.7124147391463	11.7725513432785	11.5301798405889	11.8517311757715	11.1607165683797	11.3173691401515	11.5271158798667	11.6255161496533	11.5825578713313
TYMP_P19971	TYMP	Thymidine phosphorylase	17.0188654707033	17.2773557712832	16.840316057876	16.8147273823642	16.822923365897	16.6743600104394	17.0469829654958	16.8435428024419	16.6222841115516	16.5102340269771
ATP2B1_P20020	ATP2B1	Plasma membrane calcium-transporting ATPase 1	17.1686426457071	17.26777371163	17.3531807627853	17.2361618794074	17.2060922503076	17.2060922503076	17.3399768158973	17.3241411268363	17.2080611084995	17.2202481061119
HLA-DPA1_P20036	HLA-DPA1	HLA class II histocompatibility antigen, DP alpha 1 chain	15.2254312095491	15.1821814194936	15.320203286076	15.1647455580384	15.2451490931496	15.3742710182163	15.3260311910549	15.3349132455882	15.3083502815689	15.502393764585
HLA-DRB1_P20039	HLA-DRB1	HLA class II histocompatibility antigen, DRB1-11 beta chain;HLA class II histocompatibility antigen, DRB1-12 beta chain	11.4525114332835	11.3573954974371	11.4017932906857	10.7299904115734	10.5999691130802	11.3963988468382	11.5364621193155	11.545988151027	11.6028701877075	11.0652520389603
EIF2S2_P20042	EIF2S2	Eukaryotic translation initiation factor 2 subunit 2	16.4095019004213	16.3348850336065	16.2100148860315	16.3507508479702	16.3863677835165	16.0731730321092	16.0121455965288	16.1338527104846	16.1950897059826	16.1507454807038
ANXA7_P20073	ANXA7	Annexin A7	18.3748119182156	18.4821583827068	18.5981451419493	18.4788095044802	18.4353549814347	18.6637098113266	18.4451999865414	18.3748119182156	18.4808031630242	18.4808031630242
TBP_P20226	TBP	TATA-box-binding protein;TATA box-binding protein-like protein 2	12.1270473849827	12.302915506569	12.3531956258695	12.0907291744686	11.9854763543391	12.2737883298283	12.3531956258695	12.1041505353675	12.2516837718546	12.1474631379617
CCNA2_P20248	CCNA2	Cyclin-A2	13.1149757259796	13.0348462028097	13.1804575306436	13.1726968833185	13.1013812398661	13.1437810942291	13.1988064245505	13.2366506993286	13.1459989537463	13.1569643937345
BTF3_P20290	BTF3	Transcription factor BTF3	15.7501585637309	15.7955813751007	15.6814150302768	15.9352056744769	15.9840159504838	15.5999841945689	15.4516249186589	15.6008118707972	15.7240268728036	15.9113806147907
RAB4A_P20338	RAB4A	Ras-related protein Rab-4A	14.1529394718858	14.3300983631633	14.2781336529374	14.4048944183702	14.4263013817977	14.4552526965338	14.4580026387991	14.3244759878609	14.3776735688031	14.3326021522914
RAB5A_P20339	RAB5A	Ras-related protein Rab-5A	16.6985429608995	17.051184317998	16.8655312713367	16.8452751810412	16.731240635525	16.7551827026661	17.2981003100443	16.7223941074671	16.9013883294702	16.8164283806367
RAB6A_P20340	RAB6A	Ras-related protein Rab-6A	18.3214976258463	18.3315707667207	18.460202086278	18.3504836624898	18.3668576799468	18.4768605822047	18.4004463273209	18.495859266649	18.455480751749	18.4421985616709
MSH3_P20585	MSH3	DNA mismatch repair protein Msh3	14.1145342295833	13.7148669299491	13.7242980179479	13.7992551837523	13.9129509414725	13.9922753631825	13.7102366897108	14.2148024301139	14.0165990457574	13.8848515134128
MX1_P20591	MX1	Interferon-induced GTP-binding protein Mx1;Interferon-induced GTP-binding protein Mx1, N-terminally processed	14.2660244551385	14.2552324801376	14.0873706883675	14.2853919541721	14.1870015635188	14.2660244551385	14.1253809657475	14.3185241876404	14.1854780450146	14.3580710507332
PSMB1_P20618	PSMB1	Proteasome subunit beta type-1	17.5752202410463	17.5011587349096	17.3943897350588	17.4646295171249	17.4183945845397	17.256150047657	17.2956276120085	17.1542226864796	17.3124516366601	17.3409685084763
M6PR_P20645	M6PR	Cation-dependent mannose-6-phosphate receptor	16.7908545149481	16.9727062589515	17.0811279517912	16.964536174319	16.9694375682186	16.8899484970989	17.0288750895859	17.2269481381732	16.7497443686733	16.856534373044
COX5A_P20674	COX5A	Cytochrome c oxidase subunit 5A, mitochondrial	16.7261088511329	16.822242599412	16.9439372914836	16.6363539696355	16.6994738192135	16.9223678833818	16.8914379639075	16.8577689130414	16.8568889069795	16.7641976532436
LMNB1_P20700	LMNB1	Lamin-B1	19.6760529236207	19.740890616503	19.8728179699477	19.8728179699477	19.8616152795896	19.9767461592024	19.9767461592024	20.1479870353307	19.9767461592024	20.0110506143122
BCL3_P20749	BCL3	B-cell lymphoma 3 protein	11.3698781861528	12.0105468253223	11.6917261879167	11.8420256525431	11.6028701877075	11.7280467626231	11.9640372584859	11.8259333056835	11.8046174150822	11.9892872625331
CAST_P20810	CAST	Calpastatin	17.8324060395905	17.7098702689405	17.7041845728482	17.887986628973	17.7228425963582	17.4827789345638	17.3371243531957	17.3108876590975	17.4688528883606	17.5703061950186
IMPDH1_P20839	IMPDH1	Inosine-5-monophosphate dehydrogenase 1	16.531644469308	16.3906618714201	16.5338806357985	16.5861610654926	16.5472565135124	16.3315981954797	16.1214623477796	16.1898453542139	16.3725594163757	16.3652703130257
COL5A1_P20908	COL5A1	Collagen alpha-1(V) chain	17.0288750895859	17.0435355921557	17.0226910308818	17.0244043427439	17.0210057157641	17.0341830338604	17.0149453206225	17.0219888349179	17.0887100911777	17.1767365004614
AGA_P20933	AGA	N(4)-(beta-N-acetylglucosaminyl)-L-asparaginase;Glycosylasparaginase alpha chain;Glycosylasparaginase beta chain	14.7407752907329	15.4799959928909	14.9835971857351	14.6179249243294	14.8244746023925	15.5391968766404	15.3898936854485	15.3108279031638	15.415487901814	15.3679103880085
RASA1_P20936	RASA1	Ras GTPase-activating protein 1	17.3094303698519	17.0866609212784	17.1379210558729	17.2467308524218	17.2092895683532	16.9874921030373	16.7812000341785	16.7957706264746	17.054522091025	17.1510949046967
CDK11A_Q9UQ88	CDK11A	Cyclin-dependent kinase 11A;Cyclin-dependent kinase 11B	17.4354185768237	17.3469582447187	17.0969373155885	17.4476116896755	17.4904686406816	17.6893212196864	17.6016754528823	17.6338526250315	17.700840781955	17.6050527799072
GSTM3_P21266	GSTM3	Glutathione S-transferase Mu 3	16.8205752478823	16.7176873883999	16.6376007262956	16.6348095572754	16.6891638812214	16.3200761647025	16.202662065439	16.3285646187047	16.365591227339	16.3135797809104
ATP6V1B2_P21281	ATP6V1B2	V-type proton ATPase subunit B, brain isoform	18.0462196064404	18.0509419761908	18.0444665978768	18.0488233766346	18.0307232251064	17.7358734761957	17.609722638623	17.7358734761957	17.6247430491971	17.6074637710905
ATP6V1C1_P21283	ATP6V1C1	V-type proton ATPase subunit C 1	16.6339639577442	16.8955744337048	16.577776435574	16.7223941074671	16.6401405861555	16.2038589885343	16.0863610253445	16.080540122805	16.1577668911555	16.153021659665
CSRP1_P21291	CSRP1	Cysteine and glycine-rich protein 1	13.7997187716951	13.7504985871015	13.6586452178588	13.7095265749453	13.6791263425398	13.2707333497915	13.1662082973013	13.636432753856	13.0348462028097	13.5230982936807
FLNA_P21333	FLNA	Filamin-A	20.6742252434581	20.6742252434581	20.611948185306	20.6742252434581	20.6742252434581	20.6742252434581	20.5023193569756	20.8640483279106	20.5636608427582	20.5286927939279
MAOA_P21397	MAOA	Amine oxidase [flavin-containing] A	13.3455566515759	13.1735471534479	13.5739771324233	13.4592172784804	13.4075204442449	13.1739421857262	13.4116064373615	13.2953462089326	13.1826720353556	13.1280548836848
ACO1_P21399	ACO1	Cytoplasmic aconitate hydratase	18.4704098147994	18.3893419025617	18.3117873072577	18.4306224217897	18.3196209139336	18.081695574633	17.9030937292457	18.090366715424	18.0409510569523	18.0955510584261
FPR1_P21462	FPR1	fMet-Leu-Phe receptor	11.8867351969428	12.037386226125	11.9091837121522	12.0351697210722	11.9317481513125	12.0290415214205	11.6917261879167	11.9927202583129	11.793847492153	11.8904684531712
TNFAIP3_P21580	TNFAIP3	Tumor necrosis factor alpha-induced protein 3;A20p50;A20p37	9.94067525341359	11.0230902915138	10.6849192097159	10.3678521225919	10.3678521225919	10.4758340368032	9.99272046218294	10.0172353188044	10.7519415913201	10.4649151571792
NT5E_P21589	NT5E	5-nucleotidase	17.8074355961318	17.9162809497469	17.9848945185955	17.9440864315275	17.8915696651322	18.2280778156023	18.2780100101364	18.1339798474808	18.191557264928	18.225061048683
TAF1_P21675	TAF1	Transcription initiation factor TFIID subunit 1;Transcription initiation factor TFIID subunit 1-like	16.1179519845973	16.2937957959006	16.0992914261896	16.236445569104	16.1439204674032	16.3417003816064	16.2964596404535	16.3588185216529	16.070648495345	16.1674092224373
MDK_P21741	MDK	Midkine	15.5303015665736	15.5387600126873	15.7684552209571	15.6488372693185	15.6072855255581	15.6087680334682	15.5796467941279	15.4929969696155	15.6808138110448	15.7203765069446
VDAC1_P21796	VDAC1	Voltage-dependent anion-selective channel protein 1	19.7296171564531	19.8809371548168	20.0110506143122	19.8616152795896	19.9032952243278	19.9500566173906	20.0110506143122	19.9903973181192	19.9345579186362	20.0852802895564
ERBB3_P21860	ERBB3	Receptor tyrosine-protein kinase erbB-3	12.9752857077416	12.5664403021302	12.9686332332948	12.7955663966089	12.9597911175887	13.1739421857262	13.2489771977631	13.3702755277662	13.069036793534	13.1473437950611
SDHB_P21912	SDHB	Succinate dehydrogenase [ubiquinone] iron-sulfur subunit, mitochondrial	18.1372528044481	18.1996009953717	18.3214976258463	18.1795244219683	18.1472021514155	18.4421985616709	18.4471868029977	18.3950286196263	18.3736710709188	18.4252169645355
CD9_P21926	CD9	CD9 antigen	11.2142390353098	14.1615176172145	11.5364621193155	11.4757193205689	11.6843759575824	11.4674379891281	13.8848515134128	12.0867338428953	11.8375630034715	12.055329243478
BCKDHB_P21953	BCKDHB	2-oxoisovalerate dehydrogenase subunit beta, mitochondrial	15.8352110272103	15.9259730516747	15.952087863509	15.8725041115557	15.8041424829796	15.8208255010439	15.9853601367889	15.9035360853891	15.9061940286063	15.8387055588768
COMT_P21964	COMT	Catechol O-methyltransferase	17.4045807423916	17.5361193084107	17.5038113175301	17.3258144148134	17.3683667065934	17.4509892260056	17.5635966415128	17.4354185768237	17.4630784192784	17.5776818943911
TGM2_P21980	TGM2	Protein-glutamine gamma-glutamyltransferase 2	19.4781863928791	19.3784319536455	19.2612328378533	19.409990203759	19.3784319536455	19.0473766692912	18.9073267637977	19.0622918771033	18.9255404251558	19.000117290416
MUT_P22033	MUT	Methylmalonyl-CoA mutase, mitochondrial	15.6337012301287	15.7925835883152	15.9004595892157	15.7424940142579	15.7424940142579	15.9302021580226	15.965916959856	15.9918788717685	15.9325073963595	15.9709522286955
OSBP_P22059	OSBP	Oxysterol-binding protein 1	17.4170215243437	17.3149915433075	17.2366438788545	17.2975899631356	17.3365192387364	17.1668300694259	17.2215236383147	17.2608282496024	17.1893842451693	17.0571622895053
PCMT1_P22061	PCMT1	Protein-L-isoaspartate(D-aspartate) O-methyltransferase	17.8127926482845	17.8161606614973	17.7621381042896	17.7815291548859	17.8337993184025	17.7262124727914	17.776463129606	17.798164135171	17.6710526654553	17.6824914119001
FUT4_P22083	FUT4	Alpha-(1,3)-fucosyltransferase 4	12.6026013744718	13.1152584512041	12.5324422987065	12.6550364854788	13.1852938424475	13.2353998559288	13.675808331211	13.4658799039298	13.7761088416696	13.9942038973928
FBL_P22087	FBL	rRNA 2-O-methyltransferase fibrillarin	14.7859898934858	15.0299189196411	14.5656211563554	14.5386941940162	14.7267419975747	14.8508019672593	15.3004599308285	14.9145991505648	14.737025956743	14.6822466399284
GART_P22102	GART	Trifunctional purine biosynthetic protein adenosine-3;Phosphoribosylamine--glycine ligase;Phosphoribosylformylglycinamidine cyclo-ligase;Phosphoribosylglycinamide formyltransferase	17.775350881574	17.7922835577067	17.6129213162476	17.6125870124178	17.69928079751	17.3896998127302	17.2183470993001	17.3035291225643	17.3324339016103	17.2779886435069
PAICS_P22234	PAICS	Multifunctional protein ADE2;Phosphoribosylaminoimidazole-succinocarboxamide synthase;Phosphoribosylaminoimidazole carboxylase	18.0835586627679	17.9912072901703	17.9162809497469	17.9727902509767	17.9621921824369	17.6793189317523	17.5302617914134	17.5885179463804	17.5497110172523	17.5766527864288
IDS_P22304	IDS	Iduronate 2-sulfatase;Iduronate 2-sulfatase 42 kDa chain;Iduronate 2-sulfatase 14 kDa chain	14.7844512623687	14.6719118105738	14.6812810425068	14.7986769757204	14.6639895734632	14.5940826329187	14.5263543256074	14.5968170933805	14.7552744173756	14.6911214660436
SCP2_P22307	SCP2	Non-specific lipid-transfer protein	17.3179052590719	17.2551228135794	17.3531807627853	17.3365192387364	17.2614377800034	17.2933517469144	17.285970137089	17.2234778441523	17.2494503317582	17.2321040399826
UBA1_P22314	UBA1	Ubiquitin-like modifier-activating enzyme 1	19.0836857245972	19.0937849401389	18.9383107948321	19.0622918771033	19.0847109281457	18.8004016093822	18.7297956717213	18.7709293719959	18.7052463200005	18.8087725975122
ENPP1_P22413	ENPP1	Ectonucleotide pyrophosphatase/phosphodiesterase family member 1;Alkaline phosphodiesterase I;Nucleotide pyrophosphatase	16.7903742879006	16.9911213669816	16.9762462794286	16.959236130815	16.9469497831693	17.125955668791	17.1653504441702	17.5998301079242	17.0924909616101	17.1596833954497
FDXR_P22570	FDXR	NADPH:adrenodoxin oxidoreductase, mitochondrial	18.4004463273209	18.2092824486836	18.3186978009774	18.455480751749	18.4768605822047	18.3551535111492	18.4306224217897	18.4913730549865	18.4083308122955	18.3981216136212
HNRNPA2B1_P22626	HNRNPA2B1	Heterogeneous nuclear ribonucleoproteins A2/B1	20.4823892835314	20.3655587466402	20.4823892835314	20.5286927939279	20.5286927939279	21.0116729273282	21.0116729273282	20.909351404589	21.0116729273282	21.0116729273282
RFX1_P22670	RFX1	MHC class II regulatory factor RFX1	15.0404778326927	14.9862779446282	14.8583019982583	15.0314955248091	15.1379151965362	15.1821814194936	15.0771312348857	15.1580590771548	15.1689646575294	15.1606973544968
CALB2_P22676	CALB2	Calretinin	17.0682704104835	16.9384122821809	16.9428752890958	17.0105545447801	16.9924393887078	16.9100639838236	16.7146897805287	16.8666106432206	16.8962603274511	16.9013883294702
CBL_P22681	CBL	E3 ubiquitin-protein ligase CBL	16.6110309059259	16.7118081730315	16.4766458130133	16.5497005004934	16.528235468632	16.2964596404535	16.2357681899634	16.6681160147858	16.4076347211578	16.4024281770207
IGFBP4_P22692	IGFBP4	Insulin-like growth factor-binding protein 4	14.4390522893396	14.5999232011081	14.4792604365722	14.4425464349624	14.4364569305658	15.1344218709441	15.2807114124943	15.0616294459042	15.0935882984252	15.1184587019274
PRKACB_P22694	PRKACB	cAMP-dependent protein kinase catalytic subunit beta	15.2913670948318	14.9604405952575	15.177446645841	15.1907163981345	15.2229534683987	15.0569266639372	14.7844512623687	14.7524581710527	15.0467481609511	15.1783355829434
UQCRC2_P22695	UQCRC2	Cytochrome b-c1 complex subunit 2, mitochondrial	18.4432805211156	18.5453529268972	18.611106952749	18.4643128085424	18.4421985616709	18.5610007405537	18.5534737646457	18.4788095044802	18.5453529268972	18.5113989329779
EVI2A_P22794	EVI2A	Protein EVI2A	15.6384068866675	15.6450035021816	15.8352110272103	15.8827373038077	15.7380064598891	14.9036597043977	15.0250650013816	14.7009008636846	14.822464569462	15.0037875719206
FECH_P22830	FECH	Ferrochelatase, mitochondrial	16.9542483547011	16.9844117014993	17.0891255960392	17.0099220535172	17.1270313658855	17.2502479915644	17.2418698653603	17.2467308524218	17.2889960092559	17.3022288201892
XPA_P23025	XPA	DNA repair protein complementing XP-A cells	13.7381208704714	13.6873914058303	13.4784979716505	13.7449088239351	13.4848123337929	13.8160051498001	13.5795126994398	13.7294958803619	12.8403316001762	14.1690970094562
TCEA1_P23193	TCEA1	Transcription elongation factor A protein 1	17.4509892260056	17.3754631911509	17.3887127403453	17.6924070307456	17.5171541439286	17.2573589311744	16.8703725573784	17.2804919166849	17.1778285069412	17.2956276120085
ITGA6_P23229	ITGA6	Integrin alpha-6;Integrin alpha-6 heavy chain;Integrin alpha-6 light chain;Processed integrin alpha-6	19.5428424794538	19.6164653153196	19.7989636408867	19.6502584463072	19.6760529236207	19.8809371548168	19.9135105294699	19.814589789788	19.814589789788	19.8728179699477
SFPQ_P23246	SFPQ	Splicing factor, proline- and glutamine-rich	18.8994393590112	18.8004016093822	18.702147913111	18.8472075218223	18.9358321508541	19.386621447745	19.3244133061387	19.109254294515	19.3009470775789	19.2545041202924
TUBG1_P23258	TUBG1	Tubulin gamma-1 chain;Tubulin gamma-2 chain	17.090885637056	17.0821464607667	16.9990216322185	17.0882945863161	17.1470777961757	17.0422579218071	17.0774322126739	17.2253843556661	17.0141455191471	17.2410370513335
PPIB_P23284	PPIB	Peptidyl-prolyl cis-trans isomerase B	17.9472907023786	18.258794009153	17.9472907023786	17.8065738075956	17.879470447997	17.7878394923181	17.9978203781446	17.6963282500699	17.8324060395905	17.7642592235195
KAL1_P23352	KAL1	Anosmin-1	13.5729183466976	13.1935081498741	13.633866543864	13.6540822696413	13.5855833660595	13.0111239440026	12.7999041883549	13.0633135073986	12.8876193307939	13.0251867559879
ME2_P23368	ME2	NAD-dependent malic enzyme, mitochondrial	17.0251807888523	17.0198669018038	17.1624904889656	17.0682704104835	17.0629982844201	17.3270308927207	17.3283663288559	17.2538718201613	17.2361618794074	17.2614377800034
WARS_P23381	WARS	Tryptophan--tRNA ligase, cytoplasmic;T1-TrpRS;T2-TrpRS	17.1460025054295	16.9808275116027	17.017756247796	17.0821464607667	17.0882945863161	16.6021397583044	16.5134748586156	16.6363539696355	16.5757048805016	16.6793754985935
RPS3_P23396	RPS3	40S ribosomal protein S3	18.578043935101	18.7977595212245	18.6637098113266	18.6312993587818	18.7327487552667	18.853263249929	19.007521415479	18.8939035702817	18.8266502747082	18.8419727481426
MYF6_P23409	MYF6	Myogenic factor 6	11.5301798405889	11.7979797867786	11.3504589783093	11.0383567195141	11.5576348699227	11.1430911368462	10.9416612688341	11.2202134465482	10.8829656829778	10.3319080671995
RPS6KB1_P23443	RPS6KB1	Ribosomal protein S6 kinase beta-1	13.8109963578725	13.4294174294452	13.6521896182026	13.7953318672528	14.0325217855676	13.5211767261469	13.6842773020574	14.0125099288117	13.6068934162497	13.5795126994398
JAK1_P23458	JAK1	Tyrosine-protein kinase JAK1	17.0366083614056	17.1166199519889	17.1819505817493	17.1005626938391	17.0850640833938	16.9750130853111	17.090885637056	17.0003134239639	17.0099220535172	17.0862202308922
PTPRB_P23467	PTPRB	Receptor-type tyrosine-protein phosphatase beta;Receptor-type tyrosine-protein phosphatase O	13.9330904555467	14.2737728704186	14.4158400404465	14.3031873714619	14.0494558353848	14.3644818740318	14.0856015720336	13.8350426794348	14.261302342943	14.3251688430539
PTPRE_P23469	PTPRE	Receptor-type tyrosine-protein phosphatase epsilon	17.0744976426567	17.2083245309207	17.212157410487	17.1182070320867	17.1919575683573	17.2538718201613	17.2312766553232	17.1982219514287	17.282217055665	17.238448710052
PTPRG_P23470	PTPRG	Receptor-type tyrosine-protein phosphatase gamma	16.4058267343238	16.7637327556349	16.5674307451218	16.3927439772926	16.462900152645	16.672022034983	16.9354592252599	16.6248499897906	16.6056701839653	16.6793754985935
SP100_P23497	SP100	Nuclear autoantigen Sp-100	16.102840254851	15.9616205838694	16.2408358840944	16.1922442334521	16.1657566224787	16.4678185629673	16.3957069719179	16.6472412475345	16.3952285803189	16.4159395495603
AHCY_P23526	AHCY	Adenosylhomocysteinase	18.0634528145635	18.0152883860475	17.8379804624489	18.0220418198972	17.9464271229823	17.665741976473	17.5076433954194	17.6727086173501	17.6320993115343	17.6393488071974
CFL1_P23528	CFL1	Cofilin-1	11.6383064972654	10.8961066392176	11.2621400373234	11.5801730102864	11.9091837121522	11.8235644590081	11.8918988141274	11.6756740320237	11.7431607428749	11.7105090763212
EIF4B_P23588	EIF4B	Eukaryotic translation initiation factor 4B	17.7631868789822	17.6037222830509	17.5442871251317	17.6016754528823	17.7131841327573	17.6199112542359	17.6291434721284	17.5874146459575	17.6064684435611	17.6214015365976
F8A1_P23610	F8A1	Factor VIII intron 22 protein	15.0189408505667	14.875634806099	14.8734294517122	14.9976945120644	15.0275378466466	14.8009083222319	14.7759088548103	14.8508019672593	14.8000554464083	14.8302409388966
ATP2B4_P23634	ATP2B4	Plasma membrane calcium-transporting ATPase 4	18.145933869291	18.2531684453331	18.3588044099932	18.1821811655753	18.225061048683	18.4153170287045	18.3383278299727	18.2110699587101	18.3748119182156	18.3685201713822
ITPKA_P23677	ITPKA	Inositol-trisphosphate 3-kinase A	12.1109483684215	12.7428716025632	11.8235644590081	11.6648887748422	11.9172214498145	12.0579459745198	12.3498707505588	12.5891349296931	12.1058314388849	11.849160295212
CPT2_P23786	CPT2	Carnitine O-palmitoyltransferase 2, mitochondrial	16.9405448163337	16.9351497406395	17.0882945863161	16.9126300990082	16.8862898197355	17.096219465403	17.1901211036736	17.0480231788492	17.0405321783275	17.0244043427439
DTYMK_P23919	DTYMK	Thymidylate kinase	17.0649956078751	17.1023408812329	17.0078786824286	17.0057639586671	17.0300167276104	17.0003134239639	17.1282117493558	17.125955668791	16.965004198991	16.9694375682186
RRM1_P23921	RRM1	Ribonucleoside-diphosphate reductase large subunit	14.2317746033174	14.4580026387991	14.3310623842263	14.3539667781367	14.4691556006288	14.3740220850969	14.2954868961562	14.3439854373817	14.4364569305658	14.3912496212027
CCND1_P24385	CCND1	G1/S-specific cyclin-D1	12.8403316001762	13.2171980634698	12.7575945296237	13.0960150730913	12.9992324859763	12.8540831325227	12.7074928291575	12.6493618095862	13.0934178415871	12.9462001648222
CHM_P24386	CHM	Rab proteins geranylgeranyltransferase component A 1	14.0659128685455	13.9747039840139	14.0961180741237	13.8037586857209	14.1106351474858	14.0826804907412	14.0568149866206	13.850209467011	13.9123101931969	13.8668705380499
NR2F2_P24468	NR2F2	COUP transcription factor 2;COUP transcription factor 1	16.3549507802094	16.2186041626264	16.3247082850356	16.5451209309911	16.4474099498738	16.5501158743544	16.4901452025648	16.7665594725083	16.6443882054344	16.730701894417
EEF1B2_P24534	EEF1B2	Elongation factor 1-beta	14.4162314561615	14.4774112233172	14.5331460463689	14.4484264070741	14.2564542078788	14.3824006363809	14.3270096755971	14.1904010269616	14.4182338145734	14.4084155409236
ATP5F1_P24539	ATP5F1	ATP synthase F(0) complex subunit B1, mitochondrial	13.0600839053559	13.1988064245505	13.4863993466273	12.8660178451844	13.5369299494949	13.5156226877145	13.3996701214676	13.3545894048619	13.6791263425398	13.6215977891016
AKAP5_P24588	AKAP5	A-kinase anchor protein 5	12.8134768659625	12.7828774646882	13.0044979411109	12.9232862640228	12.6716970223613	13.0856096409055	13.1557004403346	13.0296129238331	13.2587426362301	13.2114859177553
IGFBP6_P24592	IGFBP6	Insulin-like growth factor-binding protein 6	14.3561273636653	14.8525890590778	14.6154118965546	14.6883420842239	14.7740188769499	15.0135572699184	15.1907163981345	14.8490911151326	14.9287089385419	15.022400884233
ACP1_P24666	ACP1	Low molecular weight phosphotyrosine protein phosphatase	16.176382164212	16.4107410472645	16.0587085041776	16.0731730321092	16.0643027154841	16.0201292578885	16.3348850336065	16.1738481897995	15.8889186362577	15.8489741184221
ACAT1_P24752	ACAT1	Acetyl-CoA acetyltransferase, mitochondrial	17.9767160586921	18.0712828579708	18.1684946369568	18.0890855334599	18.0373139603281	18.1906051359366	18.1483523729423	18.0806178479461	18.1556928066399	18.1524869178863
TNC_P24821	TNC	Tenascin	14.0702822958652	14.2468803492802	14.0393438863201	13.9315908343947	14.0208579251858	14.1957252655045	14.3786808837507	14.2669609307589	14.2781336529374	14.2561914403237
MYL9_P24844	MYL9	Myosin regulatory light polypeptide 9	16.0622068051673	16.0933539013939	15.9467367616963	16.1208476299083	16.1107612274216	15.6817677501485	15.9038395477068	15.8527748689382	15.7152670884097	15.7785621233264
POLR2A_P24928	POLR2A	DNA-directed RNA polymerase II subunit RPB1	18.42295379693	18.4690648200913	18.5113989329779	18.4704098147994	18.4999359763296	18.695608714676	18.7406349587362	18.7127938275083	18.702147913111	18.6750936994697
CDK2_P24941	CDK2	Cyclin-dependent kinase 2;Cyclin-dependent kinase 3	15.5134657000202	15.4987214510885	15.2066210363745	15.4379178190617	15.4327514515854	15.5584845302373	15.3980353123897	15.7368987600565	15.5303015665736	15.4276872080041
APC_P25054	APC	Adenomatous polyposis coli protein	10.8829656829778	11.7023003391504	11.3383241912537	11.2331713385125	11.1430911368462	11.0900150174287	11.3941511734975	11.6457174413214	11.4814165747518	10.7602742263096
MCM3_P25205	MCM3	DNA replication licensing factor MCM3	18.2194165548573	18.1812422517782	18.1195517815663	18.1654612924789	18.1640252924004	18.302814888635	18.3117873072577	18.4004463273209	18.240308390714	18.2567451799571
NFYB_P25208	NFYB	Nuclear transcription factor Y subunit beta	12.7492705761891	13.098804868924	12.734657756023	12.8910320812602	12.7586507182923	12.9909610912969	13.0571943295289	13.1074067492124	13.0466292862896	13.1404322657561
MPST_P25325	MPST	3-mercaptopyruvate sulfurtransferase	17.3022288201892	17.4179437646434	17.3304943875873	17.3083930690785	17.2995283122686	17.3506631222318	17.3324339016103	17.3695784257532	17.3901368561823	17.4056662322518
RPS12_P25398	RPS12	40S ribosomal protein S12	14.9567449147219	14.8380192896685	15.0014330656873	14.9422586757167	15.1036989696471	15.2081210087429	14.9493507905386	14.8422875497395	15.0857584063144	15.2113138429609
BRD2_P25440	BRD2	Bromodomain-containing protein 2	13.0251867559879	12.7276943646024	13.2333618493209	13.2388141580882	13.3429957532233	13.4577815534537	13.3393566786015	13.346184159182	13.4216479081572	13.4193946168737
FAS_P25445	FAS	Tumor necrosis factor receptor superfamily member 6	13.1093501065314	12.8739863346136	13.7486716233779	13.0405820579021	13.539497873339	14.3725396243062	14.2999942194779	14.1957252655045	14.4396703247968	14.5091927808206
ZFP42_Q96MM3	ZFP42	Zinc finger protein 42 homolog;Transcriptional repressor protein YY1	13.1473437950611	12.8969403777473	12.7411011274657	12.8969403777473	13.19513480444	13.4723622383495	12.9947743137147	13.5840878390993	13.5013521187411	13.3276638046384
DNAJB1_P25685	DNAJB1	DnaJ homolog subfamily B member 1	17.0141455191471	17.0072943099325	16.9045394253227	17.0322131314988	17.017756247796	16.8824690229852	16.7257979079147	16.7972675777775	17.0345814557159	16.8762974359736
DNAJB2_P25686	DNAJB2	DnaJ homolog subfamily B member 2	15.3942925435024	15.9381674617694	15.4267583312576	15.4477456332542	15.3341942308605	15.3232866572424	16.1125055729376	15.3193613236014	15.3588337497789	15.4090203043317
ATP5A1_P25705	ATP5A1	ATP synthase subunit alpha, mitochondrial	19.9500566173906	20.0443048672021	20.1244408364071	20.0852802895564	20.0443048672021	20.0539577416781	19.9903973181192	20.0032070903591	20.0852802895564	20.0686468434454
CTSS_P25774	CTSS	Cathepsin S	13.5250786064788	13.6265207658588	13.6060584895342	13.4483478515461	13.5488846134427	13.6504808528614	13.3702755277662	13.6564274687882	13.5505160649088	13.7126145384552
PSMA1_P25786	PSMA1	Proteasome subunit alpha type-1	18.3588044099932	18.3789599171766	18.2110699587101	18.3842671385097	18.2656259541723	18.0195519563417	18.2965750117502	17.9767160586921	18.1000193740572	18.1666858981267
PSMA2_P25787	PSMA2	Proteasome subunit alpha type-2	16.9061825769888	16.8970853682553	16.7799452198914	16.862625127188	16.8558184102311	16.6054400825475	16.7297720222152	16.6938832399216	16.6099553228551	16.7164424829697
PSMA3_P25788	PSMA3	Proteasome subunit alpha type-3	17.3534980792984	17.3221625376504	17.3393603058662	17.208949645968	17.320129257699	17.4170215243437	17.5524206896169	17.4646295171249	17.4565317639674	17.3782270330765
PSMA4_P25789	PSMA4	Proteasome subunit alpha type-4	16.3156204521266	16.3238745027147	16.2195337054828	16.0476800352237	16.149762554891	16.0888152386561	16.2163289925867	16.0877948098231	16.0575161404353	15.9982076579313
CD40_P25942	CD40	Tumor necrosis factor receptor superfamily member 5	13.8524964230017	14.1643094475664	14.2027315620048	14.0081662218935	13.7849149224515	13.9878519937784	14.1241079168822	14.0443841941556	13.9871679796703	14.031620403968
ITGA3_P26006	ITGA3	Integrin alpha-3;Integrin alpha-3 heavy chain;Integrin alpha-3 light chain	18.8419727481426	19.1335913976425	19.0704221044348	18.9832017814533	18.9330360588907	18.9752385250905	19.1060567638766	19.037953770394	18.9802110069722	19.0229109696768
PTX3_P26022	PTX3	Pentraxin-related protein PTX3	17.6467252159566	17.7030696770446	17.7098702689405	17.6612466861088	17.5998301079242	17.5740647344961	17.5992831507387	17.5635966415128	17.5841250251918	17.5261176668269
MSN_P26038	MSN	Moesin	20.1613237878235	20.1037967978053	19.9345579186362	20.0539577416781	20.0686468434454	19.8728179699477	19.8809371548168	19.8430568994658	19.7989636408867	19.7989636408867
DDX6_P26196	DDX6	Probable ATP-dependent RNA helicase DDX6	18.1795244219683	18.2110699587101	18.1422921587616	18.218125248716	18.2444280668977	18.0262500305013	18.061679997677	18.1626324787616	18.1626324787616	18.1757997138539
CTNNA2_P26232	CTNNA2	Catenin alpha-2	15.9652117046787	15.7431559852013	15.5083446627551	15.3905490684487	15.4950490054194	15.1077717692323	14.8009083222319	15.0740886899257	15.2342985609884	14.9503838284064
DNMT1_P26358	DNMT1	DNA (cytosine-5)-methyltransferase 1	18.3621713902701	18.2489215810024	18.1598994470721	18.3291248435946	18.3540623466531	18.49208254066	18.497870410336	18.8087725975122	18.4744597150061	18.4913730549865
U2AF2_P26368	U2AF2	Splicing factor U2AF 65 kDa subunit	17.5206399859957	17.4509892260056	17.4711577437953	17.637855576553	17.6434547364674	17.6112967996113	17.6007515197119	17.6650717632318	17.6199112542359	17.7178800725322
RPL13_P26373	RPL13	60S ribosomal protein L13	17.9309650791109	18.0064945848083	18.0181698227791	17.9621921824369	17.9301453379726	18.0941975465503	18.0857849368845	18.0409510569523	18.1239882293586	18.0648619223885
CHML_P26374	CHML	Rab proteins geranylgeranyltransferase component A 2	14.5459637247484	14.3704502404412	14.3888371985495	14.5578262540054	14.5363074601268	14.1974732763024	14.3479747329281	14.6788489097033	14.4158400404465	14.3529296424554
IVD_P26440	IVD	Isovaleryl-CoA dehydrogenase, mitochondrial	17.0871016116645	17.1717725915712	17.1464549561893	16.9273055140251	17.0072943099325	17.1860797890795	17.1437664412244	17.0411698733342	17.112547794726	17.0882945863161
S100A4_P26447	S100A4	Protein S100-A4	16.0963474133999	15.9130305399432	16.0481352448014	15.8830831399636	15.9682358274016	15.7935515648613	15.4134020106911	15.5578455199023	15.6832257118398	15.6283477682896
MGAT1_P26572	MGAT1	Alpha-1,3-mannosyl-glycoprotein 2-beta-N-acetylglucosaminyltransferase	17.7345215978246	17.8691074360944	17.8988485701722	17.7057780975213	17.6853369661556	17.9526474652456	18.0092134711978	18.0220418198972	17.9045600119215	17.9190457539716
PTBP1_P26599	PTBP1	Polypyrimidine tract-binding protein 1	18.3138450698829	18.0746002876619	18.0015322046966	18.2780100101364	18.1732951296259	18.2048553545889	18.1583202254376	18.1208873691322	18.2791666819639	18.1717199599808
TARS_P26639	TARS	Threonine--tRNA ligase, cytoplasmic	19.339330761897	19.2962451029321	19.1457913292685	19.3009470775789	19.2212751975492	18.7440066763506	18.6909487271141	18.7406349587362	18.7370637867303	18.7370637867303
VARS_P26640	VARS	Valine--tRNA ligase	19.8430568994658	19.7508887337068	19.6164653153196	19.7173632049019	19.740890616503	19.6267938627401	19.5027794628549	19.5189575762743	19.5977209659241	19.6760529236207
EEF1G_P26641	EEF1G	Elongation factor 1-gamma	18.2386826076877	18.3588044099932	18.1339798474808	18.2299356999166	18.1906051359366	18.0574879082195	18.1906051359366	17.9111068314296	18.1795244219683	18.233743934979
ZFP36_P26651	ZFP36	Tristetraprolin	13.2027903336494	13.4534538701632	13.1814475593777	13.4061236625821	13.1511484107089	13.4307501853497	13.3729083363309	13.013399330722	13.4506010891924	13.3439569323596
FKBP2_P26885	FKBP2	Peptidyl-prolyl cis-trans isomerase FKBP2	14.3912496212027	14.5037490874957	14.4921484300509	14.4133300330146	14.2686942189182	14.1164300539156	14.0924618272891	14.0974808417254	14.3587651435906	14.3385226310381
ACVR2B_Q13705	ACVR2B	Activin receptor type-2B;Activin receptor type-2A	10.5282614394656	10.3678521225919	10.3319080671995	10.2113023271904	10.4009118697376	10.8006418151907	10.6894565823867	10.296200604483	10.5508167592591	10.6962941584677
STOM_P27105	STOM	Erythrocyte band 7 integral membrane protein	15.6549242222577	15.5186203248308	15.6087680334682	15.4105451596722	15.5449470458313	15.394648826275	15.5441118322996	15.5902768482509	15.4020421228944	15.4134020106911
AK4_P27144	AK4	Adenylate kinase 4, mitochondrial	17.1646311429588	17.4115567676281	17.3133352954393	17.1606079788773	17.2321040399826	17.4783212814784	17.5125086237964	17.4599472670987	17.4663830684829	17.4869113752287
MAOB_P27338	MAOB	Amine oxidase [flavin-containing] B	16.4318262461981	16.3968422583856	16.4826259935386	16.2076865826641	16.4017744219219	16.4535381227183	16.5233226524942	16.5194078366263	16.5365472360599	16.430439147414
YWHAQ_P27348	YWHAQ	14-3-3 protein theta	17.7440415418993	17.7367726280874	17.595451794563	17.6594975913454	17.676699715246	17.4415697378776	17.4072020768217	17.5752202410463	17.4045807423916	17.4636979918107
MAPK3_P27361	MAPK3	Mitogen-activated protein kinase 3	16.0459945641403	16.1117304745181	15.8656768411462	15.8322099617582	15.9229306082289	15.9568841172422	16.0977412921246	16.1984123915062	15.832980742145	15.8195342748726
MARK3_P27448	MARK3	MAP/microtubule affinity-regulating kinase 3	13.6741349677783	13.6007158263854	13.7047412776259	13.5809680669825	13.6220493104738	13.7159054203006	13.6593125158849	13.7584628309315	13.764249568228	13.6060584895342
DPP4_P27487	DPP4	Dipeptidyl peptidase 4;Dipeptidyl peptidase 4 membrane form;Dipeptidyl peptidase 4 soluble form	16.1171783356223	16.267875069957	16.2895755143974	16.065788628335	16.1006798291641	16.3233793776382	16.5378263926545	16.2837098085061	16.4082517187656	16.3388801235162
ARNT_P27540	ARNT	Aryl hydrocarbon receptor nuclear translocator	13.5101449130257	13.3276638046384	13.7530524603495	13.3490900747419	13.661432058894	13.5702189955716	13.2999545042195	13.6068934162497	13.451445453742	13.5601814063173
RPL10_P27635	RPL10	60S ribosomal protein L10;60S ribosomal protein L10-like	16.5228901073683	16.5402541912362	16.6599342921	16.4995564034676	16.5861610654926	16.6994738192135	16.6743600104394	16.6011072189893	16.7925539967558	16.7545090741485
RPA1_P27694	RPA1	Replication protein A 70 kDa DNA-binding subunit;Replication protein A 70 kDa DNA-binding subunit, N-terminally processed	13.6202143393969	13.2158975467801	13.2027903336494	13.1220878280715	13.2505893164885	13.4790219143514	13.4938748357347	13.4716719481675	13.3018102927847	13.4863993466273
APEX1_P27695	APEX1	DNA-(apurinic or apyrimidinic site) lyase;DNA-(apurinic or apyrimidinic site) lyase, mitochondrial	17.9716810012696	17.7478823950358	17.7120628176623	17.9153557911162	17.9505025541396	17.6853369661556	17.5223023318819	17.6302283237997	17.6371734229877	17.5823555985388
CD82_P27701	CD82	CD82 antigen	15.4790512985051	15.5456674589828	15.6644319267885	15.2712333323878	15.4363352891492	15.6463915836753	15.7712938196647	15.5054452951586	15.7797691154666	15.6275354527255
DCK_P27707	DCK	Deoxycytidine kinase	15.1251270805859	15.0596954828508	15.0582032441014	15.2297190628897	15.1453776557518	14.9342846197531	14.6555619837787	15.377634224526	14.8984956383327	14.9145991505648
CAD_P27708	CAD	CAD protein;Glutamine-dependent carbamoyl-phosphate synthase;Aspartate carbamoyltransferase;Dihydroorotase	19.5308851888398	19.3494213968425	19.3546698051685	19.4192097070269	19.4717647070632	19.1223619164826	19.0704221044348	19.1175970995427	19.1761457004713	19.2154974803317
CALR_P27797	CALR	Calreticulin	18.7083732331616	19.1175970995427	18.8389477032639	18.7327487552667	18.7508401040793	18.3832143099065	18.5453529268972	18.4153170287045	18.3237818318171	18.3504836624898
MAP4_P27816	MAP4	Microtubule-associated protein 4	17.2301115878246	17.1470777961757	16.9579528631183	17.0924909616101	17.1686426457071	16.8931332093852	16.8176130397236	17.1416234026405	16.959236130815	17.0072943099325
CANX_P27824	CANX	Calnexin	18.9832017814533	19.6879457870809	19.1719479066406	19.0107590579226	19.000117290416	18.9667574647234	19.4781863928791	19.0166589357709	18.9383107948321	18.8789702037205
CFP_P27918	CFP	Properdin	11.9435889483037	12.2580634650446	12.3748497163098	12.0947420920808	12.1156067916914	11.5705679583712	11.2017766270185	11.3504589783093	11.5909783509451	10.769761302615
PIK3R1_P27986	PIK3R1	Phosphatidylinositol 3-kinase regulatory subunit alpha	12.7680585542743	12.7575945296237	12.7723281600503	12.7000141725246	12.4177916586579	12.2314016028351	12.29781799774	12.2913054060244	12.3417251669509	12.2825383605096
PSMB8_P28062	PSMB8	Proteasome subunit beta type-8	16.4070811655607	16.3695703815244	16.2235252743653	16.3520689281694	16.3448482744197	16.0672011822223	16.124667210314	16.1020883411013	16.1904087168669	16.1449364869188
PSMB9_P28065	PSMB9	Proteasome subunit beta type-9	17.0756943856763	16.8360496324542	16.8855038191402	17.0264632326086	16.9722149270762	16.7621509630105	16.5817187334965	16.6795958735482	16.8338065783654	16.8775755631195
PSMA5_P28066	PSMA5	Proteasome subunit alpha type-5	15.7234944507529	15.5029002434187	15.4509308861246	15.4390447169281	15.5742090888463	15.3577591296137	15.2135456922991	15.1749974623887	15.3566134714021	15.459221469572
PSMB4_P28070	PSMB4	Proteasome subunit beta type-4	17.0408510258309	16.8136475622282	16.9194477900387	16.9768146413422	17.0315509813251	16.7678902390936	16.7566375078198	16.8955744337048	16.8508908873551	16.9324562419477
PSMB6_P28072	PSMB6	Proteasome subunit beta type-6	16.0276286497084	16.0318859501236	15.8022684153131	16.0672011822223	15.9576641467989	15.6656176249604	15.6964825097196	15.5263311374702	15.7227759603576	15.7469075582983
PSMB5_P28074	PSMB5	Proteasome subunit beta type-5	17.665741976473	17.676699715246	17.665741976473	17.5920678042877	17.6459944689128	17.5683416634998	17.6452121288608	17.6346581296529	17.5788342572585	17.5803395948917
ABCD3_P28288	ABCD3	ATP-binding cassette sub-family D member 3	17.6710526654553	17.7892055568964	17.9079805771614	17.7609758900904	17.6650717632318	17.9319429272057	17.9301453379726	17.8494908530426	17.8585823556288	17.9030937292457
SSFA2_P28290	SSFA2	Sperm-specific antigen 2	18.0282736366834	18.0311168996658	18.1969401450054	18.0984996007634	18.1305892240098	18.3428138181471	18.3261485697112	18.2468061045772	18.2994587313183	18.2923806386663
LOX_P28300	LOX	Protein-lysine 6-oxidase	14.9661209652167	15.1849626150676	15.1873953056539	15.1349792949278	15.2178640015456	15.0427688803765	15.2104174399897	14.978094386099	14.9489792452249	15.0647584657729
NDUFS1_P28331	NDUFS1	NADH-ubiquinone oxidoreductase 75 kDa subunit, mitochondrial	19.0320127052327	19.109254294515	19.1982106952244	19.0505146752591	19.037953770394	19.1175970995427	19.124354266277	19.0937849401389	19.109254294515	19.1060567638766
POLD1_P28340	POLD1	DNA polymerase delta catalytic subunit	17.9215079336044	17.887986628973	17.7192373508164	17.879470447997	17.9153557911162	18.0117453978079	17.9451962778892	18.1996009953717	17.9185010848471	17.9563176988458
SMARCA1_P28370	SMARCA1	Probable global transcription activator SNF2L1	18.3428138181471	18.309769754728	18.2746308697123	18.4153170287045	18.455480751749	18.7273961168793	18.7052463200005	18.7083732331616	18.7938797006491	18.7052463200005
MAPK1_P28482	MAPK1	Mitogen-activated protein kinase 1	14.8741861437385	14.877918917514	14.7201348676922	14.905001021917	14.7980088910869	14.4739201281361	14.5715911420147	14.6162504489964	14.6191264514073	14.7154646552921
GCA_P28676	GCA	Grancalcin	15.2462705886904	15.1695849310912	15.3432584614876	15.1051066547927	15.3419517033027	15.8397491744864	15.3570710704137	15.7609598701659	15.3419517033027	15.4915502460287
RXRB_P28702	RXRB	Retinoic acid receptor RXR-beta	15.970303463434	16.122682430821	15.8650184550699	15.885738963278	15.9444741872993	15.7418091839675	15.9648800587034	16.0356923548653	15.7857564847164	15.7752987150219
RBL1_P28749	RBL1	Retinoblastoma-like protein 1	11.3941511734975	11.4620960264587	11.7246345402927	11.7462330710008	11.0230902915138	11.1662848710185	11.1012942641074	11.0456059850998	11.4392601543495	11.6457174413214
GRN_P28799	GRN	Granulins;Acrogranin;Paragranulin;Granulin-1;Granulin-2;Granulin-3;Granulin-4;Granulin-5;Granulin-6;Granulin-7	16.6367077882126	17.1769876616891	16.7764166486356	16.6216453111898	16.5970162223091	16.6162554180232	16.8572434409149	16.5786453226977	16.5901527974157	16.5757048805016
PTPRM_P28827	PTPRM	Receptor-type tyrosine-protein phosphatase mu	17.595451794563	17.8048618618134	17.7052769650313	17.7131841327573	17.658713957585	17.8087325433987	17.8646412431366	17.7192373508164	17.7969132682887	17.9005257519482
LAP3_P28838	LAP3	Cytosol aminopeptidase	17.5561298338571	17.6545930168155	17.5595996119598	17.5038113175301	17.5497110172523	17.4365907475931	17.4807660898598	17.4089755258965	17.3876238802671	17.3822947852448
GTF2E1_P29083	GTF2E1	General transcription factor IIE subunit 1	15.980473834879	16.1134830753379	15.9504292397305	15.9989511891311	16.0992914261896	16.0916474455721	15.9576641467989	16.0955877628833	15.9637057410657	16.087242584134
GTF2E2_P29084	GTF2E2	Transcription initiation factor IIE subunit beta	13.5283105682381	13.5537011859066	13.0318741557513	12.8288613758928	12.9927736323537	13.4534538701632	13.8685782010111	13.8848515134128	13.265197273578	13.1260837811553
TPP2_P29144	TPP2	Tripeptidyl-peptidase 2	17.7969132682887	17.6737763083395	17.540042274192	17.6844139339703	17.7642592235195	17.4179437646434	17.4688528883606	17.4498342035599	17.3943897350588	17.4827789345638
IMPA1_P29218	IMPA1	Inositol monophosphatase 1	16.4787117716473	16.382019656423	16.3531447323679	16.4461846083958	16.3210576129531	16.0955877628833	16.0229233208215	16.0470952557312	16.0846314603235	16.1488192987882
CTGF_P29279	CTGF	Connective tissue growth factor	16.4461846083958	16.4038006693154	16.4818981782642	16.4806169401053	16.6021397583044	16.3341740716368	16.2195337054828	16.2355007505831	16.2195337054828	16.2889206934401
EPHA2_P29317	EPHA2	Ephrin type-A receptor 2	18.1339798474808	18.2194165548573	18.2444280668977	18.2194165548573	18.1888081850189	18.0046745686028	17.9440864315275	17.9912072901703	18.0059025561801	18.0262500305013
EPHB2_P29323	EPHB2	Ephrin type-B receptor 2	19.0229109696768	19.0704221044348	19.1175970995427	19.0857361316942	18.958435220433	18.9802110069722	18.9752385250905	18.8507599867973	18.8903653478132	18.9417227650513
SHC1_P29353	SHC1	SHC-transforming protein 1	16.034767198342	16.0423966216558	16.0626913446953	16.1555732480505	16.1539255876865	15.7649269143499	15.9648800587034	15.9352056744769	15.7961945952155	15.8403823010892
MPG_P29372	MPG	DNA-3-methyladenine glycosylase	17.0114142342757	16.9076007900116	16.832700385	16.9461364981717	16.9874921030373	17.1416234026405	17.0274711730533	17.1686426457071	17.1218158066035	17.0659041485918
ARID4A_P29374	ARID4A	AT-rich interactive domain-containing protein 4A	11.4620960264587	11.1407036740951	11.1721479817057	10.4600005561815	11.0542193462038	11.2112273335267	11.4757193205689	11.0542193462038	11.223814979751	10.8877457547324
KDM5A_P29375	KDM5A	Lysine-specific demethylase 5A	13.0666050753313	12.9947743137147	13.012030879451	12.9805601011816	13.0616184582053	13.425161078841	13.3018102927847	13.5230982936807	13.3688968343531	13.6346233219009
TKT_P29401	TKT	Transketolase	17.9514968716573	17.9854812066904	17.7712891678534	17.9485553029919	17.9451962778892	17.7413121678226	17.6579467506223	17.7418917079045	17.6816304024461	17.7802170441007
RBMS1_P29558	RBMS1	RNA-binding motif, single-stranded-interacting protein 1	11.5420307963048	11.8116800637982	11.6610810587869	11.8350407815618	11.6990989172235	11.849160295212	11.6816922853786	11.1223792926247	11.5801730102864	11.8824563647784
PML_P29590	PML	Protein PML	18.7098906917118	18.8364598788361	18.8042606591628	18.753650897789	18.6937624622815	19.0724659072476	19.1223619164826	18.9358321508541	19.037953770394	19.037953770394
TYK2_P29597	TYK2	Non-receptor tyrosine-protein kinase TYK2	15.9030070762455	15.9363258930081	15.9314663989971	15.9511764596763	15.915030727239	16.0681989399914	16.2334423623935	16.0756819547362	16.124667210314	16.1592016358873
EEF1D_P29692	EEF1D	Elongation factor 1-delta	17.8517036309206	17.7267271522629	17.8010897109284	17.9190457539716	17.8902383754017	17.7631868789822	17.7057780975213	17.7858252322765	17.8782452864907	17.8770593831111
AQP1_P29972	AQP1	Aquaporin-1	11.1342101542602	10.8492268098909	11.6311161092127	11.545988151027	11.6610810587869	10.9828790745238	11.5724799763105	11.2546850605326	11.6531380213754	11.151209057738
GNA11_P29992	GNA11	Guanine nucleotide-binding protein subunit alpha-11	18.390748630777	18.3652450825007	18.5497619214357	18.5890147185696	18.4022550142648	18.5554090936371	18.5554090936371	18.6127971652505	18.5511270905729	18.5534737646457
ALDH4A1_P30038	ALDH4A1	Delta-1-pyrroline-5-carboxylate dehydrogenase, mitochondrial	17.1270313658855	17.1782149213725	17.2664247614742	17.1708577393971	17.1955418669781	17.2995283122686	17.2176166698531	17.1717725915712	17.2750201886034	17.2069168656849
ERP29_P30040	ERP29	Endoplasmic reticulum resident protein 29	18.6937624622815	18.6758180653887	18.6708288502019	18.7440066763506	18.6733181553745	18.5816703348302	18.6312993587818	18.6156792041201	18.6829472773685	18.6398872516278
PRDX6_P30041	PRDX6	Peroxiredoxin-6	18.0648619223885	17.9826219403475	17.8364742258683	17.9699166514075	17.9902291679935	17.5823555985388	17.3469582447187	17.3528634462722	17.5206399859957	17.5509299441792
C21orf33_P30042	C21orf33	ES1 protein homolog, mitochondrial	18.0857849368845	18.1179246924794	18.2567451799571	17.9541151110239	18.0574879082195	18.1208873691322	17.9178005920802	18.0024201887321	18.1078160318629	18.1863424800067
BLVRB_P30043	BLVRB	Flavin reductase (NADPH)	17.9641606201374	17.7499377483699	17.8195986720476	17.8902383754017	17.8494908530426	17.4486175951259	17.2587590090972	17.3502370855376	17.4897341255348	17.5524206896169
PRDX5_P30044	PRDX5	Peroxiredoxin-5, mitochondrial	16.387935938632	16.2513755786285	16.5233226524942	16.2979677837666	16.4202379874295	16.111155055431	16.2038589885343	16.3322871135997	16.0977412921246	16.0904908349529
DDT_P30046	DDT	D-dopachrome decarboxylase;D-dopachrome decarboxylase-like protein	14.8651352654494	14.8390619673835	15.0609359058513	14.8886574337352	14.9186771813277	14.6406317014972	14.4854626514947	14.4807994443961	14.580399658106	14.5664882659547
PRDX3_P30048	PRDX3	Thioredoxin-dependent peroxide reductase, mitochondrial	18.2316006691391	18.3551535111492	18.4371421119165	18.2372524041615	18.2618496166451	18.50806208406	18.6127971652505	18.569956326361	18.4153170287045	18.41975238195
ATP5D_P30049	ATP5D	ATP synthase subunit delta, mitochondrial	15.6498547156096	15.3915478343616	15.7110913906703	15.4942086048442	15.5195569773301	15.6328964261779	15.6087680334682	15.6004130995879	15.6290323462808	15.5327482253175
RPL12_P30050	RPL12	60S ribosomal protein L12	17.0491393051474	16.8837435564086	17.0673418811607	17.0652144489322	17.1566252176065	17.1347145617094	17.1460025054295	17.2396715942059	17.1371240075987	17.1993580809641
ECHS1_P30084	ECHS1	Enoyl-CoA hydratase, mitochondrial	17.6527754154591	17.6311619422541	17.7267271522629	17.6629007698135	17.7499377483699	17.8040718327765	17.8097931236903	17.8025157292654	17.7651737556129	17.7827428929811
CMPK1_P30085	CMPK1	UMP-CMP kinase	14.5225141131267	14.642840604166	14.3303077364482	14.2894586484753	14.4477743068367	14.3625047945085	14.3402995723382	14.3381607393069	14.2544856752908	14.2414315468762
PEBP1_P30086	PEBP1	Phosphatidylethanolamine-binding protein 1;Hippocampal cholinergic neurostimulating peptide	17.8432336077266	17.8558912254533	17.7899876374434	17.9423731009373	17.9514968716573	17.5320187753533	17.5586509946625	17.5979391666315	17.5892207318998	17.625502883434
PDIA3_P30101	PDIA3	Protein disulfide-isomerase A3	19.5495298850881	19.7173632049019	19.6391220997312	19.5977209659241	19.6267938627401	19.339330761897	19.409990203759	19.3546698051685	19.368653012153	19.368653012153
PPP2R1A_P30153	PPP2R1A	Serine/threonine-protein phosphatase 2A 65 kDa regulatory subunit A alpha isoform	18.6276148979327	18.6221726401486	18.5418515140178	18.6786949876552	18.6434998916894	18.5339217613294	18.3789599171766	18.4083308122955	18.5534737646457	18.5965385533237
PPP2R1B_P30154	PPP2R1B	Serine/threonine-protein phosphatase 2A 65 kDa regulatory subunit A beta isoform	15.3541470454765	15.1006997920047	15.3324209793666	15.3269455044031	15.4020421228944	15.5164465339254	15.2836864209424	15.415487901814	15.4003542429255	15.5469341296748
CDC27_P30260	CDC27	Cell division cycle protein 27 homolog	17.4976379584448	16.9640455092199	17.4924026886741	17.5509299441792	17.5430024559734	17.395466565966	17.3149915433075	17.4382852881882	17.2995283122686	17.4341877447883
CDC25C_P30307	CDC25C	M-phase inducer phosphatase 3	12.302915506569	12.0907291744686	11.8005152233606	12.092570747812	12.1804232582543	12.5426338185919	12.2475605644421	12.6823616592974	12.3607687766392	12.7787981344705
PPIF_P30405	PPIF	Peptidyl-prolyl cis-trans isomerase F, mitochondrial	11.8005152233606	11.9975252726267	12.1183525161363	12.3001003310299	11.4757193205689	12.1408091783009	12.2598469919644	12.1972973719699	11.9854763543391	12.1919551947929
NKTR_P30414	NKTR	NK-tumor recognition protein;Putative peptidyl-prolyl cis-trans isomerase	14.3429466770296	13.8109963578725	14.0353849352901	14.0856015720336	14.1493822238876	14.3303077364482	14.4733181312337	14.2535212993131	14.445994998246	14.3810729323234
NMT1_P30419	NMT1	Glycylpeptide N-tetradecanoyltransferase 1	14.3658050240622	14.1798502783858	14.1442963117253	14.2576038368526	14.1957252655045	14.2232167092045	14.1190151438726	14.0101604401498	14.1197561472523	14.0842786915313
HLA-B_P30479	HLA-B	HLA class I histocompatibility antigen, B-41 alpha chain	16.6642280225748	16.7854972975932	17.0049916881681	16.9023603262656	16.8427141033505	16.7291071190931	16.7469520430366	17.212157410487	16.9214810318785	16.8353193261958
HLA-C_P30508	HLA-C	HLA class I histocompatibility antigen, Cw-12 alpha chain;HLA class I histocompatibility antigen, Cw-16 alpha chain;HLA class I histocompatibility antigen, Cw-8 alpha chain	16.1623380344833	16.3008030359571	16.3633225663126	16.1348157292913	16.0800052987447	16.2667658297428	16.2518756831303	16.0459945641403	16.2568420690465	16.1584027511848
HMOX2_P30519	HMOX2	Heme oxygenase 2	16.0341565361012	16.1738481897995	16.1269170494764	16.387131051286	16.1803468433318	16.2211921331074	16.2355007505831	16.374128508952	16.2050689362219	16.2700315062115
ADSS_P30520	ADSS	Adenylosuccinate synthetase isozyme 2	18.3476664719254	18.1046643676317	18.0542224671823	18.1812422517782	18.1573684909472	17.7621381042896	17.5823555985388	17.6750374586049	17.766196238374	17.7956343741079
AXL_P30530	AXL	Tyrosine-protein kinase receptor UFO	18.9190925804418	18.9802110069722	19.0505146752591	18.9073267637977	18.952182132186	18.948087908264	19.0229109696768	19.0229109696768	18.9667574647234	18.9869992933808
LRPAP1_P30533	LRPAP1	Alpha-2-macroglobulin receptor-associated protein	15.4656609652789	15.4651595457529	15.5965031594664	15.4112444768974	15.5449470458313	15.4267583312576	15.5367480425965	15.4246174822265	15.4950490054194	15.3876613933252
TSPO_P30536	TSPO	Translocator protein	16.3473216187141	16.1374864856362	16.2600788241179	16.2816618622477	16.1367843975249	16.1797986922676	16.0095201739876	15.9828677691503	16.1644223123694	16.2261781241523
ADSL_P30566	ADSL	Adenylosuccinate lyase	15.6237077177861	15.3073207677289	15.377634224526	15.5728911733126	15.5543049599228	14.9912169375668	14.6098470986904	14.9444820394539	14.855494024265	14.9738274391797
CLIP1_P30622	CLIP1	CAP-Gly domain-containing linker protein 1	16.7054622437361	16.7297720222152	16.4602562560998	16.5288454389348	16.5940612160096	16.2392664364383	16.1779791548463	16.6761478267627	16.1797986922676	16.2275481569573
SRI_P30626	SRI	Sorcin	16.8383582906698	16.7199079121894	16.7469520430366	16.6064478863834	16.6396081271266	16.8144293826476	16.4191996437003	16.630202668801	16.2448015391702	16.3175712892293
GNA15_P30679	GNA15	Guanine nucleotide-binding protein subunit alpha-15	15.1144936075025	14.9587311425136	15.3073207677289	15.2414712056452	15.12364556647	15.4061754543053	15.3781843585788	15.3761135627711	15.2605915992854	15.3469541206705
SERPINB1_P30740	SERPINB1	Leukocyte elastase inhibitor	17.023500408019	16.8494124076444	16.8187782039553	16.8460943006259	16.8458256388218	16.6348095572754	16.4519522122062	16.4519522122062	16.5349963912481	16.5569967786061
SLC7A1_P30825	SLC7A1	High affinity cationic amino acid transporter 1	17.2069168656849	17.1893842451693	17.4106841506377	17.3966794649222	17.3011347201215	17.1158548815573	17.1288596924334	17.0335454267117	17.1109521185171	17.2440820685317
ALDH1B1_P30837	ALDH1B1	Aldehyde dehydrogenase X, mitochondrial	17.822134293834	18.145933869291	18.1699994432345	18.0447801207954	18.0105827652396	17.9912072901703	17.9873133678523	17.8691074360944	17.959161115658	18.052953667816
POLR2B_P30876	POLR2B	DNA-directed RNA polymerase II subunit RPB2	18.5418515140178	18.41975238195	18.5257435792066	18.520988641181	18.574534558862	18.5179957069457	18.4323822349279	18.5855885688918	18.5364229864762	18.5156403361381
CALCR_P30988	CALCR	Calcitonin receptor	11.0850834784133	10.8908733450856	11.1547663902835	11.2794222281217	10.8006418151907	11.1921012406553	10.2279310148496	10.0923835638667	10.8741745507511	10.8186870832374
SDHA_P31040	SDHA	Succinate dehydrogenase [ubiquinone] flavoprotein subunit, mitochondrial	18.8939035702817	19.007521415479	19.1625376615856	18.9417227650513	18.9292828735084	19.2212751975492	19.2402174726212	19.1982106952244	19.2478225060019	19.291482892853
GDI1_P31150	GDI1	Rab GDP dissociation inhibitor alpha	18.0800063317356	18.0015322046966	17.8837694505359	18.0373139603281	18.0092134711978	17.57298933298	17.3826100683841	17.5442871251317	17.6302283237997	17.5302617914134
MAT2A_P31153	MAT2A	S-adenosylmethionine synthase isoform type-2	17.0891255960392	16.9494036282348	16.905756001147	17.0114142342757	17.0422579218071	16.9536182342518	16.7231305987621	16.7521364599285	16.7685407317202	16.8176130397236
PRKAR1B_P31321	PRKAR1B	cAMP-dependent protein kinase type I-beta regulatory subunit	16.0014995679819	15.9853601367889	15.9158617308987	16.0922343664104	15.8642789846044	15.3865025518458	15.336817710275	15.5299558751816	15.3376500238818	15.5700826805989
CPS1_P31327	CPS1	Carbamoyl-phosphate synthase [ammonia], mitochondrial	14.3592620314285	14.1069770140132	14.2561914403237	14.0684694486809	14.2128352272926	14.0197312982317	14.0933175544055	14.1401551494392	14.0405201628153	14.117849240235
RRM2_P31350	RRM2	Ribonucleoside-diphosphate reductase subunit M2	16.0939197680243	15.8910326725366	16.0284395621934	16.0977412921246	16.0121455965288	15.7758871332494	15.5227284488253	15.4387391155818	15.6849007512899	15.6637075688347
SDC4_P31431	SDC4	Syndecan-4	14.4275218419393	14.449399068304	14.5728259508815	14.4543811583125	14.4673762157464	14.6233540684169	15.1334166227846	14.9777017573473	15.0882695171687	14.9529819674892
TIA1_P31483	TIA1	Nucleolysin TIA-1 isoform p40	10.6646661744913	11.2621400373234	11.4917610610318	10.58204258247	11.223814979751	11.3323595518858	11.4883990332457	11.7143629893769	11.634701514344	11.3807193392356
DNAJA1_P31689	DNAJA1	DnaJ homolog subfamily A member 1	16.632912299773	16.5886601638266	16.5194078366263	16.8176130397236	16.527642118084	16.5805710851326	16.8484358009623	16.7764166486356	16.8693146581741	16.7925539967558
AKT1_P31749	AKT1	RAC-alpha serine/threonine-protein kinase	13.8612621458504	13.9476298514177	13.9977993933055	13.9929545554521	13.9634619850729	13.3863805296265	13.3563292346556	13.425161078841	13.8941833864481	13.8556034897471
AKT2_P31751	AKT2	RAC-beta serine/threonine-protein kinase	13.253484798702	12.9969387136595	13.0332409377976	13.0738197493876	13.0792917940018	13.1371719822387	13.1087752597886	12.844682272957	13.0208885988696	13.0171368392084
UQCRC1_P31930	UQCRC1	Cytochrome b-c1 complex subunit 1, mitochondrial	18.3117873072577	18.3525573975069	18.4690648200913	18.3551535111492	18.3383278299727	18.42295379693	18.4421985616709	18.3608789383909	18.3574316759266	18.3809323757334
HIBADH_P31937	HIBADH	3-hydroxyisobutyrate dehydrogenase, mitochondrial	17.9045600119215	17.9153557911162	17.9263172464434	17.7642592235195	17.7171668071578	17.8504951716094	17.879470447997	17.7878394923181	17.842601559266	17.8134081914952
ATIC_P31939	ATIC	Bifunctional purine biosynthesis protein PURH;Phosphoribosylaminoimidazolecarboxamide formyltransferase;IMP cyclohydrolase	18.0002288167572	17.8814016045217	17.7794159569797	17.9319429272057	17.8770593831111	17.3746290292072	17.2410370513335	17.2003509787044	17.3448533060292	17.3570379021784
HNRNPH3_P31942	HNRNPH3	Heterogeneous nuclear ribonucleoprotein H3	19.1175970995427	19.0761936469838	19.1522930646493	19.1982106952244	19.2178561631818	19.5133053151848	19.5604072261461	19.5892677979273	19.5189575762743	19.5133053151848
HNRNPH1_P31943	HNRNPH1	Heterogeneous nuclear ribonucleoprotein H;Heterogeneous nuclear ribonucleoprotein H, N-terminally processed	19.4717647070632	19.368653012153	19.4192097070269	19.4781863928791	19.5693862874708	19.6391220997312	19.6760529236207	19.6760529236207	19.6502584463072	19.6601067219344
YWHAB_P31946	YWHAB	14-3-3 protein beta/alpha;14-3-3 protein beta/alpha, N-terminally processed	16.0381028728476	16.1539255876865	15.9572223849038	16.1239050684376	16.1384403528461	15.9538957604065	16.1171783356223	15.8576837958571	15.9140548997068	15.9511764596763
SFN_P31947	SFN	14-3-3 protein sigma	17.7771506539824	17.5266952281227	17.4827789345638	17.5620406939827	17.496372547945	17.337740142804	17.1524688730049	17.1993580809641	17.3393603058662	17.2551228135794
STIP1_P31948	STIP1	Stress-induced-phosphoprotein 1	18.5945217924307	18.4704098147994	18.3809323757334	18.497870410336	18.5257435792066	18.1441623452348	17.8837694505359	18.2426440168604	18.1339798474808	18.1339798474808
S100A11_P31949	S100A11	Protein S100-A11;Protein S100-A11, N-terminally processed	17.2845865078275	16.8586182780875	17.3541342457666	17.409707818919	17.1881272139676	16.9549265635448	16.7852902493397	16.8367263887199	16.7070156813913	16.5920481206879
L1CAM_P32004	L1CAM	Neural cell adhesion molecule L1	19.109254294515	19.1457913292685	19.2212751975492	19.0320127052327	19.0761936469838	19.291482892853	19.3105801754378	19.2612328378533	19.339330761897	19.2344968644087
PRDX2_P32119	PRDX2	Peroxiredoxin-2	17.5367196623045	17.7512285825273	17.2956276120085	17.4457899390252	17.4334020262304	17.0581298601877	17.2083245309207	17.0422579218071	17.0300167276104	17.0519967433978
ARRB2_P32121	ARRB2	Beta-arrestin-2	14.4878714884083	14.1566030410893	14.3451489258827	14.4768999373756	14.4601397734248	13.9012693159321	13.8775730624751	14.065153883839	13.873184015131	14.0420820712568
GK3P_Q14409	GK3P	Putative glycerol kinase 3;Glycerol kinase	13.8145657855389	13.7797023707491	13.7599549100035	14.0325217855676	14.067401206185	13.3987417492875	13.1782986052031	13.4334381814087	13.3746377445746	13.5101449130257
VIPR1_P32241	VIPR1	Vasoactive intestinal polypeptide receptor 1	13.6504808528614	13.6211462677294	13.6720687679897	13.4728427298171	13.6068934162497	13.7619561188174	13.6346233219009	13.5369299494949	13.7305564261429	13.5933526751059
CDA_P32320	CDA	Cytidine deaminase	17.3324339016103	17.1982219514287	17.222164354067	17.1686426457071	17.2664247614742	16.9480337050677	16.8586182780875	17.1158548815573	16.8526285839417	16.9768146413422
DCTD_P32321	DCTD	Deoxycytidylate deaminase	15.302607815167	15.3876613933252	15.2471788333831	15.3099542663376	15.2013917839831	15.117580404506	15.0958398585964	14.8058114321859	15.0531797294067	15.0404778326927
PYCR1_P32322	PYCR1	Pyrroline-5-carboxylate reductase 1, mitochondrial	17.6141926667749	17.6710526654553	17.8294557187942	17.776463129606	17.7016501860225	17.7068700360294	17.7541051826419	17.6320993115343	17.6942038231138	17.7210086909657
GBP1_P32455	GBP1	Interferon-induced guanylate-binding protein 1	14.7699357015016	14.7283703582767	14.9225121457679	14.7538166796946	14.855494024265	14.6988334317033	14.5049532440413	14.5272652478635	14.7336981884564	14.7075219048386
GBP2_P32456	GBP2	Interferon-induced guanylate-binding protein 2	15.4173068421854	15.3685326983422	15.3091046197601	15.2738751370386	15.3721408972736	15.3882912990394	15.3218214515301	15.344072631915	15.2600221633154	15.2829955029346
ELF1_P32519	ELF1	ETS-related transcription factor Elf-1	13.6491010468688	13.4466442843467	13.7514543266134	13.6220493104738	13.5537011859066	13.8290931864505	13.6254595787287	13.7430588757624	13.7419836859921	13.7457503865064
GTF2H1_P32780	GTF2H1	General transcription factor IIH subunit 1	15.0665237438208	14.9944254604992	15.0375933339705	15.0609359058513	15.0587585664084	14.9624358989465	14.8346612112849	15.128612923977	14.875634806099	15.1300152653059
STX2_P32856	STX2	Syntaxin-2	12.711799533799	12.4143799864134	12.8490609067013	12.4404997403007	12.6157202853872	13.1538412328342	13.069036793534	12.969773565187	13.012030879451	12.5638519643428
CTH_P32929	CTH	Cystathionine gamma-lyase	16.9100639838236	17.0405321783275	16.8818456548758	17.0673418811607	16.9253387307798	16.2714660846965	16.1441354223018	16.1234033374684	16.2960080477035	16.3171722790885
RPL9_P32969	RPL9	60S ribosomal protein L9	13.3702755277662	13.3773878521396	13.3410675008099	13.1826720353556	13.391938094422	13.6346233219009	13.6283839503824	13.706196748928	13.5702189955716	13.3992059353775
ACSL1_P33121	ACSL1	Long-chain-fatty-acid--CoA ligase 1	17.8294557187942	17.7691126540979	17.8087325433987	17.676699715246	17.8294557187942	17.7541051826419	17.6569332451701	17.7454016112538	17.6338526250315	17.6334855091195
KIF5B_P33176	KIF5B	Kinesin-1 heavy chain	18.2834821802589	18.1483523729423	18.1219110427077	18.1583202254376	18.1996009953717	17.9263172464434	17.8116142027625	17.871147049477	17.9348414030267	17.9551380524312
CSTF2_P33240	CSTF2	Cleavage stimulation factor subunit 2	17.8364742258683	17.6302283237997	17.625502883434	17.7499377483699	17.7305551874369	17.7305551874369	17.798164135171	17.7929845756472	17.7858252322765	17.7794159569797
DUT_P33316	DUT	Deoxyuridine 5-triphosphate nucleotidohydrolase, mitochondrial	16.1956707499187	16.1861417126513	16.1234033374684	16.220294912017	16.2195337054828	16.3374995464896	16.258128462329	16.2465845451287	16.2150674653515	16.2903415251929
ABCC1_P33527	ABCC1	Multidrug resistance-associated protein 1	19.0107590579226	19.0892081422115	19.1951013062213	19.1386685260048	19.0892081422115	19.2545041202924	19.1719479066406	19.0857361316942	19.1625376615856	19.2708690271348
CKS2_P33552	CKS2	Cyclin-dependent kinases regulatory subunit 2	13.1549350813034	13.661432058894	13.3027842604208	12.9181261886021	13.0444510524297	13.150538394418	13.5045932625243	13.3202102015665	13.4779740289496	13.1782986052031
S100A3_P33764	S100A3	Protein S100-A3	14.8066849668856	14.674265555239	14.3937215300588	14.4445676250132	14.4393613070682	14.4133300330146	14.3207932978587	14.3016558341153	14.2961798768005	14.2801614802797
ABCD1_P33897	ABCD1	ATP-binding cassette sub-family D member 1	15.4015520868603	15.5742090888463	15.7139615261782	15.6136647463928	15.4540458750832	15.795157029077	15.9907487464258	15.9077190456645	15.7791721880797	15.8403823010892
TTK_P33981	TTK	Dual specificity protein kinase TTK	13.2266820805711	13.3822042724892	13.4327555669045	13.2748450413318	13.110359538098	13.4483478515461	13.5734477395604	13.3928862462401	13.4534538701632	13.4592172784804
MCM4_P33991	MCM4	DNA replication licensing factor MCM4	17.861565166327	17.7240387897779	17.6685580471898	17.8148153798005	17.7631868789822	17.8733390067435	17.8030934337539	17.9130939989773	17.7872090701416	17.7712891678534
MCM5_P33992	MCM5	DNA replication licensing factor MCM5	18.7351117404373	18.4768605822047	18.5464557255139	18.6091651958466	18.6981984927953	18.7647329022213	18.6247702804893	18.8629719398362	18.6733181553745	18.6708288502019
MCM7_P33993	MCM7	DNA replication licensing factor MCM7	18.1906051359366	17.9854812066904	18.0761109180194	18.2540451763565	18.2128374146826	18.2894450239614	18.1500077561313	18.3279495022482	18.1906051359366	18.2531684453331
GALNS_P34059	GALNS	N-acetylgalactosamine-6-sulfatase	15.8822649362214	15.9751045485012	15.9538957604065	15.8502741440234	15.8606531626804	16.0133040692922	16.0481352448014	15.8704247155675	16.0735412982864	15.9789823710377
CD68_P34810	CD68	Macrosialin	14.3052522761065	14.5263543256074	14.6146173331371	14.323900639826	14.5979231621199	15.9913255146014	15.8273389654571	15.7365646010969	15.9576641467989	16.0773248733798
SHMT1_P34896	SHMT1	Serine hydroxymethyltransferase, cytosolic	17.2704113088664	17.2030206206796	17.2147162676153	17.1769876616891	17.1717725915712	16.8874643098685	16.7013810991069	16.7435307720175	16.9630866594656	16.8642596199974
SHMT2_P34897	SHMT2	Serine hydroxymethyltransferase, mitochondrial	19.3105801754378	19.5818017677756	19.5604072261461	19.4364307831848	19.3939879011256	19.4499128436622	19.6391220997312	19.409990203759	19.4192097070269	19.5495298850881
EPHX2_P34913	EPHX2	Bifunctional epoxide hydrolase 2;Cytosolic epoxide hydrolase 2;Lipid-phosphate phosphatase	12.2791625138661	12.3731250732229	12.0947420920808	12.1058314388849	11.7343253891064	11.7700541862988	12.0884306986229	11.7431607428749	11.813609896676	11.3504589783093
HSPA4_P34932	HSPA4	Heat shock 70 kDa protein 4	18.9450819505663	18.8789702037205	18.7406349587362	18.8266502747082	18.8599250771029	18.5764143012794	18.4120568629688	18.5049710991038	18.5664958067331	18.5837603577436
MPI_P34949	MPI	Mannose-6-phosphate isomerase	12.8859700653857	12.7154489812159	12.4957719815135	12.8848128756528	12.844682272957	12.4732343281704	12.383844209059	12.5769470569304	12.5251840485433	12.2913054060244
GPC1_P35052	GPC1	Glypican-1;Secreted glypican-1	18.5464557255139	18.5534737646457	18.5179957069457	18.4004463273209	18.5049710991038	18.501152274604	18.7098906917118	18.5764143012794	18.49208254066	18.5364229864762
PFN2_P35080	PFN2	Profilin-2	15.4777379663686	15.1736180944497	15.6094308826844	15.6710199256396	15.4942086048442	15.3455370300497	15.0792674221176	14.9342846197531	15.345116650509	15.3561558723905
CTNNA1_P35221	CTNNA1	Catenin alpha-1	18.2426440168604	18.3461536587124	18.4064999657468	18.233743934979	18.2746308697123	18.6398872516278	18.7647329022213	18.6247702804893	18.6602899436531	18.6247702804893
CTNNB1_P35222	CTNNB1	Catenin beta-1	18.4690648200913	18.611106952749	18.6091651958466	18.4496725812729	18.5235363649325	18.8419727481426	18.9219570076984	18.8569710152994	18.8662038567671	18.8266502747082
PHB_P35232	PHB	Prohibitin	17.8684041489908	18.0311168996658	18.0421599128787	17.9451962778892	17.9252047242692	18.1844845102255	18.1996009953717	18.1654612924789	18.1179246924794	18.1500077561313
SERPINB6_P35237	SERPINB6	Serpin B6	18.4618918650309	18.5364229864762	18.1821811655753	18.3574316759266	18.3428138181471	17.8805663032991	17.6187735451676	17.8517036309206	17.7899876374434	17.7675918541936
RDX_P35241	RDX	Radixin	16.3641506010045	16.3384996185559	16.1950897059826	16.1221508538693	16.3149828381769	16.3901853863863	16.2866554307977	16.175167383994	16.2005079946041	16.1661103485773
RPA3_P35244	RPA3	Replication protein A 14 kDa subunit	14.5052795642073	14.6682167020035	14.5052795642073	14.5949474184282	14.653500574027	14.5378649399549	14.4863294627035	14.6098470986904	14.4434366327239	14.6629476957767
RFC4_P35249	RFC4	Replication factor C subunit 4	16.1199130098509	16.6743600104394	15.9939578595443	16.1117304745181	16.176382164212	16.3621495243541	16.4982638542193	16.4716477642109	16.3285646187047	16.362842369456
RFC2_P35250	RFC2	Replication factor C subunit 2	16.1297635380006	16.1606469566906	16.0368755471565	16.1688761123199	16.2456467762873	16.3542037022485	16.1935993423251	16.3531447323679	16.2545224411553	16.3683917161565
RFC1_P35251	RFC1	Replication factor C subunit 1	15.8544253592449	15.9458784972234	15.9050333001957	15.9664734757058	16.0877948098231	16.0095201739876	16.0296880915993	16.2313905574762	16.1623380344833	16.0735412982864
RPL22_P35268	RPL22	60S ribosomal protein L22	16.9829216468586	16.9171016165454	16.9684791135936	17.1347145617094	17.2326918387793	17.3852832308786	17.3896998127302	17.4179437646434	17.2804919166849	17.3312705192174
GTF2F1_P35269	GTF2F1	General transcription factor IIF subunit 1	16.6629097169683	16.5851169958724	16.6348095572754	16.8481049641884	16.7894589403702	16.7920188607132	16.6791551236387	16.7377067513358	16.8395262168411	16.7805738853212
SPR_P35270	SPR	Sepiapterin reductase	17.6865620214915	17.6982147811381	17.5788342572585	17.5695162846388	17.4936908816932	17.4550235339156	17.5294308797446	17.515330715681	17.4673156702381	17.3909980191221
HRH1_P35367	HRH1	Histamine H1 receptor	13.1377919175814	12.8102978716081	13.4690874070194	13.4572302328029	13.5118563073111	13.2215485350549	12.7161732361359	13.3429957532233	13.2720960658011	13.0584545784076
IDUA_P35475	IDUA	Alpha-L-iduronidase	17.0053778234176	17.0811279517912	17.0099220535172	16.9629719652258	16.9428752890958	16.7435307720175	16.6666101804658	16.7138803263392	16.6453374738237	16.574969865763
FBN1_P35555	FBN1	Fibrillin-1	3.58722334396196	10.0539786522606	10.2202862424769	8.25407432141031	8.39570984785612	6.55837578532938	8.13618289767323	2.80522881035097	7.72896753434453	8.2027070477287
IRS1_P35568	IRS1	Insulin receptor substrate 1	15.3653419866204	15.3506349989227	15.1958591031156	15.3857595818452	15.3666071029023	15.2046128226104	15.2005581684926	14.9483870386419	15.2784837706699	15.3486788759989
AGL_P35573	AGL	Glycogen debranching enzyme;4-alpha-glucanotransferase;Amylo-alpha-1,6-glucosidase	18.1472021514155	18.0969633801597	18.0462196064404	18.1409946325542	18.1276194737739	18.090366715424	18.0634528145635	18.115631202925	18.047960938173	18.1441623452348
MYH9_P35579	MYH9	Myosin-9	21.1362420919812	21.0116729273282	21.0116729273282	21.0504540084912	21.0504540084912	20.8214274139887	20.6742252434581	21.0116729273282	20.7923067689405	20.8214274139887
MYH10_P35580	MYH10	Myosin-10	18.8819848271838	18.695608714676	18.8114168495148	18.958435220433	18.8819848271838	18.7469535420118	18.6848155595579	18.8903653478132	18.853263249929	18.8061114978208
COPB2_P35606	COPB2	Coatomer subunit beta	18.9635858570294	18.9667574647234	18.8364598788361	18.9330360588907	18.9635858570294	18.7875368671713	18.7327487552667	18.8789702037205	18.8599250771029	18.8042606591628
SOAT1_P35610	SOAT1	Sterol O-acyltransferase 1	15.7418091839675	15.5662929900173	15.8116771503682	15.7394534119011	15.5834257673768	15.4139363044974	15.4527928982176	15.2482828886557	15.5453367614611	15.5654580971641
ADD1_P35611	ADD1	Alpha-adducin	17.1769876616891	17.1504982353491	17.0871016116645	17.1325690725577	17.1938366986732	17.3221625376504	17.3371243531957	17.3083930690785	17.3011347201215	17.3292529403716
BSG_P35613	BSG	Basigin	17.5829213465337	17.6667111417846	17.7922835577067	17.6346581296529	17.7178800725322	17.6844139339703	17.655941301573	17.6393488071974	17.6913934756279	17.6518723413842
TIMP3_P35625	TIMP3	Metalloproteinase inhibitor 3	18.1757997138539	18.4240853807327	18.42295379693	18.2746308697123	18.2280778156023	18.0542224671823	18.0220418198972	18.1179246924794	18.0669981390731	18.1056973973852
FUS_P35637	FUS	RNA-binding protein FUS	15.795157029077	15.9501789030816	15.9405072151435	15.987100752265	15.8576837958571	16.3581712236684	16.081454612125	15.8278446278619	16.3247082850356	16.1657566224787
NUP214_P35658	NUP214	Nuclear pore complex protein Nup214	17.3598256072779	17.416674032101	17.3994967262694	17.3695784257532	17.3695784257532	17.4313942476121	17.4703235335699	17.5503204807158	17.4179437646434	17.5011587349096
DEK_P35659	DEK	Protein DEK	17.2902333497395	17.1928541393012	17.0986809421574	17.3767574128143	17.3528634462722	17.5381598170457	17.5100680932709	17.5181344472152	17.6452121288608	17.5623541092026
GLRX_P35754	GLRX	Glutaredoxin-1	14.3155041867037	14.5640942091259	13.9952410718176	13.7335686404	14.2660244551385	13.9708518850166	14.9167953477757	14.8466884120469	13.8791878985846	13.8584277188552
CHKA_P35790	CHKA	Choline kinase alpha	16.1239050684376	16.0465357365999	15.9134467746587	15.9170223623154	16.0416768805024	16.1991532962722	15.8508808574489	15.9284444914295	15.9691150545186	16.2095483998217
PPM1A_P35813	PPM1A	Protein phosphatase 1A	15.6436937564808	15.5980030933553	15.4987214510885	15.6615691475434	15.6544547644373	15.4376209597119	15.1475514413154	15.0837617518223	15.2439268579559	15.3455370300497
AHR_P35869	AHR	Aryl hydrocarbon receptor	9.95112710996312	10.6569178252082	10.0092281888519	9.925612051715	10.180036122746	10.0092281888519	10.2402935433219	10.0359212023924	10.0842321567324	10.2202862424769
HMGCL_P35914	HMGCL	Hydroxymethylglutaryl-CoA lyase, mitochondrial	16.9456158869454	17.13870550205	17.038936442374	16.8444183069066	16.7449106784633	16.8862898197355	16.829298817421	16.7451331805513	16.8703725573784	16.7621509630105
PSMC2_P35998	PSMC2	26S protease regulatory subunit 7	18.4590268829751	18.3809323757334	18.3789599171766	18.4590268829751	18.4643128085424	18.3893419025617	18.2746308697123	18.2923806386663	18.3842671385097	18.4788095044802
GGT5_P36269	GGT5	Gamma-glutamyltransferase 5;Gamma-glutamyltransferase 5 heavy chain;Gamma-glutamyltransferase 5 light chain	17.0526080905519	17.103399776483	17.1912795673626	17.0039254430451	16.9023603262656	16.9803753762369	16.9269894698452	16.9390258342424	16.8874643098685	16.8435428024419
ARL2_P36404	ARL2	ADP-ribosylation factor-like protein 2	16.1278102193619	16.2083706055118	16.1239050684376	16.0459945641403	16.0047639324345	16.1935993423251	16.1848920941076	16.178582158806	16.1507454807038	16.1260937270623
ARL3_P36405	ARL3	ADP-ribosylation factor-like protein 3	17.3667266631758	17.2795732066337	17.1638535173379	17.1470777961757	17.0428948155627	16.8699221157435	16.4269901458752	16.7721841285546	16.455345355039	16.4569096041065
MAP2K2_P36507	MAP2K2	Dual specificity mitogen-activated protein kinase kinase 2	16.0470952557312	15.9220548870688	15.7167706332393	15.8387055588768	15.9810785246387	15.5456674589828	15.3207453332015	15.9652117046787	15.6323478554226	15.5087514745204
ATP5C1_P36542	ATP5C1	ATP synthase subunit gamma, mitochondrial	15.4648041434042	15.651425566106	15.7424940142579	15.4267583312576	15.4712079649749	15.871878840066	15.6685695872758	15.3912054746122	15.7385502113298	15.5999841945689
ATP6V1E1_P36543	ATP6V1E1	V-type proton ATPase subunit E 1	16.2881261848132	16.1779791548463	16.2175300491733	16.3348850336065	16.154971898252	15.8441703694041	15.5354245530328	15.7897194172861	15.6610565103259	15.6590017198425
CPOX_P36551	CPOX	Oxygen-dependent coproporphyrinogen-III oxidase, mitochondrial	18.6026343125707	18.7752171697595	18.8004016093822	18.7201535864613	18.7173776191297	18.7234356808069	18.7370637867303	18.611106952749	18.8364598788361	18.8903653478132
RPL4_P36578	RPL4	60S ribosomal protein L4	18.5837603577436	18.6026343125707	18.6221726401486	18.6686030674681	18.6665094926039	18.7508401040793	18.766890745598	18.5945217924307	18.7127938275083	18.7938797006491
NUDT1_P36639	NUDT1	7,8-dihydro-8-oxoguanine triphosphatase	19.4643973381031	19.4834761817384	19.5308851888398	19.4306105623256	19.4306105623256	19.368653012153	19.6164653153196	19.6267938627401	19.4001513745377	19.4192097070269
LONP1_P36776	LONP1	Lon protease homolog, mitochondrial	18.8903653478132	18.958435220433	19.037953770394	18.8883372750525	18.8789702037205	18.952182132186	18.9802110069722	18.9330360588907	18.8939035702817	18.8684180581667
PGM1_P36871	PGM1	Phosphoglucomutase-1	19.1761457004713	19.0256817500879	18.9116646912145	19.0187871908257	19.0320127052327	18.6871509025506	18.501152274604	18.6786949876552	18.6686030674681	18.6177838952305
PPP1CC_P36873	PPP1CC	Serine/threonine-protein phosphatase PP1-gamma catalytic subunit	15.2445035444138	15.0901790097256	15.3241716205606	15.3570710704137	15.2706185504285	15.4302469218431	14.9882449142341	14.9835971857351	15.3905490684487	15.4036993296632
BMPR1A_P36894	BMPR1A	Bone morphogenetic protein receptor type-1A;Bone morphogenetic protein receptor type-1B	14.6270884337388	14.5886639090387	14.7114794729207	14.5711639059372	14.554427845447	14.5263543256074	14.3551204043482	14.2051230325518	14.3281213110266	14.2626829422179
TGFBR1_P36897	TGFBR1	TGF-beta receptor type-1	15.8830831399636	16.0323117078831	16.0756819547362	15.8935559576254	15.9212330212372	15.9437279534258	15.9220548870688	15.8091495223899	16.0025785432745	15.9288250989736
GNL1_P36915	GNL1	Guanine nucleotide-binding protein-like 1	17.4527068408154	17.3767574128143	17.1965377701459	17.346056250928	17.3645956927901	17.1023408812329	17.0644801890737	17.2012743123594	17.1132135477574	17.1282117493558
LTBR_P36941	LTBR	Tumor necrosis factor receptor superfamily member 3	13.1691426600033	13.0856096409055	13.5156226877145	13.1639564546151	13.2450147080868	12.1821789528623	11.8420256525431	12.2516837718546	12.2288463469072	11.9870188916629
POLR2I_P36954	POLR2I	DNA-directed RNA polymerase II subunit RPB9	15.2600221633154	15.1334166227846	15.2842617658953	15.2039792117183	15.1955327627679	15.1411767621377	15.2389976661013	15.0778212194381	15.1315960824725	15.095396650441
SREBF1_P36956	SREBF1	Sterol regulatory element-binding protein 1;Processed sterol regulatory element-binding protein 1	16.5431248940634	16.5625249844321	16.6423664525239	16.5065751113309	16.5433930840705	16.6383134660627	16.7058426260611	16.4938103514435	16.6777782303871	16.6581676343988
DLST_P36957	DLST	Dihydrolipoyllysine-residue succinyltransferase component of 2-oxoglutarate dehydrogenase complex, mitochondrial	17.7794159569797	17.8585823556288	17.9797020822648	17.8374919173789	17.7741202803819	17.9641606201374	17.9526474652456	17.8577876979588	17.9451962778892	17.9398093410554
[truncated: 5,491 more rows]
