# Supplementary material for: Multiomic Metabolic Enrichment Network Analysis Reveals Metabolite–Protein Physical Interaction Subnetworks Altered in Cancer
Source: Mol Cell Proteomics. 2021 Dec 20;21(1):100189. doi: 10.1016/j.mcpro.2021.100189 (PMC8761777; doi:10.1016/j.mcpro.2021.100189)
Supplement: Supplemental Table S3b [file mmc6.txt]

Protein IDs	Majority protein IDs	Peptide counts (all)	Peptide counts (razor+unique)	Peptide counts (unique)	Protein names	Gene names	Fasta headers	Number of proteins	Peptides	Razor + unique peptides	Unique peptides	Peptides 2D_TMT_proteome	Razor + unique peptides 2D_TMT_proteome	Unique peptides 2D_TMT_proteome	Sequence coverage [%]	Unique + razor sequence coverage [%]	Unique sequence coverage [%]	Mol. weight [kDa]	Sequence length	Sequence lengths	Fraction average	Fraction 1	Fraction 2	Fraction 3	Fraction 4	Fraction 5	Fraction 6	Fraction 7	Fraction 8	Fraction 9	Fraction 10	Fraction 11	Fraction 12	Q-value	Score	Reporter intensity corrected 0	Reporter intensity corrected 1	Reporter intensity corrected 2	Reporter intensity corrected 3	Reporter intensity corrected 4	Reporter intensity corrected 5	Reporter intensity corrected 6	Reporter intensity corrected 7	Reporter intensity corrected 8	Reporter intensity corrected 9	Reporter intensity 0	Reporter intensity 1	Reporter intensity 2	Reporter intensity 3
P0DPF3;A0A087WUL8;P0DPF2;Q8N660;Q6P3W6;Q3BBV2;B4DH59;Q5TI25;Q5TAG4	P0DPF3;A0A087WUL8;P0DPF2;Q8N660;Q6P3W6;Q3BBV2;B4DH59;Q5TI25;Q5TAG4	1;1;1;1;1;1;1;1;1	1;1;1;1;1;1;1;1;1	1;1;1;1;1;1;1;1;1	Neuroblastoma breakpoint family member 15;Neuroblastoma breakpoint family member 10;Putative neuroblastoma breakpoint family member 8;Neuroblastoma breakpoint family member 26;Neuroblastoma breakpoint family member 14;Neuroblastoma breakpoint family member 12	NBPF19;NBPF15;NBPF10;NBPF8;NBPF26;NBPF14;NBPF12	;;;;;;;;	9	1	1	1	1	1	1	3.1	3.1	3.1	127.75	1111	1111;3843;5207;670;841;869;902;921;1457	11											1		0.0087707	5.9962	0	282.68	470.65	231.88	812.43	1203.2	483.43	708	452.13	1230.4	0	266.95	452.71	263.17
A0A1B0GUS4;P68036	A0A1B0GUS4;P68036	1;1	1;1	1;1	Ubiquitin-conjugating enzyme E2 L3	UBE2L3	;	2	1	1	1	1	1	1	14.3	14.3	14.3	17.875	154	154;154	2		2											0.0001774	17.128	30713	12319	30537	33624	31863	29670	24065	30352	30896	33800	28483	11788	31383	33044
A0AV96;Q8TBY0;Q9NQ94	A0AV96	8;1;1	8;1;1	8;1;1	RNA-binding protein 47	RBM47		3	8	8	8	8	8	8	18.4	18.4	18.4	64.098	593	593;533;594	7.87		1	1			3	3	2		1		4	0	179.81	140230	64273	122700	150380	143090	167610	144720	153570	168520	180550	129970	61337	127520	149160
A0AVF1	A0AVF1	2	2	2	Intraflagellar transport protein 56	TTC26		1	2	2	2	2	2	2	6.1	6.1	6.1	64.177	554	554	9.5								1	2			1	0.0001768	16.962	3861.6	1674.6	3692.7	4771.7	3914.4	4469.9	3611.6	5333.2	3605	4691.6	3580.3	1596.8	3807.1	4690.8
A0AVT1	A0AVT1	10	10	10	Ubiquitin-like modifier-activating enzyme 6	UBA6		1	10	10	10	10	10	10	10.4	10.4	10.4	117.97	1052	1052	4.79	1	3	1	3	3			1		1		1	0	141.54	392380	148630	329960	382700	341300	287920	232610	272860	292430	342100	363480	142080	343630	375450
A0FGR8	A0FGR8	15	15	15	Extended synaptotagmin-2	ESYT2		1	15	15	15	15	15	15	19.8	19.8	19.8	102.36	921	921	5.32		7	6	3	2	3	4	6			3		0	323.31	521300	231260	525840	544660	509540	551200	469470	511170	553150	591220	483430	220730	539260	538830
A0JLT2	A0JLT2	2	2	2	Mediator of RNA polymerase II transcription subunit 19	MED19		1	2	2	2	2	2	2	14.3	14.3	14.3	26.273	244	244	6		1								1			0	33.754	16049	9175.1	14839	16126	16722	18981	21378	19880	20573	21640	14878	8721.2	15353	16157
A0JNW5	A0JNW5	1	1	1	UHRF1-binding protein 1-like	UHRF1BP1L		1	1	1	1	1	1	1	1.1	1.1	1.1	164.2	1464	1464	12												1	0.0082554	6.0642	4704.2	2616.6	4131.7	5899.2	5937.9	3915.3	3982.1	4355.2	4279.7	5033	4362	2495.7	4311.7	5795.1
A0MZ66	A0MZ66	6	6	6	Shootin-1	KIAA1598		1	6	6	6	6	6	6	12.8	12.8	12.8	71.639	631	631	5.38	1			3		2		1		1			0	63.338	88447	41060	78938	95793	88307	76579	62262	71410	79288	88780	81976	39184	81897	94318
A0PJW6	A0PJW6	1	1	1	Transmembrane protein 223	TMEM223		1	1	1	1	1	1	1	4.5	4.5	4.5	22.049	202	202	4				1									0.0052032	6.4873	4766.3	2391.9	4176.4	5580.2	5822.9	5319.1	6056.3	5571.8	6918.1	7746.9	4419.2	2282.6	4356.6	5514.2
A1A4S6	A1A4S6	2	2	2	Rho GTPase-activating protein 10	ARHGAP10		1	2	2	2	2	2	2	2	2	2	89.374	786	786	5		1				1	1						0.00017167	14.818	34469	18438	39598	37933	40155	51466	47170	43539	49272	59671	31999	17562	40274	37974
A1L0T0	A1L0T0	11	11	11	Acetolactate synthase-like protein	ILVBL		1	11	11	11	11	11	11	23.9	23.9	23.9	67.867	632	632	5.26		1	6	2	5	3	2	3				1	0	323.31	278560	126220	271800	293060	286500	281560	247090	253460	288990	305410	258290	120440	279770	289680
A1L170	A1L170	3	3	3	Uncharacterized protein C1orf226	C1orf226		1	3	3	3	3	3	3	22.4	22.4	22.4	29.057	272	272	10.6									1		4		0	34.303	7623.5	3561.2	7742.5	9313.4	10510	8110.3	6591	6551.3	8264.1	8784.7	7075.5	3401.8	7980.8	9159.1
A1L390;Q9H7P9	A1L390	5;1	5;1	5;1	Pleckstrin homology domain-containing family G member 3	PLEKHG3		2	5	5	5	5	5	5	5.2	5.2	5.2	134.41	1219	1219;1386	5		1		1	1	2	1						0	32.235	19893	8487	15048	18260	16433	17444	18495	16414	17684	21678	18419	8089.2	15835	18085
A1L3X0	A1L3X0	1	1	1	Elongation of very long chain fatty acids protein 7	ELOVL7		1	1	1	1	1	1	1	2.8	2.8	2.8	33.356	281	281	11											1		0.0039589	7.2935	1303	619.64	1317.6	1269.7	1093.6	1471.3	1249.3	1309.7	1560.4	1693.4	1208	590.18	1348.3	1265.3
A2AJT9	A2AJT9	6	6	6	Uncharacterized protein CXorf23	CXorf23		1	6	6	6	6	6	6	8.3	8.3	8.3	83.87	711	711	10					1					2	3	1	0	55.743	50367	25940	50851	54856	54609	67645	55342	65757	65497	69780	46718	24718	52225	54713
A2RRP1	A2RRP1	20	20	20	Neuroblastoma-amplified sequence	NBAS		1	20	20	20	20	20	20	10.9	10.9	10.9	268.57	2371	2371	6	3	1	3	6	1	2		4		4	1	2	0	323.31	262360	122570	261200	268000	255960	295980	256180	277650	301660	330190	243280	116860	268170	266240
A2RUS2	A2RUS2	1	1	1	DENN domain-containing protein 3	DENND3		1	1	1	1	1	1	1	1.8	1.8	1.8	135.89	1198	1198	7							2						0.0039951	8.4769	1149.4	0	680.6	2426.3	1556.8	1802.4	1210.5	1208.7	1762.6	1588.7	1064.4	0	747.1	2322.3
A2VDJ0	A2VDJ0	2	2	2	Transmembrane protein 131-like	KIAA0922		1	2	2	2	2	2	2	1.2	1.2	1.2	179.34	1609	1609	5.5	1									1			0.001418	10.513	12937	5114.2	12749	12710	12411	17426	14964	14414	17452	19023	11995	4885.7	13097	12663
A3KMH1	A3KMH1	17	17	17	von Willebrand factor A domain-containing protein 8	VWA8		1	17	17	17	17	17	17	11.4	11.4	11.4	214.82	1905	1905	6.85			2	5		1	3	3	2	3		1	0	150.23	196790	106280	208450	232090	202320	212670	174980	181380	221070	255060	182550	101320	213030	229560
A3KN83	A3KN83	3	3	3	Protein strawberry notch homolog 1	SBNO1		1	3	3	3	3	3	3	4.2	4.2	4.2	154.31	1393	1393	7				1				1	1				0.00018242	19.051	8863.5	6585	8606.4	10038	10273	12254	9853	9946.1	9873.3	13333	8220.9	6249.1	8879.7	10112
A4D1E9	A4D1E9	2	2	2	GTP-binding protein 10	GTPBP10		1	2	2	2	2	2	2	5.4	5.4	5.4	42.932	387	387	9.33								1		2			0.00018339	19.366	19195	9904.8	19772	20267	21059	24432	26294	26911	22825	26018	17807	9433.6	20275	20220
A4D1U4	A4D1U4	5	5	5	Protein LCHN	LCHN		1	5	5	5	5	5	5	17.1	17.1	17.1	51.445	455	455	5.67	1				2	1		1	1				0	84.79	83815	37589	90561	97690	90223	110300	88719	98393	105810	123360	77769	35937	92459	96673
A5D8V6	A5D8V6	2	2	2	Vacuolar protein sorting-associated protein 37C	VPS37C		1	2	2	2	2	2	2	5.6	5.6	5.6	38.658	355	355	7.33							2	1					0.00017373	15.633	28346	14554	33571	33300	30323	30917	22159	22090	27555	28424	26315	13885	34023	32904
A5YKK6	A5YKK6	22	22	22	CCR4-NOT transcription complex subunit 1	CNOT1		1	22	22	22	22	22	22	11.4	11.4	11.4	266.94	2376	2376	6.1	2	2	4	2	5		4	5	2	1		3	0	323.31	245140	114050	226510	262780	247790	260640	217430	258760	262300	294390	227240	108810	234240	260000
A5YM69	A5YM69	3	2	2	Rho guanine nucleotide exchange factor 35	ARHGEF35		1	3	2	2	3	2	2	15.5	8.5	8.5	53.286	484	484	7.5						1			1				0.00017879	17.718	3141.1	723.56	2483.5	3535.3	2883	2948.4	2551.9	2971.2	3043.5	2832.4	2909.3	691.04	2605.2	3435.4
Q9H492;Q9GZQ8;A6NCE7	Q9H492;Q9GZQ8;A6NCE7	1;1;1	1;1;1	1;1;1	Microtubule-associated proteins 1A/1B light chain 3A;Microtubule-associated proteins 1A/1B light chain 3B;Microtubule-associated proteins 1A/1B light chain 3 beta 2	MAP1LC3A;MAP1LC3B;MAP1LC3B2	;;	3	1	1	1	1	1	1	5.8	5.8	5.8	14.272	121	121;125;125	3			2										0.0068122	6.2491	30268	14054	31070	29748	26120	15468	13422	14220	15423	17084	28063	13392	31763	29166
CON__O43790;CON__Q6NT21;CON__P78385;CON__Q14533;A6NCN2;O43790;P78385;Q14533	CON__O43790;CON__Q6NT21;CON__P78385;CON__Q14533;A6NCN2;O43790;P78385;Q14533	1;1;1;1;1;1;1;1	1;1;1;1;1;1;1;1	1;1;1;1;1;1;1;1	Putative keratin-87 protein;Keratin, type II cuticular Hb6;Keratin, type II cuticular Hb3;Keratin, type II cuticular Hb1	KRT87P;KRT86;KRT83;KRT81	;;;;;;;	8	1	1	1	1	1	1	4.1	4.1	4.1	53.5	486	486;493;493;505;255;486;493;505	12												1	0.0045675	6.7887	2918.7	2028.4	2881.6	4127	2293.4	2835.7	4330.9	3088.6	3122.4	3985.2	2705.3	1931.7	2952.5	4068.5
A6NCS6	A6NCS6	2	2	2	Uncharacterized protein C2orf72	C2orf72		1	2	2	2	2	2	2	6.8	6.8	6.8	30.48	295	295	6.5				1					1				0.00016815	13.926	13475	6336.9	12745	14429	13066	15752	13398	14369	16471	13955	12492	6045	13144	14314
A6NDG6	A6NDG6	4	4	4	Phosphoglycolate phosphatase	PGP		1	4	4	4	4	4	4	16.8	16.8	16.8	34.006	321	321	5.33	2	1				1					2		0	56.788	112770	42511	89856	109510	112110	91714	67215	94179	85643	100860	104460	40636	94309	107650
A6NDU8	A6NDU8	3	3	3	UPF0600 protein C5orf51	C5orf51		1	3	3	3	3	3	3	16	16	16	33.62	294	294	4.33	1					2							0	23.005	8124.2	2888.6	6837.9	9121.5	8320.2	8124.4	6937.3	7805.3	6690.7	8375.2	7528.2	2772.3	7139.1	8938.1
A6NED2	A6NED2	1	1	1	RCC1 domain-containing protein 1	RCCD1		1	1	1	1	1	1	1	5.1	5.1	5.1	40.078	376	376	1	1												0.0074627	6.1441	1229.8	410.99	1079.2	1008.7	1678	962.41	1434	2041.3	1106.6	1828.6	1140.6	392.54	1128.2	995.48
A6NFI3	A6NFI3	4	4	4	Zinc finger protein 316	ZNF316		1	4	4	4	4	4	4	8.2	8.2	8.2	108.44	1004	1004	3.75	1	1	1						1				0	71.15	10894	7504.3	10808	11312	11670	15785	14666	13821	21763	21010	10104	7120.7	11115	11457
A6NHQ2	A6NHQ2	3	2	2	rRNA/tRNA 2-O-methyltransferase fibrillarin-like protein 1	FBLL1		1	3	2	2	3	2	2	6.9	3.6	3.6	34.803	334	334	9.67									2		1		0.00018519	19.917	29957	15781	29696	38916	33987	36935	29994	31944	36367	41149	27787	15074	30570	38398
A6NHR9	A6NHR9	22	22	22	Structural maintenance of chromosomes flexible hinge domain-containing protein 1	SMCHD1		1	22	22	22	22	22	22	12.3	12.3	12.3	226.37	2005	2005	5.72	4	1	1	4	7	6	4	3	2	4			0	323.31	435670	187540	368940	462460	419950	485410	387570	484510	497680	533410	403680	179130	384560	457380
A6NI28	A6NI28	1	1	1	Rho GTPase-activating protein 42	ARHGAP42		1	1	1	1	1	1	1	2.1	2.1	2.1	98.568	874	874	6						1							0.0041518	6.8416	24419	11084	27979	27078	25146	28170	23644	25931	26757	29380	22663	10586	28413	26781
A6NI79	A6NI79	2	2	2	Coiled-coil domain-containing protein 69	CCDC69		1	2	2	2	2	2	2	5.7	5.7	5.7	34.796	296	296	6.5						1	1						0.00016369	12.807	11254	4057.6	13100	11911	11209	14016	13766	11727	13806	15832	10445	3888.4	13282	11768
A6NIH7;Q13432	A6NIH7;Q13432	2;1	2;1	2;1	Protein unc-119 homolog B;Protein unc-119 homolog A	UNC119B;UNC119	;	2	2	2	2	2	2	2	7.6	7.6	7.6	28.136	251	251;240	7.5					1					1			0.00016513	13.123	2876.7	1199.1	2308.3	3381.1	3234.7	3170.2	3390.5	3516.6	3268.8	2682.8	2665.7	1142.7	2426.4	3324.6
A6NIK2	A6NIK2	2	2	2	Leucine-rich repeat-containing protein 10B	LRRC10B		1	2	2	2	2	2	2	5.8	5.8	5.8	32.713	292	292	5.5				1			1						0.0034499	10.084	33046	15844	32099	42027	33553	24270	18472	16612	25205	32455	30642	15154	33047	41030
A6NJ78	A6NJ78	4	4	4	Probable methyltransferase-like protein 15	METTL15		1	4	4	4	4	4	4	15.7	15.7	15.7	46.121	407	407	4.25	1			1		2							0	60.821	16454	6565.3	16759	20509	18674	22753	18970	21634	20640	25324	15264	6299.5	17211	20205
A6NK58	A6NK58	2	2	2	Putative lipoyltransferase 2, mitochondrial	LIPT2		1	2	2	2	2	2	2	9.1	9.1	9.1	25.195	231	231	4.5	1							1					0.00016255	12.517	23387	7360.9	22879	28793	20961	22814	20984	23810	27143	25874	21680	7101.1	23498	28041
A6NKD9	A6NKD9	3	3	3	Coiled-coil domain-containing protein 85C	CCDC85C		1	3	3	3	3	3	3	10	10	10	45.209	419	419	6.33		1						1	1				0	36.935	28562	10864	22889	28068	25677	28144	22030	31776	26586	29972	26454	10385	23968	27697
A6NKF1	A6NKF1	3	3	3	SAC3 domain-containing protein 1	SAC3D1		1	3	3	3	3	3	3	6.9	6.9	6.9	43.553	404	404	4.75	2						1			1			0.00018443	19.612	33924	13375	28508	34807	30745	32863	28695	33092	32722	40741	31428	12788	29709	34294
Q7Z3J3;A6NKT7;Q99666;O14715	Q7Z3J3;A6NKT7;Q99666;O14715	9;9;5;5	1;1;1;1	0;0;0;0	RanBP2-like and GRIP domain-containing protein 4;RanBP2-like and GRIP domain-containing protein 3;RANBP2-like and GRIP domain-containing protein 5/6;RANBP2-like and GRIP domain-containing protein 8	RGPD4;RGPD3;RGPD5;RGPD8	;;;	4	9	1	0	9	1	0	6.3	0.6	0	197.29	1758	1758;1758;1765;1765	11											1		0.0040536	9.5625	4850.1	2408.8	4161	5207.4	6190.3	6305	6057.7	11595	6615.1	6949.2	4497	2296	4353.9	5187.8
A6PVS8	A6PVS8	1	1	1	Leucine-rich repeat and IQ domain-containing protein 3	LRRIQ3		1	1	1	1	1	1	1	1.3	1.3	1.3	73.674	624	624	7							1						0.0040793	7.1911	19803	8670.4	19743	20893	19955	23000	21542	22359	26835	31474	18364	8278.6	20277	20700
A7E2V4	A7E2V4	3	3	3	Zinc finger SWIM domain-containing protein 8	ZSWIM8		1	3	3	3	3	3	3	2	2	2	197.3	1837	1837	6.67				1		1				1			0.0001787	17.672	13493	6219.9	13473	13246	14077	12456	9779.8	10555	10961	15548	12513	5927.4	13842	13118
A7KAX9	A7KAX9	2	2	2	Rho GTPase-activating protein 32	ARHGAP32		1	2	2	2	2	2	2	1.1	1.1	1.1	230.53	2087	2087	7						1		1					0.00063512	11.21	3350.1	1349.9	3522.7	5446.7	5038.3	3521.3	4650	4846.6	3736.2	5714.8	3110.6	1299.8	3625.9	5283.4
A7MBM2	A7MBM2	2	2	2	Protein dispatched homolog 2	DISP2		1	2	2	2	2	2	2	2.3	2.3	2.3	152	1401	1401	5				1		1							0.00047946	11.698	3829.8	2124.5	6610.9	5108	6760.9	7665	7688.2	6265.5	8706.2	9935.9	3570	2028.5	6579.3	5108.7
A8MQ03	A8MQ03	2	2	2	Cysteine-rich tail protein 1	CYSRT1		1	2	2	2	2	2	2	25	25	25	15.313	144	144	6.33			1					2					0.00017047	14.546	17210	6926.3	20319	20828	21153	19457	16063	19896	18577	22647	15981	6631.3	20638	20450
P62308;A8MWD9	P62308;A8MWD9	3;3	3;3	3;3	Small nuclear ribonucleoprotein G;Putative small nuclear ribonucleoprotein G-like protein 15	SNRPG;SNRPGP15	;	2	3	3	3	3	3	3	26.3	26.3	26.3	8.496	76	76;76	8.67			1						2	2	1		0	34.566	51210	20184	45376	55919	56294	70481	65973	66781	69894	85210	47472	19310	47187	55426
A8MXV4	A8MXV4	11	11	11	Nucleoside diphosphate-linked moiety X motif 19, mitochondrial	NUDT19		1	11	11	11	11	11	11	43.2	43.2	43.2	42.233	375	375	5.7	5		2	2	4	1					3	3	0	323.31	198180	99917	206810	209270	188160	235370	214700	213010	230410	255380	183800	95195	211390	208250
A9QM74	A9QM74	1	1	1	Importin subunit alpha-8	KPNA7		1	1	1	1	1	1	1	2.3	2.3	2.3	56.937	516	516	6						1							1	-2	0	0	0	0	0	0	0	0	0	0	0	0	0	0
A9UHW6	A9UHW6	1	1	1	MIF4G domain-containing protein	MIF4GD		1	1	1	1	1	1	1	3.6	3.6	3.6	25.423	222	222	12												1	0.0091693	5.9664	12945	5139.9	11305	14343	12823	13050	7877.2	10421	13206	13916	11997	4920.6	11753	14097
B0YJ81	B0YJ81	2	2	2	Very-long-chain (3R)-3-hydroxyacyl-CoA dehydratase 1	HACD1		1	2	2	2	2	2	2	11.8	11.8	11.8	32.387	288	288	7.5				1							1		0	31.789	13919	6465.9	13248	14520	12933	13599	11080	13383	12847	15176	12903	6166.8	13647	14357
P26583;B2RPK0;P09429	P26583;B2RPK0;P09429	1;1;1	1;1;1	1;1;1	High mobility group protein B2;Putative high mobility group protein B1-like 1;High mobility group protein B1	HMGB2;HMGB1P1;HMGB1	;;	3	1	1	1	1	1	1	5.7	5.7	5.7	24.033	209	209;211;215	5					3								0	42.56	59139	28867	56928	81461	70439	71625	52357	49250	66023	81315	54853	27641	58811	79989
P0CG08;B7ZAQ6	P0CG08;B7ZAQ6	2;2	2;2	2;2	Golgi pH regulator B;Golgi pH regulator A	GPR89B;GPR89A	;	2	2	2	2	2	2	2	2.9	2.9	2.9	52.916	455	455;455	4.5			1			1							0	47.798	10754	5672.8	10734	14339	13119	13081	12020	12473	13755	16169	9977.1	5420.9	11057	14127
C4AMC7;Q6VEQ5	C4AMC7;Q6VEQ5	2;2	2;2	1;1	Putative WAS protein family homolog 3;WAS protein family homolog 2	WASH3P;WASH2P	;	2	2	2	1	2	2	1	5	5	1.9	49.994	463	463;465	8					1						1		0	31.121	27621	10745	21996	26563	25925	19682	16467	22558	22040	23610	25585	10264	23065	26078
C9JI98	C9JI98	1	1	1	Transmembrane protein 238	TMEM238		1	1	1	1	1	1	1	10.2	10.2	10.2	18.04	176	176	8								1					0.0038639	7.5096	2249.3	762.64	1912	2149	2313.3	2042	1952.9	2379.7	2842.9	3035.4	2084.4	730.23	1994.4	2113.7
C9JLW8	C9JLW8	1	1	1	Protein FAM195B	FAM195B		1	1	1	1	1	1	1	18.6	18.6	18.6	10.92	97	97	1	1												0	27.228	10966	5459.1	9698.5	13200	9620.3	11974	9919.3	10351	10769	13834	10160	5212.7	10051	13018
CON__ENSEMBL:ENSBTAP00000007350;CON__P01030	CON__ENSEMBL:ENSBTAP00000007350;CON__P01030	12;11	11;10	11;10			;	2	12	11	11	12	11	11	8.7	8.3	8.3	192.99	1742	1742;1741	6.06	3	1			1	3	2	2	2	1	1		0	129.64	118200	54157	112690	113710	117250	141450	108230	134310	110650	126490	109580	51591	116170	113460
CON__ENSEMBL:ENSBTAP00000016046	CON__ENSEMBL:ENSBTAP00000016046	1	1	1				1	1	1	1	1	1	1	4.7	4.7	4.7	77.456	706	706	1	1												0	43.682	2300	1062.4	2871.9	2846.6	2865.3	2298.4	1114.8	1481.7	1204.8	1883.5	2136.6	1016.3	2905.1	2793.7
CON__ENSEMBL:ENSBTAP00000018574	CON__ENSEMBL:ENSBTAP00000018574	1	1	1				1	1	1	1	1	1	1	1.8	1.8	1.8	55.207	496	496	7							1						0.0086527	6.0338	14712	7249.4	14096	14910	15464	16563	10028	15233	12382	14898	13641	6905	14539	14841
CON__ENSEMBL:ENSBTAP00000024146;P20742	CON__ENSEMBL:ENSBTAP00000024146	9;1	9;1	9;1				2	9	9	9	9	9	9	8.7	8.7	8.7	164.34	1477	1477;1482	5		2	2	6		2			1	2			0	118.41	178870	87416	177680	193020	181100	183020	130200	201200	133720	153510	165870	83342	182550	191000
CON__ENSEMBL:ENSBTAP00000024466;CON__ENSEMBL:ENSBTAP00000024462	CON__ENSEMBL:ENSBTAP00000024466;CON__ENSEMBL:ENSBTAP00000024462	1;1	1;1	1;1			;	2	1	1	1	1	1	1	3	3	3	43.9	401	401;419	9									1				0.0045526	6.7273	1901.4	981.28	1859.2	2801	2191.8	3041.6	2041.3	2542	2339.6	2206.7	1763.6	939.81	1916.8	2763.2
CON__ENSEMBL:ENSBTAP00000032840	CON__ENSEMBL:ENSBTAP00000032840	10	10	10				1	10	10	10	10	10	10	13.5	13.5	13.5	92.273	825	825	4.59	3	4		1	3	1	1	2	1	1			0	239.97	277130	119450	260130	277040	271900	239060	205280	221990	232100	262340	256900	113980	268520	273230
CON__P00735;P00734	CON__P00735	5;2	5;2	5;2				2	5	5	5	5	5	5	11.4	11.4	11.4	70.505	625	625;622	11.9											1	7	0	36.599	35017	16722	35547	39137	38277	38592	25690	35204	27165	31347	32481	15948	36494	38701
CON__P00761	CON__P00761	3	3	3				1	3	3	3	3	3	3	14.3	14.3	14.3	24.409	231	231	3.76			6	9	2								0	23.525	134820	64283	136920	139400	132270	140510	109820	112820	159010	178050	125030	61271	140340	138200
CON__P00978	CON__P00978	1	1	1				1	1	1	1	1	1	1	4.3	4.3	4.3	39.234	352	352	10										1			0.0039841	8.3326	3662.1	1920.7	3922	4681.5	5621.9	5948.4	3971.4	4601.2	3821.4	5693.1	3400.9	1834.2	4032	4655.4
CON__P01966	CON__P01966	1	1	1				1	1	1	1	1	1	1	10.6	10.6	10.6	15.184	142	142	11.5											2	2	0.0001662	13.436	24784	16335	24715	24961	25805	27985	37232	29529	26212	31465	22985	15503	25395	25108
CON__P02533;P02533;CON__P08779;P08779;CON__A2A4G1;CON__Q9Z2K1;CON__Q3ZAW8	CON__P02533;P02533;CON__P08779;P08779;CON__A2A4G1	10;10;6;6;5;3;3	3;3;1;1;0;0;0	2;2;1;1;0;0;0	Keratin, type I cytoskeletal 14;Keratin, type I cytoskeletal 16	KRT14;KRT16	;;;;	7	10	3	2	10	3	2	17.8	8.1	6.4	51.621	472	472;472;473;473;456;469;474	9				1							1	1	0	21.276	20465	7952.1	22667	28529	27709	24072	23014	20138	26170	28701	19002	7654.4	23179	27858
CON__P02672	CON__P02672	1	1	1				1	1	1	1	1	1	1	1.5	1.5	1.5	67.011	615	615	9									1				0.0039068	7.7314	2436.2	1250	2069.5	2240.5	1972.2	3113.3	1636.4	2003.8	1812.4	2225.6	2256.6	1188.5	2150.9	2254.4
CON__P02769;CON__P02768-1;P02768	CON__P02769	13;4;4	13;4;4	13;4;4				3	13	13	13	13	13	13	20.9	20.9	20.9	69.293	607	607;609;609	3.77	4	9	5	3		1				2	1	1	0	323.31	423200	200220	504790	571860	527440	840970	381310	650260	374810	434660	393030	191760	512410	569240
CON__P04264;P04264	CON__P04264;P04264	9;9	9;9	6;6	Keratin, type II cytoskeletal 1	KRT1	;	2	9	9	6	9	9	6	18.9	18.9	14.8	66.017	644	644;644	5.33	3	2		1	1	2						3	0	154.4	162000	76240	232640	229370	166180	159940	174740	153010	169190	204610	150570	73096	232520	223950
CON__P05784	CON__P05784	10	2	2				1	10	2	2	10	2	2	22	10.2	10.2	47.538	423	423	3.67		1		1	1								0	152.88	9550.1	4347.7	11202	12371	13380	38113	11801	26907	13488	16834	8871.1	4163.8	11408	12778
CON__P05787;P05787;CON__H-INV:HIT000292931;CON__Q9H552;CON__REFSEQ:XP_092267	CON__P05787;P05787	23;23;10;8;1	21;21;10;6;1	20;20;10;6;1	Keratin, type II cytoskeletal 8	KRT8	;	5	23	21	20	23	21	20	56.3	54.5	52.6	53.704	483	483;483;443;499;213	6.81	7	12	9	8	3	6	1	3	10	17	13	6	0	323.31	1253500	643020	1159200	1461900	1205400	1366100	1417300	1508800	1537400	1858300	1161900	613350	1197800	1445000
CON__P06868;P00747	CON__P06868	11;1	11;1	11;1				2	11	11	11	11	11	11	20.3	20.3	20.3	91.215	812	812;810	7.12	2		2		3		2	2	1		1	4	0	283.44	177210	80215	177010	176040	161090	203470	161460	194930	168530	189830	164300	76472	181500	175080
CON__P07224	CON__P07224	2	2	2				1	2	2	2	2	2	2	3	3	3	75.132	675	675	10.7										1	2		0.00018245	19.06	24887	11536	24719	28917	27156	21155	16425	18753	20449	23247	23082	11022	25426	28374
CON__P08727;P08727;CON__P19001;CON__Q6IFX2;CON__Q99456;Q99456;CON__Q61782;CON__Q8N1A0;CON__Q14525;CON__Q9UE12;CON__Q15323;CON__A2A5Y0;CON__P35900;CON__Q9D312;CON__Q14532;CON__O76015;CON__O76013;CON__O76014;CON__REFSEQ:XP_986630;Q8N1A0;Q14525;Q15323;P35900;Q14532;O76014;O76015;O76013	CON__P08727;P08727	28;27;7;6;2;2;1;1;1;1;1;1;1;1;1;1;1;1;1;1;1;1;1;1;1;1;1	28;27;7;6;2;2;1;1;1;1;1;1;1;1;1;1;1;1;1;1;1;1;1;1;1;1;1	19;18;2;0;2;2;0;0;0;0;0;0;0;0;0;0;0;0;0;0;0;0;0;0;0;0;0	Keratin, type I cytoskeletal 19	KRT19	;	27	28	28	19	28	28	19	61.5	61.5	49.8	44.091	400	400;400;403;452;494;494;93;295;404;416;416;416;424;431;448;456;467;471;476;295;404;416;424;448;449;456;467	6.31	8	9	8	3	7	6	5	4	11	1	3	12	0	323.31	1108300	526060	1072400	1266600	1084400	1225200	1152900	1208400	1298200	1594300	1027600	502280	1103900	1251000
CON__P08729;CON__Q9DCV7	CON__P08729	27;4	25;2	3;0				2	27	25	3	27	25	3	50.7	48.8	2.1	51.417	469	469;457	5.71	10	15	4	5	3	2	4	4	5	4	6	7	0	323.31	1261800	643370	1196900	1298500	1129300	1201900	1289800	1203700	1342300	1509100	1169500	612640	1232700	1287600
CON__P12763;P02765	CON__P12763	3;1	3;1	3;1				2	3	3	3	3	3	3	9.7	9.7	9.7	38.418	359	359;367	2.33	1	2	3										0	112.35	101200	43878	134170	176090	140570	237310	90110	144540	96859	110010	94078	42358	135350	173700
CON__P13645;P13645;CON__P02535-1;CON__Q148H6;CON__Q7Z3Y7;Q7Z3Y7;CON__Q7Z3Z0;CON__Q7Z3Y9;Q7Z3Z0;Q7Z3Y9	CON__P13645;P13645;CON__P02535-1	11;11;6;2;2;2;1;1;1;1	10;10;5;1;1;1;1;1;1;1	7;7;2;0;0;0;0;0;0;0	Keratin, type I cytoskeletal 10	KRT10	;;	10	11	10	7	11	10	7	24.5	23.3	19.7	59.51	593	593;584;570;464;486;464;450;468;450;468	6.4	1	2	2	2	1				2	2	2	1	0	298.63	170190	74820	208880	282240	149980	136850	150560	125810	157250	175630	157970	72110	210660	273010
CON__P15497	CON__P15497	3	3	3				1	3	3	3	3	3	3	10.9	10.9	10.9	30.276	265	265	2.5		2	2										0	46.3	87129	44833	99482	111490	93027	135560	83537	105950	97649	106360	80867	42830	101100	110680
CON__P17690	CON__P17690	2	2	2				1	2	2	2	2	2	2	8.1	8.1	8.1	38.252	345	345	4.5			1		3								0	39.13	49368	16788	58704	67182	57447	106130	50130	68277	53817	57946	45840	16205	59544	66634
CON__P17697	CON__P17697	1	1	1				1	1	1	1	1	1	1	2.7	2.7	2.7	51.113	439	439	8								1					0.00079277	11.095	6220	2596.1	5589.9	4924.4	5237.8	4870.7	4458.7	4887.5	3817.6	4605.8	5763.3	2470.1	5781.1	4899.9
CON__P20930;P20930	CON__P20930;P20930	5;5	5;5	5;5	Filaggrin	FLG	;	2	5	5	5	5	5	5	2.4	2.4	2.4	435.16	4061	4061;4061	8.2						1	2			1	1		0	51.044	6378.4	3070.8	5618.9	9101.1	7754.4	9126.3	10230	8869.7	8618.2	9142.9	5912	2939.6	5857.6	8944.8
CON__P28800	CON__P28800	2	2	2				1	2	2	2	2	2	2	5.3	5.3	5.3	54.71	492	492	8.5								1	1				0.0007929	11.108	10826	6192.8	11981	12785	10598	17147	11705	14311	12732	13780	10045	5898.9	12192	12792
CON__P34955	CON__P34955	1	1	1				1	1	1	1	1	1	1	3.6	3.6	3.6	46.103	416	416	8								2					0	94.968	31307	19982	42862	40442	41735	70244	30516	65627	26477	32529	29105	19028	43115	40863
CON__P35527;P35527	CON__P35527;P35527	6;6	6;6	6;6	Keratin, type I cytoskeletal 9	KRT9	;	2	6	6	6	6	6	6	12.4	12.4	12.4	62.129	623	623;623	6.25		2			1		1	2	2				0	309.95	111900	43503	270700	218640	145920	106600	120900	74023	114750	163480	104580	42287	264070	210620
CON__P35908;P35908	CON__P35908;P35908	6;6	5;5	3;3	Keratin, type II cytoskeletal 2 epidermal	KRT2	;	2	6	5	3	6	5	3	9.3	8.1	5.4	65.865	645	645;639	9.5					1	1					2	2	0	36.052	47797	24735	56402	82402	46840	40964	48978	38041	46413	49669	44362	23767	57113	79908
CON__P41361;P01008	CON__P41361	4;1	4;1	4;1				2	4	4	4	4	4	4	9.2	9.2	9.2	52.347	465	465;464	3.5	1	1			1	1							0	23.948	33008	17930	29687	29793	29005	38763	35892	37051	33735	40149	30587	17031	30718	29997
CON__P50448	CON__P50448	2	2	2				1	2	2	2	2	2	2	5.6	5.6	5.6	51.723	468	468	6.67				1				2					0.00017819	17.543	10316	5313.8	10636	15002	11427	14292	9330.5	12215	9883	11443	9569.9	5084	10907	14756
CON__P62894;P99999	CON__P62894;P99999	1;1	1;1	1;1	Cytochrome c	CYCS	;	2	1	1	1	1	1	1	10.5	10.5	10.5	11.703	105	105;105	4				1									0.0039549	7.2808	9563.3	5720.8	10802	9346.2	11478	13923	12470	13518	15475	15118	8877.8	5433.1	11007	9457
CON__Q03247;P02649	CON__Q03247	9;2	9;2	9;2				2	9	9	9	9	9	9	33.2	33.2	33.2	35.979	316	316;317	6.61	1	4		3				2	4		2	2	0	206.9	450160	200150	412610	466090	417190	287000	242110	255000	287090	320890	417210	191000	426500	456950
CON__Q04695;Q04695	CON__Q04695;Q04695	9;9	2;2	2;2	Keratin, type I cytoskeletal 17	KRT17	;	2	9	2	2	9	2	2	15.7	5.6	5.6	48.105	432	432;432	8.33			1								2		0.00017044	14.544	35658	16633	38181	41045	39624	41356	37718	37386	47130	48247	33086	15888	39029	40553
CON__Q29443;CON__Q0IIK2;P02788	CON__Q29443;CON__Q0IIK2	12;12;1	12;12;1	12;12;1			;	3	12	12	12	12	12	12	20	20	20	75.829	685	685;704;710	6.32	4		4		3	3			1		3	4	0	323.31	259600	129660	304410	268760	306910	450700	295420	377260	307910	345300	241040	123500	309170	270990
CON__Q0V8M9	CON__Q0V8M9	3	3	3				1	3	3	3	3	3	3	3.1	3.1	3.1	99.536	891	891	8.67				1						1		1	0	22.693	53975	27727	56106	54310	56412	53998	44274	38276	43222	49746	50068	26392	57444	53991
CON__Q1RMK2	CON__Q1RMK2	3	3	3				1	3	3	3	3	3	3	8.9	8.9	8.9	65.056	597	597	4.83		1		4							1		0	135.21	64359	39244	60664	69611	63052	57454	66770	61840	51385	64395	59663	37307	62595	69155
CON__Q28065	CON__Q28065	1	1	1				1	1	1	1	1	1	1	3.1	3.1	3.1	68.886	610	610	4				1									0.0039568	8.0776	3585.5	2467.1	5162.7	6234.6	6588.2	6349	5818.7	5976.5	5432.1	6485	3337.9	2357.6	5202.2	6157.8
CON__Q28107;P12259	CON__Q28107	9;3	9;3	9;3				2	9	9	9	9	9	9	5.5	5.5	5.5	248.98	2211	2211;2224	7.42				2	2	2	2			1	1	2	0	200.72	102780	54081	111830	125120	107200	91845	78017	90121	83603	93266	95362	51603	114060	123030
CON__Q28194	CON__Q28194	25	4	4				1	25	4	4	25	4	4	29.7	4.5	4.5	129.39	1170	1170	5.5			1	1			1	1					0	34.038	17484	10740	19077	22715	20566	19186	14479	17105	21063	20777	16227	10234	19487	22450
CON__Q2KIS7;P05452	CON__Q2KIS7;P05452	2;2	2;2	2;2	Tetranectin	CLEC3B	;	2	2	2	2	2	2	2	16.3	16.3	16.3	22.144	202	202;202	7			1								1		0	24.311	14707	6633.8	15341	17374	18635	17485	13897	20005	15732	18711	13649	6343.2	15750	17141
CON__Q2KJF1	CON__Q2KJF1	8	8	8				1	8	8	8	8	8	8	30	30	30	53.553	503	503	6.75		1		2		2	2	2	2		1		0	164.94	68588	30281	79461	97854	83861	109960	61546	92245	66534	73861	63682	29076	80822	96373
CON__Q2UVX4	CON__Q2UVX4	9	9	9				1	9	9	9	9	9	9	6.9	6.9	6.9	187.37	1662	1662	8.7					2		1		4		2	1	0	63.318	89526	38789	92706	96456	88016	111380	73184	101120	87837	98076	83033	37056	94866	95612
CON__Q3KNV1;P08729	CON__Q3KNV1;P08729	25;25	1;1	1;1	Keratin, type II cytoskeletal 7	KRT7	;	2	25	1	1	25	1	1	49.9	3.8	3.8	51.385	469	469;469	3.12			7	1									0	103.15	181740	82763	162080	249370	197390	186890	210100	214630	208720	280920	168470	79352	168410	243770
CON__Q3KUS7	CON__Q3KUS7	3	3	3				1	3	3	3	3	3	3	5.8	5.8	5.8	85.411	760	760	5			1		1	2							0	21.927	45954	26457	50699	55875	49883	61537	43613	57692	46993	55828	42645	25210	51679	55560
CON__Q3MHN2;P02748	CON__Q3MHN2;P02748	1;1	1;1	1;1	Complement component C9;Complement component C9a;Complement component C9b	C9	;	2	1	1	1	1	1	1	1.6	1.6	1.6	61.998	548	548;559	9									1				0.0039652	8.1724	6034.6	3117.1	6771	5327.3	6460.6	6191.9	5211.7	7413.2	5468.1	6668.8	5600.4	2961.9	6891.2	5341.1
CON__Q3MHN5;CON__ENSEMBL:ENSBTAP00000018229;P02774	CON__Q3MHN5;CON__ENSEMBL:ENSBTAP00000018229	4;3;1	4;3;1	4;3;1			;	3	4	4	4	4	4	4	13.5	13.5	13.5	53.341	474	474;475;474	7.83	2										3	1	0	65.048	144030	70914	178680	221500	177390	260430	122570	209360	138880	153700	133790	68037	180810	218570
CON__Q3SX09;CON__P02070;P68871;P02042;P69892;P69891;P02100	CON__Q3SX09;CON__P02070	6;4;2;2;1;1;1	6;4;2;2;1;1;1	6;4;2;2;1;1;1			;	7	6	6	6	6	6	6	27.9	27.9	27.9	22.06	201	201;145;147;147;147;147;147	7.8				2	1		2	1		1	3		0	67.264	38767	21194	37706	42300	39392	45269	42458	40351	40419	43253	35946	20179	38815	42102
CON__Q3SZ57	CON__Q3SZ57	6	6	6				1	6	6	6	6	6	6	12.8	12.8	12.8	68.587	610	610	5	1		2			2		2					0	106.18	44881	20351	48430	57614	49019	63135	30121	47667	27789	34611	41638	19477	49461	56859
CON__Q3SZH5	CON__Q3SZH5	2	2	2				1	2	2	2	2	2	2	9.4	9.4	9.4	45.456	424	424	6.2					1	2	2						0	80.974	12251	4772.4	14919	16904	14896	21841	9760.9	15172	13088	14267	11378	4592.3	15114	16687
CON__Q3SZR3	CON__Q3SZR3	1	1	1				1	1	1	1	1	1	1	5.9	5.9	5.9	23.182	202	202	3.5			1	1									0.0039334	7.9045	13830	8853	16164	16901	18600	30943	14493	26781	15747	16945	12845	8423.9	16454	17145
CON__Q3SZV7	CON__Q3SZV7	2	2	2				1	2	2	2	2	2	2	5.4	5.4	5.4	52.295	460	460	6.5		1	1							1	1		0.00016969	14.342	33281	25816	31564	33833	29994	36585	36257	34957	31069	36041	30848	24463	32511	34224
CON__Q3T052	CON__Q3T052	3	3	3				1	3	3	3	3	3	3	3.6	3.6	3.6	101.51	916	916	9				1							1	1	0	21.759	32946	15629	35046	38710	35906	44650	32921	39349	31336	34521	30568	14930	35834	38374
CON__Q3ZBS7;P04004	CON__Q3ZBS7	8;1	8;1	8;1				2	8	8	8	8	8	8	19.6	19.6	19.6	54.099	484	484;478	5.89			4	4		2	6					2	0	143.34	260940	136760	289240	271640	252990	269200	230250	245850	248970	297030	242100	130200	294270	269900
CON__Q58D62	CON__Q58D62	2	2	2				1	2	2	2	2	2	2	6.7	6.7	6.7	42.663	387	387	7			1			2				2			0	42.874	47160	20594	49538	58387	54734	79317	42553	59277	48963	52298	43759	19721	50755	57976
CON__Q9NSB2;CON__Q6ISB0;Q9NSB2	CON__Q9NSB2;CON__Q6ISB0;Q9NSB2	2;2;2	1;1;1	1;1;1	Keratin, type II cuticular Hb4	KRT84	;;	3	2	1	1	2	1	1	1.5	1.5	1.5	64.895	600	600;600;600	4				1									0.004574	6.8097	5643	1615.1	5969.6	5293.5	6853	11626	8246.8	8767.5	9140.8	10736	5236.8	1551.3	6117	5344
CON__Q6KB66-1;Q6KB66;CON__Q0VBK2	CON__Q6KB66-1;Q6KB66	12;12;2	12;12;2	12;12;2	Keratin, type II cytoskeletal 80	KRT80	;	3	12	12	12	12	12	12	26.3	26.3	26.3	50.525	452	452;452;452	6.52	3		5				1	2	4	6			0	226.25	178960	77507	180550	200420	187720	229890	211670	224820	264910	286670	165980	74084	185350	198440
CON__Q7Z3Y8;Q7Z3Y8	CON__Q7Z3Y8;Q7Z3Y8	2;2	1;1	1;1	Keratin, type I cytoskeletal 27	KRT27	;	2	2	1	1	2	1	1	5	3.1	3.1	49.823	459	459;459	7							1						1	-2	46240	9930.5	45321	49757	35921	37475	31157	25970	43380	47159	42857	9651.8	46459	48242
CON__Q95121	CON__Q95121	1	1	1				1	1	1	1	1	1	1	5.3	5.3	5.3	46.228	416	416	4				1									0.004	8.5249	4018.7	2081.3	4090.6	5927.6	4999.2	5414.5	3188.2	4949.3	4882.1	6108	3728.8	1993.3	4207.5	5824
CON__Q9N2I2	CON__Q9N2I2	3	3	3				1	3	3	3	3	3	3	13.1	13.1	13.1	45.296	404	404	3.6	2			1		2							0	44.786	16879	9899.8	17496	18595	17033	20437	19548	21092	16011	21018	15656	9417.9	17909	18556
CON__Q9TRI1;P19823	CON__Q9TRI1;P19823	3;2	3;2	3;2	Inter-alpha-trypsin inhibitor heavy chain H2	ITIH2	;	2	3	3	3	3	3	3	3.3	3.3	3.3	106.19	946	946;946	9.4	1										2	2	0	38.038	78226	33121	83017	89502	85378	84743	59130	75492	68672	77414	72578	31689	84902	88111
CON__Q9TTE1;CON__A2I7N1;CON__REFSEQ:XP_001252647;CON__A2I7N3	CON__Q9TTE1;CON__A2I7N1;CON__REFSEQ:XP_001252647;CON__A2I7N3	2;1;1;1	2;1;1;1	2;1;1;1			;;;	4	2	2	2	2	2	2	5.6	5.6	5.6	46.203	411	411;411;417;417	7		1										1	0.00016875	14.098	35735	17408	39001	39885	41731	49516	24710	37433	29170	30583	33165	16608	39833	39700
Q13765;E9PAV3	Q13765;E9PAV3	2;2	2;2	2;2	Nascent polypeptide-associated complex subunit alpha;Nascent polypeptide-associated complex subunit alpha, muscle-specific form	NACA	;	2	2	2	2	2	2	2	13	13	13	23.384	215	215;2078	8.5							1		3				0	104.47	44761	18457	36701	40856	47506	45304	39569	43717	44545	49533	41476	17599	38447	40556
E9PQ53;O95298	E9PQ53;O95298	3;3	3;3	3;3	NADH dehydrogenase [ubiquinone] 1 subunit C2, isoform 2;NADH dehydrogenase [ubiquinone] 1 subunit C2	NDUFC2-KCTD14;NDUFC2	;	2	3	3	3	3	3	3	14	14	14	13.407	114	114;119	5.33				1	1		1						0	22.729	41039	20373	42695	36749	38883	49476	41779	39952	48487	49631	38061	19371	43651	36933
E9PRG8	E9PRG8	1	1	1	Uncharacterized protein C11orf98	C11orf98		1	1	1	1	1	1	1	10.7	10.7	10.7	13.798	122	122	2		2											0.00017575	16.569	176150	68735	128000	171980	168760	136710	126080	139770	154810	162570	163110	65671	135650	169010
G9CGD6;Q6P9H4	G9CGD6;Q6P9H4	1;1	1;1	1;1	Connector enhancer of kinase suppressor of ras 3	CNKSR3	;	2	1	1	1	1	1	1	2.1	2.1	2.1	100.36	899	899;555	3			1										0.009955	5.9193	16393	9471.8	18973	18470	16122	18778	17630	19497	18276	21166	15214	9015.2	19242	18374
L0R6Q1	L0R6Q1	3	3	3		SLC35A4		1	3	3	3	3	3	3	17.5	17.5	17.5	11.133	103	103	4.8		1			2	2							0	30.81	84616	40920	89038	90939	80308	102190	88141	85201	104170	106920	78480	39020	90946	90343
L0R8F8	L0R8F8	3	3	3		SMCR7L		1	3	3	3	3	3	3	38.6	38.6	38.6	8.4447	70	70	6.33		1				1					1		0	22.687	34664	15524	35900	35519	35515	41092	40566	35685	40974	45715	32153	14811	36757	35285
O00115	O00115	4	4	4	Deoxyribonuclease-2-alpha	DNASE2		1	4	4	4	4	4	4	11.9	11.9	11.9	39.58	360	360	7	2			1				1			1	2	0	57.871	106810	58223	107850	100650	110160	130530	112640	118550	117180	127280	99061	55332	110680	101190
O00116	O00116	13	13	13	Alkyldihydroxyacetonephosphate synthase, peroxisomal	AGPS		1	13	13	13	13	13	13	27.7	27.7	27.7	72.911	658	658	4.72	1	11		2	2	2	2	2			1	2	0	323.31	362400	177940	383740	407460	378040	448510	385940	402780	438170	486870	336200	169760	392270	404240
O00124	O00124	1	1	1	UBX domain-containing protein 8	UBXN8		1	1	1	1	1	1	1	6.3	6.3	6.3	30.541	270	270	12												1	0.00017001	14.397	6214.1	2168.9	6679.9	6549.4	5315.3	6308.6	5544.8	6959.6	7426.2	7718.7	5763.1	2079.6	6802.5	6434.6
O00139	O00139	10	10	9	Kinesin-like protein KIF2A	KIF2A		1	10	10	9	10	10	9	17.8	17.8	16.6	79.954	706	706	3.58	1	6	1	1			1	2					0	120.6	270160	123530	243870	283050	273690	266640	242200	269450	277990	326060	250410	117860	252790	279770
O00142	O00142	7	7	7	Thymidine kinase 2, mitochondrial	TK2		1	7	7	7	7	7	7	29.4	29.4	29.4	31.004	265	265	3.43	4		1		1							1	0	62.702	65051	31255	76653	77369	65398	83426	78148	66390	77781	91376	60379	29857	77652	76563
O00148	O00148	10	3	3	ATP-dependent RNA helicase DDX39A	DDX39A		1	10	3	3	10	3	3	30.2	11.9	11.9	49.129	427	427	6.9				3			5				2		0	37.744	185090	84476	191210	195860	184510	180990	144890	142870	172060	193500	171670	80609	195750	193450
O00151	O00151	8	8	8	PDZ and LIM domain protein 1	PDLIM1		1	8	8	8	8	8	8	33.7	33.7	33.7	36.071	329	329	7.25			2		3	4	1	2	4	3	1		0	323.31	162830	77146	123940	144710	139200	151560	147380	169750	153870	148440	150770	73383	130400	144230
O00154;Q6ZUV0	O00154	7;1	7;1	7;1	Cytosolic acyl coenzyme A thioester hydrolase	ACOT7		2	7	7	7	7	7	7	19.7	19.7	19.7	41.796	380	380;252	6.07		2	3	1			4	3			2		0	141.6	382890	152720	328680	377320	406720	326240	296160	363390	314880	363760	354860	145880	342680	371530
O00159;Q8N1T3;O00160	O00159	31;1;1	31;1;1	30;1;1	Unconventional myosin-Ic	MYO1C		3	31	31	30	31	31	30	28.4	28.4	27.8	121.68	1063	1063;1032;1098	5.55	5	13	6	5	2	8	4	3	5	4	4	3	0	323.31	837700	383010	768200	946770	785100	983590	918860	1000200	1008900	1074700	776410	365860	794160	936070
O00161	O00161	5	5	5	Synaptosomal-associated protein 23	SNAP23		1	5	5	5	5	5	5	16.6	16.6	16.6	23.354	211	211	4.12	3	1	1		1					2			0	151.74	69623	34596	79378	76841	78782	82754	72071	68560	86747	89072	64627	32990	80747	76255
O00165	O00165	7	7	7	HCLS1-associated protein X-1	HAX1		1	7	7	7	7	7	7	29.7	29.7	29.7	31.62	279	279	6.4	2	1			1		2	1	1			2	0	168.4	43593	21433	49345	51313	52196	60407	52722	63755	62668	67334	40468	20458	50268	50940
O00170	O00170	4	4	4	AH receptor-interacting protein	AIP		1	4	4	4	4	4	4	15.8	15.8	15.8	37.636	330	330	8.6				1	1						2	1	0	87.078	77363	28553	58458	68510	61922	52359	44145	57654	53240	57613	71625	27261	61494	67349
O00178	O00178	3	3	3	GTP-binding protein 1	GTPBP1		1	3	3	3	3	3	3	6.1	6.1	6.1	72.453	669	669	4.8		3							2				0	205.57	90906	37268	78677	89788	85316	84277	63044	70974	81819	93795	84233	35581	81794	88622
O00182;Q6DKI2;Q3B8N2	O00182	6;2;2	6;2;2	6;2;2	Galectin-9	LGALS9		3	6	6	6	6	6	6	20	20	20	39.518	355	355;356;356	7.29			1	1		2			1		1	1	0	59.32	120300	55056	117580	121530	124450	133350	128320	129700	153690	158820	111560	52495	121020	120680
O00186	O00186	7	7	7	Syntaxin-binding protein 3	STXBP3		1	7	7	7	7	7	7	11.7	11.7	11.7	67.764	592	592	6.56	1	1	1			2			1	1	2		0	105.82	154410	65233	144330	161660	148460	174070	158060	158880	174370	183420	143140	62316	149000	159970
O00189	O00189	2	2	2	AP-4 complex subunit mu-1	AP4M1		1	2	2	2	2	2	2	3.3	3.3	3.3	49.976	453	453	7.5					1					1			0.00016108	12.226	5372.8	2146.4	4911.8	4493.5	4921.1	4926.3	3942.9	6642.2	4725.1	5001.7	4979.5	2045	5077.6	4468.8
O00192	O00192	4	4	4	Armadillo repeat protein deleted in velo-cardio-facial syndrome	ARVCF		1	4	4	4	4	4	4	6.7	6.7	6.7	104.64	962	962	7					1		3		1				0	39.507	25632	7002.3	16376	19087	18276	17986	14575	17513	17633	16948	23768	6696.2	17486	18785
O00193	O00193	1	1	1	Small acidic protein	SMAP		1	1	1	1	1	1	1	12.6	12.6	12.6	20.332	183	183	4				2									0.00016121	12.248	24273	11798	32049	31509	38876	46521	39349	48135	47166	55947	22573	11285	32416	31416
O00194	O00194	3	3	2	Ras-related protein Rab-27B	RAB27B		1	3	3	2	3	3	2	12.8	12.8	9.2	24.608	218	218	7.25	1				1						1	1	0	21.007	84135	36509	82953	80223	76628	87533	69760	76559	93157	90257	78002	34808	85158	79661
O00203;Q13367	O00203	13;5	13;5	13;5	AP-3 complex subunit beta-1	AP3B1		2	13	13	13	13	13	13	13.5	13.5	13.5	121.32	1094	1094;1082	5.75	1	2	4	1	1	3	5					3	0	323.31	317130	141030	277450	321020	308830	306660	249580	280290	302160	343810	293890	134530	288300	317420
O00212	O00212	2	2	2	Rho-related GTP-binding protein RhoD	RHOD		1	2	2	2	2	2	2	18.1	18.1	18.1	23.413	210	210	2		2											0	51.608	26255	11544	26852	27622	25397	28589	27047	22346	26881	32362	24349	11021	27501	27330
O00214	O00214	2	2	2	Galectin-8	LGALS8		1	2	2	2	2	2	2	6	6	6	35.808	317	317	1	2												0.00016861	14.048	17044	8247.2	18304	17600	18302	19033	18379	17864	20361	22806	15814	7859.7	18697	17488
O00217	O00217	3	3	3	NADH dehydrogenase [ubiquinone] iron-sulfur protein 8, mitochondrial	NDUFS8		1	3	3	3	3	3	3	18.1	18.1	18.1	23.705	210	210	5.55				2	3	4	2						0	138.81	151820	75607	199280	197940	134620	166220	134150	137250	155030	186650	140980	72295	200040	194520
O00220	O00220	4	4	4	Tumor necrosis factor receptor superfamily member 10A	TNFRSF10A		1	4	4	4	4	4	4	10.7	10.7	10.7	50.089	468	468	6.25		1	2			3						2	0	31.57	41871	19718	45104	44820	41746	40673	35142	33358	43030	49439	38844	18809	46012	44254
O00221	O00221	2	2	2	NF-kappa-B inhibitor epsilon	NFKBIE		1	2	2	2	2	2	2	7.2	7.2	7.2	52.863	500	500	7.5							1	1					0.00018155	18.856	21627	10373	17605	20179	19847	16254	14475	15379	17285	18143	20034	9872.9	18411	19977
O00231	O00231	5	5	5	26S proteasome non-ATPase regulatory subunit 11	PSMD11		1	5	5	5	5	5	5	12.1	12.1	12.1	47.463	422	422	7.4	1	2	1								6		0	62.631	169050	75683	138400	158990	153280	156420	122440	145110	153840	169180	156590	72108	144620	157670
O00232	O00232	8	8	8	26S proteasome non-ATPase regulatory subunit 12	PSMD12		1	8	8	8	8	8	8	16.9	16.9	16.9	52.904	456	456	5.88	3	2		2	1	1	2	3				3	0	99.91	208930	94059	179630	206320	198470	198170	164220	186940	195360	217530	193600	89676	186910	204260
O00233	O00233	5	5	5	26S proteasome non-ATPase regulatory subunit 9	PSMD9		1	5	5	5	5	5	5	26.9	26.9	26.9	24.682	223	223	4.64		4			2	2	3						0	94.215	107880	47188	90169	107720	108870	85731	68204	82757	83127	93369	99956	45017	94184	106110
O00244	O00244	1	1	1	Copper transport protein ATOX1	ATOX1		1	1	1	1	1	1	1	11.8	11.8	11.8	7.4016	68	68	8								1					0.0041865	7.0232	4855.3	2441	4893.4	5004.8	5250.7	3576.9	2306.5	2941	3507.7	3775.9	4503.4	2324.9	5026.2	4935.9
O00255	O00255	5	5	5	Menin	MEN1		1	5	5	5	5	5	5	13.8	13.8	13.8	68.023	615	615	2.86	5		1									1	0	323.31	97250	38506	83785	96007	95169	116050	96216	112550	113030	117800	90117	36764	87202	95281
O00257	O00257	2	2	2	E3 SUMO-protein ligase CBX4	CBX4		1	2	2	2	2	2	2	4.1	4.1	4.1	61.367	560	560	7							2						0.00017358	15.573	16723	10223	13960	15199	15440	21820	24740	28025	22847	26551	15493	9699.2	14562	15416
O00258	O00258	1	1	1	Tail-anchored protein insertion receptor WRB	WRB		1	1	1	1	1	1	1	6.9	6.9	6.9	19.779	174	174	8								1					0.0087719	5.9977	0	0	0	0	318.66	194.55	0	0	0	166.33	0	0	0	0
O00264	O00264	9	9	9	Membrane-associated progesterone receptor component 1	PGRMC1		1	9	9	9	9	9	9	28.2	28.2	28.2	21.671	195	195	5.44		3	2	4			3	1	1	1	1		0	323.31	235280	114280	254680	259840	233950	300470	261930	266300	296310	319700	218270	109020	259690	258170
O00267	O00267	15	15	15	Transcription elongation factor SPT5	SUPT5H		1	15	15	15	15	15	15	17.4	17.4	17.4	121	1087	1087	4.35	1	4	2	2	4	1		2	1				0	323.31	216560	96194	193520	232190	230400	256800	210380	258720	262290	270750	200750	91851	200960	230070
O00268;Q92750	O00268	6;1	6;1	6;1	Transcription initiation factor TFIID subunit 4	TAF4		2	6	6	6	6	6	6	7.1	7.1	7.1	110.11	1085	1085;862	3.25	4		2				1		1				0	182.35	90027	39535	84195	104520	90822	102650	95134	100900	103160	110010	83460	37809	86976	103040
O00273	O00273	6	6	6	DNA fragmentation factor subunit alpha	DFFA		1	6	6	6	6	6	6	23.9	23.9	23.9	36.521	331	331	8.62		2								2	3	1	0	138.4	85517	36333	83429	90233	91731	92337	77256	92342	88978	99859	79306	34709	85932	89170
O00291	O00291	10	9	9	Huntingtin-interacting protein 1	HIP1		1	10	9	9	10	9	9	11.1	9.7	9.7	116.22	1037	1037	5.27	2	1		2	1	1	2		1			1	0	86.845	102990	44489	95019	97337	99291	131180	111700	120780	134540	134600	95466	42414	98215	97249
O00299	O00299	7	7	7	Chloride intracellular channel protein 1	CLIC1		1	7	7	7	7	7	7	33.2	33.2	33.2	26.922	241	241	6.5		2	5	1		2					3	3	0	188.97	284390	118230	249660	292230	289610	244090	197110	217640	244950	280240	263570	112930	259520	287550
O00303	O00303	8	8	8	Eukaryotic translation initiation factor 3 subunit F	EIF3F		1	8	8	8	8	8	8	24.4	24.4	24.4	37.563	357	357	3.77		5	1	2	2	3							0	323.31	136170	66632	117990	146770	132120	133170	111790	118130	128270	152680	126180	63531	122710	145100
O00308	O00308	8	5	5	NEDD4-like E3 ubiquitin-protein ligase WWP2	WWP2		1	8	5	5	8	5	5	10.6	7.6	7.6	98.911	870	870	3.83	1	2	1			1			1				0	171.7	108140	45849	100220	112830	101060	96160	80711	83475	91608	100130	100230	43793	103500	111080
O00330	O00330	6	6	6	Pyruvate dehydrogenase protein X component, mitochondrial	PDHX		1	6	6	6	6	6	6	16.2	16.2	16.2	54.122	501	501	7.56		1		1		1	2		2			2	0	104.68	78544	37116	82472	83204	78585	92823	91721	98249	89525	102980	72855	35398	84315	82623
O00339	O00339	3	3	3	Matrilin-2	MATN2		1	3	3	3	3	3	3	3.9	3.9	3.9	106.84	956	956	5.33	1					1			1				0	27.187	66519	42908	60108	67731	65523	69642	94891	78505	65879	72768	61654	40734	62273	67895
O00391	O00391	15	15	15	Sulfhydryl oxidase 1	QSOX1		1	15	15	15	15	15	15	25.2	25.2	25.2	82.577	747	747	6.27	1	1	5	4	2				1	4	3	1	0	236.16	359330	166890	375080	397860	345910	319670	271930	295600	344090	368080	333270	159330	383450	391550
O00400	O00400	1	1	1	Acetyl-coenzyme A transporter 1	SLC33A1		1	1	1	1	1	1	1	3.5	3.5	3.5	60.908	549	549	3			1										0.0049533	6.6429	7124.5	3086.2	6113.1	8777.2	7814.5	6886.7	6193.9	7304.7	6868.2	7304.5	6603.4	2955.6	6377.5	8597.8
O00401	O00401	4	4	4	Neural Wiskott-Aldrich syndrome protein	WASL		1	4	4	4	4	4	4	9.7	9.7	9.7	54.826	505	505	6.5			1				4	1					0	49.879	99868	33508	75713	91901	86356	72753	66466	72940	74207	80919	92473	32067	79711	90110
O00410	O00410	10	10	10	Importin-5	IPO5		1	10	10	10	10	10	10	12.6	12.6	12.6	123.63	1097	1097	6.86		2	7	6	1			2	5	7	5		0	323.31	518700	220660	449230	538280	510290	451620	357500	407300	447180	488230	480670	210740	467340	529870
O00411	O00411	16	16	16	DNA-directed RNA polymerase, mitochondrial	POLRMT		1	16	16	16	16	16	16	21.5	21.5	21.5	138.62	1230	1230	6.68		2	2	3	2	1	2	3	1	4	2		0	256.59	191770	83310	204670	201710	193290	239620	213860	215620	241390	260640	177900	79540	208980	200210
O00418	O00418	1	1	1	Eukaryotic elongation factor 2 kinase	EEF2K		1	1	1	1	1	1	1	2.1	2.1	2.1	82.143	725	725	12												1	0.004058	7.1042	9208.8	3343.6	7212.3	8651	8297.9	6171.2	4714.3	6853.9	6090.1	5995.2	8528.7	3196.4	7571.3	8478.2
O00421	O00421	4	4	4	C-C chemokine receptor-like 2	CCRL2		1	4	4	4	4	4	4	9.6	9.6	9.6	39.513	344	344	5.6	1		1	1						2			0	28.545	42643	20507	50181	50723	47207	49734	47667	57927	48913	56001	39589	19589	50905	50080
O00422	O00422	4	4	4	Histone deacetylase complex subunit SAP18	SAP18		1	4	4	4	4	4	4	24.8	24.8	24.8	17.561	153	153	5.12		2		4						1	1		0	30.132	90242	33379	67820	91285	91089	116850	93911	103290	120690	119660	83582	31943	71664	90549
O00425;Q9NZI8	O00425	6;1	6;1	6;1	Insulin-like growth factor 2 mRNA-binding protein 3	IGF2BP3		2	6	6	6	6	6	6	13.8	13.8	13.8	63.704	579	579;577	6.25	1	2		1	1		3	2				2	0	223.21	205200	69170	160850	195930	197490	192680	158210	190990	198200	194360	190070	66237	169020	192850
O00429	O00429	19	19	19	Dynamin-1-like protein	DNM1L		1	19	19	19	19	19	19	34.5	34.5	34.5	81.876	736	736	3.78	8	3	4	4	1	4	1					2	0	323.31	280330	118740	229260	281170	275040	229030	183310	230940	230490	259070	259710	113330	239900	276830
O00442	O00442	3	3	3	RNA 3-terminal phosphate cyclase	RTCA		1	3	3	3	3	3	3	10.4	10.4	10.4	39.336	366	366	7.83			2					1	1			2	0	26.433	20754	9258.9	13989	21963	21589	15434	11861	16073	15858	18150	19213	8835.5	14985	21566
O00443	O00443	9	9	9	Phosphatidylinositol 4-phosphate 3-kinase C2 domain-containing subunit alpha	PIK3C2A		1	9	9	9	9	9	9	6.9	6.9	6.9	190.68	1686	1686	6.18	1		1	2		2	2	1		1		1	0	114.79	79792	33325	77293	86769	79149	87751	76938	84326	88396	101720	73982	31862	79568	85624
O00459	O00459	6	6	6	Phosphatidylinositol 3-kinase regulatory subunit beta	PIK3R2		1	6	6	6	6	6	6	10	10	10	81.544	728	728	7.67	1					2	2	1		1		2	0	86.822	68947	27295	50537	65369	63388	53867	41796	59213	52068	61284	63841	26052	53463	64356
O00461	O00461	9	9	9	Golgi integral membrane protein 4	GOLIM4		1	9	9	9	9	9	9	17.7	17.7	17.7	81.879	696	696	5.83		3		2		3	2					2	0	158.11	85159	41742	99674	101530	101870	134830	106150	109190	127260	148700	79070	39862	101270	101100
O00468	O00468	39	39	39	Agrin;Agrin N-terminal 110 kDa subunit;Agrin C-terminal 110 kDa subunit;Agrin C-terminal 90 kDa fragment;Agrin C-terminal 22 kDa fragment	AGRN		1	39	39	39	39	39	39	28	28	28	217.23	2067	2067	6.62	8	8	5	1	3	4	5	3	6	7	4	9	0	323.31	719860	333040	698900	771090	749580	658260	580810	699560	657470	705120	667510	317770	719850	760340
O00469	O00469	7	7	7	Procollagen-lysine,2-oxoglutarate 5-dioxygenase 2	PLOD2		1	7	7	7	7	7	7	10.3	10.3	10.3	84.685	737	737	6	2			3		1				1		2	0	218.88	89070	43773	95498	101270	90730	146680	121880	121320	147780	153460	82631	41768	97486	101260
O00471	O00471	9	9	9	Exocyst complex component 5	EXOC5		1	9	9	9	9	9	9	14.5	14.5	14.5	81.852	708	708	5.36		3		4		1	1					2	0	86.689	229650	91012	189260	216250	209930	196370	186300	204330	208360	226250	212740	86880	197660	213360
O00478	O00478	4	4	3	Butyrophilin subfamily 3 member A3	BTN3A3		1	4	4	3	4	4	3	7.9	7.9	6.7	65.001	584	584	8.8				1	1						1	2	0	65.044	75144	37135	76125	75909	78182	103240	89295	92746	100050	108420	69694	35368	78109	76010
O00481	O00481	4	3	3	Butyrophilin subfamily 3 member A1	BTN3A1		1	4	3	3	4	3	3	8	6.6	6.6	57.677	513	513	6		2						1				1	0	30.042	29673	13683	32801	31606	32304	38666	32853	33018	36072	41675	27537	13056	33431	31439
O00483	O00483	1	1	1	Cytochrome c oxidase subunit NDUFA4	NDUFA4		1	1	1	1	1	1	1	14.8	14.8	14.8	9.3697	81	81	2.5		2	2										0	62.782	163510	88704	162700	177640	153480	129620	105910	116120	130610	137710	151600	84459	166950	175390
O00488	O00488	3	3	3	Zinc finger protein 593	ZNF593		1	3	3	3	3	3	3	38.8	38.8	38.8	15.199	134	134	7	2										3		0	37.218	48260	20757	37257	44217	43010	41811	44563	46039	36726	37910	44692	19781	39165	43797
O00499	O00499	3	3	3	Myc box-dependent-interacting protein 1	BIN1		1	3	3	3	3	3	3	4.7	4.7	4.7	64.699	593	593	8.75							1	2				1	0	21.951	51147	21561	37363	46228	42989	39270	29238	33640	37550	39303	47351	20549	39483	45676
O00505	O00505	4	2	2	Importin subunit alpha-4	KPNA3		1	4	2	2	4	2	2	14.4	10.4	10.4	57.81	521	521	1.5	2	2											0	194.92	60453	29766	60133	68945	72433	58858	54096	50361	55057	62987	56082	28403	61941	67983
O00506	O00506	3	3	3	Serine/threonine-protein kinase 25	STK25		1	3	3	3	3	3	3	7	7	7	48.111	426	426	5.33	1		1									1	0	40.576	26372	12758	23089	31474	26962	25885	21260	25735	27764	31267	24442	12186	24009	30961
O00519	O00519	5	5	5	Fatty-acid amide hydrolase 1	FAAH		1	5	5	5	5	5	5	17.4	17.4	17.4	63.065	579	579	5.83		1			2	1		1	1				0	113	10870	5571	10252	10711	11451	11690	10404	11793	12364	13169	10079	5301.5	10590	10679
O00522	O00522	4	4	4	Krev interaction trapped protein 1	KRIT1		1	4	4	4	4	4	4	6.1	6.1	6.1	84.347	736	736	9.25							1		1	1	1		0	32.317	27879	12357	24660	25286	26509	34183	26753	31786	34001	35104	25836	11770	25588	25315
O00534	O00534	2	2	2	von Willebrand factor A domain-containing protein 5A	VWA5A		1	2	2	2	2	2	2	2.8	2.8	2.8	86.488	786	786	6		1								1			0	28.411	9292.9	6914.8	11263	14533	10741	11522	12679	8437.3	10725	14490	8629.6	6588.4	11407	14349
O00541	O00541	13	13	13	Pescadillo homolog	PES1		1	13	13	13	13	13	13	25.3	25.3	25.3	68.002	588	588	4.86	1	4	6	1		4	2	2		1		1	0	201.37	394320	173150	393720	440430	423140	449180	380590	410320	428660	489510	365720	165480	404690	434950
O00559	O00559	3	3	3	Receptor-binding cancer antigen expressed on SiSo cells	EBAG9		1	3	3	3	3	3	3	11.7	11.7	11.7	24.377	213	213	8.25						1	1		1		1		0.00017544	16.425	42737	18814	44522	43207	40426	46849	39163	35457	47882	46794	39636	17950	45513	42846
O00560	O00560	9	9	9	Syntenin-1	SDCBP		1	9	9	9	9	9	9	46	46	46	32.444	298	298	5.9	1		6	5	2				3			4	0	318.64	140840	62640	130610	145320	141230	95663	81857	95750	96086	106210	130560	59773	135020	142560
O00562	O00562	10	10	10	Membrane-associated phosphatidylinositol transfer protein 1	PITPNM1		1	10	10	10	10	10	10	12.9	12.9	12.9	134.85	1244	1244	5.4	1		2	1	2	2				1	1		0	180.66	111230	47238	97718	113700	117570	121460	107920	115070	123930	129700	103100	45103	101630	112570
O00566	O00566	2	2	2	U3 small nucleolar ribonucleoprotein protein MPP10	MPHOSPH10		1	2	2	2	2	2	2	4	4	4	78.863	681	681	7.5				1							1		0.00017634	16.798	12738	4637.4	11937	12604	11488	15566	13291	14386	16393	15492	11806	4437.3	12309	12491
O00567	O00567	13	13	13	Nucleolar protein 56	NOP56		1	13	13	13	13	13	13	25.8	25.8	25.8	66.049	594	594	6.54	3		6	3	1				4	6		3	0	323.31	237280	111240	234190	256190	255630	298970	260880	266160	291040	313350	220060	106140	240920	254520
O00571;O15523;Q9NQI0	O00571;O15523	21;15;1	20;14;1	20;14;1	ATP-dependent RNA helicase DDX3X;ATP-dependent RNA helicase DDX3Y	DDX3X;DDX3Y	;	3	21	20	20	21	20	20	36.1	34.4	34.4	73.243	662	662;660;724	5.26	4	1	8	5	7	9		1		5		2	0	323.31	819170	360320	706040	887850	820430	888050	777180	831410	902540	971770	759120	344160	735080	877090
O00592	O00592	5	5	5	Podocalyxin	PODXL		1	5	5	5	5	5	5	14.5	14.5	14.5	58.635	558	558	8.78					1		3		1	1	2	1	0	99.73	75118	45296	85833	95385	79218	88964	79875	75273	102270	91128	69717	43150	87212	94481
O00622	O00622	10	10	10	Protein CYR61	CYR61		1	10	10	10	10	10	10	31.2	31.2	31.2	42.026	381	381	7.78	2	1	3	2	1				2	11	4	1	0	323.31	517330	191970	483210	570160	487360	284960	252010	283730	287000	312580	479530	184000	498720	554210
O00625	O00625	1	1	1	Pirin	PIR		1	1	1	1	1	1	1	4.5	4.5	4.5	32.113	290	290	9									1				0.0039905	7.4115	5956.2	1399.6	3058.5	4527.1	4684.2	4267	4910.1	5020.5	4519.3	4404.6	5507.5	1343.9	3382.8	4439.4
O00628	O00628	1	1	1	Peroxisomal targeting signal 2 receptor	PEX7		1	1	1	1	1	1	1	3.4	3.4	3.4	35.891	323	323	10										1			0.0045714	6.8044	3867.8	2245.2	3853.2	3419.6	2324.8	3566.8	2899.2	3434.9	3616	3835	3583.8	2130.7	3934.3	3433.9
O00629	O00629	7	7	5	Importin subunit alpha-3	KPNA4		1	7	7	5	7	7	5	22.3	22.3	18.2	57.886	521	521	5		4	1	2		1				3			0	323.31	195140	92620	171390	222070	219180	196900	158170	190840	199230	215150	180890	88424	178460	218940
O00635	O00635	3	3	3	E3 ubiquitin-protein ligase TRIM38	TRIM38		1	3	3	3	3	3	3	7.3	7.3	7.3	53.415	465	465	8.2		1							2	1	1		0	89.672	41750	15168	36177	35854	40219	43560	38224	35511	44439	43598	38688	14478	37622	35636
O00712	O00712	2	1	1	Nuclear factor 1 B-type	NFIB		1	2	1	1	2	1	1	10.5	7.9	7.9	47.441	420	420	11											1		0	54.192	10024	3589.4	7081.9	8843	7517.6	8053.1	5169.6	7277.3	7251.4	8494.8	9277.2	3428.5	7499.1	8717.4
O00743	O00743	5	5	5	Serine/threonine-protein phosphatase 6 catalytic subunit;Serine/threonine-protein phosphatase 6 catalytic subunit, N-terminally processed	PPP6C		1	5	5	5	5	5	5	22.6	22.6	22.6	35.144	305	305	5.22	2				3	3						1	0	103.07	63973	29751	56275	72946	63588	56809	40940	40598	55589	66362	59288	28415	58464	71695
O00748	O00748	2	2	2	Cocaine esterase	CES2		1	2	2	2	2	2	2	3.9	3.9	3.9	61.806	559	559	5					2								0.00016351	12.77	13040	5264.3	10773	13725	12443	11494	11925	12849	13944	14834	12081	5033.3	11256	13488
O00754	O00754	10	10	10	Lysosomal alpha-mannosidase;Lysosomal alpha-mannosidase A peptide;Lysosomal alpha-mannosidase B peptide;Lysosomal alpha-mannosidase C peptide;Lysosomal alpha-mannosidase D peptide;Lysosomal alpha-mannosidase E peptide	MAN2B1		1	10	10	10	10	10	10	12.9	12.9	12.9	113.74	1011	1011	5.88			5		3	2	3	1	2		1		0	225.13	181480	88226	195940	185370	181600	233060	184590	198480	217330	236210	168360	84061	199860	185020
O00762	O00762	4	4	4	Ubiquitin-conjugating enzyme E2 C	UBE2C		1	4	4	4	4	4	4	22.3	22.3	22.3	19.652	179	179	7			1	1						1	1		0	189.41	7487.8	2984.7	7403.9	7605.5	6697.3	8963.4	8246.7	9189.4	10175	11621	6941.9	2852.6	7597	7538.7
O00764	O00764	8	8	8	Pyridoxal kinase	PDXK		1	8	8	8	8	8	8	30.8	30.8	30.8	35.102	312	312	7.23	1	1	2	1		1	1	1				5	0	323.31	170000	73793	133960	155810	149830	120800	101620	107500	126460	134120	157440	70315	140480	153750
O00767	O00767	1	1	1	Acyl-CoA desaturase	SCD		1	1	1	1	1	1	1	7	7	7	41.522	359	359	9									1				0.00017516	16.331	4266.7	1262.6	3972.2	4671.3	4310.4	4611.6	4208.7	4661.7	4665.4	5520.5	3955.4	1211.8	4105.3	4574.7
O14493;O95484;P56747	O14493;O95484;P56747	2;1;1	1;0;0	1;0;0	Claudin-4;Claudin-9;Claudin-6	CLDN4;CLDN9;CLDN6	;;	3	2	1	1	2	1	1	11.5	3.8	3.8	22.077	209	209;217;220	3			1										0.0073367	6.1722	2951.7	932.24	2996.6	4065.9	2401.1	3052.8	2193.6	1941.4	2494	3558.7	2736.4	902.09	3064.3	3949.2
O14494	O14494	1	1	1	Lipid phosphate phosphohydrolase 1	PPAP2A		1	1	1	1	1	1	1	4.9	4.9	4.9	32.156	284	284	7							1						0.0048206	6.6632	5052.1	2168.6	3818.4	4113.3	4396.6	4086.4	3952.1	4326.3	3837.7	3808	4678	2063.3	4021.8	4093.3
O14495	O14495	1	1	1	Lipid phosphate phosphohydrolase 3	PPAP2B		1	1	1	1	1	1	1	3.5	3.5	3.5	35.116	311	311	5					2								0.003894	7.6595	27526	12433	28915	29236	23072	32112	25924	26666	32023	32592	25524	11867	29494	28983
O14497	O14497	24	24	23	AT-rich interactive domain-containing protein 1A	ARID1A		1	24	24	23	24	24	23	20.4	20.4	19.5	242.04	2285	2285	4.44	5	7	4	5	2	1	1	2	1	2	1	1	0	323.31	283230	127880	252320	312980	294010	343990	310900	343340	340690	363200	262520	122120	261990	309960
O14519;O75956	O14519;O75956	1;1	1;1	1;1	Cyclin-dependent kinase 2-associated protein 1;Cyclin-dependent kinase 2-associated protein 2	CDK2AP1;CDK2AP2	;	2	1	1	1	1	1	1	7	7	7	12.365	115	115;126	6						1							0.0049414	6.5719	17232	5756.1	16737	15735	17506	19263	17685	21091	20820	21458	15978	5508.3	17232	15587
O14521	O14521	1	1	1	Succinate dehydrogenase [ubiquinone] cytochrome b small subunit, mitochondrial	SDHD		1	1	1	1	1	1	1	6.3	6.3	6.3	17.043	159	159	11											1		0.0039882	7.3988	7931.2	5100.1	6409.7	6511.8	7104.6	7933.4	11363	10419	8189.4	8155.5	7346.3	4831.7	6705.6	6615.9
O14523	O14523	8	8	8	C2 domain-containing protein 2-like	C2CD2L		1	8	8	8	8	8	8	18.6	18.6	18.6	76.18	706	706	4.56	3		1	1		2		1			1		0	247.81	64226	32023	65568	75593	75305	76101	68589	73539	77158	87179	59587	30566	67357	74771
O14524	O14524	3	3	3	Transmembrane protein 194A	TMEM194A		1	3	3	3	3	3	3	5.2	5.2	5.2	50.639	444	444	2	1	1	1										0.00018376	19.426	55364	24809	52608	55436	52889	68211	65215	65387	75574	81328	51324	23659	54221	55202
O14530	O14530	2	2	2	Thioredoxin domain-containing protein 9	TXNDC9		1	2	2	2	2	2	2	8	8	8	26.534	226	226	2.5		1	1										0	34.649	73771	28326	61270	71802	68193	60542	51373	56678	56327	64692	68342	27070	63949	70620
O14545	O14545	1	1	1	TRAF-type zinc finger domain-containing protein 1	TRAFD1		1	1	1	1	1	1	1	1.7	1.7	1.7	64.84	582	582	6						1							0	23.886	7332.1	3256	6637.9	6139.2	6364.7	8887.3	5627.4	7753	9647.2	8061.9	6794.3	3097.6	6863.1	6175.3
O14548	O14548	1	1	1	Cytochrome c oxidase subunit 7A-related protein, mitochondrial	COX7A2L		1	1	1	1	1	1	1	7.9	7.9	7.9	12.615	114	114	11											1		0.0073316	6.1651	16254	8077.2	17243	16750	15717	19624	17759	17526	21564	19717	15077	7694.4	17605	16691
O14562	O14562	1	1	1	Ubiquitin domain-containing protein UBFD1	UBFD1		1	1	1	1	1	1	1	10.4	10.4	10.4	33.382	309	309	12												1	0.0040354	9.1133	1103.3	602.87	791.96	1457.9	1237.3	729.64	1381.2	814.37	911.31	1288.8	1022	575.67	843.16	1423.9
O14569	O14569	1	1	1	Cytochrome b561 domain-containing protein 2	CYB561D2		1	1	1	1	1	1	1	5.4	5.4	5.4	23.973	222	222	3.5			1	1									0	52.476	15600	10348	15432	16916	17580	16094	22452	17995	16350	15701	14470	9827.8	15888	16904
O14578	O14578	13	13	13	Citron Rho-interacting kinase	CIT		1	13	13	13	13	13	13	8.3	8.3	8.3	231.43	2027	2027	6.73			1	1	3	2	3	2	1	1	1		0	252.46	136580	65296	117770	137200	132710	161720	144410	171170	167260	186210	126560	62213	122550	136690
O14579	O14579	12	12	12	Coatomer subunit epsilon	COPE		1	12	12	12	12	12	12	41.9	41.9	41.9	34.482	308	308	3.82	3	4	5	1	1	1						2	0	251.08	182380	79815	160970	199320	193860	179710	148460	179640	174350	210360	169050	76255	167360	196380
O14595	O14595	2	2	2	Carboxy-terminal domain RNA polymerase II polypeptide A small phosphatase 2	CTDSP2		1	2	2	2	2	2	2	7.4	7.4	7.4	30.664	271	271	11											2		0.00017665	16.934	9649.7	4136.6	7618.1	10448	9602.9	8720.2	5887.3	8241.6	8448.9	9717.8	8939	3952.9	8003.8	10275
O14613	O14613	2	2	2	Cdc42 effector protein 2	CDC42EP2		1	2	2	2	2	2	2	17.1	17.1	17.1	22.483	210	210	8						1			2				0	42.194	16295	6788.5	14961	16330	15089	17304	13393	13320	16185	16311	15103	6481.6	15462	16165
O14617	O14617	10	10	10	AP-3 complex subunit delta-1	AP3D1		1	10	10	10	10	10	10	13.7	13.7	13.7	130.16	1153	1153	6.53	1		1	2	5				1	3	2		0	323.31	117590	49899	101320	122560	106970	108660	90211	97060	110650	119230	108950	47660	105330	120760
O14618	O14618	5	5	5	Copper chaperone for superoxide dismutase	CCS		1	5	5	5	5	5	5	23.7	23.7	23.7	29.04	274	274	5.5			3	4						3			0	323.31	217420	96601	176720	199270	215340	163110	125160	149730	166820	182080	201430	92016	185070	196980
O14639	O14639	10	10	10	Actin-binding LIM protein 1	ABLIM1		1	10	10	10	10	10	10	16.2	16.2	16.2	87.687	778	778	5.7		2	2	2				1	1	1		1	0	234.9	84014	41249	83580	93668	84668	108410	101430	105950	122510	123870	77909	39348	85855	93072
O14640;P54792	O14640;P54792	4;3	4;3	4;3	Segment polarity protein dishevelled homolog DVL-1;Putative segment polarity protein dishevelled homolog DVL1P1	DVL1;DVL1P1	;	2	4	4	4	4	4	4	7.2	7.2	7.2	75.186	695	695;670	6.75	1			1						1		1	0	72.841	73008	31783	63969	74626	64261	65507	55328	61268	65661	74737	67645	30334	66359	73600
O14641	O14641	6	6	5	Segment polarity protein dishevelled homolog DVL-2	DVL2		1	6	6	5	6	6	5	11.8	11.8	10.2	78.947	736	736	8.64			1		1			4	1		2	2	0	103.63	113950	39970	85166	113700	101920	83556	68210	78219	83481	95727	105510	38257	89856	111240
O14646	O14646	8	8	7	Chromodomain-helicase-DNA-binding protein 1	CHD1		1	8	8	7	8	8	7	5.4	5.4	4.9	196.69	1710	1710	7.8		1			1	1		1	3	3			0	62.703	88682	36570	68635	90620	86646	109210	98759	102040	108260	112230	82139	34930	72243	89935
O14647	O14647	7	6	6	Chromodomain-helicase-DNA-binding protein 2	CHD2		1	7	6	6	7	6	6	4.3	3.8	3.8	211.34	1828	1828	5.5	1		2		2			1	1	1			0	47.965	74229	27540	64630	77057	77575	93596	72544	82584	91327	96684	68797	26366	67268	76279
O14653	O14653	4	4	4	Golgi SNAP receptor complex member 2	GOSR2		1	4	4	4	4	4	4	27.4	27.4	27.4	24.775	212	212	7					1	2	1				1		0	59.438	18861	25123	19547	23697	20533	20211	45099	26710	24187	28365	17497	23746	20031	24275
O14656	O14656	4	4	4	Torsin-1A	TOR1A		1	4	4	4	4	4	4	12.3	12.3	12.3	37.808	332	332	6		2			1			2			1		0	44.023	106840	53961	105500	115570	109140	127420	110360	117970	124370	143540	99071	51428	108460	114870
O14657	O14657	2	2	2	Torsin-1B	TOR1B		1	2	2	2	2	2	2	6.2	6.2	6.2	37.978	336	336	9									3				0	21.172	11526	5433.6	12014	10762	11505	13756	12363	12562	12364	15085	10691	5172.8	12290	10766
O14662	O14662	6	6	6	Syntaxin-16	STX16		1	6	6	6	6	6	6	22.8	22.8	22.8	37.031	325	325	3.78	2	3		1		1		2					0	258.75	219770	109320	237960	255850	246400	319580	262430	296780	309880	328350	203940	104330	243050	254560
O14668	O14668	1	1	1	Transmembrane gamma-carboxyglutamic acid protein 1	PRRG1		1	1	1	1	1	1	1	9.6	9.6	9.6	24.947	218	218	2		1											0.0039634	8.1566	8583.8	5393.8	8593.9	12304	10353	11909	10846	12533	14557	11763	7963.4	5145.5	8848.1	12170
O14672	O14672	17	17	17	Disintegrin and metalloproteinase domain-containing protein 10	ADAM10		1	17	17	17	17	17	17	27.9	27.9	27.9	84.141	748	748	6.87	1	2	4	3	3	2	1	3	3	1	2	5	0	323.31	305140	149230	328130	339380	316160	377030	317370	317030	366350	393680	283100	142360	334960	336850
O14678	O14678	5	5	5	ATP-binding cassette sub-family D member 4	ABCD4		1	5	5	5	5	5	5	10.6	10.6	10.6	68.597	606	606	5.88			1	2		3			2				0	208.77	77419	34969	81058	84587	79855	82757	67413	74667	83521	95469	71815	33391	82924	83557
O14681	O14681	2	2	2	Etoposide-induced protein 2.4 homolog	EI24		1	2	2	2	2	2	2	5	5	5	38.964	340	340	5			1				1						0.00016892	14.193	17819	9745.9	21407	18568	17887	25108	18668	20814	25334	25676	16541	9273.2	21654	18630
O14682	O14682	1	1	1	Ectoderm-neural cortex protein 1	ENC1		1	1	1	1	1	1	1	2	2	2	66.129	589	589	4				1									0.0040448	9.3841	4432.9	1753.2	2919.9	4033.4	3350.1	3490.4	3542.4	4276.9	3553.8	5430.4	4101.7	1672.7	3118.2	3979
O14683	O14683	1	1	1	Tumor protein p53-inducible protein 11	TP53I11		1	1	1	1	1	1	1	7.9	7.9	7.9	21.054	189	189	6.5	1											1	0	79.523	21075	10969	23546	23421	22852	28385	26208	27006	29146	30798	19559	10454	23976	23342
O14684	O14684	1	1	1	Prostaglandin E synthase	PTGES		1	1	1	1	1	1	1	6.6	6.6	6.6	17.102	152	152	6						2							0.00016972	14.342	22994	10413	23710	22558	22069	28186	24385	24305	26932	29969	21325	9925.6	24263	22492
O14686	O14686	9	9	9	Histone-lysine N-methyltransferase 2D	KMT2D		1	9	9	9	9	9	9	3.2	3.2	3.2	593.38	5537	5537	7.22				1	3		1	2			1	1	0	117.4	30106	13187	32300	33073	30389	37090	37718	40727	42469	41053	27926	12590	32967	32751
O14732	O14732	1	1	1	Inositol monophosphatase 2	IMPA2		1	1	1	1	1	1	1	6.9	6.9	6.9	31.321	288	288	7							1						0.0039917	7.417	8050.5	4615.3	9026.3	8542	10077	11885	8884.1	9461.6	9612.2	11211	7473.9	4389.9	9208.6	8586.2
O14734	O14734	8	8	8	Acyl-coenzyme A thioesterase 8	ACOT8		1	8	8	8	8	8	8	31	31	31	35.914	319	319	5.67	2		2	1	2	1			2	1		1	0	87.218	94331	44203	100000	111190	102860	113390	101270	114440	110600	129160	87519	42233	102280	109840
O14735	O14735	3	3	3	CDP-diacylglycerol--inositol 3-phosphatidyltransferase	CDIPT		1	3	3	3	3	3	3	16	16	16	23.539	213	213	4.33			4	1						1			0	55.875	64246	35670	76341	76088	72067	79596	76016	67277	85038	92660	59649	33993	77398	75540
O14737	O14737	3	3	3	Programmed cell death protein 5	PDCD5		1	3	3	3	3	3	3	27.2	27.2	27.2	14.285	125	125	2.4		3	2										0	117.3	222340	107430	185040	246210	222950	191840	145670	157610	178340	213450	206010	102490	193340	242420
O14744	O14744	6	6	6	Protein arginine N-methyltransferase 5;Protein arginine N-methyltransferase 5, N-terminally processed	PRMT5		1	6	6	6	6	6	6	9.6	9.6	9.6	72.683	637	637	7.62		1	1	1						3	2		0	40.84	118530	47724	102350	124390	117140	110310	85164	99724	109640	117230	109840	45630	106520	122390
O14745	O14745	5	5	5	Na(+)/H(+) exchange regulatory cofactor NHE-RF1	SLC9A3R1		1	5	5	5	5	5	5	19	19	19	38.868	358	358	5.5			3	2	1	2			1			1	0	81.742	111220	50934	105610	114310	107100	112580	101780	105280	114980	120640	103110	48574	108870	113160
O14763	O14763	5	5	5	Tumor necrosis factor receptor superfamily member 10B	TNFRSF10B		1	5	5	5	5	5	5	18	18	18	47.878	440	440	8.12							2	5			1		0	142.63	47484	24408	44170	47579	42336	35261	34677	34865	36729	40905	44007	23232	45570	47021
O14773	O14773	7	7	7	Tripeptidyl-peptidase 1	TPP1		1	7	7	7	7	7	7	22.4	22.4	22.4	61.247	563	563	6.33		2			3			1		3			0	82.29	127650	58878	133590	137280	122310	134220	107270	120080	126960	139290	118400	56188	136530	135740
O14776	O14776	13	13	13	Transcription elongation regulator 1	TCERG1		1	13	13	13	13	13	13	11.2	11.2	11.2	123.9	1098	1098	6.19	3		2	1		3	1	1	2		1	2	0	290.01	202950	82155	149540	193760	199880	232150	184870	214420	230990	242020	187950	78415	158310	192520
O14777	O14777	4	4	4	Kinetochore protein NDC80 homolog	NDC80		1	4	4	4	4	4	4	5.1	5.1	5.1	73.912	642	642	5.25		1		1		1			1				0	25.555	70750	32952	58069	67110	64993	75467	73643	80204	76970	88244	65540	31382	60676	66839
O14786	O14786	12	12	12	Neuropilin-1	NRP1		1	12	12	12	12	12	12	16.5	16.5	16.5	103.13	923	923	7.14	3	1	1	4				1	4	3	1	4	0	323.31	237880	111330	242510	247270	232270	251930	216470	211680	236710	272040	220610	106160	248470	245030
O14787	O14787	5	2	2	Transportin-2	TNPO2		1	5	2	2	5	2	2	6.5	2.7	2.7	101.39	897	897	5.67					1	2							0.00017593	16.652	31811	15000	28775	36831	36063	30538	24426	28262	30927	35904	29493	14326	29878	36242
O14795	O14795	1	1	1	Protein unc-13 homolog B	UNC13B		1	1	1	1	1	1	1	0.6	0.6	0.6	180.68	1591	1591	7							1						0.0041968	7.0695	12339	8856.9	10689	9607.2	10751	11135	10897	9751.1	11652	11301	11432	8379.5	11099	9828.8
O14802	O14802	7	7	7	DNA-directed RNA polymerase III subunit RPC1	POLR3A		1	7	7	7	7	7	7	7.3	7.3	7.3	155.64	1390	1390	8.14				1		1	2			1	1	1	0	68.619	44001	22142	38378	41976	42955	47632	40405	53347	46912	52681	40775	21061	39893	41910
O14807	O14807	2	2	2	Ras-related protein M-Ras	MRAS		1	2	2	2	2	2	2	6.7	6.7	6.7	23.846	208	208	3.5	1					1							0.00016393	12.871	4329	1845.8	3789.9	3803.8	4719	4702.5	4932.6	5291.2	4788.4	5272	4012.7	1758.1	3945.3	3797
O14817	O14817	1	1	1	Tetraspanin-4	TSPAN4		1	1	1	1	1	1	1	10.5	10.5	10.5	26.118	238	238	3			1										0	43.524	11275	6356.6	9798.5	12804	10335	9744.4	8615.1	9838.7	11944	12752	10447	6052.8	10179	12648
O14818;Q8TAA3	O14818	3;1	3;1	3;1	Proteasome subunit alpha type-7	PSMA7		2	3	3	3	3	3	3	16.9	16.9	16.9	27.887	248	248;256	6.78	2			2						4	1		0	225.84	192220	87620	159670	193030	191740	174610	135380	160510	178250	197210	178100	83542	166850	190820
O14828	O14828	9	9	9	Secretory carrier-associated membrane protein 3	SCAMP3		1	9	9	9	9	9	9	33.1	33.1	33.1	38.287	347	347	6.62	3	1	1	2	2			5	2	1	3	1	0	323.31	252800	121120	261060	315850	288090	286390	247520	271370	261340	336050	234540	115800	267790	310910
O14832	O14832	1	1	1	Phytanoyl-CoA dioxygenase, peroxisomal	PHYH		1	1	1	1	1	1	1	3	3	3	38.538	338	338	5					1								0.003857	7.4892	18016	11809	23149	22486	18446	19916	16352	17157	20450	22891	16732	11236	23308	22318
O14841	O14841	3	3	3	5-oxoprolinase	OPLAH		1	3	3	3	3	3	3	4.2	4.2	4.2	137.46	1288	1288	7			1					1		1			0	38.119	18912	8210	16244	20005	20339	13660	9947.7	15626	14407	14528	17528	7840.6	16939	19620
O14867	O14867	2	2	2	Transcription regulator protein BACH1	BACH1		1	2	2	2	2	2	2	6.8	6.8	6.8	81.957	736	736	3	1				1								0	28.385	11691	3961.4	8019.4	12023	9364	11602	7862.8	9995.1	9871.1	9629.1	10820	3791.9	8530.2	11812
O14874	O14874	5	5	5	[3-methyl-2-oxobutanoate dehydrogenase [lipoamide]] kinase, mitochondrial	BCKDK		1	5	5	5	5	5	5	18.9	18.9	18.9	46.36	412	412	5.5			1	2		2				1			0	87.305	43223	21902	42698	42139	39064	50026	44624	51328	49289	50197	40073	20843	43821	42104
O14879	O14879	6	6	6	Interferon-induced protein with tetratricopeptide repeats 3	IFIT3		1	6	6	6	6	6	6	18.4	18.4	18.4	55.984	490	490	2.67	1	3		1	1								0	105.41	107300	49883	93351	101420	98617	105610	88197	102810	97502	115390	99420	47506	96968	100820
O14880	O14880	3	3	3	Microsomal glutathione S-transferase 3	MGST3		1	3	3	3	3	3	3	24.3	24.3	24.3	16.516	152	152	7.5							7	4	1				0	173.45	87288	59450	126720	120990	109090	122790	119980	96831	115870	135210	81171	56618	126860	120180
O14893	O14893	3	3	3	Gem-associated protein 2	GEMIN2		1	3	3	3	3	3	3	10	10	10	31.585	280	280	6.88						6	1					1	0	158.31	43038	18798	37233	42041	39556	43909	38112	46977	44424	47365	39877	17927	38698	41680
O14907	O14907	3	3	3	Tax1-binding protein 3	TAX1BP3		1	3	3	3	3	3	3	32.3	32.3	32.3	13.735	124	124	4.67	1			1	3			1					0	37.122	28423	14213	29041	36582	31384	34383	27923	33391	36385	37897	26366	13587	29802	36049
O14908;Q8TF64	O14908	6;1	6;1	6;1	PDZ domain-containing protein GIPC1	GIPC1		2	6	6	6	6	6	6	30.9	30.9	30.9	36.049	333	333;312	7.73			3		1		1			2	4		0	267.95	96026	36135	75366	81340	73137	76388	59718	70331	77024	80425	88909	34461	78893	80429
O14920	O14920	6	6	6	Inhibitor of nuclear factor kappa-B kinase subunit beta	IKBKB		1	6	6	6	6	6	6	8.9	8.9	8.9	86.563	756	756	8.33				2					1	1	1	1	0	104.7	91634	39748	84570	105570	91850	70035	52320	67664	68412	81813	84943	38016	87463	103280
O14924	O14924	1	1	1	Regulator of G-protein signaling 12	RGS12		1	1	1	1	1	1	1	0.6	0.6	0.6	156.36	1447	1447	6						1							0.0041715	6.9664	904.1	186.58	335.58	887.12	788.12	929.48	797.7	1023.5	882.42	631.52	835.54	181.03	394.15	866.77
O14925;Q5SRD1	O14925;Q5SRD1	3;2	3;2	3;2	Mitochondrial import inner membrane translocase subunit Tim23;Putative mitochondrial import inner membrane translocase subunit Tim23B	TIMM23;TIMM23B	;	2	3	3	3	3	3	3	28.2	28.2	28.2	21.943	209	209;257	2.6	1	2		2									0	126.28	37806	20373	48002	54372	45921	53999	40793	39210	55055	62958	35122	19487	48480	53601
O14929	O14929	6	6	6	Histone acetyltransferase type B catalytic subunit	HAT1		1	6	6	6	6	6	6	16.2	16.2	16.2	49.512	419	419	6.53	2		1	3			5				2	2	0	279.19	149850	73182	126290	155340	154490	187400	150740	178790	164650	183480	138860	69738	131850	154820
O14933	O14933	3	3	3	Ubiquitin/ISG15-conjugating enzyme E2 L6	UBE2L6		1	3	3	3	3	3	3	24.2	24.2	24.2	17.769	153	153	9.4						2					1	2	0	29.39	15694	4983.7	13714	16948	13966	14391	11759	12758	14369	14502	14541	4767.3	14233	16567
O14936	O14936	14	14	14	Peripheral plasma membrane protein CASK	CASK		1	14	14	14	14	14	14	20.1	20.1	20.1	105.12	926	926	5.96	4	5	1		2		2	1	2	1		5	0	243.58	120840	56416	116080	122570	123270	154430	140430	143690	150540	167200	112030	53768	119580	122220
O14939	O14939	7	7	7	Phospholipase D2	PLD2		1	7	7	7	7	7	7	7.3	7.3	7.3	105.99	933	933	7.43		1				1	2	1		1		1	0	45.762	33899	19057	37246	39785	35378	47805	41755	42399	48333	48425	31454	18155	37957	39667
O14944	O14944	1	1	1	Proepiregulin;Epiregulin	EREG		1	1	1	1	1	1	1	6.5	6.5	6.5	19.044	169	169	12												2	0.0050733	6.5239	3215.6	1213.1	2879	2997.3	3700.8	3832.2	3714.9	3870.4	3622.7	4299.3	2981.3	1158.8	2993.3	2980.2
O14949	O14949	5	5	5	Cytochrome b-c1 complex subunit 8	UQCRQ		1	5	5	5	5	5	5	43.9	43.9	43.9	9.9062	82	82	5.22		3	1	2					2			1	0	63.475	117570	57479	122070	120170	116200	139100	118680	120780	133380	139540	109040	54761	124890	119670
P19105;O14950	P19105;O14950	7;7	7;7	4;4	Myosin regulatory light chain 12A;Myosin regulatory light chain 12B	MYL12A;MYL12B	;	2	7	7	4	7	7	4	41.5	41.5	29.2	19.794	171	171;172	5.43	9					4	2	4		1		3	0	323.31	669190	255890	536680	638110	650280	499300	400430	575210	502330	585180	619910	244470	562660	626960
O14964	O14964	8	8	8	Hepatocyte growth factor-regulated tyrosine kinase substrate	HGS		1	8	8	8	8	8	8	13.9	13.9	13.9	86.191	777	777	7.21		2		3	2				2	1	1	3	0	89.55	117580	47680	96410	115670	110050	91573	75141	89897	100230	105500	108920	45499	100590	113750
O14965	O14965	5	5	5	Aurora kinase A	AURKA		1	5	5	5	5	5	5	19.4	19.4	19.4	45.809	403	403	6			2	1		2				2			0	85.758	48490	21349	41727	53097	51206	52221	41898	61419	52418	60986	44940	20396	43489	52421
O14966	O14966	4	3	3	Ras-related protein Rab-7L1	RAB29		1	4	3	3	4	3	3	19.2	13.8	13.8	23.155	203	203	10.8							1				1	3	0	20.514	22411	12498	29783	29357	26106	30777	26267	21926	28797	34041	20824	11928	29966	29070
O14967	O14967	2	2	2	Calmegin	CLGN		1	2	2	2	2	2	2	6.2	6.2	6.2	70.038	610	610	4.5				1	1								0	95.866	21566	9575.3	24900	25317	21716	31755	31014	31832	33095	33491	20014	9157.5	25265	25117
O14972	O14972	5	5	5	Down syndrome critical region protein 3	DSCR3		1	5	5	5	5	5	5	25.9	25.9	25.9	33.01	297	297	8.71					1	2					4		0	75.699	39454	16921	33057	35485	35280	29865	24903	34112	32889	34205	36549	16119	34453	35078
O14974	O14974	8	8	8	Protein phosphatase 1 regulatory subunit 12A	PPP1R12A		1	8	8	8	8	8	8	8.8	8.8	8.8	115.28	1030	1030	7.1		2			2	1			3			2	0	285.52	157900	54924	131110	146040	141610	147080	114420	131060	153180	157770	146270	52533	136780	144030
O14976	O14976	11	11	11	Cyclin-G-associated kinase	GAK		1	11	11	11	11	11	11	12.4	12.4	12.4	143.19	1311	1311	6.5		1	1	3	2		1		1		1	2	0	321.01	123740	53675	111050	135590	129980	116690	95297	120540	125880	139130	114700	51291	115240	133420
O14979	O14979	4	4	4	Heterogeneous nuclear ribonucleoprotein D-like	HNRNPDL		1	4	4	4	4	4	4	10.2	10.2	10.2	46.437	420	420	7					2		1		2				0	29.738	44609	21617	37210	46318	43760	59213	58190	53616	56318	57085	41331	20599	38857	46228
O14980	O14980	13	13	13	Exportin-1	XPO1		1	13	13	13	13	13	13	17.7	17.7	17.7	123.38	1071	1071	6.48		2		6	3	6	2		5	5			0	323.31	243620	102490	215470	264000	252430	234180	205500	266160	243820	272600	225810	97967	223880	259820
O14981	O14981	11	11	11	TATA-binding protein-associated factor 172	BTAF1		1	11	11	11	11	11	11	6.7	6.7	6.7	206.89	1849	1849	5.64	1			3	4	4					2		0	114.78	115570	50316	103570	121500	119520	128580	108090	127530	127140	138010	107120	48044	107470	120250
O15013	O15013	3	3	3	Rho guanine nucleotide exchange factor 10	ARHGEF10		1	3	3	3	3	3	3	3.9	3.9	3.9	151.61	1369	1369	6				1	1				1				0	28.71	14691	6930.7	13587	15690	15194	14531	12636	14074	14116	16368	13619	6610.9	14056	15507
O15020	O15020	23	20	20	Spectrin beta chain, non-erythrocytic 2	SPTBN2		1	23	20	20	23	20	20	13.3	11.8	11.8	271.32	2390	2390	6.05	2		2	1	4	4	1	5	2			1	0	203.33	125910	48266	124210	145420	133520	130560	123040	129470	142550	154720	116760	46277	127790	142660
O15027	O15027	23	23	23	Protein transport protein Sec16A	SEC16A		1	23	23	23	23	23	23	18.8	18.8	18.8	233.51	2179	2179	6.69	1	4	3	1	2	1	1	5	5	2	4		0	323.31	306380	133520	275570	332500	309300	297030	232050	350920	285600	326890	283980	127550	285730	327530
O15031;O60486	O15031	34;1	34;1	33;0	Plexin-B2	PLXNB2		2	34	34	33	34	34	33	23.5	23.5	23.1	205.12	1838	1838;1568	6.05	6	4	4	9	10	5	6	2	2	3	5	6	0	323.31	663210	324120	663010	706390	699580	820270	749690	794060	824520	908300	615080	308960	681220	702760
O15033	O15033	1	1	1	Apoptosis-resistant E3 ubiquitin protein ligase 1	AREL1		1	1	1	1	1	1	1	1.1	1.1	1.1	94.222	823	823	7							1						0.0068131	6.2495	6979.9	3450	7296.9	9783.8	6431.1	9575.6	8635.3	7087	9086.6	10318	6473.2	3303.8	7454.5	9628.6
O15037	O15037	4	4	4	Protein KHNYN	KHNYN		1	4	4	4	4	4	4	10	10	10	74.533	678	678	7				1			1	1	1				0	28.138	8295.9	4499.3	8399.2	9396.4	8202.6	8131.3	7247.5	7188.2	8859.9	9696.8	7693.5	4286.6	8612.3	9294.9
O15042	O15042	13	13	13	U2 snRNP-associated SURP motif-containing protein	U2SURP		1	13	13	13	13	13	13	16.2	16.2	16.2	118.29	1029	1029	6.24	1	1	5	2			1		2	2	1	2	0	323.31	201310	86391	178200	214410	211510	265210	221930	246920	267290	273800	186590	82527	185170	212950
O15047	O15047	4	4	4	Histone-lysine N-methyltransferase SETD1A	SETD1A		1	4	4	4	4	4	4	2.6	2.6	2.6	186.03	1707	1707	7.83	1		1							1	3		0	29.087	34362	16292	33096	41777	38951	42169	38372	48732	42238	46908	31868	15572	34160	41239
O15056	O15056	9	9	9	Synaptojanin-2	SYNJ2		1	9	9	9	9	9	9	6.6	6.6	6.6	165.54	1496	1496	7.9		1			2		2	1		1	1	2	0	151.14	115680	46611	92735	116340	101990	84637	72860	80989	92707	99526	107140	44532	97075	114150
O15061	O15061	21	21	21	Synemin	SYNM		1	21	21	21	21	21	21	16.8	16.8	16.8	172.77	1565	1565	6.83		2		5	2	3	2	1	2	3	1	2	0	318.12	211550	105430	218230	216940	206190	255280	255450	253630	280900	293220	196200	100420	223360	216240
O15063	O15063	1	1	1	Uncharacterized protein KIAA0355	KIAA0355		1	1	1	1	1	1	1	1.1	1.1	1.1	116.02	1070	1070	7							1						0.0070774	6.2134	1210.9	257.5	790	860.51	1120.8	539.26	902.22	815.59	720.92	1324.8	1120.7	247.45	847.72	837.01
O15066;O14782;Q9P2E2	O15066	5;2;1	5;2;1	4;1;0	Kinesin-like protein KIF3B;Kinesin-like protein KIF3B, N-terminally processed	KIF3B		3	5	5	4	5	5	4	9.2	9.2	7.8	85.124	747	747;793;1029	9.17			1					1	1		1	2	0	44.68	33956	14993	29532	35438	33571	30283	25392	29688	35597	35309	31467	14311	30712	34925
O15067	O15067	23	23	23	Phosphoribosylformylglycinamidine synthase	PFAS		1	23	23	23	23	23	23	26.8	26.8	26.8	144.73	1338	1338	7.03	2	4		2		5	3	1	7	5	1	2	0	323.31	311010	140010	277180	318900	319080	329130	244740	314300	254700	287320	288270	133550	287730	315920
O15084	O15084	4	4	4	Serine/threonine-protein phosphatase 6 regulatory ankyrin repeat subunit A	ANKRD28		1	4	4	4	4	4	4	6.1	6.1	6.1	112.96	1053	1053	6.2				1	1	2				1			0	28.777	28841	16456	26136	28282	28360	25951	26912	36289	29564	33197	26732	15638	27069	28189
O15085	O15085	8	8	8	Rho guanine nucleotide exchange factor 11	ARHGEF11		1	8	8	8	8	8	8	8	8	8	167.7	1522	1522	8.67					1	2		1	1	2		2	0	91.079	56528	28560	53232	61342	61902	60161	49818	57039	67989	65773	52415	27216	55027	60773
O15091	O15091	4	4	4	Mitochondrial ribonuclease P protein 3	KIAA0391		1	4	4	4	4	4	4	7.2	7.2	7.2	67.315	583	583	4	1	1			1			1					0	265.25	41124	19148	48656	48044	46915	57018	42449	45080	55716	57980	38182	18295	49358	47649
O15111	O15111	5	5	5	Inhibitor of nuclear factor kappa-B kinase subunit alpha	CHUK		1	5	5	5	5	5	5	7.4	7.4	7.4	84.639	745	745	5.5		3				3				2			0	45.872	218010	98291	180610	208390	202480	156810	128290	165410	158000	166980	201970	93663	188570	205500
O15116	O15116	2	2	2	U6 snRNA-associated Sm-like protein LSm1	LSM1		1	2	2	2	2	2	2	17.3	17.3	17.3	15.179	133	133	4.5		1					1						0.00016689	13.612	76265	34318	61417	76605	75919	64185	41469	51991	60903	69479	70654	32728	64388	75585
O15118	O15118	7	7	7	Niemann-Pick C1 protein	NPC1		1	7	7	7	7	7	7	7.5	7.5	7.5	142.17	1278	1278	5.7	1	3	1		1					2	2		0	75.944	111210	50398	103900	124450	113620	103520	96697	108930	102970	116210	103100	48140	107370	122450
O15120	O15120	4	4	4	1-acyl-sn-glycerol-3-phosphate acyltransferase beta	AGPAT2		1	4	4	4	4	4	4	16.9	16.9	16.9	30.914	278	278	6.62			2			3			1	2			0	61.841	56331	25534	58722	65564	63711	74354	58418	68610	68598	79766	52263	24396	60179	64908
O15121	O15121	3	3	3	Sphingolipid delta(4)-desaturase DES1	DEGS1		1	3	3	3	3	3	3	10.5	10.5	10.5	37.866	323	323	8.88		1							1	6			0	45.069	48129	25563	55547	52894	53599	59579	54726	56563	58045	67768	44677	24351	56437	52644
O15126	O15126	4	4	4	Secretory carrier-associated membrane protein 1	SCAMP1		1	4	4	4	4	4	4	16.3	16.3	16.3	37.92	338	338	5.33			2		5	1					1		0	102.96	67806	33462	73769	81986	73399	81348	65079	65435	74774	84012	62916	31951	75264	80988
O15127	O15127	4	4	4	Secretory carrier-associated membrane protein 2	SCAMP2		1	4	4	4	4	4	4	14	14	14	36.648	329	329	8.89					2				2	3	2		0	323.31	64252	31533	76946	83202	73927	83033	69903	70433	81183	97458	59661	30156	77993	82053
O15143	O15143	4	4	3	Actin-related protein 2/3 complex subunit 1B	ARPC1B		1	4	4	3	3	3	3	13.4	13.4	8.9	40.949	372	372	8.67				1						1		1	0	105.79	75332	35298	63318	64731	63769	64007	70562	53716	61947	68685	69781	33570	65919	64481
O15144	O15144	3	3	3	Actin-related protein 2/3 complex subunit 2	ARPC2		1	3	3	3	3	3	3	11	11	11	34.333	300	300	2.6	1		4										0	26.618	65017	31578	54824	65861	67423	60716	52701	58052	58054	66006	60250	30084	57240	65239
O15145	O15145	4	4	4	Actin-related protein 2/3 complex subunit 3	ARPC3		1	4	4	4	4	4	4	20.2	20.2	20.2	20.546	178	178	6.33				2			7						0	44.431	226790	90910	168360	205960	190800	171700	132800	167680	158230	174460	209970	86717	177590	203110
O15155	O15155	2	2	2	BET1 homolog	BET1		1	2	2	2	2	2	2	31.4	31.4	31.4	13.289	118	118	9.8	1											4	0	78.291	12536	3155.6	11358	12527	12810	13222	12307	14498	13052	13933	11621	3018.9	11646	12260
O15160	O15160	7	7	7	DNA-directed RNA polymerases I and III subunit RPAC1	POLR1C		1	7	7	7	7	7	7	27.7	27.7	27.7	39.249	346	346	4.36	2		2	4		2						1	0	107.34	63809	31383	54893	74427	71986	80839	66773	88078	82369	88755	59145	29950	57274	73745
O15162	O15162	2	2	2	Phospholipid scramblase 1	PLSCR1		1	2	2	2	2	2	2	9.4	9.4	9.4	35.049	318	318	6				2						1			0	33.42	36823	22482	43548	29355	40819	50787	39704	32590	41909	54535	34187	21303	44160	30142
O15164	O15164	9	9	9	Transcription intermediary factor 1-alpha	TRIM24		1	9	9	9	9	9	9	17.2	17.2	17.2	116.83	1050	1050	4.65		2	2	6	3	3						1	0	323.31	105700	49612	109130	125730	111360	144520	125060	128490	145360	157680	98044	47407	111810	124390
O15173	O15173	9	9	9	Membrane-associated progesterone receptor component 2	PGRMC2		1	9	9	9	9	9	9	36.8	36.8	36.8	23.818	223	223	6.55			2	2	2	6	2	2	1	2		1	0	323.31	426750	175410	418220	463800	429520	450250	406430	393210	473820	502890	395710	167760	430170	457080
O15182	O15182	1	1	1	Centrin-3	CETN3		1	1	1	1	1	1	1	7.2	7.2	7.2	19.55	167	167	4				1									0	34.647	31750	11648	26028	29621	26687	31444	24649	36357	33264	33972	29407	11132	27163	29281
O15194	O15194	5	5	3	CTD small phosphatase-like protein	CTDSPL		1	5	5	3	5	5	3	17.8	17.8	11.6	31.128	276	276	5.2	1		1		1			1	1				0	41.524	13692	7019.1	13593	13997	15093	16744	17967	15858	16011	17404	12699	6679.6	13985	13973
O15198	O15198	4	1	0	Mothers against decapentaplegic homolog 9	SMAD9		1	4	1	0	4	1	0	8.8	1.7	0	52.493	467	467	9									1				0.0039852	7.3839	5386.7	2052.6	5025.2	4745.3	5416.8	5753.5	4691.3	6345.2	6502.1	6326.9	4993.6	1958.6	5192.1	4719
O15211	O15211	4	4	4	Ral guanine nucleotide dissociation stimulator-like 2	RGL2		1	4	4	4	4	4	4	10.7	10.7	10.7	83.548	777	777	7.25				1		1	1					1	0	22.559	10410	4870.5	8198	9915.9	10896	9372.1	7487.6	8360.8	8946.3	9372	9643.2	4636	8618.9	9834.7
O15212	O15212	1	1	1	Prefoldin subunit 6	PFDN6		1	1	1	1	1	1	1	9.3	9.3	9.3	14.582	129	129	9									3				0	267.61	71256	26190	57420	67621	70997	51140	35968	65661	56213	54549	66013	25032	60195	66342
O15213	O15213	10	10	10	WD repeat-containing protein 46	WDR46		1	10	10	10	10	10	10	20.5	20.5	20.5	68.07	610	610	7	1	1	4		1			1			2	4	0	144.59	91004	40594	92251	96346	96682	110200	95214	100780	105650	118830	84408	38747	94680	95591
O15226	O15226	6	6	6	NF-kappa-B-repressing factor	NKRF		1	6	6	6	6	6	6	10.7	10.7	10.7	77.672	690	690	5.33	1	1		2	1			4					0	149.07	129050	49311	106950	119290	112180	121530	109750	124110	126350	127130	119540	47086	111540	117950
O15228	O15228	5	5	5	Dihydroxyacetone phosphate acyltransferase	GNPAT		1	5	5	5	5	5	5	7.9	7.9	7.9	77.187	680	680	7	1			1	1					2		1	0	38.341	81204	48394	88157	103230	82111	101300	86398	79104	117380	122430	75338	46119	89891	102330
O15230	O15230	61	61	60	Laminin subunit alpha-5	LAMA5		1	61	61	60	61	61	60	23.7	23.7	23.3	399.73	3695	3695	5.77	6	12	8	9	14	6	7	6	3	3	10	4	0	323.31	1011600	521950	1031500	1124300	1021900	975810	860220	893720	997010	1107300	938240	497490	1057400	1111200
O15231	O15231	20	20	20	Zinc finger protein 185	ZNF185		1	20	20	20	20	20	20	38	38	38	73.525	689	689	5.69	4	5	2	1		6	2	2		3	3	1	0	323.31	295740	128840	274150	336420	296670	350700	328660	351700	378100	404250	274150	123160	283410	332210
O15234	O15234	3	3	3	Protein CASC3	CASC3		1	3	3	3	3	3	3	4.6	4.6	4.6	76.277	703	703	2.33	1		2										0	25.411	48349	17995	50198	49944	43788	54634	49620	43320	60709	58225	44836	17225	51301	49308
O15235	O15235	1	1	1	28S ribosomal protein S12, mitochondrial	MRPS12		1	1	1	1	1	1	1	18.1	18.1	18.1	15.173	138	138	3.5			1	1									0	43.441	20935	9341.7	24416	25907	21981	24771	22898	21269	26427	29051	19433	8941.9	24768	25495
O15243	O15243	2	2	2	Leptin receptor gene-related protein	LEPROT		1	2	2	2	2	2	2	10.7	10.7	10.7	14.254	131	131	1.67	2		1										0	101.4	19641	7948.4	20794	21091	20490	15303	14075	13644	15740	19053	18221	7602.1	21256	20664
O15254	O15254	12	12	12	Peroxisomal acyl-coenzyme A oxidase 3	ACOX3		1	12	12	12	12	12	12	21.6	21.6	21.6	77.628	700	700	6.06		3	1	2	2		2		4	2			0	264.69	256360	123040	265800	277170	250780	321380	276400	279110	310780	352150	237770	117360	271940	275490
O15258	O15258	1	1	1	Protein RER1	RER1		1	1	1	1	1	1	1	5.1	5.1	5.1	22.958	196	196	8								1					0	30.288	11572	6194.7	14215	15716	15545	17119	13123	12746	16754	18301	10751	5920	14414	15547
O15260	O15260	6	6	6	Surfeit locus protein 4	SURF4		1	6	6	6	6	6	6	24.5	24.5	24.5	30.394	269	269	3.89		2	6	2	8								0	89.188	220530	96215	231650	289800	222250	212890	180200	191760	222350	264060	204560	92243	236840	283190
O15264	O15264	1	1	1	Mitogen-activated protein kinase 13	MAPK13		1	1	1	1	1	1	1	3	3	3	42.089	365	365	3			2										0.0040606	9.7202	26387	11732	22496	26024	23580	27118	20712	24799	24853	28097	24446	11187	23405	25805
O15269	O15269	13	13	13	Serine palmitoyltransferase 1	SPTLC1		1	13	13	13	13	13	13	27.3	27.3	27.3	52.743	473	473	6.43	3		4		1	3	1	3		3		3	0	322.53	227880	112150	234070	255060	227490	262560	234360	242320	259800	289230	211360	106990	239740	252670
O15270	O15270	10	10	10	Serine palmitoyltransferase 2	SPTLC2		1	10	10	10	10	10	10	24.6	24.6	24.6	62.924	562	562	6.4		1	3		4		2		1	2	2		0	168.52	178200	83505	181200	187410	174250	195970	176680	188540	199640	216930	165260	79642	185700	185790
O15287	O15287	1	1	1	Fanconi anemia group G protein	FANCG		1	1	1	1	1	1	1	2.6	2.6	2.6	68.553	622	622	4				1									0.0052069	6.5001	6455.8	3118.5	6653.6	7720.7	6963.2	8413.7	6370.1	8030	8557.3	9712.3	5988.6	2978.9	6820.5	7642.3
O15294	O15294	11	11	11	UDP-N-acetylglucosamine--peptide N-acetylglucosaminyltransferase 110 kDa subunit	OGT		1	11	11	11	11	11	11	13	13	13	116.92	1046	1046	5.12		1	3	2	6	1	2	1		1			0	323.31	251420	105180	218530	250520	247650	180520	161040	181490	177430	187120	232990	100410	227260	246070
O15320;Q96PC5;Q86UF2;A4D2H0;Q96RT6;Q8IX94;P0CG41;A4FU28	O15320;Q96PC5	17;17;3;3;2;1;1;1	17;17;3;3;2;1;1;1	17;17;3;3;2;1;1;1	cTAGE family member 5;Melanoma inhibitory activity protein 2	CTAGE5;MIA2	;	8	17	17	17	17	17	17	25	25	25	90.995	804	804;1412;777;777;745;777;777;777	6.41	2	1	1	3	3	3		1	1	5	2		0	195.53	245570	125240	245990	251660	252760	249920	243280	242030	280470	279460	227740	119250	252610	249980
O15321	O15321	8	8	8	Transmembrane 9 superfamily member 1	TM9SF1		1	8	8	8	8	8	8	12.4	12.4	12.4	68.86	606	606	4.92		1	2		5	2	2						0	85.342	95302	55537	102980	117630	105250	121330	107750	104660	115780	135890	88432	52922	105180	116770
O15327	O15327	3	3	3	Type II inositol 3,4-bisphosphate 4-phosphatase	INPP4B		1	3	3	3	3	3	3	4.2	4.2	4.2	104.74	924	924	5			1			2							0	49.854	30072	12354	26366	28022	26039	28065	23982	28269	26489	27980	27862	11785	27343	27743
O15344	O15344	9	9	9	E3 ubiquitin-protein ligase Midline-1	MID1		1	9	9	9	9	9	9	16.3	16.3	16.3	75.25	667	667	7	1	1	1		1	1		3				3	0	172.11	122040	48377	108510	122880	121380	114220	90993	104780	114860	121400	113100	46222	112610	121090
O15347	O15347	1	1	1	High mobility group protein B3	HMGB3		1	1	1	1	1	1	1	6	6	6	22.98	200	200	5					2								0.0039198	7.8087	13173	6032.7	12739	16328	16371	17641	13813	17117	16691	22375	12219	5772	13164	16124
O15355	O15355	5	5	5	Protein phosphatase 1G	PPM1G		1	5	5	5	5	5	5	14.3	14.3	14.3	59.271	546	546	7.14		2					2	1				2	0	298.67	70005	30247	56275	77332	75072	78809	56608	75554	69766	76180	64864	28910	59089	76359
O15357	O15357	16	16	16	Phosphatidylinositol 3,4,5-trisphosphate 5-phosphatase 2	INPPL1		1	16	16	16	16	16	16	17.5	17.5	17.5	138.6	1258	1258	7.29	1		3		1	1	2	2	2	1	3	1	0	132.12	136320	58837	114310	130220	125610	115820	98460	121250	122990	134080	126290	56103	119190	128670
O15360	O15360	1	1	1	Fanconi anemia group A protein	FANCA		1	1	1	1	1	1	1	1.4	1.4	1.4	162.77	1455	1455	5					1								0.00017584	16.619	3620.4	2249.1	3478.8	3540.3	4392.6	5188.8	5055.2	5826.2	4280.9	6369.9	3358.1	2135.1	3595.7	3585.3
O15371	O15371	8	8	8	Eukaryotic translation initiation factor 3 subunit D	EIF3D		1	8	8	8	8	8	8	23.9	23.9	23.9	63.972	548	548	5.41	2	2	2	1	3	2	2				1	2	0	319.46	274450	119490	217110	257410	256990	255330	209260	228060	260750	304370	254200	113890	227810	255160
O15372	O15372	2	2	2	Eukaryotic translation initiation factor 3 subunit H	EIF3H		1	2	2	2	2	2	2	5.7	5.7	5.7	39.93	352	352	2.67		1	2										0.00016356	12.792	54775	29824	53928	74622	64595	65437	51139	57148	74564	82746	50809	28494	55586	73475
O15379	O15379	4	4	4	Histone deacetylase 3	HDAC3		1	4	4	4	4	4	4	15.9	15.9	15.9	48.847	428	428	6.4	1						2	1	1				0	23.427	29731	15336	29165	37224	30903	41044	31803	40688	47503	48645	27571	14639	30010	36875
O15381	O15381	8	8	8	Nuclear valosin-containing protein-like	NVL		1	8	8	8	8	8	8	11.6	11.6	11.6	95.05	856	856	7.25	1		1		1	1	2	2	2			2	0	204.83	112750	56747	107280	119820	113470	151440	129660	127180	139520	157100	104530	54072	110640	119600
O15382	O15382	8	8	8	Branched-chain-amino-acid aminotransferase, mitochondrial	BCAT2		1	8	8	8	8	8	8	20.7	20.7	20.7	44.287	392	392	8.18	1	2	1				3		1	2	3	4	0	323.31	142460	66125	155330	152230	141890	169790	145930	143020	156150	177750	132170	63088	158270	151060
O15392	O15392	1	1	1	Baculoviral IAP repeat-containing protein 5	BIRC5		1	1	1	1	1	1	1	9.9	9.9	9.9	16.389	142	142	12												2	0.0040316	9.0035	4803.1	2747.3	5547.8	6048.8	6536	7746.4	5941.8	7367.4	9350.5	10003	4460.8	2619.4	5654	6032.8
O15397	O15397	5	5	5	Importin-8	IPO8		1	5	5	5	5	5	5	7.5	7.5	7.5	119.94	1037	1037	7.6				1			1	2			1		0	89.772	11322	4862.9	9173.3	12514	13171	11672	10343	12210	13701	14925	10493	4648.4	9639	12329
O15400	O15400	4	4	4	Syntaxin-7	STX7		1	4	4	4	4	4	4	24.9	24.9	24.9	29.815	261	261	8.57					2			1	2			2	0	198.67	79791	39675	89391	94779	83048	95111	73916	84074	92483	96826	74045	37877	90912	93703
O15417	O15417	2	2	2	Trinucleotide repeat-containing gene 18 protein	TNRC18		1	2	2	2	2	2	2	1.6	1.6	1.6	314.52	2968	2968	7.33							2	1					0.00016252	12.513	4687.2	1375.2	3222.5	4593.6	3879	5916.8	4153.7	5860.1	4289.7	4175.8	4338.3	1312.5	3370.1	4538.8
O15427	O15427	5	5	5	Monocarboxylate transporter 4	SLC16A3		1	5	5	5	5	5	5	11.2	11.2	11.2	49.469	465	465	5.11				3	3	2	1						0	59.231	48335	23913	62022	64780	53084	57923	52129	54092	62847	72119	44896	22879	62508	63690
O15438	O15438	9	7	7	Canalicular multispecific organic anion transporter 2	ABCC3		1	9	7	7	9	7	7	7.3	6.2	6.2	169.34	1527	1527	4.42	2		3	2	2	1			2				0	104.49	163900	86264	174340	175290	164750	157950	140180	141260	158990	174380	152040	82153	178060	173690
O15439	O15439	11	10	10	Multidrug resistance-associated protein 4	ABCC4		1	11	10	10	11	10	10	10.2	9.7	9.7	149.52	1325	1325	6.29	1		3	1	2	1	2	1				3	0	73.373	160770	73005	140710	169520	161490	151750	123140	142090	147460	175570	148990	69665	146240	167310
O15440	O15440	4	4	4	Multidrug resistance-associated protein 5	ABCC5		1	4	4	4	4	4	4	4.2	4.2	4.2	160.66	1437	1437	9.75								1	1	1		1	0	31.714	7329.2	3828.6	8881.2	9439.7	7130.1	8354.9	8332.7	8094.1	7872.8	8757.9	6803.5	3657.1	8974.6	9299.9
O15446	O15446	6	6	6	DNA-directed RNA polymerase I subunit RPA34	CD3EAP		1	6	6	6	6	6	6	22.2	22.2	22.2	54.985	510	510	8.6				1			1		7			1	0	78.213	61459	27529	60875	69789	74144	64062	52795	64055	67645	70617	57012	26278	62737	68762
O15455	O15455	1	1	1	Toll-like receptor 3	TLR3		1	1	1	1	1	1	1	1.3	1.3	1.3	103.83	904	904	11											1		0.003911	7.7765	6847.8	3481.7	7921.5	7211.1	8008.9	8038.6	8045	8701.6	7729.7	8525.4	6357.4	3316.7	8052.8	7176.8
O15460	O15460	10	10	10	Prolyl 4-hydroxylase subunit alpha-2	P4HA2		1	10	10	10	10	10	10	20.9	20.9	20.9	60.901	535	535	7		1	1	4		2			2	5	1		0	308.52	126860	58525	127140	133850	127380	163740	142530	146710	168290	181200	117640	55834	130510	133180
O15484	O15484	3	3	3	Calpain-5	CAPN5		1	3	3	3	3	3	3	5.5	5.5	5.5	73.168	640	640	7.33		1						1				1	0	23.808	35575	17270	35918	37913	36858	50098	44049	44756	51410	56437	32994	16465	36863	37852
O15498	O15498	5	5	5	Synaptobrevin homolog YKT6	YKT6		1	5	5	5	5	5	5	38.4	38.4	38.4	22.417	198	198	1.83	3	1	2										0	56.626	76400	34813	78635	80125	84832	75195	66667	76681	79637	82789	70875	33212	80652	79179
O15504	O15504	2	2	2	Nucleoporin-like protein 2	NUPL2		1	2	2	2	2	2	2	10.9	10.9	10.9	44.871	423	423	3			2										0	89.713	23824	10526	24168	31195	30790	27382	22574	28083	27859	34387	22108	10089	24884	30598
O15511	O15511	1	1	1	Actin-related protein 2/3 complex subunit 5	ARPC5		1	1	1	1	1	1	1	7.9	7.9	7.9	16.32	151	151	4				2									0	34.657	38998	18453	35703	34053	37285	36601	25624	34575	30144	31961	36146	17551	36926	33982
O15514	O15514	4	4	4	DNA-directed RNA polymerase II subunit RPB4	POLR2D		1	4	4	4	4	4	4	17.6	17.6	17.6	16.311	142	142	4		2			1		1						0	30.291	36311	15249	34371	41569	35270	42896	34259	36580	43954	48956	33662	14591	35447	40997
O60675;O15525	O60675;O15525	2;2	2;2	1;1	Transcription factor MafK;Transcription factor MafG	MAFK;MAFG	;	2	2	2	1	2	2	1	9	9	4.5	17.523	156	156;162	7.5						1			1				0.00047977	11.742	13256	6497.6	10390	12161	13684	16457	15095	13694	17154	16245	12280	6181	10932	12208
O15530	O15530	1	1	1	3-phosphoinositide-dependent protein kinase 1	PDPK1		1	1	1	1	1	1	1	1.6	1.6	1.6	63.151	556	556	5					1								0.005603	6.4018	12736	5336.5	13377	13267	15344	15197	10016	12746	14593	16633	11818	5098.1	13714	13148
O15533	O15533	5	5	5	Tapasin	TAPBP		1	5	5	5	5	5	5	15.8	15.8	15.8	47.625	448	448	5.14			2	2	2							1	0	168.04	52558	27955	56186	62732	53180	69428	58134	54247	64812	70742	48758	26662	57364	62280
O15534	O15534	3	3	3	Period circadian protein homolog 1	PER1		1	3	3	3	3	3	3	4	4	4	136.21	1290	1290	5				2			1						0.00017313	15.417	11036	5109.6	9862.8	16861	11544	10108	8360.7	8963.4	10646	11583	10229	4908.7	10239	16394
O15541	O15541	2	2	2	RING finger protein 113A	RNF113A		1	2	2	2	2	2	2	6.1	6.1	6.1	38.787	343	343	3.5			1	1									0	22.678	51774	21485	40422	47396	43189	42948	34304	49880	42040	45650	47944	20485	42397	46855
O15550;O14607	O15550	4;1	4;1	4;1	Lysine-specific demethylase 6A	KDM6A		2	4	4	4	4	4	4	4.9	4.9	4.9	154.17	1401	1401;1347	4.5		1	2							1			0	39.244	107620	41722	82401	96869	95988	71404	59470	81386	72663	85239	99658	39813	86701	95250
O15551	O15551	2	2	1	Claudin-3	CLDN3		1	2	2	1	2	2	1	13.6	13.6	6.4	23.318	220	220	9.33				1								2	0	32.227	10471	8088	13085	10242	11356	16352	15477	14109	16489	17930	9724.5	7661.7	13211	10500
O15554	O15554	3	3	3	Intermediate conductance calcium-activated potassium channel protein 4	KCNN4		1	3	3	3	3	3	3	7.3	7.3	7.3	47.695	427	427	5.5		1		1				2					0	23.301	36835	16001	31316	34948	32186	33726	27761	32573	37537	36550	34124	15252	32575	34607
O43143	O43143	16	15	15	Pre-mRNA-splicing factor ATP-dependent RNA helicase DHX15	DHX15		1	16	15	15	16	15	15	21.1	20	20	90.932	795	795	7.18	2		1	4	4	7	1		3	8	1	3	0	323.31	322460	137690	300140	364870	348000	427690	338570	406310	412260	452590	298970	131680	310530	361270
O43148	O43148	1	1	1	mRNA cap guanine-N7 methyltransferase	RNMT		1	1	1	1	1	1	1	4	4	4	54.843	476	476	3			2										0	125.83	66184	29561	59843	64804	67722	73345	54155	66648	75776	69615	61348	28183	62033	64416
O43149	O43149	3	3	3	Zinc finger ZZ-type and EF-hand domain-containing protein 1	ZZEF1		1	3	3	3	3	3	3	1.7	1.7	1.7	331.07	2961	2961	7.33				1				1		1			0	29.905	8417.3	4107.7	8171.2	11101	10120	7933.6	8180.5	8779.9	8847.5	9063.4	7807.8	3930.1	8436.3	10869
O43150	O43150	7	7	7	Arf-GAP with SH3 domain, ANK repeat and PH domain-containing protein 2	ASAP2		1	7	7	7	7	7	7	14.1	14.1	14.1	111.65	1006	1006	4.3	2	3	2						1	2			0	139.89	139780	59455	118860	140470	131850	122370	97630	119890	129720	151480	129510	56751	123800	138490
O43155	O43155	6	6	6	Leucine-rich repeat transmembrane protein FLRT2	FLRT2		1	6	6	6	6	6	6	12.7	12.7	12.7	74.048	660	660	3.57	3		1	2							1		0	49.52	86863	39926	77267	87502	84068	81446	71804	79677	83371	88445	80502	38065	80150	86569
O43156	O43156	4	4	4	TELO2-interacting protein 1 homolog	TTI1		1	4	4	4	4	4	4	6.3	6.3	6.3	122.07	1089	1089	5.6				4								1	0	86.13	48744	22977	42486	58636	47040	43697	38028	40899	51441	45460	45170	21960	44158	57527
O43157	O43157	2	1	1	Plexin-B1	PLXNB1		1	2	1	1	2	1	1	1.9	1.5	1.5	232.3	2135	2135	12												1	0.0062727	6.288	1298.2	633.22	1123.7	1325.3	886.98	675.59	1155.1	1800.5	1127.5	1407.8	1202.3	603.29	1163.3	1299.9
O43159	O43159	6	6	6	Ribosomal RNA-processing protein 8	RRP8		1	6	6	6	6	6	6	16.7	16.7	16.7	50.714	456	456	7.33	1				1				2	2			0	47.959	67966	32523	58778	75443	74767	67174	52580	58105	65743	69999	62998	31035	61274	74453
O43166	O43166	15	15	15	Signal-induced proliferation-associated 1-like protein 1	SIPA1L1		1	15	15	15	15	15	15	11.8	11.8	11.8	200.03	1804	1804	6.76	1	2	1	1	1		3	1	3	3		1	0	251.59	125060	59991	113650	133680	129620	155250	142860	153040	154720	169560	115930	57209	117780	132910
O43169	O43169	3	3	3	Cytochrome b5 type B	CYB5B		1	3	3	3	3	3	3	37.7	37.7	37.7	16.332	146	146	8.12			1				2	3				2	0	275.39	69127	31202	69127	58855	66343	83665	74926	81241	84830	85194	64099	29685	70927	59165
O43172	O43172	9	9	9	U4/U6 small nuclear ribonucleoprotein Prp4	PRPF4		1	9	9	9	9	9	9	18	18	18	58.449	522	522	6.75	1	1	3	1	1		2	2			3	2	0	196.59	244810	101830	200440	239820	234330	264100	209480	247780	259300	283230	226790	97197	209630	237750
O43175	O43175	5	5	5	D-3-phosphoglycerate dehydrogenase	PHGDH		1	5	5	5	5	5	5	14.8	14.8	14.8	56.65	533	533	6.14		1		3	1							2	0	67.474	59521	28746	64536	66889	65391	53586	49859	47979	57125	62124	55231	27432	65889	65866
O43189	O43189	9	9	9	PHD finger protein 1	PHF1		1	9	9	9	9	9	9	24.2	24.2	24.2	62.105	567	567	6.92	1	1	2			2		1	2	2	1	1	0	230.82	103910	51048	97815	118350	108180	127520	127090	128940	138930	146400	96343	48706	101030	117320
O43236	O43236	1	1	1	Septin-4	SEPT4		1	1	1	1	1	1	1	1.5	1.5	1.5	55.098	478	478	5					1								0.0095498	5.9244	12854	5220.5	12317	10538	10188	14295	11738	12379	13277	13973	11913	4971.2	12654	10555
O43237	O43237	2	2	2	Cytoplasmic dynein 1 light intermediate chain 2	DYNC1LI2		1	2	2	2	2	2	2	6.3	6.3	6.3	54.099	492	492	6			1						1				0	68.532	26956	11149	21054	24446	25975	21663	14894	19130	19548	25124	24968	10629	22133	24160
O43242	O43242	17	17	17	26S proteasome non-ATPase regulatory subunit 3	PSMD3		1	17	17	17	17	17	17	26.2	26.2	26.2	60.977	534	534	5.52	2	2	2	4	4	6	6	3	1			1	0	323.31	594860	254140	541970	618990	565860	614040	488810	576420	610850	641430	551340	242700	560750	611550
O43251;Q9NWB1;A6NFN3	O43251;Q9NWB1	7;5;3	7;5;3	7;5;3	RNA binding protein fox-1 homolog 2;RNA binding protein fox-1 homolog 1	RBFOX2;RBFOX1	;	3	7	7	7	7	7	7	25.9	25.9	25.9	41.373	390	390;397;312	7.25		2		1	1		1	1	2	3	1		0	162.08	72718	35947	68876	75636	75247	95055	98172	96388	94034	111170	67421	34251	71095	75491
O43252	O43252	9	9	9	Bifunctional 3-phosphoadenosine 5-phosphosulfate synthase 1;Sulfate adenylyltransferase;Adenylyl-sulfate kinase	PAPSS1		1	9	9	9	9	9	9	19.6	19.6	19.6	70.832	624	624	6.83			4		2				2	3		1	0	154.52	181380	81861	156440	181980	172950	153360	120890	141930	152120	179780	168070	78062	162740	179600
O43264	O43264	6	6	6	Centromere/kinetochore protein zw10 homolog	ZW10		1	6	6	6	6	6	6	13.9	13.9	13.9	88.828	779	779	6.42		2	2	1		2			2	1	1	1	0	323.31	104640	47800	96192	106610	111970	121570	112650	119710	120550	138930	97013	45573	99625	105940
O43278	O43278	11	11	11	Kunitz-type protease inhibitor 1	SPINT1		1	11	11	11	11	11	11	22.1	22.1	22.1	58.397	529	529	6		1	1	5	1	1						3	0	301.28	125140	65468	124170	128290	121340	161780	162350	186390	164910	183790	116040	62316	127510	128330
O43286	O43286	2	2	2	Beta-1,4-galactosyltransferase 5	B4GALT5		1	2	2	2	2	2	2	5.2	5.2	5.2	45.118	388	388	7.17	1						2	2				1	0.00017873	17.673	33642	17276	36168	37667	32391	46547	40405	43240	44903	52157	31207	16464	36885	37538
O43290	O43290	13	13	13	U4/U6.U5 tri-snRNP-associated protein 1	SART1		1	13	13	13	13	13	13	21.1	21.1	21.1	90.254	800	800	6.56		3	4		1	1		3	1		4	1	0	200.67	210080	89104	176560	242010	214670	254290	222220	234360	254710	262070	194670	85253	184350	238810
O43291	O43291	6	6	6	Kunitz-type protease inhibitor 2	SPINT2		1	6	6	6	6	6	6	32.9	32.9	32.9	28.228	252	252	8.46	3					1			2		1	6	0	305.16	163390	84826	190050	199020	179930	158270	127180	133710	163260	184580	151670	80940	192890	195960
O43292	O43292	7	7	7	Glycosylphosphatidylinositol anchor attachment 1 protein	GPAA1		1	7	7	7	7	7	7	12.6	12.6	12.6	67.622	621	621	4.42	1	4	1	2			3					1	0	77.816	136590	69589	144280	156020	150520	171840	153220	159680	177250	196190	126730	66368	147630	154880
O43293	O43293	2	2	2	Death-associated protein kinase 3	DAPK3		1	2	2	2	2	2	2	6.4	6.4	6.4	52.535	454	454	9.5									1	1			0	28.506	6002.5	3087.6	5486.1	6928.4	6406.3	7053.6	6002.9	7980.9	7472	8138.7	5564.7	2944.7	5684.8	6864.1
O43294	O43294	4	4	4	Transforming growth factor beta-1-induced transcript 1 protein	TGFB1I1		1	4	4	4	4	4	4	15	15	15	49.814	461	461	3.8		3				1	1						0	67.07	91649	38323	79256	91109	101300	87382	53732	99285	70712	84732	84950	36583	82629	90000
O43299	O43299	5	5	5	AP-5 complex subunit zeta-1	AP5Z1		1	5	5	5	5	5	5	8.4	8.4	8.4	88.604	807	807	8.4				1			1		1		2		0	41.538	57879	23648	47404	93175	53750	50171	39027	43022	44933	51950	53617	22818	49552	90181
O43301	O43301	1	1	1	Heat shock 70 kDa protein 12A	HSPA12A		1	1	1	1	1	1	1	1.9	1.9	1.9	74.977	675	675	12												1	0.0039865	8.3563	3045.3	1154.9	3046	3335.6	3677.8	3436.2	2379.9	2581.3	3554.4	4280.7	2825.2	1106.3	3136.4	3285.4
O43306;O95622	O43306	3;1	3;1	3;1	Adenylate cyclase type 6	ADCY6		2	3	3	3	3	3	3	3.7	3.7	3.7	130.61	1168	1168;1261	5		1				3							0	22.166	25999	15047	29436	31760	27339	33585	28586	32158	35781	35088	24129	14338	29930	31549
O43310	O43310	4	4	4	CBP80/20-dependent translation initiation factor	CTIF		1	4	4	4	4	4	4	7.7	7.7	7.7	67.586	598	598	4.6	1			1		3							0	48.655	38282	14665	31330	38317	39417	35862	24828	37567	40510	39987	35470	14022	32809	37741
O43314;Q6PFW1	O43314	6;1	6;1	6;1	Inositol hexakisphosphate and diphosphoinositol-pentakisphosphate kinase 2	PPIP5K2		2	6	6	6	6	6	6	6.6	6.6	6.6	140.41	1243	1243;1433	7.33				1	1			2	1	1			0	44.38	35189	17652	29306	38561	36701	31741	24643	28433	31751	32438	32607	16827	30640	38057
O43318	O43318	2	2	2	Mitogen-activated protein kinase kinase kinase 7	MAP3K7		1	2	2	2	2	2	2	4.1	4.1	4.1	67.195	606	606	6.5						1	1						0.00016697	13.673	10381	5567.6	12450	13540	12117	12493	12239	11627	13467	15111	9639.8	5316.9	12620	13356
O43324	O43324	3	3	3	Eukaryotic translation elongation factor 1 epsilon-1	EEF1E1		1	3	3	3	3	3	3	19	19	19	19.81	174	174	6				1	1				1				0	22.306	127380	47443	85495	145100	101430	87197	71612	84365	87962	98135	117880	45502	91171	141290
O43325	O43325	2	2	2	LYR motif-containing protein 1	LYRM1		1	2	2	2	2	2	2	18	18	18	14.281	122	122	7.5						1			1				0	41.176	24304	12201	28838	34023	21119	34936	41388	35560	46473	48135	22554	11680	29149	33534
O43353	O43353	1	1	1	Receptor-interacting serine/threonine-protein kinase 2	RIPK2		1	1	1	1	1	1	1	3.7	3.7	3.7	61.194	540	540	11											1		0.0072032	6.1855	1617.4	1257.4	1422.4	2004.1	2313.4	1716.6	1887.3	3053.8	2140.5	2696.9	1500.3	1193.8	1488.2	2000.2
O43379	O43379	6	6	6	WD repeat-containing protein 62	WDR62		1	6	6	6	6	6	6	8.7	8.7	8.7	165.95	1518	1518	6.67	1		1		1					2	1		0	112.83	24198	11194	25713	25728	25801	25630	20583	26432	27050	29898	22449	10677	26285	25459
O43390	O43390	5	3	3	Heterogeneous nuclear ribonucleoprotein R	HNRNPR		1	5	3	3	5	3	3	8.7	5.5	5.5	70.942	633	633	2.33		4	2										0	66.68	222220	88605	170580	219250	222990	248260	207270	239790	243630	249760	205830	84639	179800	217240
O43395	O43395	7	7	7	U4/U6 small nuclear ribonucleoprotein Prp3	PRPF3		1	7	7	7	7	7	7	9.7	9.7	9.7	77.528	683	683	4.14	1	2	1	1				1	1				0	65.562	141800	55153	111640	135740	136430	156750	134110	148100	150650	156230	131340	52679	117250	134580
O43396	O43396	2	2	2	Thioredoxin-like protein 1	TXNL1		1	2	2	2	2	2	2	5.5	5.5	5.5	32.251	289	289	6.67						1	2						0	26.765	75951	28396	54714	63352	63945	56619	39881	46584	54449	55131	70311	27078	57911	62591
O43399	O43399	5	5	5	Tumor protein D54	TPD52L2		1	5	5	5	5	5	5	35.4	35.4	35.4	22.237	206	206	6.09			1		8							2	0	323.31	137540	60160	116570	129520	128270	106850	98613	92813	117510	122310	127430	57341	121440	127890
O43402	O43402	3	3	3	ER membrane protein complex subunit 8	EMC8		1	3	3	3	3	3	3	21	21	21	23.773	210	210	7.5		1						2				1	0	69.53	25710	13878	22615	25874	25368	26868	20678	23675	24459	28841	23827	13201	23492	25790
O43422	O43422	2	2	2	52 kDa repressor of the inhibitor of the protein kinase	PRKRIR		1	2	2	2	2	2	2	4.9	4.9	4.9	87.703	761	761	3.5		1			1								0.00016683	13.599	23169	8417.2	18182	23037	25420	21913	19069	20503	21427	24722	21466	8055.1	19150	22675
O43426	O43426	4	4	4	Synaptojanin-1	SYNJ1		1	4	4	4	4	4	4	4.2	4.2	4.2	173.1	1573	1573	5.2				1	3		1						0	64.513	54394	24800	47390	52693	47967	54180	40974	43753	59353	58663	50397	23626	49190	52297
O43427	O43427	9	9	9	Acidic fibroblast growth factor intracellular-binding protein	FIBP		1	9	9	9	9	9	9	27.7	27.7	27.7	41.878	364	364	6.85	1	1		1		1	3	2	2	1	1		0	67.674	126880	52739	120250	122900	129930	132720	115660	129850	130970	142700	117640	50329	124100	121810
O43432	O43432	11	10	10	Eukaryotic translation initiation factor 4 gamma 3	EIF4G3		1	11	10	10	11	10	10	9	8.3	8.3	176.65	1585	1585	6.5	2	1	1				2		1		1	2	0	79.532	149100	64628	129990	143930	141330	138270	118050	137430	143040	163310	138160	61631	135070	142430
O43447	O43447	3	3	3	Peptidyl-prolyl cis-trans isomerase H	PPIH		1	3	3	3	3	3	3	15.8	15.8	15.8	19.208	177	177	3.33	2		3						1				0	21.336	46268	20303	37141	46835	46786	50038	39233	46739	48426	51292	42864	19372	38962	46421
O43462	O43462	1	1	1	Membrane-bound transcription factor site-2 protease	MBTPS2		1	1	1	1	1	1	1	1.7	1.7	1.7	57.443	519	519	4				2									0.0039646	8.1724	8956.6	4655.4	9786.3	9664.4	11070	15105	14828	15343	16861	18259	8313.6	4434.8	10003	9718.5
O43463	O43463	2	2	2	Histone-lysine N-methyltransferase SUV39H1	SUV39H1		1	2	2	2	2	2	2	5.3	5.3	5.3	47.907	412	412	11											3		0.00016832	13.984	17960	9379.3	18486	20751	19613	24902	21553	25570	25856	29772	16661	8943.4	18955	20654
O43464;P83110	O43464	8;1	8;1	8;1	Serine protease HTRA2, mitochondrial	HTRA2		2	8	8	8	8	8	8	22.3	22.3	22.3	48.84	458	458;453	6		3		4	1				3			2	0	313	155270	70204	146920	174230	161190	169090	152240	158070	167100	194220	143960	67065	151670	171970
O43474	O43474	1	1	1	Krueppel-like factor 4	KLF4		1	1	1	1	1	1	1	3.9	3.9	3.9	54.67	513	513	7							1						0	20.423	5015.4	2355.2	4560.5	5777.3	5325.7	4936.7	4907.3	6236.1	5146.2	5305.3	4649.4	2249.4	4727.7	5688.3
O43482	O43482	1	1	1	Protein Mis18-beta	OIP5		1	1	1	1	1	1	1	12.7	12.7	12.7	24.691	229	229	8								1					0.0039604	8.1352	1449.2	0	350.98	2258	1616.6	755.92	1344.7	1492.8	1185.6	1030.9	1339.1	0	461.99	2139.7
O43488;Q8NHP1;O95154	O43488	8;1;1	8;1;1	8;1;1	Aflatoxin B1 aldehyde reductase member 2	AKR7A2		3	8	8	8	8	8	8	33.7	33.7	33.7	39.589	359	359;331;331	5.46			5	1	1	1	2	1	1	1			0	308.78	196280	91639	184060	209780	196610	190120	154910	172460	193100	209080	181970	87426	190080	207180
O43491	O43491	11	11	11	Band 4.1-like protein 2	EPB41L2		1	11	11	11	11	11	11	14.8	14.8	14.8	112.59	1005	1005	5.41	3		4	4	2		3	1	3	1		1	0	323.31	177610	83456	162450	182910	173820	223190	222670	209180	246450	255220	164630	79558	168090	182200
O43493	O43493	2	2	2	Trans-Golgi network integral membrane protein 2	TGOLN2		1	2	2	2	2	2	2	4.6	4.6	4.6	51.018	479	479	5				2		2							0	258.55	50329	18456	57637	59111	51307	63898	50838	55196	62616	68968	46708	17719	58527	58167
O43504	O43504	1	1	1	Ragulator complex protein LAMTOR5	LAMTOR5		1	1	1	1	1	1	1	22	22	22	9.6138	91	91	2		1											0	49.33	16347	6090.2	14446	15417	14985	15078	13059	13603	13935	17589	15148	5819.9	14982	15212
O43505	O43505	7	7	7	Beta-1,4-glucuronyltransferase 1	B4GAT1		1	7	7	7	7	7	7	22.7	22.7	22.7	47.119	415	415	7.8	1				1		4			2		2	0	67.056	69651	32865	62210	66840	66828	71815	67898	70842	70611	78084	64550	31295	64497	66496
O43513	O43513	1	1	1	Mediator of RNA polymerase II transcription subunit 7	MED7		1	1	1	1	1	1	1	6.4	6.4	6.4	27.245	233	233	3			1										0	22.559	0	0	0	0	0	0	0	0	0	0	0	0	0	0
O43520	O43520	5	5	5	Phospholipid-transporting ATPase IC	ATP8B1		1	5	5	5	5	5	5	5.4	5.4	5.4	143.69	1251	1251	8	1				1				1	1	1	1	0	41.344	36569	17992	38809	38253	39243	44797	40424	45230	42403	43474	33927	17145	39680	38092
O43521	O43521	1	1	1	Bcl-2-like protein 11	BCL2L11		1	1	1	1	1	1	1	7.1	7.1	7.1	22.171	198	198	5					1								0	22.426	14598	5068.3	11403	13976	14767	9096.5	9006.4	7097.7	8811.1	9980.5	13523	4850.9	11998	13656
O43542	O43542	1	1	1	DNA repair protein XRCC3	XRCC3		1	1	1	1	1	1	1	3.8	3.8	3.8	37.849	346	346	4				1									0.00016537	13.175	13577	6030.9	11644	13111	11253	15760	11080	15974	15396	16894	12577	5749.1	12094	13057
O43556	O43556	1	1	1	Epsilon-sarcoglycan	SGCE		1	1	1	1	1	1	1	2.3	2.3	2.3	49.85	437	437	10										2			0.009163	5.9574	11014	5643.8	10435	13573	11617	9400.5	9853.3	11077	15194	11905	10213	5388.6	10774	13320
O43570	O43570	6	6	6	Carbonic anhydrase 12	CA12		1	6	6	6	6	6	6	24.9	24.9	24.9	39.45	354	354	6.69		1			3	3	3		1		2		0	66.383	88120	49787	91592	79336	82108	122710	118530	115530	115980	124160	81719	47266	93624	80456
O43583	O43583	2	2	2	Density-regulated protein	DENR		1	2	2	2	2	2	2	10.6	10.6	10.6	22.092	198	198	8.5					1							1	0.00016784	13.863	23596	10756	17747	20133	24496	19169	15130	19203	15406	19072	21856	10232	18761	20025
O43592	O43592	9	9	9	Exportin-T	XPOT		1	9	9	9	9	9	9	12.9	12.9	12.9	109.96	962	962	7.93		1	2		1	2		2			2	4	0	208.92	197890	85830	163950	194170	184410	140690	115850	128770	135390	152880	183330	81867	171170	191000
O43597	O43597	6	6	6	Protein sprouty homolog 2	SPRY2		1	6	6	6	6	6	6	23.5	23.5	23.5	34.688	315	315	6.29	1		2	1						1	1	1	0	103.46	104570	48501	109040	119530	118720	105580	89663	106380	104230	115630	97018	46328	111750	117760
O43598	O43598	5	5	5	2-deoxynucleoside 5-phosphate N-hydrolase 1	DNPH1		1	5	5	5	5	5	5	33.9	33.9	33.9	19.108	174	174	8.17	1	1									2	2	0	46.94	61958	26551	50356	57434	54268	45537	40674	44516	41762	45944	57388	25302	52631	56659
O43615	O43615	10	10	10	Mitochondrial import inner membrane translocase subunit TIM44	TIMM44		1	10	10	10	10	10	10	21.9	21.9	21.9	51.355	452	452	7.05	4			1	1			6	1	3	2	1	0	323.31	355340	181210	416830	450110	365040	436920	381570	377990	428640	486520	329820	173110	422510	444260
O43617	O43617	5	5	5	Trafficking protein particle complex subunit 3	TRAPPC3		1	5	5	5	5	5	5	19.4	19.4	19.4	20.274	180	180	8					2			2		1		1	0	36.912	70578	31838	56913	63863	63450	65198	51428	57246	67426	64365	65373	30315	59558	63481
O43633	O43633	3	3	3	Charged multivesicular body protein 2a	CHMP2A		1	3	3	3	3	3	3	14.4	14.4	14.4	25.104	222	222	7.17					1	3				2			0	272.11	74198	40407	67060	67806	72198	67854	56774	62351	59028	67171	68770	38387	69461	67772
O43639	O43639	4	4	4	Cytoplasmic protein NCK2	NCK2		1	4	4	4	4	4	4	18.4	18.4	18.4	42.915	380	380	5.8	1			1		1			2				0	45.492	35036	14257	30037	30626	29674	34350	26451	32968	32625	35873	32457	13588	31209	30453
O43657	O43657	2	2	2	Tetraspanin-6	TSPAN6		1	2	2	2	2	2	2	9	9	9	27.563	245	245	8.75	1									1		2	0.00016955	14.307	42786	22041	42267	42867	43839	41045	46698	40635	41757	46080	39677	20978	43455	42588
O43660	O43660	5	5	5	Pleiotropic regulator 1	PLRG1		1	5	5	5	5	5	5	13.8	13.8	13.8	57.193	514	514	6.6	1				2					1		1	0	128.95	53567	20549	46299	55851	50842	60576	49545	48362	64184	69141	49636	19655	48148	55154
O43663	O43663	6	6	6	Protein regulator of cytokinesis 1	PRC1		1	6	6	6	6	6	6	13.5	13.5	13.5	71.606	620	620	5.56	1	1			3		2		2				0	55.927	87036	42855	78005	89101	85467	95196	87439	98882	98349	110840	80667	40826	80875	88571
O43670	O43670	2	2	2	BUB3-interacting and GLEBS motif-containing protein ZNF207	ZNF207		1	2	2	2	2	2	2	5.4	5.4	5.4	50.75	478	478	5.67			2								1		0	52.069	49560	32326	35743	44144	47486	60507	59647	57046	60557	57349	45890	30644	37913	44868
O43676	O43676	2	2	2	NADH dehydrogenase [ubiquinone] 1 beta subcomplex subunit 3	NDUFB3		1	2	2	2	2	2	2	15.3	15.3	15.3	11.402	98	98	5			1			2							0.00016573	13.267	20196	8711.4	20611	21334	20558	25832	20298	21035	23060	23975	18731	8320.1	21128	21183
O43678	O43678	2	2	2	NADH dehydrogenase [ubiquinone] 1 alpha subcomplex subunit 2	NDUFA2		1	2	2	2	2	2	2	31.3	31.3	31.3	10.921	99	99	5.8	2								3				0	44.555	58000	27918	58256	56323	55107	63914	53501	64329	60017	64837	53781	26578	59742	56126
O43681	O43681	2	2	2	ATPase ASNA1	ASNA1		1	2	2	2	2	2	2	5.5	5.5	5.5	38.792	348	348	7.17				2				1	3				0	24.273	94453	39492	73319	84635	81535	79419	65648	70621	72783	81991	87467	37639	76990	83802
O43683	O43683	1	1	1	Mitotic checkpoint serine/threonine-protein kinase BUB1	BUB1		1	1	1	1	1	1	1	1.8	1.8	1.8	122.37	1085	1085	10										1			0.0038893	7.6392	3251.6	1092.8	2851.2	4017.9	2818	2652.7	1715.2	1850.3	2874	2777.7	3012.7	1052.5	2956.9	3904.6
O43684	O43684	7	7	7	Mitotic checkpoint protein BUB3	BUB3		1	7	7	7	7	7	7	22.6	22.6	22.6	37.154	328	328	7.8	1			2	1				2		2	2	0	87.716	84851	35331	61927	79478	76371	98193	75592	91391	92210	100950	78563	33698	65522	79137
O43688	O43688	2	2	2	Lipid phosphate phosphohydrolase 2	PPAP2C		1	2	2	2	2	2	2	6.9	6.9	6.9	32.573	288	288	7.5					1					1			0.00017094	14.616	14958	8411.6	13604	14833	14227	16616	17320	16184	18075	19161	13864	7995.8	14077	14841
O43707	O43707	37	37	19	Alpha-actinin-4	ACTN4		1	37	37	19	37	37	19	33.9	33.9	18.8	104.85	911	911	6.07	3	14	15	13	34	21	7	11	8	5	12	9	0	323.31	3126600	1356600	2394800	3054800	2808700	2877500	2742700	2874400	3022700	3017400	2895400	1293900	2520000	3020600
O43708	O43708	1	1	1	Maleylacetoacetate isomerase	GSTZ1		1	1	1	1	1	1	1	6.5	6.5	6.5	24.212	216	216	4.67				1	2								0.0039695	8.2159	28031	12016	26628	29862	28713	30111	26148	33224	25002	30776	25989	11479	27474	29500
O43709	O43709	2	2	2	Probable 18S rRNA (guanine-N(7))-methyltransferase	WBSCR22		1	2	2	2	2	2	2	4.3	4.3	4.3	31.88	281	281	7			1								1		0.00017627	16.784	46605	16512	38909	43415	41577	40865	33589	37949	42378	44201	43173	15790	40566	42762
O43715	O43715	1	1	1	TP53-regulated inhibitor of apoptosis 1	TRIAP1		1	1	1	1	1	1	1	10.5	10.5	10.5	8.7858	76	76	11											2		0.0039257	7.84	15701	6852.9	17014	15367	16847	17426	15948	14418	19112	20775	14568	6535.8	17365	15266
O43716	O43716	4	4	4	Glutamyl-tRNA(Gln) amidotransferase subunit C, mitochondrial	GATC		1	4	4	4	4	4	4	41.9	41.9	41.9	15.086	136	136	7.6					2				2	1			0	37.226	27886	14806	26966	31853	32658	32846	25886	29524	31253	33580	25864	14112	27838	31604
O43719	O43719	7	7	7	HIV Tat-specific factor 1	HTATSF1		1	7	7	7	7	7	7	13.4	13.4	13.4	85.852	755	755	5.4	3	1			2				2	1	1		0	187.15	87711	39905	72137	86480	91809	105400	105780	102490	103750	104930	81273	38038	75526	86165
O43731	O43731	2	2	2	ER lumen protein-retaining receptor 3	KDELR3		1	2	2	2	2	2	2	7.5	7.5	7.5	25.027	214	214	5.25			1	1			2						0.00017816	17.517	31750	17667	34613	35614	31381	31141	24596	23698	30938	36978	29456	16823	35271	35274
O43734	O43734	2	2	2	Adapter protein CIKS	TRAF3IP2		1	2	2	2	2	2	2	5.9	5.9	5.9	64.665	574	574	4			1		1								0.00017283	15.22	4098.6	1455.8	3130.8	3625.7	3068.2	3567.9	2257.9	2297.5	1988.1	2055.6	3794.3	1390.8	3286.3	3579.4
O43739	O43739	4	4	2	Cytohesin-3	CYTH3		1	4	4	2	4	4	2	11.2	11.2	5	46.348	400	400	8.33			1				1		2		2		0	46.571	43733	19398	34256	37881	39167	36818	33268	40789	34710	38115	40503	18462	35957	37643
O43747	O43747	11	11	11	AP-1 complex subunit gamma-1	AP1G1		1	11	11	11	11	11	11	19.5	19.5	19.5	91.35	822	822	6.11		3	2	1	3	2	2			3	1	1	0	277.85	196110	89631	197470	210490	194820	216580	178700	187870	220740	249910	181870	85542	202590	208330
O43752	O43752	6	6	6	Syntaxin-6	STX6		1	6	6	6	6	6	6	22.4	22.4	22.4	29.176	255	255	6.56		2	2		1				1		1	2	0	168.9	127540	63843	136420	134800	124740	143090	126840	128180	131980	139830	118310	60833	139210	133920
O43759	O43759	1	1	1	Synaptogyrin-1	SYNGR1		1	1	1	1	1	1	1	5.2	5.2	5.2	25.455	233	233	7							1						0.0082599	6.0747	3086.8	1652.9	4484.1	5368	3744.1	5016.7	3629.5	6367.8	4892.9	5135.3	2870.2	1587.4	4487.1	5262.7
O43760	O43760	5	5	5	Synaptogyrin-2	SYNGR2		1	5	5	5	5	5	5	16.5	16.5	16.5	24.81	224	224	4.6		1	2	3	2			2					0	53.294	112310	53608	126140	135770	121760	134840	104020	118170	132340	131720	104230	51230	128390	134010
O43765	O43765	4	4	4	Small glutamine-rich tetratricopeptide repeat-containing protein alpha	SGTA		1	4	4	4	4	4	4	15.3	15.3	15.3	34.063	313	313	3	1	4				2							0	192.29	128220	52129	96634	123860	114970	98483	79781	86418	96750	107540	118730	49762	101860	121880
O43768	O43768	2	2	2	Alpha-endosulfine	ENSA		1	2	2	2	2	2	2	19.8	19.8	19.8	13.389	121	121	6				1			2						0.00016636	13.482	18027	9389.6	17514	18658	17707	17893	19457	16068	17024	20794	16714	8939.3	18022	18525
O43772	O43772	7	7	7	Mitochondrial carnitine/acylcarnitine carrier protein	SLC25A20		1	7	7	7	7	7	7	21.6	21.6	21.6	32.943	301	301	6.73		1		3	1			2	2	1	1		0	61.661	110800	53115	113630	121450	114900	152510	123420	136530	148650	150720	102770	50672	116460	120930
O43776	O43776	12	12	12	Asparagine--tRNA ligase, cytoplasmic	NARS		1	12	12	12	12	12	12	24.1	24.1	24.1	62.942	548	548	8.5				4	1	1		6	6		4	4	0	245.52	373020	158000	306720	396450	339500	277230	227520	255610	268840	309980	345550	150960	320360	388700
O43791	O43791	1	1	1	Speckle-type POZ protein	SPOP		1	1	1	1	1	1	1	3.5	3.5	3.5	42.132	374	374	6.67						1	2						0.0039774	8.2794	16296	8515.3	18688	17644	22933	24831	22285	27516	25331	28348	15136	8108	19068	17680
O43795	O43795	15	15	14	Unconventional myosin-Ib	MYO1B		1	15	15	14	15	15	14	14.6	14.6	13.8	131.98	1136	1136	5.89		7	4	4			2	2	1	2	2	3	0	323.31	424340	201350	426340	468300	404120	498770	438770	462700	500370	552670	393480	192140	437220	464020
O43808	O43808	2	2	2	Peroxisomal membrane protein PMP34	SLC25A17		1	2	2	2	2	2	2	8.8	8.8	8.8	34.566	307	307	6.33						2	1						0	130.63	12617	8451	13506	14483	14829	17452	17962	20390	18822	18828	11709	8030.5	13818	14533
O43809	O43809	4	4	4	Cleavage and polyadenylation specificity factor subunit 5	NUDT21		1	4	4	4	4	4	4	15	15	15	26.227	227	227	8.14			1				2	2				2	0	26.104	47563	20381	40834	51298	47855	65495	52541	59020	57903	68997	44076	19475	42533	50979
O43813	O43813	6	6	6	LanC-like protein 1	LANCL1		1	6	6	6	6	6	6	18	18	18	45.283	399	399	7.38		1					5				2		0	67.465	176500	73243	167880	188240	177790	177020	142400	155240	188120	198690	163640	70011	173150	185510
O43815	O43815	11	11	11	Striatin	STRN		1	11	11	11	11	11	11	20.3	20.3	20.3	86.131	780	780	6.07		2	4	1			1	2		2	2		0	170.73	149880	70059	150060	162610	150870	170990	143750	158080	178380	190930	138990	66853	154050	161080
O43818	O43818	10	10	10	U3 small nucleolar RNA-interacting protein 2	RRP9		1	10	10	10	10	10	10	25.9	25.9	25.9	51.84	475	475	5.42		8	4						2		3	2	0	254.11	288890	120590	274270	301020	279670	333080	298780	306420	337530	365070	267820	115210	282760	298020
O43819	O43819	6	6	6	Protein SCO2 homolog, mitochondrial	SCO2		1	6	6	6	6	6	6	30.8	30.8	30.8	29.81	266	266	4.38	2	1		1	3							1	0	101.42	92330	41814	96530	102030	93597	103580	89874	96885	106030	113220	85643	39933	98740	100850
O43823	O43823	5	5	5	A-kinase anchor protein 8	AKAP8		1	5	5	5	5	5	5	11.7	11.7	11.7	76.107	692	692	6.6		1		1			1	1				1	0	35.269	66837	34326	68840	78757	79537	98677	78061	83131	98512	110800	62014	32749	70681	78409
O43824	O43824	10	10	10	Putative GTP-binding protein 6	GTPBP6		1	10	10	10	10	10	10	25.8	25.8	25.8	56.897	516	516	7.64		1	2	1					3	1	1	2	0	86.811	148910	67023	146430	154300	152460	162370	145130	162500	156020	177770	138080	63948	150610	152890
O43826	O43826	1	1	1	Glucose-6-phosphate translocase	SLC37A4		1	1	1	1	1	1	1	3	3	3	46.36	429	429	3			2										0.00016952	14.298	24179	13001	26322	32361	30744	37406	30000	26906	38816	38651	22444	12420	26926	32078
O43837	O43837	5	5	5	Isocitrate dehydrogenase [NAD] subunit beta, mitochondrial	IDH3B		1	5	5	5	5	5	5	15.8	15.8	15.8	42.183	385	385	5.11		2	1	1	1	3						1	0	175.82	130770	70137	147640	150220	127180	173930	139320	130810	167600	199160	121340	66845	150000	149510
O43847	O43847	10	10	10	Nardilysin	NRD1		1	10	10	10	10	10	10	8.7	8.7	8.7	131.57	1150	1150	5.55		1	1	2	1	3		2	1				0	223.18	122100	47737	96013	115220	105710	92987	71585	89125	92016	101600	113080	45582	100680	113370
O43852	O43852	7	7	7	Calumenin	CALU		1	7	7	7	7	7	7	19	19	19	37.106	315	315	5.11	1	1		2	2		1	1		1			0	112.41	109890	50098	107810	110890	107150	121130	107440	118110	124120	126760	101890	47770	110830	110100
O43854	O43854	12	12	12	EGF-like repeat and discoidin I-like domain-containing protein 3	EDIL3		1	12	12	12	12	12	12	24.4	24.4	24.4	53.764	480	480	4.84	4	3		3	2		3	1	1		2		0	154	330240	179730	379440	321080	314470	284090	231170	243470	284370	286130	306450	170880	384870	319350
O43861	O43861	8	8	6	Probable phospholipid-transporting ATPase IIB	ATP9B		1	8	8	6	8	8	6	8.5	8.5	6.9	129.3	1147	1147	6.67	1	1			1	1		3			2		0	83.59	58455	30900	56016	56645	56584	66167	62851	71314	63732	67537	54193	29387	57700	56662
O43865	O43865	4	2	2	Putative adenosylhomocysteinase 2	AHCYL1		1	4	2	2	4	2	2	10	7	7	58.951	530	530	6.67					2					1			0.00016396	12.874	9268.1	5124.2	8360.1	10730	11031	11025	9890.3	9935.8	10263	12411	8593.7	4882.1	8690.9	10653
O43889	O43889	1	1	1	Cyclic AMP-responsive element-binding protein 3;Processed cyclic AMP-responsive element-binding protein 3	CREB3		1	1	1	1	1	1	1	5.4	5.4	5.4	41.379	371	371	7							1						0.0039526	7.2723	2124.6	943.41	1987.7	2545	3192.2	2899.4	2403.4	3105.8	3064	3743.5	1971.5	902.57	2068.8	2516.9
O43896	O43896	4	4	4	Kinesin-like protein KIF1C	KIF1C		1	4	4	4	4	4	4	4.2	4.2	4.2	122.95	1103	1103	9.5					1	1				1		3	0	33.428	52012	19462	40005	45796	48902	48496	40832	50549	49563	55103	48171	18576	42064	45357
O43909	O43909	6	6	6	Exostosin-like 3	EXTL3		1	6	6	6	6	6	6	8.1	8.1	8.1	104.75	919	919	6.43	1	1		1	1					1	1	1	0	37.59	50073	22024	43750	48139	47015	54766	47837	52881	56944	60316	46399	20997	45410	47850
O43913	O43913	1	1	1	Origin recognition complex subunit 5	ORC5		1	1	1	1	1	1	1	2.8	2.8	2.8	50.282	435	435	12												2	0.00018126	18.806	8353.2	3121.3	7640.5	8953.1	8975	8994.8	8472	10320	10454	10691	7744.1	2989.7	7917.6	8814.2
O43920	O43920	2	2	2	NADH dehydrogenase [ubiquinone] iron-sulfur protein 5	NDUFS5		1	2	2	2	2	2	2	18.9	18.9	18.9	12.517	106	106	5		1						1					0	27.496	19731	10998	21064	20070	21690	27063	21889	21145	26516	26680	18308	10459	21534	20163
O43924	O43924	1	1	1	Retinal rod rhodopsin-sensitive cGMP 3,5-cyclic phosphodiesterase subunit delta	PDE6D		1	1	1	1	1	1	1	12.7	12.7	12.7	17.42	150	150	7							1						0.0041769	6.9838	3771.7	1728.9	3445.6	3257.2	3354.1	3443.4	2421.3	3412.3	3677.9	4268.3	3495.3	1644.8	3560.6	3246.9
O43929	O43929	2	2	2	Origin recognition complex subunit 4	ORC4		1	2	2	2	2	2	2	6.2	6.2	6.2	50.377	436	436	6			1						1				0	25.549	23559	8085.5	17946	23791	23581	24192	17973	20025	25621	28151	21821	7748.6	18932	23416
O43933	O43933	5	5	5	Peroxisome biogenesis factor 1	PEX1		1	5	5	5	5	5	5	4	4	4	142.87	1283	1283	8					1		1	1	1		1		0	46.146	29151	15790	28044	32545	30056	37020	32055	35990	38250	42955	27029	15041	28904	32412
O60216;Q9H4I0	O60216	11;1	11;1	11;1	Double-strand-break repair protein rad21 homolog	RAD21		2	11	11	11	11	11	11	21.2	21.2	21.2	71.689	631	631;556	6.08	1			4	2		1		1	3			0	163.66	158760	70126	160460	182170	160790	181610	153510	157210	195060	202680	147240	67044	164610	179720
O60220	O60220	3	3	2	Mitochondrial import inner membrane translocase subunit Tim8 A	TIMM8A		1	3	3	2	2	2	2	52.6	52.6	22.7	10.998	97	97	2.67		2	4										0	85.318	233180	104730	210350	240650	232720	213600	189090	149310	217030	262790	216130	99920	218010	237540
O60231	O60231	21	21	20	Putative pre-mRNA-splicing factor ATP-dependent RNA helicase DHX16	DHX16		1	21	21	20	21	21	20	22.4	22.4	21.5	119.26	1041	1041	5.39	3	5	1	3	6	2	1			3	4		0	323.31	264220	119730	226600	274200	274070	313110	265330	309680	312270	334280	244860	114230	236180	272300
O60232	O60232	3	3	3	Sjoegren syndrome/scleroderma autoantigen 1	SSSCA1		1	3	3	3	3	3	3	15.1	15.1	15.1	21.474	199	199	6.25			1	1					2				0	23.183	88151	35485	70080	73531	75226	75332	58591	71112	72314	77446	81638	33803	73387	73026
O60238	O60238	2	2	2	BCL2/adenovirus E1B 19 kDa protein-interacting protein 3-like	BNIP3L		1	2	2	2	2	2	2	10.5	10.5	10.5	23.93	219	219	9.5									1	1			0.00017256	15.061	13291	5130	10450	11315	11273	15567	14330	15362	13528	13953	12308	4891.3	10955	11309
O60244	O60244	14	14	14	Mediator of RNA polymerase II transcription subunit 14	MED14		1	14	14	14	14	14	14	14.5	14.5	14.5	160.6	1454	1454	6.61	1	1		2	1	6	1		3	1	1	1	0	278.92	90339	44402	87318	98610	97155	116920	100950	109040	117860	127960	83773	42341	90018	98107
O60256	O60256	5	5	5	Phosphoribosyl pyrophosphate synthase-associated protein 2	PRPSAP2		1	5	5	5	5	5	5	13.6	13.6	13.6	40.925	369	369	5	2				1		1	2					0	91.25	91476	37522	77139	90160	88443	77084	67277	72196	75605	83593	84757	35825	80444	88819
O60262	O60262	3	3	3	Guanine nucleotide-binding protein G(I)/G(S)/G(O) subunit gamma-7	GNG7		1	3	3	3	3	3	3	45.6	45.6	45.6	7.5217	68	68	3.67		1		1	1								0	43.513	13249	7256.1	11203	19077	13396	14668	12730	11434	17301	15743	12277	6938.8	11689	18714
O60264	O60264	15	8	8	SWI/SNF-related matrix-associated actin-dependent regulator of chromatin subfamily A member 5	SMARCA5		1	15	8	8	15	8	8	12.3	7.2	7.2	121.9	1052	1052	5.62	2		4	1	1		1	1			1	2	0	323.31	162920	66122	146910	173150	177170	245380	200440	217210	234790	256130	151040	63226	152480	172480
O60271;Q9UPT6	O60271	6;1	6;1	6;1	C-Jun-amino-terminal kinase-interacting protein 4	SPAG9		2	6	6	6	6	6	6	4.7	4.7	4.7	146.2	1321	1321;1336	5.43		2	1	1			1		1		1		0	128.18	125160	47081	113830	137340	120370	108640	86147	99362	108330	125490	116000	45111	117820	134480
O60281	O60281	3	3	3	Zinc finger protein 292	ZNF292		1	3	3	3	3	3	3	1.2	1.2	1.2	304.81	2723	2723	7				1			1			1			0.000178	17.452	33932	14263	29421	33224	33096	33437	29238	34972	30400	38632	31444	13611	30600	32874
O60285	O60285	4	4	4	NUAK family SNF1-like kinase 1	NUAK1		1	4	4	4	4	4	4	11.5	11.5	11.5	74.304	661	661	9.25			1							1		2	0	28.2	26843	12569	23292	29535	27245	26467	25089	23998	24424	29297	24877	11996	24239	29141
O60287	O60287	13	13	13	Nucleolar pre-ribosomal-associated protein 1	URB1		1	13	13	13	13	13	13	9	9	9	254.39	2271	2271	5.35		3	4	1	1	3	4	2	2				0	166.69	131660	56039	109730	132170	140070	139460	112780	137920	131370	155330	122010	53479	114760	130880
O60291;Q96PX1	O60291	7;2	7;2	6;2	E3 ubiquitin-protein ligase MGRN1	MGRN1		2	7	7	6	6	6	6	15.8	15.8	14.5	60.752	552	552;679	9			1					1	1	1	3		0	202.21	56557	24112	54168	50148	50239	77693	63500	67258	79177	69670	52424	22967	55733	50410
O60292	O60292	17	17	17	Signal-induced proliferation-associated 1-like protein 3	SIPA1L3		1	17	17	17	17	17	17	15.3	15.3	15.3	194.61	1781	1781	6.9	1	3	1	2	1		3	1	1	5	2	1	0	185.77	103970	48240	100420	116640	110540	117610	106760	122040	124770	137240	96407	46060	103500	115300
O60293	O60293	4	4	4	Zinc finger C3H1 domain-containing protein	ZFC3H1		1	4	4	4	4	4	4	3.5	3.5	3.5	226.35	1989	1989	4.5				2	2								0	67.423	43633	17032	32181	43999	40249	40741	34128	43890	42574	41787	40403	16282	34023	43340
O60296	O60296	1	1	1	Trafficking kinesin-binding protein 2	TRAK2		1	1	1	1	1	1	1	1.6	1.6	1.6	101.42	914	914	6						2							0	26.033	16862	8416.4	14249	15481	13888	15918	13826	13480	16456	18866	15619	8004.5	14821	15433
O60306	O60306	18	18	18	Intron-binding protein aquarius	AQR		1	18	18	18	18	18	18	14.6	14.6	14.6	171.29	1485	1485	5.69	1	3	2	5		5	4		4	1	1		0	202.42	305840	144500	301300	332140	312580	370800	323960	349200	382540	409390	283610	137860	309840	329600
O60308	O60308	1	1	1	Centrosomal protein of 104 kDa	CEP104		1	1	1	1	1	1	1	1.8	1.8	1.8	104.45	925	925	4				1									0.0087731	5.9984	21911	8129.3	29940	32662	38120	34521	27340	42622	28225	37248	20387	7848	30252	31996
O60313	O60313	17	17	17	Dynamin-like 120 kDa protein, mitochondrial;Dynamin-like 120 kDa protein, form S1	OPA1		1	17	17	17	17	17	17	19.3	19.3	19.3	111.63	960	960	5.84		3	3	2	6	2		4	2	2	1		0	323.31	259820	123530	271640	262190	257020	323750	286730	284140	315140	338890	240990	117710	277760	261490
O60318	O60318	13	13	13	Germinal-center associated nuclear protein	MCM3AP		1	13	13	13	13	13	13	9.3	9.3	9.3	218.4	1980	1980	5.93	2	1	1		1	2	4		3	1			0	182.64	88203	39168	85740	93799	93356	95680	81961	109950	96360	102900	81793	37395	88322	92773
O60331;O14986	O60331	5;1	3;0	3;0	Phosphatidylinositol 4-phosphate 5-kinase type-1 gamma	PIP5K1C		2	5	3	3	5	3	3	11.8	8.5	8.5	73.259	668	668;540	5.67	1						1		1				0	26.761	9987	5344.5	11263	14770	9281	11732	11177	13202	12351	15132	9266	5115.5	11437	14480
O60333;Q12756	O60333	6;1	6;1	6;1	Kinesin-like protein KIF1B	KIF1B		2	6	6	6	6	6	6	7.3	7.3	7.3	204.47	1816	1816;1690	7.44	1		1				2	1		3	1		0	110.56	55394	23640	41384	51739	50335	52834	40251	48378	51408	58957	51294	22538	43677	51299
O60337	O60337	2	2	2	E3 ubiquitin-protein ligase MARCH6	MARCH6		1	2	2	2	2	2	2	2.5	2.5	2.5	102.54	910	910	9.5							1					1	0	28.918	7552.6	3936.5	7063.3	10234	7684.4	8235.8	7914.8	8043.2	9867.4	10647	7001.8	3763.6	7297.6	10050
O60341	O60341	8	8	8	Lysine-specific histone demethylase 1A	KDM1A		1	8	8	8	8	8	8	18.3	18.3	18.3	92.902	852	852	6.75	1		1	2		2		3	1			2	0	140.44	117340	62450	109790	125900	133390	144660	155360	141150	139790	150850	108810	59455	113630	125500
O60343;Q86TI0	O60343	11;1	11;1	11;1	TBC1 domain family member 4	TBC1D4		2	11	11	11	11	11	11	11.9	11.9	11.9	146.56	1298	1298;1168	6.57	2	2		2			2		2		2	2	0	127.41	128720	58956	119340	137880	142080	106940	94294	176930	113940	124120	119350	56254	123560	135680
O60353	O60353	3	3	3	Frizzled-6	FZD6		1	3	3	3	3	3	3	5.7	5.7	5.7	79.291	706	706	2.33		2	1										0	49.002	94177	41789	92534	94340	94109	109360	99353	115520	111660	120560	87327	39859	95147	93759
O60361;P22392;P15531	O60361;P22392;P15531	2;2;1	2;2;1	2;2;1	Putative nucleoside diphosphate kinase;Nucleoside diphosphate kinase B;Nucleoside diphosphate kinase A	NME2P1;NME2;NME1	;;	3	2	2	2	2	2	2	13.1	13.1	13.1	15.529	137	137;152;152	10.7										4		2	0.00017556	16.44	119130	47456	94297	115970	112080	104040	85160	104810	100620	115370	110340	45322	98947	114310
O60391	O60391	1	1	1	Glutamate receptor ionotropic, NMDA 3B	GRIN3B		1	1	1	1	1	1	1	0.7	0.7	0.7	112.99	1043	1043	5					1								0.0091655	5.9614	12277	4399.4	10708	11891	10604	13997	12363	13550	11141	12377	11375	4209.1	11111	11770
O60427	O60427	3	3	3	Fatty acid desaturase 1	FADS1		1	3	3	3	3	3	3	9	9	9	51.964	444	444	9.5						1				2		1	0	88.219	49337	24675	48687	55447	51396	64554	58088	62920	61617	70951	45753	23534	50073	55119
O60437	O60437	42	42	42	Periplakin	PPL		1	42	42	42	42	42	42	27.1	27.1	27.1	204.74	1756	1756	6.41	2	7	1	6	12	6	4	4	3	5	6	3	0	323.31	560730	276840	574640	606270	579030	637720	585490	592500	655770	675160	520090	263900	588960	601520
O60443	O60443	6	6	6	Non-syndromic hearing impairment protein 5	DFNA5		1	6	6	6	6	6	6	12.5	12.5	12.5	54.554	496	496	5.44	1	2		1			3	1			1		0	72.684	105950	43987	92074	114310	101700	75398	53067	71614	78424	84947	98179	42050	95717	111870
O60447	O60447	2	2	2	Ecotropic viral integration site 5 protein homolog	EVI5		1	2	2	2	2	2	2	3.5	3.5	3.5	92.948	810	810	7.5					1					1			0	57.316	5556.5	2459.3	5898.1	5864.5	5527.3	6725.3	5866.1	5991	8617.8	6365.9	5154.3	2347.8	6024	5818.3
O60449	O60449	3	3	3	Lymphocyte antigen 75	LY75		1	3	3	3	3	3	3	2.9	2.9	2.9	198.31	1722	1722	7.5							2	2					0	24.432	15431	7251.3	14553	18564	18039	16910	16498	17572	17583	19008	14311	6930.9	15059	18283
O60462	O60462	9	9	9	Neuropilin-2	NRP2		1	9	9	9	9	9	9	12.6	12.6	12.6	104.83	931	931	7.22			3		1				2		3		0	75.295	56358	27623	56833	65704	61676	66264	55240	59667	67482	77034	52275	26369	58383	64979
O60476	O60476	3	3	3	Mannosyl-oligosaccharide 1,2-alpha-mannosidase IB	MAN1A2		1	3	3	3	3	3	3	6.4	6.4	6.4	73.003	641	641	8.5				1			1				1	1	0	22.017	32499	12612	28296	29109	30727	31639	24591	26797	28434	30691	30115	12033	29403	28863
O60488	O60488	9	9	9	Long-chain-fatty-acid--CoA ligase 4	ACSL4		1	9	9	9	9	9	9	15.5	15.5	15.5	79.187	711	711	4.76	2		3	2	5		3	2					0	294.16	248070	114510	237400	257840	250790	287170	258090	259520	279770	314740	230010	109220	244730	256000
O60493	O60493	7	7	7	Sorting nexin-3	SNX3		1	7	7	7	7	7	7	33.3	33.3	33.3	18.762	162	162	6.8	2	1		2	2				4	2		2	0	323.31	247720	112070	224150	242220	248370	230160	193990	218910	225210	246370	229610	106830	232260	239840
O60499	O60499	7	7	7	Syntaxin-10	STX10		1	7	7	7	7	7	7	39.4	39.4	39.4	28.114	249	249	8.64		1				1		3	2	6	1		0	235.52	151120	71105	153750	170540	155470	190700	157560	174940	174300	201760	140160	67887	157670	169060
O60502	O60502	5	5	5	Protein O-GlcNAcase	MGEA5		1	5	5	5	5	5	5	9.7	9.7	9.7	102.91	916	916	7.67			1	1				1		2	1		0	58.819	50231	19495	38833	44485	43465	52971	39669	46780	51152	53606	46516	18598	40797	44231
O60503	O60503	4	4	4	Adenylate cyclase type 9	ADCY9		1	4	4	4	4	4	4	3.6	3.6	3.6	150.7	1353	1353	5.75			1		1	1			1				0	44.663	51199	24811	56497	52298	50446	56523	49555	53594	56211	59165	47502	23641	57512	51981
O60504	O60504	3	3	3	Vinexin	SORBS3		1	3	3	3	3	3	3	6.4	6.4	6.4	75.34	671	671	6.67				2								1	0	21.247	24535	10653	20890	30656	26031	28702	24913	28745	31066	31218	22738	10205	21798	30130
O60506	O60506	6	6	4	Heterogeneous nuclear ribonucleoprotein Q	SYNCRIP		1	6	6	4	6	6	4	10.8	10.8	7.5	69.602	623	623	6		1	2	2				2	2	1			0	133.55	165100	81556	136530	182210	175620	211290	164890	174100	208920	228610	152990	77777	142900	181140
O60507	O60507	3	2	2	Protein-tyrosine sulfotransferase 1	TPST1		1	3	2	2	3	2	2	6.5	4.6	4.6	42.188	370	370	5				1		1							0.00016491	13.082	38622	22635	40641	47980	41066	55404	43424	42587	67112	61314	35829	21569	41578	47764
O60508	O60508	6	6	6	Pre-mRNA-processing factor 17	CDC40		1	6	6	6	6	6	6	17.4	17.4	17.4	65.521	579	579	7.4			1	2				4	1		2		0	192.45	74666	33416	72417	83344	77201	86251	71345	86255	84212	92189	69235	31916	74586	82376
O60512	O60512	2	2	2	Beta-1,4-galactosyltransferase 3;N-acetyllactosamine synthase;Beta-N-acetylglucosaminylglycopeptide beta-1,4-galactosyltransferase;Beta-N-acetylglucosaminyl-glycolipid beta-1,4-galactosyltransferase	B4GALT3		1	2	2	2	2	2	2	5.1	5.1	5.1	43.927	393	393	6.5				1					1				0.00017126	14.71	3233.2	1946.6	4325.6	3353	3385.3	4093.5	4407.6	3733.1	4259.2	5138	3003.6	1849.8	4344.5	3365.3
O60518	O60518	4	4	4	Ran-binding protein 6	RANBP6		1	4	4	4	4	4	4	4.9	4.9	4.9	124.71	1105	1105	6				3					2				0	67.66	58532	31831	56380	62292	58566	68792	64024	62880	81311	76272	54269	30298	58077	62088
O60524	O60524	3	3	3	Nuclear export mediator factor NEMF	NEMF		1	3	3	3	3	3	3	2.9	2.9	2.9	122.95	1076	1076	5.5			1		2				1				0	48.579	6782.5	4714.1	6024.7	6061.7	5273.7	6846.5	8970.4	6520.4	6087.1	6379.2	6283.4	4466.2	6231.3	6144
O60547	O60547	2	2	2	GDP-mannose 4,6 dehydratase	GMDS		1	2	2	2	2	2	2	4.3	4.3	4.3	41.949	372	372	7.67							2		1				0.00016614	13.42	32993	15685	25458	26671	27794	23003	22754	22068	23047	23660	30551	14903	26740	26559
O60551	O60551	4	4	4	Glycylpeptide N-tetradecanoyltransferase 2	NMT2		1	4	4	4	4	4	4	12.4	12.4	12.4	56.98	498	498	5.8		1	1				2			1			0	82.837	57539	34084	48354	60928	58629	57224	64588	77785	53259	65934	53317	32405	50487	60674
O60563	O60563	1	1	1	Cyclin-T1	CCNT1		1	1	1	1	1	1	1	1.8	1.8	1.8	80.684	726	726	11											1		0.0040498	9.4656	1297.6	788.34	1555.4	2307.9	1115.7	1651.5	1372.4	1787.6	1748.5	2104	1204.2	755.41	1570.9	2255.6
O60566	O60566	3	3	3	Mitotic checkpoint serine/threonine-protein kinase BUB1 beta	BUB1B		1	3	3	3	3	3	3	2.8	2.8	2.8	119.54	1050	1050	7.67							1	2					0	21.976	35841	15759	31038	36871	37632	35590	27239	37415	37162	41809	33218	15040	32326	36442
O60568	O60568	24	24	24	Procollagen-lysine,2-oxoglutarate 5-dioxygenase 3	PLOD3		1	24	24	24	24	24	24	36.9	36.9	36.9	84.784	738	738	5.12	5	8	9	3	5	4	5	6	2		4	1	0	323.31	701880	330430	692820	758100	690500	810740	716430	738350	820970	897680	650820	315260	711930	751530
O60573	O60573	1	1	1	Eukaryotic translation initiation factor 4E type 2	EIF4E2		1	1	1	1	1	1	1	5.3	5.3	5.3	28.362	245	245	3			2										0.0039847	8.3329	24174	10837	23140	25846	24313	21396	19034	25028	26528	32199	22413	10345	23852	25450
O60603	O60603	7	7	7	Toll-like receptor 2	TLR2		1	7	7	7	7	7	7	10.6	10.6	10.6	89.837	784	784	7	2	1			1				3	1		2	0	149.81	164430	82355	167770	146950	137860	165370	130080	153450	171820	204070	152450	78295	171540	146980
O60610	O60610	13	13	13	Protein diaphanous homolog 1	DIAPH1		1	13	13	13	13	13	13	12.6	12.6	12.6	141.35	1272	1272	3.38	3	7	4		4		2	1					0	323.31	413180	182410	361610	433210	387640	364780	295580	314530	363040	412790	382870	174110	375510	426760
O60637	O60637	4	4	4	Tetraspanin-3	TSPAN3		1	4	4	4	4	4	4	11.9	11.9	11.9	28.017	253	253	6.33					2	1	2	1					0	23.211	68944	32813	71247	64297	66122	51888	49282	52028	51850	54002	63940	31233	72895	63639
O60645	O60645	6	6	6	Exocyst complex component 3	EXOC3		1	6	6	6	6	6	6	9.5	9.5	9.5	86.844	756	756	6.5			4			1			3	2			0	70.951	118430	58689	107870	113170	118580	126920	110410	116770	132180	135340	109780	55852	111700	112890
O60658	O60658	1	1	1	High affinity cAMP-specific and IBMX-insensitive 3,5-cyclic phosphodiesterase 8A	PDE8A		1	1	1	1	1	1	1	2.7	2.7	2.7	93.303	829	829	12												1	0.00017677	16.957	1401.5	0	825.87	1231.9	1123.2	1832.8	1308.4	1464.8	1758.3	1857	1296.5	0	895.74	1200.5
O60664	O60664	10	10	10	Perilipin-3	PLIN3		1	10	10	10	10	10	10	34.1	34.1	34.1	47.074	434	434	5.26	2	5	2	4	3				1	4	1	1	0	323.31	580300	227320	484510	588750	548480	423800	322610	364290	432070	499710	537630	217320	505600	577060
O60669	O60669	1	1	1	Monocarboxylate transporter 2	SLC16A7		1	1	1	1	1	1	1	2.3	2.3	2.3	52.2	478	478	4				1									0	28.463	17564	7380.8	19375	17795	14653	14829	12264	12975	17654	17445	16291	7047.4	19685	17520
O60671	O60671	2	2	2	Cell cycle checkpoint protein RAD1	RAD1		1	2	2	2	2	2	2	6.7	6.7	6.7	31.827	282	282	5			1				1						0.00063573	11.313	28560	15855	24721	29631	29972	31039	27142	27376	28894	36231	26469	15083	25747	29538
O60678	O60678	3	3	3	Protein arginine N-methyltransferase 3	PRMT3		1	3	3	3	3	3	3	6.4	6.4	6.4	59.902	531	531	6.33		1						1	1				0	31.609	9576.2	5586.5	10379	12900	12343	12050	11320	12103	12358	16076	8889.3	5330.4	10624	12745
O60683	O60683	2	2	2	Peroxisome biogenesis factor 10	PEX10		1	2	2	2	2	2	2	12	12	12	37.069	326	326	9							2				2		0	110.76	44194	18995	47542	51132	47861	48221	46423	46830	53588	55425	41005	18172	48560	50337
O60684	O60684	10	10	5	Importin subunit alpha-7	KPNA6		1	10	10	5	10	10	5	22.9	22.9	10.1	60.029	536	536	6.45	1	2	1	2	5	1		3			2	3	0	323.31	219590	101850	195090	231130	214130	224090	167370	178190	209630	239120	203510	97143	202410	228650
O60701	O60701	7	7	7	UDP-glucose 6-dehydrogenase	UGDH		1	7	7	7	7	7	7	21.3	21.3	21.3	55.023	494	494	5		2	1	2	2					2			0	79.783	122770	52514	103430	123810	122150	91944	82032	102210	94151	113040	113760	50123	107920	121710
O60704	O60704	4	4	3	Protein-tyrosine sulfotransferase 2	TPST2		1	4	4	3	4	4	3	9.3	9.3	7.4	41.911	377	377	4.43	2		1			2	2						0	37.656	88711	42313	89408	96556	79501	98068	86327	95817	95457	114880	82251	40366	91590	95611
O60711	O60711	1	1	1	Leupaxin	LPXN		1	1	1	1	1	1	1	5.7	5.7	5.7	43.332	386	386	11											1		0.00016736	13.747	3298.4	1103.4	2170.3	2965.3	2243.1	2167.5	2631.8	3085.9	3180.3	2964.6	3051.5	1055.6	2314.4	2904.7
O60716	O60716	29	29	29	Catenin delta-1	CTNND1		1	29	29	29	29	29	29	41.5	41.5	41.5	108.17	968	968	6.52	14	3	4			1	4	5	9	5	4	7	0	323.31	596420	271530	552050	600960	587890	709940	660250	694460	735060	794080	552860	258890	570600	597900
O60749	O60749	5	5	5	Sorting nexin-2	SNX2		1	5	5	5	5	5	5	11.2	11.2	11.2	58.47	519	519	7.14			3				1			1		2	0	62.438	95713	40300	82434	93855	88392	64322	52592	57650	69119	71170	88683	38458	85720	92165
O60762	O60762	8	8	8	Dolichol-phosphate mannosyltransferase subunit 1	DPM1		1	8	8	8	8	8	8	31.9	31.9	31.9	29.634	260	260	5.17		2	3	3	2	6					2		0	291.89	252180	131690	260670	262540	245250	289930	261590	266280	290320	321620	233880	125380	266740	261520
O60763	O60763	12	12	12	General vesicular transport factor p115	USO1		1	12	12	12	12	12	12	16.1	16.1	16.1	107.89	962	962	4.44	3	6	4	3		3	3		1			2	0	323.31	306350	129210	276360	345610	320180	304670	249690	262290	334410	353720	283980	123590	286640	339790
O60779	O60779	1	1	1	Thiamine transporter 1	SLC19A2		1	1	1	1	1	1	1	2.2	2.2	2.2	55.399	497	497	5					1								0.0040442	9.3779	8483.7	4962.7	9565.5	9203.4	8599.8	7718.6	6998.3	7544.2	9809.8	10903	7872.5	4720.3	9724.3	9132.2
O60783	O60783	4	4	4	28S ribosomal protein S14, mitochondrial	MRPS14		1	4	4	4	4	4	4	35.2	35.2	35.2	15.139	128	128	7.71		2						2			2	1	0	38.256	121080	54683	118150	118220	118560	141810	124930	137910	136490	148030	112270	52123	121520	117740
O60784	O60784	12	12	12	Target of Myb protein 1	TOM1		1	12	12	12	12	12	12	34.8	34.8	34.8	53.818	492	492	5.65	1	3	4		4		1	1	3	1	2		0	323.31	245830	116860	244340	260660	239590	214440	170910	186290	205000	223130	227950	111440	250890	257100
Q99880;Q99879;Q99877;Q93079;Q5QNW6;P62807;P58876;P57053;O60814	Q99880;Q99879;Q99877;Q93079;Q5QNW6;P62807;P58876;P57053;O60814	6;6;6;6;6;6;6;6;6	2;2;2;2;2;2;2;2;2	2;2;2;2;2;2;2;2;2	Histone H2B type 1-L;Histone H2B type 1-M;Histone H2B type 1-N;Histone H2B type 1-H;Histone H2B type 2-F;Histone H2B type 1-C/E/F/G/I;Histone H2B type 1-D;Histone H2B type F-S;Histone H2B type 1-K	HIST1H2BL;HIST1H2BM;HIST1H2BN;HIST1H2BH;HIST2H2BF;HIST1H2BC;HIST1H2BD;H2BFS;HIST1H2BK	;;;;;;;;	9	6	2	2	6	2	2	37.3	7.9	7.9	13.952	126	126;126;126;126;126;126;126;126;126	5					2								0.00016218	12.453	2997.9	12723	2601.9	3076.2	2247.5	2640.4	19784	4043.4	2997.6	2965.5	2776.9	11967	2695.9	3729.1
O60825	O60825	2	1	1	6-phosphofructo-2-kinase/fructose-2,6-bisphosphatase 2;6-phosphofructo-2-kinase;Fructose-2,6-bisphosphatase	PFKFB2		1	2	1	1	2	1	1	3.8	1.8	1.8	58.476	505	505	12												1	0.0046928	6.7142	14602	5149.4	10461	11302	12843	9263.5	7105	15556	9324	10096	13519	4909.5	11087	11152
O60826	O60826	14	14	14	Coiled-coil domain-containing protein 22	CCDC22		1	14	14	14	14	14	14	32.7	32.7	32.7	70.755	627	627	5.29	1	3	2	3	1	2		1	2	1		1	0	186.16	270770	121060	247400	280570	282380	272380	212280	252370	256680	302570	251010	115520	256270	277420
O60828	O60828	4	4	4	Polyglutamine-binding protein 1	PQBP1		1	4	4	4	4	4	4	22.6	22.6	22.6	30.472	265	265	4.4	1	1			2				1				0	85.008	49715	21000	42030	59371	50012	47626	38968	42216	50357	49737	46067	20109	43848	58189
O60830	O60830	4	4	4	Mitochondrial import inner membrane translocase subunit Tim17-B	TIMM17B		1	4	4	4	4	4	4	28.5	28.5	28.5	18.273	172	172	9.6	1										1	3	0	40.968	80173	35610	94698	100460	83203	102750	79067	71966	102380	106310	74422	34098	95953	98979
O60831	O60831	4	4	4	PRA1 family protein 2	PRAF2		1	4	4	4	4	4	4	23	23	23	19.258	178	178	7.88		1		1		1	1			2		2	0	83.463	69929	35647	71733	74476	69443	76140	69385	71375	73661	83237	64856	33959	73439	73942
O60832	O60832	9	9	9	H/ACA ribonucleoprotein complex subunit 4	DKC1		1	9	9	9	9	9	9	16.1	16.1	16.1	57.673	514	514	7.25	1			1		3	2	1	1		3		0	68.899	118740	62226	107410	113290	119830	142900	127640	132560	137250	135640	110060	59173	111310	113590
O60841	O60841	8	8	8	Eukaryotic translation initiation factor 5B	EIF5B		1	8	8	8	8	8	8	7.8	7.8	7.8	138.83	1220	1220	3.4		3	4	1		2							0	147.64	145750	62818	119690	136970	136940	126830	113390	121340	129800	144250	135020	59885	125100	135520
O60858	O60858	1	1	1	E3 ubiquitin-protein ligase TRIM13	TRIM13		1	1	1	1	1	1	1	3.9	3.9	3.9	46.987	407	407	10										2			0	34.37	2099.4	721.98	1845.9	2015.3	1115.6	1945.8	1056.7	1484.3	1657.4	2457.9	1943.9	691.18	1903.4	1983.3
O60869	O60869	4	4	4	Endothelial differentiation-related factor 1	EDF1		1	4	4	4	4	4	4	31.8	31.8	31.8	16.368	148	148	4.75	1		2			4	1						0	48.966	49800	23359	43798	48638	52044	47679	43283	46165	49209	50097	46158	22254	45540	48247
O60870	O60870	2	2	2	DNA/RNA-binding protein KIN17	KIN		1	2	2	2	2	2	2	5.3	5.3	5.3	45.373	393	393	9						1						1	0.00016515	13.131	16921	6475.5	13822	16929	16279	20276	16128	19059	17341	18593	15675	6191.7	14460	16777
O60879	O60879	9	9	9	Protein diaphanous homolog 2	DIAPH2		1	9	9	9	9	9	9	10.3	10.3	10.3	125.57	1101	1101	5.18	2		1	1	2	1	3				1		0	117.3	163320	71832	136550	156880	146420	123860	108190	117670	133340	144610	151300	68480	142360	154710
O60884	O60884	4	4	4	DnaJ homolog subfamily A member 2	DNAJA2		1	4	4	4	4	4	4	8.5	8.5	8.5	45.745	412	412	6.6		1	1					2				1	0	26.83	95688	39507	82194	96691	96848	89991	81026	94964	92397	100420	88674	37732	85619	95379
O60885;Q58F21	O60885	7;1	7;1	4;0	Bromodomain-containing protein 4	BRD4		2	7	7	4	7	7	4	6.8	6.8	4.6	152.22	1362	1362;947	5.38	1		2	1	1			2			1		0	58.26	73328	27307	58478	77861	72528	99505	72614	94529	100050	102300	67922	26153	61365	77137
O60888	O60888	3	3	3	Protein CutA	CUTA		1	3	3	3	3	3	3	30.7	30.7	30.7	19.116	179	179	1.83	1	5											0	95.102	269870	156460	270840	322260	301780	227020	168860	169220	228430	275920	250320	149030	278440	317710
O60890	O60890	5	5	5	Oligophrenin-1	OPHN1		1	5	5	5	5	5	5	6.6	6.6	6.6	91.64	802	802	9.17						1			2	2	1		0	61.629	45990	19889	38341	47495	46865	36415	31568	35155	37536	46505	42615	18988	40066	46699
O60907	O60907	2	1	1	F-box-like/WD repeat-containing protein TBL1X	TBL1X		1	2	1	1	2	1	1	7.5	4.7	4.7	62.495	577	577	2		1											0.0040329	9.0603	16822	8758.1	15672	20158	17500	17219	15383	16015	16043	20146	15596	8356.2	16204	19881
O60909	O60909	1	1	1	Beta-1,4-galactosyltransferase 2;Lactose synthase A protein;N-acetyllactosamine synthase;Beta-N-acetylglucosaminylglycopeptide beta-1,4-galactosyltransferase;Beta-N-acetylglucosaminyl-glycolipid beta-1,4-galactosyltransferase	B4GALT2		1	1	1	1	1	1	1	4.3	4.3	4.3	41.972	372	372	8								1					0.0074689	6.1514	2645.6	1214.9	2517.7	3461.4	2836.4	2454.3	2646.5	3810.6	2393.6	3967.1	2453.1	1163.5	2599.1	3384.4
O60921	O60921	1	1	1	Checkpoint protein HUS1	HUS1		1	1	1	1	1	1	1	5.7	5.7	5.7	31.691	280	280	11											1		0.0038725	7.5686	2557.8	1066.3	3628.2	2387.6	3428.4	4830.6	3446.7	4111.4	3908.6	4038.6	2378.6	1016.9	3641.1	2421.4
O60925	O60925	1	1	1	Prefoldin subunit 1	PFDN1		1	1	1	1	1	1	1	9	9	9	14.21	122	122	9									2				0.00016142	12.297	30106	11920	20642	26423	25957	21214	14114	17487	21290	22141	27866	11366	21985	26054
O60927	O60927	2	2	2	Protein phosphatase 1 regulatory subunit 11	PPP1R11		1	2	2	2	2	2	2	21.4	21.4	21.4	13.952	126	126	6.75						1	3						0.00018426	19.513	14403	4868.9	11810	14679	16223	9852.3	6763.9	10565	9672.1	12501	13345	4668.3	12415	14322
O60934	O60934	2	2	2	Nibrin	NBN		1	2	2	2	2	2	2	3.3	3.3	3.3	84.958	754	754	2.5		2	2										0	21.929	66761	27353	56577	69300	66341	72294	60541	77154	76081	79284	61862	26140	58998	68482
O60936	O60936	5	5	5	Nucleolar protein 3	NOL3		1	5	5	5	5	5	5	36.1	36.1	36.1	22.629	208	208	6.14	2			1		1	1					2	0	290.34	66430	43324	62584	79021	62604	70366	60440	55086	53861	74246	61578	41199	64542	78548
O60941;Q9Y4J8	O60941;Q9Y4J8	2;1	2;1	2;1	Dystrobrevin beta;Dystrobrevin alpha	DTNB;DTNA	;	2	2	2	2	2	2	2	4.6	4.6	4.6	71.355	627	627;743	9.5								1			1		0.00016532	13.17	6380.4	3261.3	6771.5	6896.4	6823.1	8005.4	7590.8	8624.9	8478.3	8568.3	5919.5	3107.6	6923.1	6866.8
O60942	O60942	2	2	2	mRNA-capping enzyme;Polynucleotide 5-triphosphatase;mRNA guanylyltransferase	RNGTT		1	2	2	2	2	2	2	4.4	4.4	4.4	68.556	597	597	7.5						1			1				0	25.915	5554.9	2714.7	4851.4	6191.5	5904	6047.3	4633.1	6506.1	6251.7	6996	5148.7	2589.8	5049.3	6125.4
O75027	O75027	6	6	6	ATP-binding cassette sub-family B member 7, mitochondrial	ABCB7		1	6	6	6	6	6	6	8	8	8	82.64	752	752	5.6	3		1	1	1					3	1		0	129.97	115170	53746	115730	124460	123960	145400	128640	134150	150220	165800	106820	51285	118890	123630
O75030	O75030	3	3	1	Microphthalmia-associated transcription factor	MITF		1	3	3	1	3	3	1	5.3	5.3	2.5	58.795	526	526	8.33							2				1		0	41.874	16522	7149.1	11740	14417	16239	14301	11632	13372	14820	14970	15298	6807.6	12480	14319
O75044;P0DMP2;P0DJJ0	O75044	8;3;3	8;3;3	7;2;2	SLIT-ROBO Rho GTPase-activating protein 2	SRGAP2		3	8	8	7	8	8	7	9.2	9.2	8	120.87	1071	1071;458;459	5.7	2		3				2			2		1	0	70.982	94210	40062	78737	88455	86766	86601	74321	80176	85312	93126	87279	38199	82122	87593
O75051	O75051	7	4	3	Plexin-A2	PLXNA2		1	7	4	3	7	4	3	4.6	3	2.4	211.1	1894	1894	7.33						2	2	1		1			0	31.748	57605	39786	54777	59229	56596	44709	46637	36797	45897	45770	53405	37747	56477	59135
O75052	O75052	3	3	3	Carboxyl-terminal PDZ ligand of neuronal nitric oxide synthase protein	NOS1AP		1	3	3	3	3	3	3	10.3	10.3	10.3	56.149	506	506	9.75								1		2	1		0	35.906	17984	7227.9	15225	17937	17297	15589	15647	16099	19478	19333	16663	6904.7	15870	17662
O75054	O75054	2	2	2	Immunoglobulin superfamily member 3	IGSF3		1	2	2	2	2	2	2	2.8	2.8	2.8	135.19	1194	1194	6				2	1						1		0.00048015	11.882	147040	55249	151620	138280	122860	169740	149270	146670	179720	184700	136340	52786	154890	137280
O75061	O75061	2	2	2	Putative tyrosine-protein phosphatase auxilin	DNAJC6		1	2	2	2	2	2	2	2.3	2.3	2.3	99.995	913	913	7						1		1					0.00017522	16.368	1992.3	639.98	1641.7	2062.7	1379.9	1486.6	1678.1	1508.1	1528.2	1495.8	1844.8	614.49	1708	2012.3
O75063	O75063	7	7	7	Glycosaminoglycan xylosylkinase	FAM20B		1	7	7	7	7	7	7	23.2	23.2	23.2	46.432	409	409	4.12		2	1	1	2	2							0	160.57	125360	65570	133950	154820	124530	164390	157400	142450	178830	188460	116290	62586	136730	153340
O75071	O75071	3	3	3	EF-hand calcium-binding domain-containing protein 14	EFCAB14		1	3	3	3	3	3	3	4.6	4.6	4.6	55.031	495	495	7.67		1							1			1	0.00017838	17.571	6731.7	3069.1	6182	6599.5	5105	7862	7883.1	8335.2	8127	8690.9	6237	2925.2	6372.2	6572.7
O75083	O75083	7	7	7	WD repeat-containing protein 1	WDR1		1	7	7	7	7	7	7	15.2	15.2	15.2	66.193	606	606	5.05	6	4	2	1	1			1		1	1	4	0	272.52	412770	188680	405150	505010	466380	392250	315940	338240	391450	442740	382840	180490	417430	495280
O75084	O75084	5	5	3	Frizzled-7	FZD7		1	5	5	3	5	5	3	7.1	7.1	4.4	63.619	574	574	4			3	1	1	1							0	44.905	87922	36776	96897	95978	92166	96045	75652	84815	97371	110850	81584	35163	98730	94683
O75110	O75110	5	3	3	Probable phospholipid-transporting ATPase IIA	ATP9A		1	5	3	3	5	3	3	5	3.2	3.2	118.58	1047	1047	5.67			1			1		1					0.00018192	18.929	38734	19734	41202	41463	39374	43012	38086	39847	42756	46768	35933	18802	42086	41173
O75113	O75113	1	1	1	NEDD4-binding protein 1	N4BP1		1	1	1	1	1	1	1	1.9	1.9	1.9	100.38	896	896	12												1	0.0039092	7.7687	4942.8	2433.5	3957.3	4263.1	3812.4	6015.7	6572.4	6621.3	5145.5	6151.1	4576.9	2313	4135	4295.1
O75116	O75116	14	14	13	Rho-associated protein kinase 2	ROCK2		1	14	14	13	14	14	13	12.2	12.2	11.5	160.9	1388	1388	6.26			3	5	3	1	2			1	3	1	0	247.62	249340	108200	226670	257880	238530	234460	180710	216390	236430	261740	231100	103300	234590	254430
O75122	O75122	9	7	7	CLIP-associating protein 2	CLASP2		1	9	7	7	9	7	7	9.1	7.7	7.7	141.13	1294	1294	5.29			2	2	1	1						1	0	133.69	115580	48304	111890	125560	119060	120330	88148	101030	125880	139920	107170	46182	115250	123760
O75127	O75127	7	7	7	Pentatricopeptide repeat-containing protein 1, mitochondrial	PTCD1		1	7	7	7	7	7	7	12.3	12.3	12.3	78.855	700	700	8.08		1			1		2	2	2	2	2		0	62.13	113370	58775	120190	114900	108570	135090	117910	127070	130630	147610	105150	55943	122700	114720
O75129	O75129	1	1	1	Astrotactin-2	ASTN2		1	1	1	1	1	1	1	0.5	0.5	0.5	148.24	1339	1339	3			1										0.0061375	6.2981	9805.3	4596.6	10952	10513	10327	14433	11110	9946.9	14908	17519	9099.2	4385.2	11148	10497
O75131;Q96A23;O95741;Q9UBL6	O75131	8;1;1;1	8;1;1;1	7;0;0;0	Copine-3	CPNE3		4	8	8	7	8	8	7	15.6	15.6	15.6	60.13	537	537;557;557;633	7	1	1	3		3			1		2	3	2	0	266.02	183370	77375	214270	186470	226340	225190	170640	230160	193780	232820	170270	73879	217820	185210
O75143	O75143	4	4	4	Autophagy-related protein 13	ATG13		1	4	4	4	4	4	4	10.1	10.1	10.1	56.571	517	517	8.6						1		2	1			1	0	27.031	25341	12071	23888	27264	25009	23728	23487	23810	25223	29559	23492	11514	24650	26913
O75144	O75144	2	2	2	ICOS ligand	ICOSLG		1	2	2	2	2	2	2	6.6	6.6	6.6	33.348	302	302	3.67			2		1								0.00017103	14.654	53193	25874	50834	48183	48220	53570	51716	57185	50964	55164	49308	24612	52327	48110
O75146	O75146	20	20	19	Huntingtin-interacting protein 1-related protein	HIP1R		1	20	20	19	20	20	19	22.6	22.6	21.3	119.39	1068	1068	6.81	2	2	1	2	1	6	2	2	2		1	5	0	323.31	229100	99225	193740	231880	236290	265710	231470	266180	265780	279940	212300	94695	202200	230170
O75147	O75147	5	5	5	Obscurin-like protein 1	OBSL1		1	5	5	5	5	5	5	2.8	2.8	2.8	206.94	1896	1896	5.5		2					3	1					0	32.876	70869	32011	64749	73533	71207	76831	68132	79133	83704	86125	65692	30521	67031	72851
O75150	O75150	11	9	9	E3 ubiquitin-protein ligase BRE1B	RNF40		1	11	9	9	11	9	9	12.3	10.7	10.7	113.65	1001	1001	6.22		3	1					1	2	1	1		0	184.45	110570	46951	92578	114490	108900	135670	110250	152050	138710	144960	102450	44838	96644	113630
O75151	O75151	6	6	6	Lysine-specific demethylase PHF2	PHF2		1	6	6	6	6	6	6	6.8	6.8	6.8	120.77	1096	1096	6.67			1		2	1			1			1	0	69.15	32543	13915	33308	32581	33089	43657	37192	36925	42269	42649	30183	13280	34135	32486
O75152	O75152	8	8	8	Zinc finger CCCH domain-containing protein 11A	ZC3H11A		1	8	8	8	8	8	8	11.7	11.7	11.7	89.13	810	810	6.55	1		1	1	1	3			1	1	2		0	195.82	120940	49514	104550	122370	111440	146300	134700	128740	153410	161190	112060	47295	108670	121440
O75153;Q9Y5I4	O75153	20;1	20;1	20;1	Clustered mitochondria protein homolog	CLUH		2	20	20	20	20	20	20	19	19	19	146.67	1309	1309;1007	5.13	5	2	3	3	2	5	5	3	1	1	1		0	166.69	439350	187060	376870	445080	429840	393590	340360	379880	422420	468060	407110	178550	392410	438880
O75157	O75157	3	3	2	TSC22 domain family protein 2	TSC22D2		1	3	3	2	3	3	2	3.7	3.7	2.7	79.227	780	780	5.33				2				1					0.00017953	18.111	31568	15609	30846	32496	40596	47061	37875	38981	43737	50304	29288	14870	31867	32589
O75165	O75165	31	31	31	DnaJ homolog subfamily C member 13	DNAJC13		1	31	31	31	31	31	31	15.9	15.9	15.9	254.41	2243	2243	7.52		1	2	8	4	5	7	5	2	4	5	7	0	323.31	512580	264790	536900	527300	488700	597590	526220	537780	599060	647910	475410	252090	548660	525640
O75170	O75170	3	3	3	Serine/threonine-protein phosphatase 6 regulatory subunit 2	PPP6R2		1	3	3	3	3	3	3	5.8	5.8	5.8	104.94	966	966	7				1		1					1		0	43.017	29081	14834	26818	36391	40967	31816	27673	26304	27208	35508	26980	14168	27912	35847
O75175	O75175	5	5	5	CCR4-NOT transcription complex subunit 3	CNOT3		1	5	5	5	5	5	5	9.6	9.6	9.6	81.871	753	753	5.67		1		1		3				1			0	89.64	76312	33444	66682	78082	74456	74423	67282	74046	83674	83427	70719	31917	69300	77157
O75179	O75179	15	15	9	Ankyrin repeat domain-containing protein 17	ANKRD17		1	15	15	9	15	15	9	9.6	9.6	6.6	274.25	2603	2603	6.78	1	1	3	1		1	2	1	3	4	1		0	138.96	172240	67798	146270	180700	171760	155700	143130	157290	164450	190420	159600	64846	152430	177590
O75182	O75182	4	4	4	Paired amphipathic helix protein Sin3b	SIN3B		1	4	4	4	4	4	4	3.5	3.5	3.5	133.06	1162	1162	6.4				1	1		1	2					0	28.11	48796	25754	49466	58258	60020	64828	55045	73081	63135	70812	45274	24565	50889	57833
O75190	O75190	6	6	6	DnaJ homolog subfamily B member 6	DNAJB6		1	6	6	6	6	6	6	23.6	23.6	23.6	36.087	326	326	8.92			1		1	1			3		6		0	123.53	164580	75468	168820	185630	169790	179220	149990	166630	176200	195300	152660	72079	173010	183240
O75191	O75191	2	2	2	Xylulose kinase	XYLB		1	2	2	2	2	2	2	6.5	6.5	6.5	58.382	536	536	4				2									0.0001755	16.429	39814	15867	33242	39375	38820	34412	34016	34304	36630	36817	36889	15158	34707	38775
O75197	O75197	14	14	12	Low-density lipoprotein receptor-related protein 5	LRP5		1	14	14	12	14	14	12	10.5	10.5	9.3	179.14	1615	1615	7.67	2		1	1				5		3		3	0	97.361	112700	51133	115660	112030	115310	166190	154900	164440	167510	184330	104530	48747	118510	112260
O75208	O75208	3	3	3	Ubiquinone biosynthesis protein COQ9, mitochondrial	COQ9		1	3	3	3	3	3	3	12.6	12.6	12.6	35.509	318	318	2.25	2		1	1									0	122.14	65634	31889	84295	91201	82237	84050	53478	66162	79582	85875	60983	30536	85101	89616
O75251	O75251	1	1	1	NADH dehydrogenase [ubiquinone] iron-sulfur protein 7, mitochondrial	NDUFS7		1	1	1	1	1	1	1	4.2	4.2	4.2	23.563	213	213	2		2											0.0040615	7.1183	12419	5677.3	14773	13501	13710	15836	13241	12651	15939	16721	11530	5419.6	14973	13404
O75298	O75298	1	1	1	Reticulon-2	RTN2		1	1	1	1	1	1	1	1.3	1.3	1.3	59.263	545	545	4				1									0.0052083	6.5004	2268	584.05	2440.5	1981.8	1807.3	2218.1	2305.1	2681.8	2997.8	3041.1	2103.2	561.44	2483.1	1949.8
O75306	O75306	9	9	9	NADH dehydrogenase [ubiquinone] iron-sulfur protein 2, mitochondrial	NDUFS2		1	9	9	9	9	9	9	22.5	22.5	22.5	52.545	463	463	7.6	2		2	1			4	2	2	2	2	3	0	285.9	407090	201780	438150	399290	374560	472970	388680	377440	448410	477850	377600	192090	446540	398590
O75312	O75312	6	6	6	Zinc finger protein ZPR1	ZPR1		1	6	6	6	6	6	6	15.9	15.9	15.9	50.925	459	459	5.25	2		1	1	1			1		2			0	77.24	171990	62849	141790	183000	160280	133300	94480	145630	129440	147120	159330	60217	148120	178930
O75317	O75317	3	3	3	Ubiquitin carboxyl-terminal hydrolase 12	USP12		1	3	3	3	3	3	3	7.3	7.3	7.3	42.857	370	370	10								1		1		1	0	26.1	16446	7466.2	14311	17148	16115	20150	19885	18899	21588	24255	15240	7123.3	14880	17041
O75319	O75319	1	1	1	RNA/RNP complex-1-interacting phosphatase	DUSP11		1	1	1	1	1	1	1	2.9	2.9	2.9	43.71	377	377	12												1	0.0040769	7.1873	6078.9	3174.3	6910.7	11438	13628	9570.1	7548.9	12420	9161	11614	5655.1	3055.8	7131.4	11166
O75323	O75323	3	3	3	Protein NipSnap homolog 2	GBAS		1	3	3	3	3	3	3	11.9	11.9	11.9	33.742	286	286	6.6				2			2				1		0	50.124	97915	53623	108430	109520	102200	113170	99832	105300	110270	133870	90858	51071	110430	108840
O75326	O75326	7	7	7	Semaphorin-7A	SEMA7A		1	7	7	7	7	7	7	15.6	15.6	15.6	74.823	666	666	4.33		5	1					1	2				0	114.05	121010	57479	115640	130080	117920	149470	133510	134240	149730	171400	112190	54827	119160	129240
O75340	O75340	8	8	8	Programmed cell death protein 6	PDCD6		1	8	8	8	8	8	8	55	55	55	21.868	191	191	3.81	2	3	6	2	1						2		0	161.89	171360	86078	202730	207830	192480	213550	142800	173540	186550	223010	159090	82187	205580	205540
O75347	O75347	4	4	4	Tubulin-specific chaperone A	TBCA		1	4	4	4	4	4	4	25.9	25.9	25.9	12.855	108	108	8	3								3		2	3	0	54.231	175710	70600	130500	176350	162180	148720	113220	122510	153150	159650	162700	67452	137860	173510
O75348	O75348	2	2	2	V-type proton ATPase subunit G 1	ATP6V1G1		1	2	2	2	2	2	2	16.9	16.9	16.9	13.757	118	118	6				1			2						0	27.553	105220	46197	106680	121420	101430	73812	50506	61315	63567	74568	97574	44176	109330	118660
O75351	O75351	6	6	6	Vacuolar protein sorting-associated protein 4B	VPS4B		1	6	6	6	6	6	6	10.8	10.8	10.8	49.301	444	444	5.33		2	2	1	1	1					1	1	0	95.747	137450	58943	116050	140980	123450	107440	82121	89485	109280	112040	127340	56269	120870	138600
O75354	O75354	2	2	2	Ectonucleoside triphosphate diphosphohydrolase 6	ENTPD6		1	2	2	2	2	2	2	6	6	6	53.245	484	484	10.5									1			1	0.00017727	17.101	7880	4151.7	7616.5	8747	8823.7	10184	9004.4	9192.4	7617.8	10149	7308	3955.9	7857.2	8711.1
O75356	O75356	1	1	1	Ectonucleoside triphosphate diphosphohydrolase 5	ENTPD5		1	1	1	1	1	1	1	4.2	4.2	4.2	47.517	428	428	7.5							1	1					0.0039871	8.3593	5878.3	2875.8	5798.2	7909.4	7470.1	7770.2	7263.4	8246.1	8693.6	9337.7	5453.7	2752.3	5983.5	7789.9
O75362	O75362	1	1	1	Zinc finger protein 217	ZNF217		1	1	1	1	1	1	1	2	2	2	115.27	1048	1048	8								1					0.0040285	8.9226	860.62	500.96	995.27	637.88	1231.4	835.31	683.88	1074.8	1629.8	1402.3	799.41	474.58	1015.1	649.51
O75367;Q9P0M6	O75367	3;1	3;1	3;1	Core histone macro-H2A.1	H2AFY		2	3	3	3	3	3	3	8.1	8.1	8.1	39.617	372	372;372	6.67				2	3	2			5				0	58.241	157370	78235	170610	165250	156290	202380	180520	191250	193180	216360	146000	74548	173940	164780
O75368	O75368	2	2	2	SH3 domain-binding glutamic acid-rich-like protein	SH3BGRL		1	2	2	2	2	2	2	31.6	31.6	31.6	12.774	114	114	4.8		1			2	2							0	33.007	119720	49684	88988	105130	104390	83051	67414	73162	85186	84683	110850	47333	93907	103770
O75369	O75369	45	43	43	Filamin-B	FLNB		1	45	43	43	45	43	43	21.9	21.6	21.6	278.16	2602	2602	6.91	5	7	12	7	10	5	13	14	9	7	4	16	0	323.31	1621000	714620	1459600	1680400	1617500	1698000	1449600	1994900	1775700	1904400	1502500	682010	1512900	1662400
O75376	O75376	19	19	19	Nuclear receptor corepressor 1	NCOR1		1	19	19	19	19	19	19	13.6	13.6	13.6	270.21	2440	2440	5.57	2	2	1	5	4	1	1	4			2	1	0	320.61	163320	70895	150430	178740	169620	193170	162580	201890	197560	213680	151400	67731	155690	176810
O75380	O75380	1	1	1	NADH dehydrogenase [ubiquinone] iron-sulfur protein 6, mitochondrial	NDUFS6		1	1	1	1	1	1	1	9.7	9.7	9.7	13.711	124	124	2		2											0.0038479	7.4319	22829	12471	22722	32355	24669	26319	30179	24437	30605	32699	21173	11922	23364	31782
O75381	O75381	3	3	3	Peroxisomal membrane protein PEX14	PEX14		1	3	3	3	3	3	3	11.7	11.7	11.7	41.236	377	377	6.67			1		1							1	0	25.206	34730	17069	34351	39245	35105	39724	36606	34407	38049	41340	32206	16286	35305	38850
O75382	O75382	1	1	1	Tripartite motif-containing protein 3	TRIM3		1	1	1	1	1	1	1	1.3	1.3	1.3	80.829	744	744	1	1												0.0056007	6.3989	1942.9	1108.1	1735.7	1500.8	2165.1	2006.8	1930	1770.2	1944.7	1504.3	1801.2	1050.3	1803.9	1524.8
O75386	O75386	2	2	2	Tubby-related protein 3	TULP3		1	2	2	2	2	2	2	5.2	5.2	5.2	49.642	442	442	9									2				0.00016521	13.142	6762.2	3360.9	7405.4	7267.9	6765.3	8211.3	7208.4	6540.9	9001.6	8008.6	6273.9	3203.6	7544.6	7226.8
O75387	O75387	1	1	1	Large neutral amino acids transporter small subunit 3	SLC43A1		1	1	1	1	1	1	1	3.2	3.2	3.2	61.476	559	559	12												1	0.0039969	8.4936	6941.9	2142.6	5972.1	6202.8	5732.4	5656.7	5049.9	5922.5	5432.6	7415	6430.7	2052.6	6200.9	6092
O75390	O75390	9	9	9	Citrate synthase, mitochondrial	CS		1	9	9	9	9	9	9	32	32	32	51.712	466	466	5.25		2	5	1	4		1			1		2	0	323.31	301230	135310	310820	308860	292490	374720	339470	354030	383510	384480	279370	129090	318100	307270
O75391	O75391	1	1	1	Sperm-associated antigen 7	SPAG7		1	1	1	1	1	1	1	5.7	5.7	5.7	26.034	227	227	5					2								0	22.025	18605	6859.4	15020	16997	18474	18298	12627	15524	15835	17301	17237	6552.6	15742	16819
O75396	O75396	7	7	7	Vesicle-trafficking protein SEC22b	SEC22B		1	7	7	7	7	7	7	29.3	29.3	29.3	24.593	215	215	5.25	1	6	1		2	2	3		4	1			0	323.31	353950	192090	370930	402270	373520	417280	381030	402670	409750	463220	328340	183010	379560	399500
O75400	O75400	8	8	8	Pre-mRNA-processing factor 40 homolog A	PRPF40A		1	8	8	8	8	8	8	11.1	11.1	11.1	108.8	957	957	4.27	3	2	1			2	2				1		0	176.77	118070	50467	105500	130180	135380	150900	134920	158700	148670	167610	109470	48244	109710	128940
O75410	O75410	14	14	13	Transforming acidic coiled-coil-containing protein 1	TACC1		1	14	14	13	14	14	13	19.5	19.5	18.1	87.793	805	805	5.5	1	2	5	2	1	1	1		1	2		2	0	244.03	246930	118880	247080	267810	253620	259110	244050	237800	285480	306610	229000	113390	253740	264980
O75414	O75414	5	5	5	Nucleoside diphosphate kinase 6	NME6		1	5	5	5	5	5	5	34.9	34.9	34.9	21.142	186	186	7.73			2		1	2				4	2		0	94.475	112520	55794	118040	117520	118150	155710	137500	147770	139570	162510	104380	53162	120770	117470
O75420	O75420	4	4	4	PERQ amino acid-rich with GYF domain-containing protein 1	GIGYF1		1	4	4	4	4	4	4	4.2	4.2	4.2	114.6	1035	1035	7.5				1			1		1	1			0	55.154	36337	16872	31531	36822	35071	33055	29555	38054	33485	35025	33672	16084	32786	36406
O75425	O75425	1	1	1	Motile sperm domain-containing protein 3	MOSPD3		1	1	1	1	1	1	1	4.7	4.7	4.7	25.518	235	235	9									1				0.0040763	7.1848	4987.7	2091.9	4618.6	5078.4	4718.7	3666.5	4627.3	4862	5220.8	5267.6	4623.1	1997.7	4771	4985.8
O75427	O75427	21	21	21	Leucine-rich repeat and calponin homology domain-containing protein 4	LRCH4		1	21	21	21	21	21	21	50.2	50.2	50.2	73.449	683	683	5.86	3	1	4		4	2	4	7	1	1		1	0	323.31	262190	117690	273960	297390	278220	284090	245880	263320	298620	317390	243230	112460	280430	293290
O75431	O75431	4	4	4	Metaxin-2	MTX2		1	4	4	4	4	4	4	14.8	14.8	14.8	29.763	263	263	3	1		3	2									0	72.969	60573	32362	67519	73014	61327	79757	65637	61067	81628	85066	56206	30867	68702	72452
O75436	O75436	4	4	4	Vacuolar protein sorting-associated protein 26A	VPS26A		1	4	4	4	4	4	4	14.7	14.7	14.7	38.169	327	327	6.67				3		1	2	2				1	0	76.481	117040	48482	95789	122080	114760	97323	83417	96484	98443	101100	108430	46326	100230	119960
O75438	O75438	2	2	2	NADH dehydrogenase [ubiquinone] 1 beta subcomplex subunit 1	NDUFB1		1	2	2	2	2	2	2	15.5	15.5	15.5	6.9611	58	58	6.33						2	1						0.00017709	17.055	22395	9292.5	23554	25060	18708	20335	13803	15164	20277	20589	20767	8890.2	24022	24593
O75439	O75439	11	10	10	Mitochondrial-processing peptidase subunit beta	PMPCB		1	11	10	10	11	10	10	24.7	23.3	23.3	54.366	489	489	7.15	1		2	2	3			4	2	3	3		0	201.01	174560	84435	186190	187980	175320	206570	172220	188050	209280	223850	161930	80517	190100	186630
O75446	O75446	1	1	1	Histone deacetylase complex subunit SAP30	SAP30		1	1	1	1	1	1	1	3.2	3.2	3.2	23.306	220	220	4				1									0.0060039	6.315	18550	8451.3	19467	25210	20008	26950	18724	18957	31867	32387	17209	8101.3	19924	24836
O75448	O75448	6	6	6	Mediator of RNA polymerase II transcription subunit 24	MED24		1	6	6	6	6	6	6	8.3	8.3	8.3	110.3	989	989	4.11	2		1	4	1						1		0	216.62	114710	51895	106540	135590	121370	158140	127250	168980	166680	184640	106350	49620	110220	134280
O75460	O75460	5	5	5	Serine/threonine-protein kinase/endoribonuclease IRE1;Serine/threonine-protein kinase;Endoribonuclease	ERN1		1	5	5	5	5	5	5	7.8	7.8	7.8	109.73	977	977	6.71				2	1	1			2	1			0	70.389	17721	7613	19196	19595	15647	20298	18267	19328	18799	20117	16437	7277.3	19544	19353
O75475	O75475	2	1	1	PC4 and SFRS1-interacting protein	PSIP1		1	2	1	1	2	1	1	3	1.5	1.5	60.103	530	530	4.67				1	2								0.0039157	7.7889	24048	11022	20468	20562	23464	28876	30582	31189	29343	28707	22283	10485	21328	20670
O75477	O75477	7	7	6	Erlin-1	ERLIN1		1	7	7	6	7	7	6	29.5	29.5	26	38.925	346	346	4.82		1	4	2	4	5				1			0	224.68	333220	165620	328700	340680	319520	390150	357810	380600	384870	407890	308960	157750	337660	339370
O75486	O75486	2	2	2	Transcription initiation protein SPT3 homolog	SUPT3H		1	2	2	2	2	2	2	7.6	7.6	7.6	35.792	317	317	4			2			1							0.00017479	16.147	43585	19399	34441	45726	39722	42152	33749	49672	44910	45368	40368	18516	36127	45140
O75489	O75489	11	11	11	NADH dehydrogenase [ubiquinone] iron-sulfur protein 3, mitochondrial	NDUFS3		1	11	11	11	11	11	11	37.9	37.9	37.9	30.241	264	264	5.4	1	5	1		1	2		1		2	2		0	307.44	243230	131150	256490	257860	237890	253920	246920	242890	249940	276980	225610	124840	262050	256260
O75494;Q8WXF0	O75494	7;2	7;2	7;2	Serine/arginine-rich splicing factor 10	SRSF10		2	7	7	7	7	7	7	26.3	26.3	26.3	31.3	262	262;261	6.92	2		1			1	3	1	2	2		1	0	104.88	97771	44825	98731	115360	115240	153930	137560	130600	141730	162340	90704	42848	101530	114740
O75496	O75496	1	1	1	Geminin	GMNN		1	1	1	1	1	1	1	6.2	6.2	6.2	23.565	209	209	4				1									0.0038667	7.5247	12780	5360.8	11279	12876	12730	11741	8766.9	13259	12785	13371	11845	5118.3	11714	12702
O75509	O75509	5	5	5	Tumor necrosis factor receptor superfamily member 21	TNFRSF21		1	5	5	5	5	5	5	9.9	9.9	9.9	71.844	655	655	3.25	2	2	2				2						0	191.03	218400	109230	219860	236350	215980	157120	153880	159990	159820	169650	202530	104120	225550	232450
O75521	O75521	4	4	4	Enoyl-CoA delta isomerase 2, mitochondrial	ECI2		1	4	4	4	4	4	4	17.8	17.8	17.8	43.585	394	394	5.89		2				2	3	2					0	323.31	277780	143740	288480	293120	265080	334850	301710	314610	314710	366310	257620	136890	295010	292050
O75525	O75525	2	2	2	KH domain-containing, RNA-binding, signal transduction-associated protein 3	KHDRBS3		1	2	2	2	2	2	2	9.2	9.2	9.2	38.799	346	346	10									1		1		0.00016474	13.057	17534	7361.5	14488	14407	13955	16244	16440	18629	15094	20936	16239	7007	15096	14368
O75528	O75528	3	3	3	Transcriptional adapter 3	TADA3		1	3	3	3	3	3	3	10.9	10.9	10.9	48.902	432	432	9.33							1			1	1		0.00017928	18.017	19868	8167.7	16327	19541	20868	20832	18825	22263	20465	21637	18409	7797.7	17096	19348
O75529	O75529	3	3	3	TAF5-like RNA polymerase II p300/CBP-associated factor-associated factor 65 kDa subunit 5L	TAF5L		1	3	3	3	3	3	3	5.1	5.1	5.1	66.155	589	589	8							1	1	1				0.00018372	19.426	14556	14169	12853	14784	17288	17648	26967	23947	18135	19322	13496	13401	13389	15170
O75530	O75530	4	4	4	Polycomb protein EED	EED		1	4	4	4	4	4	4	9.8	9.8	9.8	50.197	441	441	4.8			1	1	1	2							0	42.363	39433	20242	43368	47071	42783	60874	57795	54407	67206	70025	36592	19316	44217	46890
O75531	O75531	3	3	3	Barrier-to-autointegration factor;Barrier-to-autointegration factor, N-terminally processed	BANF1		1	3	3	3	3	3	3	23.6	23.6	23.6	10.058	89	89	6.8			1	1				2			1		0.00018021	18.436	48609	35355	44413	53734	51689	58727	65646	57052	58449	62626	45064	33551	46020	54025
O75533	O75533	22	22	22	Splicing factor 3B subunit 1	SF3B1		1	22	22	22	22	22	22	24.8	24.8	24.8	145.83	1304	1304	5.39	7	5	6	4	3	4	3	1	1	5	1	4	0	309.56	597750	236120	485270	619770	592680	692850	560490	710650	679660	705430	553780	225790	508240	613010
O75534	O75534	15	15	15	Cold shock domain-containing protein E1	CSDE1		1	15	15	15	15	15	15	20.6	20.6	20.6	88.884	798	798	5.63	3	2	3	3				3		1	3	1	0	323.31	338570	131460	283250	351790	338590	360450	293690	330450	374710	420680	313710	125740	295780	347030
O75569	O75569	3	3	3	Interferon-inducible double-stranded RNA-dependent protein kinase activator A	PRKRA		1	3	3	3	3	3	3	13.1	13.1	13.1	34.404	313	313	3		1	1	1									0	25.885	45617	21730	42791	52354	47801	51282	41456	46034	52453	54226	42294	20748	44219	51724
O75581	O75581	9	7	7	Low-density lipoprotein receptor-related protein 6	LRP6		1	9	7	7	9	7	7	9.1	7.9	7.9	180.43	1613	1613	9.75					1				1	4		2	0	69.592	31760	54807	26682	33470	34748	37465	83470	47133	35474	44368	29432	51682	27895	35669
O75582	O75582	2	1	1	Ribosomal protein S6 kinase alpha-5	RPS6KA5		1	2	1	1	2	1	1	1.9	0.9	0.9	89.864	802	802	11											1		0.0090361	5.9725	2313.6	1501	1739.7	2135.9	2404.1	1896.2	2700.8	2011.5	1897	1761.5	2142.9	1423.4	1839.2	2143.1
O75592	O75592	10	10	10	E3 ubiquitin-protein ligase MYCBP2	MYCBP2		1	10	10	10	10	10	10	3.4	3.4	3.4	510.08	4640	4640	6.67				3	1	4	1		1		1	1	0	206.79	60867	27210	55213	65327	65452	61170	60259	59944	65150	73498	56426	25962	57262	64481
O75600	O75600	2	2	2	2-amino-3-ketobutyrate coenzyme A ligase, mitochondrial	GCAT		1	2	2	2	2	2	2	10.7	10.7	10.7	45.285	419	419	3	1			2									0	48.546	34670	18538	37332	44904	38302	44684	38747	42774	46137	51064	32171	17702	38140	44374
O75607	O75607	4	4	4	Nucleoplasmin-3	NPM3		1	4	4	4	4	4	4	37.1	37.1	37.1	19.343	178	178	3.17	1	4								1			0	323.31	226160	97256	198740	227820	205310	230710	217890	231280	216130	237470	209560	92819	206200	225420
O75608	O75608	2	2	2	Acyl-protein thioesterase 1	LYPLA1		1	2	2	2	2	2	2	11.7	11.7	11.7	24.669	230	230	5			2				2						0	58.408	55952	27531	51916	59649	56030	59284	48250	56686	58002	62669	51868	26235	53665	59120
O75616	O75616	3	3	3	GTPase Era, mitochondrial	ERAL1		1	3	3	3	3	3	3	11.9	11.9	11.9	48.349	437	437	6			1	1							1		0	129.09	56112	28414	63208	73540	59409	76864	62871	66022	79147	85412	52075	27163	64300	72638
O75629	O75629	3	3	3	Protein CREG1	CREG1		1	3	3	3	3	3	3	15.9	15.9	15.9	24.074	220	220	3.5	1		1		2								0.00018288	19.164	75248	33977	79191	89773	85768	91617	89715	84106	85681	104380	69819	32494	81100	88577
O75643	O75643	34	34	34	U5 small nuclear ribonucleoprotein 200 kDa helicase	SNRNP200		1	34	34	34	34	34	34	20.6	20.6	20.6	244.5	2136	2136	5.45	5	14	8	1	4	3	4	2	5	5	6	1	0	323.31	674360	305310	618520	744340	703150	886260	752170	852150	878080	935710	625150	291550	640460	738810
O75648	O75648	5	5	5	Mitochondrial tRNA-specific 2-thiouridylase 1	TRMU		1	5	5	5	5	5	5	14.3	14.3	14.3	47.744	421	421	7.4				1	1		1			1	1		0	41.739	35723	21757	37481	39654	37056	44630	40500	40259	42328	48195	33138	20690	38341	39635
O75663	O75663	4	4	4	TIP41-like protein	TIPRL		1	4	4	4	4	4	4	15.8	15.8	15.8	31.444	272	272	9.75							1	1		3	3		0	38.915	31331	15394	23820	27587	31017	27133	25904	29967	27090	29025	29018	14636	25071	27467
O75665	O75665	1	1	1	Oral-facial-digital syndrome 1 protein	OFD1		1	1	1	1	1	1	1	1.5	1.5	1.5	116.67	1012	1012	10										1			0.0039725	8.2481	4948.7	1312.8	2437.5	3429	3530.4	3207.5	3171.5	2769.7	3001.9	3511.5	4574.8	1255.3	2708.2	3377.4
O75674	O75674	2	2	2	TOM1-like protein 1	TOM1L1		1	2	2	2	2	2	2	7.1	7.1	7.1	52.988	476	476	7	2									1	1	1	0	26.719	14462	7886.4	12493	14123	13008	11742	10841	12812	13483	14572	13399	7498	12982	14027
O75676	O75676	7	7	6	Ribosomal protein S6 kinase alpha-4	RPS6KA4		1	7	7	6	7	7	6	13.9	13.9	12.8	85.605	772	772	4.29		3	1			2			1				0	227.03	87716	38027	72939	81686	91310	88914	73629	92135	89231	98894	81280	36244	76269	81161
O75683	O75683	3	3	3	Surfeit locus protein 6	SURF6		1	3	3	3	3	3	3	14.1	14.1	14.1	41.45	361	361	5	1	1				1		2					0	72.306	49623	21631	39452	43170	42763	44338	50973	52037	42121	47640	45957	20595	41320	42925
O75688	O75688	6	6	4	Protein phosphatase 1B	PPM1B		1	6	6	4	6	6	4	17.7	17.7	13.2	52.642	479	479	3.25	1	2	2	2			1						0	43.249	182420	85404	177410	200710	194710	197570	159680	164970	196790	223060	169170	81512	182770	198440
O75691	O75691	14	14	14	Small subunit processome component 20 homolog	UTP20		1	14	14	14	14	14	14	5.7	5.7	5.7	318.38	2785	2785	5.71	3	1	2	2	2	1	3	1	4	2			0	146.44	216330	97466	196130	236930	222290	246700	218380	247030	230450	237450	200530	93076	203270	234360
O75694	O75694	25	25	25	Nuclear pore complex protein Nup155	NUP155		1	25	25	25	25	25	25	22.9	22.9	22.9	155.2	1391	1391	5.9	1	3	11	6	2	6	2	4	9		2	2	0	323.31	502770	241840	503640	525700	500370	636730	564600	606740	665340	721410	466240	230500	516930	523640
O75695	O75695	4	4	4	Protein XRP2	RP2		1	4	4	4	4	4	4	12.3	12.3	12.3	39.641	350	350	6.33		1		1		1	2					1	0	44.698	64389	36400	76599	87218	73335	80014	68542	69849	86378	101290	59785	34752	77669	86039
O75716	O75716	5	5	5	Serine/threonine-protein kinase 16	STK16		1	5	5	5	5	5	5	15.4	15.4	15.4	34.656	305	305	5.4			1		2		2						0	52.863	74434	29591	69389	75039	72977	94458	79035	77431	86368	89738	69000	28278	71671	74528
O75717	O75717	8	8	8	WD repeat and HMG-box DNA-binding protein 1	WDHD1		1	8	8	8	8	8	8	9.9	9.9	9.9	125.97	1129	1129	7.42	1			2			4			3	2		0	124.57	54317	20892	41572	53246	48017	54879	45321	58666	53156	57431	50300	19967	43737	52595
O75718	O75718	9	9	9	Cartilage-associated protein	CRTAP		1	9	9	9	9	9	9	19.7	19.7	19.7	46.561	401	401	5.25	2	1	2		2	3	4		2				0	134.75	175930	92225	178910	196670	180070	228010	212960	205990	234160	250080	163170	87890	183470	195770
O75746	O75746	13	8	8	Calcium-binding mitochondrial carrier protein Aralar1	SLC25A12		1	13	8	8	13	8	8	24.6	17	17	74.761	678	678	5.18	4			1	1		2		1	1	1		0	111.22	99986	52023	101230	112250	103790	126110	108710	116760	129760	143240	92734	49586	103870	111600
O75751	O75751	1	1	1	Solute carrier family 22 member 3	SLC22A3		1	1	1	1	1	1	1	1.6	1.6	1.6	61.279	556	556	3			1										0.0087816	6.0065	51699	22801	47592	46809	44650	57380	48203	44747	54074	60041	47910	21717	49126	46719
O75764	O75764	3	3	3	Transcription elongation factor A protein 3	TCEA3		1	3	3	3	3	3	3	14.1	14.1	14.1	38.971	348	348	4.25			2		1	1							0	55.797	35211	17633	33694	41631	39877	56145	41867	47568	62206	63489	32654	16830	34798	41509
O75781	O75781	2	2	2	Paralemmin-1	PALM		1	2	2	2	2	2	2	8.5	8.5	8.5	42.075	387	387	5.33					2	1							0	37.535	10238	5858.9	9594.1	11498	11748	11479	11763	13227	12220	15575	9494.1	5576.9	9930.1	11431
O75787	O75787	4	4	4	Renin receptor	ATP6AP2		1	4	4	4	4	4	4	13.7	13.7	13.7	39.008	350	350	6.83			2			1	1			1		1	0	126.31	74721	32652	77034	78240	74006	107940	86626	97110	99373	111160	69301	31173	78866	78037
O75792	O75792	4	4	4	Ribonuclease H2 subunit A	RNASEH2A		1	4	4	4	4	4	4	16.7	16.7	16.7	33.395	299	299	5.17				2	1	3							0	46.107	77023	35736	68550	78129	69956	67990	53908	66459	64456	74376	71374	34069	71036	77192
O75794	O75794	2	2	2	Cell division cycle protein 123 homolog	CDC123		1	2	2	2	2	2	2	5.4	5.4	5.4	39.134	336	336	4	1						1						0.00047763	11.489	29723	13667	24686	29212	30851	29545	20987	28468	27767	31266	27541	13025	25815	28976
O75808	O75808	4	4	4	Calpain-15	CAPN15		1	4	4	4	4	4	4	5.2	5.2	5.2	117.31	1086	1086	9.5						1			1		1	1	0	31.825	21450	7119.3	17612	19904	16388	17405	15752	17547	15897	16175	19864	6815.8	18353	19546
O75815	O75815	7	7	7	Breast cancer anti-estrogen resistance protein 3	BCAR3		1	7	7	7	7	7	7	11.5	11.5	11.5	92.565	825	825	7.67		1			1		4				2	1	0	51.647	74270	35024	65003	77943	74935	65068	52937	69945	67184	76541	68832	33399	67581	76906
O75817	O75817	3	3	3	Ribonuclease P protein subunit p20	POP7		1	3	3	3	3	3	3	29.3	29.3	29.3	15.651	140	140	11.5											2	2	0.00018508	19.891	33043	11805	25316	25659	27068	29570	24239	31648	28243	31005	30595	11253	26600	25524
O75818	O75818	2	2	2	Ribonuclease P protein subunit p40	RPP40		1	2	2	2	2	2	2	7.7	7.7	7.7	41.833	363	363	3	1				1								0	22.331	30697	14523	26435	29777	28066	28612	22024	27397	25179	28089	28441	13833	27485	29537
O75821	O75821	6	6	6	Eukaryotic translation initiation factor 3 subunit G	EIF3G		1	6	6	6	6	6	6	12.8	12.8	12.8	35.611	320	320	5.25		2	3			1					1	1	0	192.08	162700	61229	137540	168240	152470	146920	113410	125270	151520	167800	150750	58598	143330	165270
O75822	O75822	1	1	1	Eukaryotic translation initiation factor 3 subunit J	EIF3J		1	1	1	1	1	1	1	7.8	7.8	7.8	29.062	258	258	8								2					0.00018342	19.385	2362	1321.7	2422.6	3669.7	3040.5	2727.3	1906.5	3049.1	4048.3	4202.7	2191.9	1265.2	2491.7	3593.1
O75828	O75828	8	5	5	Carbonyl reductase [NADPH] 3	CBR3		1	8	5	5	8	5	5	30.3	17.3	17.3	30.85	277	277	5.18				2	6	2	1						0	65.97	128250	57938	100170	123950	119520	103190	88477	87451	97552	107000	118780	55215	105240	122430
O75832	O75832	2	2	2	26S proteasome non-ATPase regulatory subunit 10	PSMD10		1	2	2	2	2	2	2	14.2	14.2	14.2	24.428	226	226	8.67								2		1			0.0001734	15.551	9990.9	4486.3	7488.9	7788.4	9171.6	8015.6	11120	10650	7854.3	9617.1	9251.8	4263.7	7902.2	7780.1
O75843	O75843	12	12	12	AP-1 complex subunit gamma-like 2	AP1G2		1	12	12	12	12	12	12	21.3	21.3	21.3	87.116	785	785	5.82	3			1		7	4			1		1	0	149.32	107990	46998	96657	114570	103890	100040	88580	103480	105450	115650	100080	44869	100190	112870
O75844	O75844	1	1	1	CAAX prenyl protease 1 homolog	ZMPSTE24		1	1	1	1	1	1	1	2.3	2.3	2.3	54.812	475	475	3.67			1	2									0	36.242	30905	15383	32555	32645	31202	39153	37083	108360	41471	40051	28668	14659	33278	32530
O75864	O75864	1	1	1	Protein phosphatase 1 regulatory subunit 37	PPP1R37		1	1	1	1	1	1	1	2.2	2.2	2.2	74.766	691	691	4				1									0.0039222	7.8188	8433.7	3409.3	5684.5	8788.3	8767.5	7770.1	6181.3	6802	7499.1	9056.3	7808.6	3259	6089.2	8648.5
O75874	O75874	4	4	4	Isocitrate dehydrogenase [NADP] cytoplasmic	IDH1		1	4	4	4	4	4	4	12.8	12.8	12.8	46.659	414	414	3.83		3	2								1		0	230.65	138410	64409	126370	147770	151330	114500	93651	101400	104140	127840	128320	61450	131010	145480
O75879	O75879	8	8	8	Glutamyl-tRNA(Gln) amidotransferase subunit B, mitochondrial	GATB		1	8	8	8	8	8	8	21.5	21.5	21.5	61.863	557	557	6.25				3	5	1				1	2		0	105.08	111710	52758	107440	117430	117570	132520	104680	122200	127990	143010	103590	50310	110780	116670
O75880	O75880	3	3	3	Protein SCO1 homolog, mitochondrial	SCO1		1	3	3	3	3	3	3	5.3	5.3	5.3	33.814	301	301	7.75				1	1						2		0	109.77	47234	22216	49716	52990	46649	62314	49233	56989	61768	63337	43812	21209	50808	52607
O75882	O75882	5	5	5	Attractin	ATRN		1	5	5	5	5	5	5	4.1	4.1	4.1	158.54	1429	1429	5.5	1	1					3		1				0	39.749	72501	37060	74044	82402	70673	79630	66397	66568	80585	90975	67237	35340	75850	81559
O75884	O75884	1	1	1	Putative hydrolase RBBP9	RBBP9		1	1	1	1	1	1	1	4.8	4.8	4.8	21	186	186	7							2						0.0056022	6.4	18594	8722.4	16847	20280	19652	18810	16030	15448	15316	18560	17236	8323.5	17469	20030
O75886;Q92783	O75886;Q92783	2;1	2;1	2;1	Signal transducing adapter molecule 2;Signal transducing adapter molecule 1	STAM2;STAM	;	2	2	2	2	2	2	2	3	3	3	58.164	525	525;540	2.5		1	1										0.00016739	13.753	46124	22803	37395	48103	42972	44692	37900	38753	47177	50423	42726	21728	39133	47640
O75896	O75896	3	3	3	Tumor suppressor candidate 2	TUSC2		1	3	3	3	3	3	3	43.6	43.6	43.6	12.074	110	110	5.75			2		1							1	0	49.738	75881	33108	67965	79010	74796	65671	65969	70798	71927	82687	70329	31607	70474	77805
O75907	O75907	4	4	4	Diacylglycerol O-acyltransferase 1	DGAT1		1	4	4	4	4	4	4	14.3	14.3	14.3	55.278	488	488	8.2					1	1			1	1	1		0	73.957	34407	14038	33876	36112	45673	45125	29482	41964	40957	45785	31925	13419	34993	35846
O75909	O75909	1	1	1	Cyclin-K	CCNK		1	1	1	1	1	1	1	2.9	2.9	2.9	64.239	580	580	5.5					1	1							0.003869	7.5433	12916	6378.6	11065	15792	15064	12637	12124	15524	13762	15208	11973	6093.2	11559	15525
O75914	O75914	3	1	1	Serine/threonine-protein kinase PAK 3	PAK3		1	3	1	1	3	1	1	5.2	2	2	62.309	559	559	3			1										1	-2	64665	16625	53671	63343	53869	54787	44489	38236	56560	57618	59895	16027	55933	61822
O75915	O75915	5	5	5	PRA1 family protein 3	ARL6IP5		1	5	5	5	5	5	5	25	25	25	21.614	188	188	7.05			2	1			12	2	2	2			0	310.72	157700	72643	156700	162720	162130	199350	174750	183610	189520	211290	146250	69269	161030	162000
O75923	O75923	21	21	21	Dysferlin	DYSF		1	21	21	21	21	21	21	13.2	13.2	13.2	237.29	2080	2080	7	6	1		4	2	1	6	3	3	5	6	2	0	323.31	295630	155550	315680	328110	298930	286120	252690	271490	286210	305430	274240	148210	322330	324520
O75928;Q9Y6X2	O75928;Q9Y6X2	2;1	2;1	2;1	E3 SUMO-protein ligase PIAS2;E3 SUMO-protein ligase PIAS3	PIAS2;PIAS3	;	2	2	2	2	2	2	2	3.9	3.9	3.9	68.24	621	621;628	4				2									0.00016793	13.892	20880	11465	23457	25468	26333	28345	22381	25127	26762	29056	19385	10933	23930	25295
O75934	O75934	4	4	4	Pre-mRNA-splicing factor SPF27	BCAS2		1	4	4	4	4	4	4	24.9	24.9	24.9	26.131	225	225	8.6						1		2		1	1		0	90.66	24210	11158	22668	27702	26507	28754	23493	25440	28396	31837	22448	10653	23445	27385
O75935	O75935	2	2	2	Dynactin subunit 3	DCTN3		1	2	2	2	2	2	2	9.1	9.1	9.1	21.119	186	186	6				1				1					0.00017702	17.027	25190	10818	20513	20157	23612	19052	15040	18121	20425	20847	23335	10290	21458	20048
O75940	O75940	2	2	2	Survival of motor neuron-related-splicing factor 30	SMNDC1		1	2	2	2	2	2	2	5.9	5.9	5.9	26.711	238	238	5.5				1			1						0.00016171	12.345	33764	13522	24605	31694	33573	37231	31212	35433	38947	43950	31267	12905	26084	31479
O75943	O75943	1	1	1	Cell cycle checkpoint protein RAD17	RAD17		1	1	1	1	1	1	1	1.5	1.5	1.5	77.054	681	681	4				1									0.0062709	6.287	14868	6492.1	12115	15228	15015	13781	11200	14331	17565	17546	13775	6196.1	12688	15029
O75947	O75947	3	3	3	ATP synthase subunit d, mitochondrial	ATP5H		1	3	3	3	3	3	3	23.6	23.6	23.6	18.491	161	161	10.8										2	2	1	0	22.781	53184	23985	54689	55655	50031	61125	50529	50443	59352	64398	49321	22888	55963	55193
O75954	O75954	1	1	1	Tetraspanin-9	TSPAN9		1	1	1	1	1	1	1	9.2	9.2	9.2	26.779	239	239	3			1										0.0014182	10.547	10593	4859.3	9666.4	13887	10262	10648	7332.1	9330.6	9346.6	11255	9818.3	4654.1	10003	13596
O75955	O75955	14	14	14	Flotillin-1	FLOT1		1	14	14	14	14	14	14	32.1	32.1	32.1	47.355	427	427	5.92	3	1	8	3	2	2	8	2	4			4	0	323.31	482200	232130	497960	533370	496610	551960	486860	479230	546600	621140	447260	221480	510020	528300
O75962;O60229	O75962	17;2	17;2	17;2	Triple functional domain protein	TRIO		2	17	17	17	17	17	17	8.2	8.2	8.2	346.9	3097	3097;2985	5.25	1	3	1	6	2	1	2	1	1			2	0	251.05	201210	87427	175090	206220	195190	210130	161220	193940	204190	225960	186450	83423	182030	204030
O75964	O75964	3	3	3	ATP synthase subunit g, mitochondrial	ATP5L		1	3	3	3	3	3	3	20.4	20.4	20.4	11.428	103	103	8.5							1	4	2		1		0	27.65	34900	16620	39368	37932	35638	44016	35011	39299	41098	44367	32386	15851	40024	37688
O75970	O75970	8	8	8	Multiple PDZ domain protein	MPDZ		1	8	8	8	8	8	8	6.1	6.1	6.1	221.62	2070	2070	6.17				5		2	2	2				1	0	323.31	119330	54361	111950	132580	118690	113180	102450	113890	131820	136950	110630	51916	115590	130560
O75976	O75976	30	30	30	Carboxypeptidase D	CPD		1	30	30	30	30	30	30	25.7	25.7	25.7	152.93	1380	1380	5.95	9	3	5	4	3	5	6	4	6	9		2	0	323.31	672440	318890	703480	664330	638410	832470	698410	773970	757970	793340	623660	303790	718910	663190
O76003	O76003	2	2	2	Glutaredoxin-3	GLRX3		1	2	2	2	2	2	2	8.1	8.1	8.1	37.432	335	335	7.75						1		2	1				0.0001642	12.923	18006	11817	14964	18079	17954	17060	18251	16234	17463	18742	16683	11214	15637	18109
O76021	O76021	4	4	4	Ribosomal L1 domain-containing protein 1	RSL1D1		1	4	4	4	4	4	4	11.6	11.6	11.6	54.972	490	490	5.8			3		1	1	2	3					0	85.034	120820	48144	105060	136520	125390	151720	118160	131950	136810	155570	111970	46087	109350	134740
O76024	O76024	11	11	11	Wolframin	WFS1		1	11	11	11	11	11	11	16	16	16	100.29	890	890	7.53	1			2	1	3		1	2	1	3	1	0	116.88	118640	58919	133890	131800	120530	125280	111640	100650	122140	136670	110090	56190	136110	130360
O76031	O76031	8	8	8	ATP-dependent Clp protease ATP-binding subunit clpX-like, mitochondrial	CLPX		1	8	8	8	8	8	8	14.2	14.2	14.2	69.223	633	633	5.79	2			5		2		2	1		2		0	183.06	132990	73596	135730	156620	139580	168620	166490	155960	163790	181170	123350	70131	139190	155610
O76041	O76041	2	2	2	Nebulette	NEBL		1	2	2	2	2	2	2	2.6	2.6	2.6	116.45	1014	1014	7.5			1									1	0.00047718	11.445	7206.9	13497	6331.4	6199.3	7073.3	5992.4	4487.9	6183.9	15998	14357	6678.9	12710	6577.2	6789.5
O76054	O76054	1	1	1	SEC14-like protein 2	SEC14L2		1	1	1	1	1	1	1	2.2	2.2	2.2	46.145	403	403	9									2				0.004087	7.2193	12971	5669.6	11932	12397	11135	13544	8825.2	11482	11404	12043	12020	5405.1	12317	12312
O76062	O76062	1	1	1	Delta(14)-sterol reductase	TM7SF2		1	1	1	1	1	1	1	3.1	3.1	3.1	46.405	418	418	1	1												0.003918	7.8034	3170.7	1890.1	3520.6	3553.1	4259.2	4686.6	3581.9	4648.7	6189	4802.9	2943.9	1798.1	3598.9	3563.8
O76070	O76070	1	1	1	Gamma-synuclein	SNCG		1	1	1	1	1	1	1	12.6	12.6	12.6	13.331	127	127	1	1												0.0039086	7.7452	12674	7535.6	11553	12461	13731	14384	12386	14754	16517	16608	11750	7157.6	11978	12506
O76071	O76071	3	3	3	Probable cytosolic iron-sulfur protein assembly protein CIAO1	CIAO1		1	3	3	3	3	3	3	13	13	13	37.84	339	339	3.5	1			2	1								0.00018325	19.295	30000	15717	27815	29553	27387	29679	26788	26590	27839	33049	27805	14952	28714	29425
O76094	O76094	12	12	12	Signal recognition particle subunit SRP72	SRP72		1	12	12	12	12	12	12	23.1	23.1	23.1	74.605	671	671	5.35	1		5	5	1	1				1	2	1	0	272.38	274970	114890	256540	302880	284230	288920	233010	251320	302820	321470	254930	109870	265170	298390
O76096	O76096	1	1	1	Cystatin-F	CST7		1	1	1	1	1	1	1	7.6	7.6	7.6	16.454	145	145	4				1									0.004192	7.0423	9957.9	4512.5	8992.7	11665	9575.7	10022	7081.4	6685.7	9354	10256	9229.1	4313.9	9313.7	11472
O94760	O94760	4	4	4	N(G),N(G)-dimethylarginine dimethylaminohydrolase 1	DDAH1		1	4	4	4	4	4	4	15.8	15.8	15.8	31.121	285	285	9.25				1						1	1	1	0	76.32	38197	16196	28237	32656	30179	29650	29752	27722	30997	29004	35361	15422	29770	32370
O94762	O94762	4	4	4	ATP-dependent DNA helicase Q5	RECQL5		1	4	4	4	4	4	4	6.6	6.6	6.6	108.86	991	991	8.25							3					1	0	80.62	8843.5	3975.5	7771.8	9117.8	9801.5	10686	8051	10534	11078	11340	8197.7	3792.9	8089.8	9060.5
O94763	O94763	3	3	2	Unconventional prefoldin RPB5 interactor 1	URI1		1	3	3	2	2	2	2	9	9	4.1	59.832	535	535	8.5							1			1			0	23.183	11161	4341.2	9379.8	9814.5	11081	9209.7	9313.1	8614.2	8854.9	9157.6	10342	4140.9	9789.3	9703.3
O94766;Q9NPZ5	O94766	9;1	9;1	9;1	Galactosylgalactosylxylosylprotein 3-beta-glucuronosyltransferase 3	B3GAT3		2	9	9	9	9	9	9	30.7	30.7	30.7	37.121	335	335;323	6.85	1	1	1		2	3				2	1	2	0	75.292	95899	42895	102720	99432	102200	122180	95433	108630	119040	126460	88970	40925	104930	98885
O94776	O94776	17	17	15	Metastasis-associated protein MTA2	MTA2		1	17	17	15	17	17	15	30.8	30.8	27.4	75.022	668	668	7.17	3	2	2	1	1	1	3	5	2	3	1	5	0	323.31	254260	99666	218750	251350	253510	301690	245880	309370	303350	314590	235620	95236	227780	249330
O94804	O94804	9	9	9	Serine/threonine-protein kinase 10	STK10		1	9	9	9	9	9	9	11	11	11	112.13	968	968	7.38	2		2						6	1		2	0	310.38	325370	123920	257960	304980	291030	237900	189780	248690	239290	275710	301350	118360	270410	299730
O94808	O94808	7	5	5	Glutamine--fructose-6-phosphate aminotransferase [isomerizing] 2	GFPT2		1	7	5	5	7	5	5	11.6	9.1	9.1	76.93	682	682	8.67						3					2	1	0	33.254	39542	19086	34837	38457	37205	37023	34802	37879	34879	38305	36643	18174	36155	38169
O94813	O94813	2	2	2	Slit homolog 2 protein;Slit homolog 2 protein N-product;Slit homolog 2 protein C-product	SLIT2		1	2	2	2	2	2	2	2	2	2	169.87	1529	1529	7.5							1	1					0	32.092	10675	5826	10438	10254	10014	9341.8	8112.3	9259.5	8835.9	10793	9896.8	5537.9	10728	10210
O94822	O94822	8	8	8	E3 ubiquitin-protein ligase listerin	LTN1		1	8	8	8	8	8	8	4.7	4.7	4.7	200.55	1766	1766	7.7					3	2		1		3		1	0	84.891	76789	31390	65127	85091	72297	70914	62526	75612	76750	81081	71143	30034	67849	83537
O94826	O94826	6	6	6	Mitochondrial import receptor subunit TOM70	TOMM70A		1	6	6	6	6	6	6	19.1	19.1	19.1	67.454	608	608	4.12	3	2	3	2	4					1		1	0	229.47	135770	94862	147160	165490	153770	173020	177210	157780	168500	201200	125990	90161	150320	165350
O94829	O94829	1	1	1	Importin-13	IPO13		1	1	1	1	1	1	1	0.9	0.9	0.9	108.19	963	963	10										1			0.0045721	6.8053	14254	6275.5	9433	12891	13751	9133.2	9611.8	9502.6	10314	10318	13195	5977.3	10112	12711
O94842	O94842	3	3	3	TOX high mobility group box family member 4	TOX4		1	3	3	3	3	3	3	11.3	11.3	11.3	66.194	621	621	6.14			1	1			4	1					0	43.657	18565	7666.6	15919	19572	22112	23645	19289	20901	18047	23456	17211	7319.9	16585	19412
O94851	O94851	16	16	15	Protein-methionine sulfoxide oxidase MICAL2	MICAL2		1	16	16	15	16	16	15	16.4	16.4	15	126.69	1124	1124	4.44	3	6	3	5	2	1			1	2	2		0	323.31	323760	154140	323560	362770	322660	378710	351770	391490	413060	461020	300230	147120	332180	359170
O94854	O94854	11	11	11	Uncharacterized protein KIAA0754	KIAA0754		1	11	11	11	11	11	11	14	14	14	135.15	1291	1291	8.53	1	2					2		2	1	3	4	0	183.74	78294	37273	76851	86956	77584	87538	79742	75324	98406	102050	72591	35560	78897	86000
O94855	O94855	13	11	11	Protein transport protein Sec24D	SEC24D		1	13	11	11	13	11	11	15.8	14.3	14.3	113.01	1032	1032	7.37			3	1	2		1	6	2		4		0	323.31	304050	129060	289850	323220	297880	293710	234430	246590	312560	330120	281880	123310	298760	318480
O94864	O94864	2	2	2	STAGA complex 65 subunit gamma	SUPT7L		1	2	2	2	2	2	2	5.3	5.3	5.3	46.192	414	414	4	1						1						0.00047862	11.599	11398	4657.5	9747.3	12032	13254	12796	10451	14170	12495	12466	10566	4452.4	10184	11890
O94874	O94874	15	15	15	E3 UFM1-protein ligase 1	UFL1		1	15	15	15	15	15	15	21.2	21.2	21.2	89.594	794	794	6.48		1	5	2	2	3	1		1	1	3	2	0	290.27	259330	115790	265570	271920	265150	288160	247370	246340	292010	319120	240530	110510	272160	269340
O94875;Q9BX66	O94875	10;1	10;1	10;1	Sorbin and SH3 domain-containing protein 2	SORBS2		2	10	10	10	10	10	10	11.3	11.3	11.3	124.11	1100	1100;1292	7	1		1		1		2		3	2			0	173.89	184190	76490	162830	188910	178840	177780	149900	153130	173140	190580	170700	73064	169020	186350
O94880	O94880	7	7	7	PHD finger protein 14	PHF14		1	7	7	7	7	7	7	8	8	8	100.05	888	888	6.09			2	1		4	1	2		1			0	128.24	146970	60575	127470	157630	145240	178960	148130	175840	178850	195220	136200	57914	132580	156010
O94886	O94886	6	6	6	CSC1-like protein 1	TMEM63A		1	6	6	6	6	6	6	8.7	8.7	8.7	92.125	807	807	5.5		1	1		1	2	2	1					0	94.005	74976	37645	79297	84268	80517	87024	74768	79333	88486	96021	69559	35901	81101	83515
O94887	O94887	6	6	6	FERM, RhoGEF and pleckstrin domain-containing protein 2	FARP2		1	6	6	6	6	6	6	8.8	8.8	8.8	119.89	1054	1054	6.71	1		1			1	1	1			2		0	74.777	41996	18786	36007	37952	41519	41367	42020	45541	45356	47407	38915	17889	37500	37777
O94888	O94888	3	3	3	UBX domain-containing protein 7	UBXN7		1	3	3	3	3	3	3	6.3	6.3	6.3	54.862	489	489	4.17	1	2		2								1	0	31.078	72389	28396	61912	72372	66592	80597	57701	78294	74884	81909	67070	27139	64421	71626
O94898	O94898	8	8	8	Leucine-rich repeats and immunoglobulin-like domains protein 2	LRIG2		1	8	8	8	8	8	8	11.8	11.8	11.8	118.96	1065	1065	7.12		1			1	2		1		3			0	73.038	93296	44217	86565	99164	99414	84975	71227	92412	90328	96452	86497	42171	89569	97874
O94901	O94901	17	17	17	SUN domain-containing protein 1	SUN1		1	17	17	17	17	17	17	31.2	31.2	31.2	90.063	812	812	6.67	5	2	2		1	7	4	1	1	1	5	4	0	323.31	370300	179360	386850	433770	387530	453020	381690	409610	433950	473200	343500	171270	395920	429160
O94903	O94903	1	1	1	Proline synthase co-transcribed bacterial homolog protein	PROSC		1	1	1	1	1	1	1	2.9	2.9	2.9	30.344	275	275	9									1				0.0049386	6.5601	11766	4636.7	11063	11718	12749	13943	8322.5	10054	9693.5	15042	10909	4430.8	11436	11621
O94905	O94905	5	4	4	Erlin-2	ERLIN2		1	5	4	4	5	4	4	20.6	17.1	17.1	37.839	339	339	5.67			3		1				1		1		0	260.79	114240	61073	113590	109270	99982	107020	93807	92322	116980	123110	105910	58064	116460	108920
O94906	O94906	23	23	23	Pre-mRNA-processing factor 6	PRPF6		1	23	23	23	23	23	23	30.9	30.9	30.9	106.92	941	941	6.75	3	5	2	3		2	2	1	3	2	4	5	0	309.88	336820	128310	272300	333710	327180	424420	364450	408550	438750	453820	312030	122660	285230	331340
O94907;Q9UBU2	O94907	6;1	6;1	6;1	Dickkopf-related protein 1	DKK1		2	6	6	6	6	6	6	31.2	31.2	31.2	28.671	266	266;259	5.33		3		1		2	2					1	0	106.77	127230	81755	127670	128810	127070	153870	134040	130260	154560	167960	117990	77607	131030	129630
O95490;O94910	O95490;O94910	1;1	1;1	1;1	Latrophilin-2;Latrophilin-1	LPHN2;LPHN1	;	2	1	1	1	1	1	1	0.8	0.8	0.8	163.35	1459	1459;1474	4				1									0.0073377	6.1727	3686	1135.8	3623.7	2976.8	2960.7	3954.6	3312.3	3098.1	2855.9	3662.8	3416.5	1086	3715.1	2959
O94913	O94913	3	3	3	Pre-mRNA cleavage complex 2 protein Pcf11	PCF11		1	3	3	3	3	3	3	3.7	3.7	3.7	173.05	1555	1555	7		1							1	1			0	21.507	31465	13196	28150	29947	32346	32202	29974	38986	31969	43987	29165	12587	29212	29700
O94915	O94915	3	3	3	Protein furry homolog-like	FRYL		1	3	3	3	3	3	3	0.9	0.9	0.9	339.59	3013	3013	4.4				3	2								0.00018335	19.352	93796	36789	79726	90707	92512	79294	66486	74923	78754	91463	86913	35140	83101	89341
O94916	O94916	3	3	3	Nuclear factor of activated T-cells 5	NFAT5		1	3	3	3	3	3	3	2.3	2.3	2.3	165.76	1531	1531	8.67							1	1			1		0.00018345	19.39	20561	9316.9	18226	19736	20870	23107	21795	20579	25252	24961	19056	8878.1	18926	19655
O94919	O94919	12	12	12	Endonuclease domain-containing 1 protein	ENDOD1		1	12	12	12	12	12	12	30.8	30.8	30.8	55.016	500	500	4.63	2	3	4	1	4		2	1		1		1	0	240.79	165160	79445	176660	190110	184580	212170	174930	190550	204020	233680	153250	75842	180610	188460
O94923	O94923	5	5	5	D-glucuronyl C5-epimerase	GLCE		1	5	5	5	5	5	5	11.2	11.2	11.2	70.1	617	617	3.83	2	2				1					1		0	101.69	91223	40040	85977	94106	88648	101970	86119	97127	101140	111940	84565	38215	88703	93261
O94925	O94925	8	8	8	Glutaminase kidney isoform, mitochondrial	GLS		1	8	8	8	8	8	8	16.6	16.6	16.6	73.46	669	669	6.61	2	2	1		2		2	5			2	2	0	323.31	257580	129230	278290	301060	264330	360870	310990	315610	369480	405090	238970	123330	283930	299230
O94927	O94927	5	5	5	HAUS augmin-like complex subunit 5	HAUS5		1	5	5	5	5	5	5	15.3	15.3	15.3	71.682	633	633	6.6		1				2		1			1		0	305.32	28217	12484	23111	28582	28311	35668	28820	30915	29874	42104	26144	11890	24189	28454
O94929	O94929	9	9	9	Actin-binding LIM protein 3	ABLIM3		1	9	9	9	9	9	9	15.7	15.7	15.7	77.801	683	683	4.18	3		2	3	1					2			0	155.37	127390	56011	117720	145950	123040	129690	117880	132180	135270	149190	118080	53553	121670	143600
O94952	O94952	3	3	3	F-box only protein 21	FBXO21		1	3	3	3	3	3	3	8.3	8.3	8.3	72.269	628	628	6.25			1	1					2				0	26.089	29654	12908	22461	26391	26939	24445	19458	24174	25686	26611	27461	12294	23668	26160
O94953	O94953	4	4	4	Lysine-specific demethylase 4B	KDM4B		1	4	4	4	4	4	4	5.4	5.4	5.4	121.9	1096	1096	9.75						1				1	1	1	0	27.279	20515	7086.6	19523	20502	20727	24766	19212	32764	27524	26962	19021	6788.9	20136	20277
O94955	O94955	6	6	6	Rho-related BTB domain-containing protein 3	RHOBTB3		1	6	6	6	6	6	6	16.7	16.7	16.7	69.413	611	611	4.8	2		3		2	1				1	1		0	93.094	304920	137760	318660	340700	331140	392960	327220	360060	404510	453400	282880	131590	326300	337760
O94964	O94964	12	12	12	Protein SOGA1;N-terminal form;C-terminal 80 kDa form	SOGA1		1	12	12	12	12	12	12	11.4	11.4	11.4	159.76	1423	1423	7.08	1		3				2	1		3	1	1	0	116.46	74454	34414	68423	77859	74221	80925	66801	85438	82688	93004	69016	32822	70787	77158
O94966	O94966	15	15	15	Ubiquitin carboxyl-terminal hydrolase 19	USP19		1	15	15	15	15	15	15	18.2	18.2	18.2	145.65	1318	1318	6.36	1	2	2	1		3	5	2	5		1		0	323.31	206160	94355	196520	222890	225610	205620	164470	211430	200720	220950	191170	90047	202870	220030
O94967	O94967	3	3	3	WD repeat-containing protein 47	WDR47		1	3	3	3	3	3	3	4.4	4.4	4.4	101.95	919	919	8.25							3					1	0	39.986	34542	14915	32003	40453	41222	35413	31904	34360	36008	40305	32032	14270	33184	39754
O94972	O94972	1	1	1	E3 ubiquitin-protein ligase TRIM37	TRIM37		1	1	1	1	1	1	1	2.7	2.7	2.7	107.9	964	964	4				1									0	38.925	11508	4544.8	8747.4	12475	12486	11282	7174.5	9855.4	10629	9482.9	10661	4349.5	9244.2	12264
O94973	O94973	15	9	9	AP-2 complex subunit alpha-2	AP2A2		1	15	9	9	15	9	9	19.2	11.6	11.6	103.96	939	939	6	1	4	1	1		1		2			2	2	0	169.63	193620	92893	178360	212920	202000	198160	181330	211370	206750	221550	179490	88624	184610	210390
O94979	O94979	11	11	11	Protein transport protein Sec31A	SEC31A		1	11	11	11	11	11	11	10.7	10.7	10.7	133.01	1220	1220	5.47	1	3	4	1	2			1	2	1		2	0	148.63	304970	132370	264610	304490	300880	245480	203120	232520	265960	284210	282610	126290	275240	299970
O94985	O94985	6	6	6	Calsyntenin-1;Soluble Alc-alpha;CTF1-alpha	CLSTN1		1	6	6	6	6	6	6	7.7	7.7	7.7	109.79	981	981	6.5	1		1	2	1						1	2	0	215.23	83505	37966	81453	98240	88390	115590	103300	120470	109390	129910	77437	36295	83880	97336
O94986	O94986	1	1	1	Centrosomal protein of 152 kDa	CEP152		1	1	1	1	1	1	1	0.6	0.6	0.6	195.62	1710	1710	8								1					0.0045682	6.7897	2353.1	1062.2	2737.6	2185.3	2998.8	3521.3	2617.3	2924.4	2677.4	3549.8	2185.1	1011.8	2785.4	2200.6
O94992;Q96MH2	O94992	8;1	8;1	8;1	Protein HEXIM1	HEXIM1		2	8	8	8	8	8	8	34.8	34.8	34.8	40.623	359	359;286	6.14		3		1	2	3			2	3			0	323.31	111020	43214	96130	104180	101200	120890	96105	116450	115060	122470	102870	41253	99890	103360
O95059	O95059	2	2	2	Ribonuclease P protein subunit p14	RPP14		1	2	2	2	2	2	2	20.2	20.2	20.2	13.693	124	124	6				1			2						0	22.405	38751	14196	30579	40216	37875	38282	27452	37576	33678	39708	35896	13594	32118	39553
O95067;P14635	O95067	4;1	4;1	4;1	G2/mitotic-specific cyclin-B2	CCNB2		2	4	4	4	4	4	4	9.5	9.5	9.5	45.281	398	398;433	6.5	1					1	1					1	0	25.039	23757	8524.6	25500	25940	24586	26852	23887	25703	28696	28987	22040	8170.2	26034	25525
O95070	O95070	2	2	2	Protein YIF1A	YIF1A		1	2	2	2	2	2	2	11.6	11.6	11.6	32.011	293	293	7.67					1				2				0.00016598	13.333	11590	5732.4	14956	16239	14696	13823	13735	10141	15875	16298	10769	5489.4	15096	15934
O95071	O95071	21	21	21	E3 ubiquitin-protein ligase UBR5	UBR5		1	21	21	21	21	21	21	12.4	12.4	12.4	309.35	2799	2799	5.62		2	4	6	4	5	3			3	2		0	234.96	218120	98776	193580	232380	226130	267450	243230	281460	269790	290740	202170	94272	201070	230650
O95081	O95081	3	3	3	Arf-GAP domain and FG repeat-containing protein 2	AGFG2		1	3	3	3	3	3	3	8.1	8.1	8.1	48.962	481	481	9.75					1					1		2	0	138.88	45316	24094	32832	40811	38127	33385	27517	35880	34560	45289	41952	22892	34727	40604
O95084	O95084	3	3	3	Serine protease 23	PRSS23		1	3	3	3	3	3	3	14.1	14.1	14.1	43.001	383	383	2.33	2				1								0	33.541	33443	18582	26949	26339	28912	31960	38791	36488	34735	36063	30974	17621	28187	26632
O95104	O95104	3	2	2	Splicing factor, arginine/serine-rich 15	SCAF4		1	3	2	2	3	2	2	3.5	2.4	2.4	125.87	1147	1147	4		1				1							0	31.601	26236	12605	24516	35250	36414	31218	25319	52580	32069	38205	24341	12068	25475	34625
O95139	O95139	2	2	2	NADH dehydrogenase [ubiquinone] 1 beta subcomplex subunit 6	NDUFB6		1	2	2	2	2	2	2	7.8	7.8	7.8	15.489	128	128	8								2					0.00016273	12.594	36761	19514	33160	28212	25682	34490	44761	32517	33678	34000	34053	18509	34205	28509
O95140	O95140	15	15	15	Mitofusin-2	MFN2		1	15	15	15	15	15	15	20.2	20.2	20.2	86.401	757	757	6.04	3	1	2	1	6	2	2			1	2	3	0	323.31	234040	121210	274710	271850	259120	305620	261070	251770	298680	334460	217270	115600	278730	270000
O95150	O95150	1	1	1	Tumor necrosis factor ligand superfamily member 15;Tumor necrosis factor ligand superfamily member 15, membrane form;Tumor necrosis factor ligand superfamily member 15, secreted form	TNFSF15		1	1	1	1	1	1	1	6.4	6.4	6.4	28.087	251	251	7							1						0.0087695	5.9944	4716.2	3338.4	5138.8	4732.3	4511.5	4606.8	6173.7	5217.1	5742.1	6470	4375.1	3165.8	5234.5	4758.6
O95155	O95155	13	13	13	Ubiquitin conjugation factor E4 B	UBE4B		1	13	13	13	13	13	13	19.2	19.2	19.2	146.18	1302	1302	4.71	1	2	4	3	2	1	1	1		2			0	278.88	224980	91771	191570	231640	210240	217310	173650	207690	219520	241070	208450	87673	199460	228360
O95159	O95159	6	6	6	Zinc finger protein-like 1	ZFPL1		1	6	6	6	6	6	6	31	31	31	34.114	310	310	3.91	1	2	4	1	2							1	0	89.176	168040	91831	180990	202850	178230	202340	170020	197380	209020	220900	155910	87561	184790	200950
O95163	O95163	7	7	7	Elongator complex protein 1	IKBKAP		1	7	7	7	7	7	7	7.4	7.4	7.4	150.25	1332	1332	5.5	1	1		2	1		1		1			1	0	83.811	118020	53116	103870	119340	104920	98661	77300	78556	103510	108860	109360	50660	107720	117700
O95164	O95164	1	1	1	Ubiquitin-like protein 3	UBL3		1	1	1	1	1	1	1	10.3	10.3	10.3	13.157	117	117	10										2			0.00018146	18.833	13807	6752.5	14923	15192	15200	17943	14895	16042	14996	17172	12811	6440.3	15240	15107
O95167	O95167	1	1	1	NADH dehydrogenase [ubiquinone] 1 alpha subcomplex subunit 3	NDUFA3		1	1	1	1	1	1	1	13.1	13.1	13.1	9.2787	84	84	1	1												0.0070735	6.2096	3774.5	2189.9	3302.7	3843.5	4066.6	4351.1	2787	4096.4	4006.1	3936.5	3498.5	2081.5	3437.6	3847.2
O95168	O95168	5	5	5	NADH dehydrogenase [ubiquinone] 1 beta subcomplex subunit 4	NDUFB4		1	5	5	5	5	5	5	31.8	31.8	31.8	15.208	129	129	4.7		5	1	1				1			2		0	117.77	132570	75987	136160	150430	139930	150610	147890	141940	148530	156260	122970	72339	139570	149530
O95169	O95169	5	5	5	NADH dehydrogenase [ubiquinone] 1 beta subcomplex subunit 8, mitochondrial	NDUFB8		1	5	5	5	5	5	5	28.5	28.5	28.5	21.766	186	186	8.11		1			1			4			2	1	0	103.22	109750	50657	106100	116050	106210	104230	93945	94514	103160	111080	101750	48329	109200	114590
O95178	O95178	2	2	2	NADH dehydrogenase [ubiquinone] 1 beta subcomplex subunit 2, mitochondrial	NDUFB2		1	2	2	2	2	2	2	8.6	8.6	8.6	12.058	105	105	4.67			2					1					0.00017458	15.992	59728	30152	63384	67253	60287	64485	55357	58217	67494	73148	55407	28754	64750	66547
O95182	O95182	3	3	3	NADH dehydrogenase [ubiquinone] 1 alpha subcomplex subunit 7	NDUFA7		1	3	3	3	3	3	3	17.7	17.7	17.7	12.551	113	113	4.67		1			1		1						0	23.191	33608	15591	34618	36205	33765	38987	35877	36421	41020	41620	31171	14878	35452	35886
O95183	O95183	1	1	1	Vesicle-associated membrane protein 5	VAMP5		1	1	1	1	1	1	1	6	6	6	12.805	116	116	10										2			0.0046895	6.7023	22732	7835.5	17926	22682	19627	27649	25760	31944	31428	29969	21052	7506.5	18791	22439
O95197	O95197	5	5	4	Reticulon-3	RTN3		1	5	5	4	4	4	4	8.6	8.6	4.8	112.61	1032	1032	7	1			1			1			3			0	30.934	79883	28423	77403	78844	72070	81384	65877	65913	80405	83058	74053	27207	79573	77729
O95202	O95202	8	8	8	LETM1 and EF-hand domain-containing protein 1, mitochondrial	LETM1		1	8	8	8	8	8	8	10.1	10.1	10.1	83.353	739	739	5.45	1		2	3	2				1		2		0	297.01	134850	67935	144160	141690	138060	171970	166600	171210	165430	176610	125110	64721	147210	141310
O95208	O95208	3	3	3	Epsin-2	EPN2		1	3	3	3	3	3	3	6.7	6.7	6.7	68.481	641	641	5.33				2				1					0	57.676	17951	10667	18856	19609	18579	20970	21632	21957	22659	22466	16652	10145	19285	19568
O95210	O95210	7	7	7	Starch-binding domain-containing protein 1	STBD1		1	7	7	7	7	7	7	22.6	22.6	22.6	39.007	358	358	4.2		3	2	2			2	1					0	139.47	107410	44276	103770	108400	98408	144110	133140	123110	153020	165730	99568	42282	106700	107930
O95218	O95218	3	3	3	Zinc finger Ran-binding domain-containing protein 2	ZRANB2		1	3	3	3	3	3	3	8.2	8.2	8.2	37.404	330	330	8.25					2						1	1	0	42.981	34157	13973	27247	40188	33252	36728	23614	29093	35305	36809	31641	13384	28584	39478
O95219	O95219	7	7	7	Sorting nexin-4	SNX4		1	7	7	7	7	7	7	15.6	15.6	15.6	51.908	450	450	8.08				4			1		2	1	2	2	0	61.164	136040	63264	131060	144600	141210	162760	130770	155340	151090	167660	126140	60354	135080	143550
O95229	O95229	3	3	3	ZW10 interactor	ZWINT		1	3	3	3	3	3	3	12.6	12.6	12.6	31.293	277	277	3.67	1			1		1							0	27.17	36529	16344	28739	34916	34067	39801	34998	33740	34616	43033	33834	15577	30171	34739
O95232	O95232	3	3	2	Luc7-like protein 3	LUC7L3		1	3	3	2	2	2	2	9.5	9.5	6.2	51.466	432	432	2	2		2										0	178.77	94733	41162	72333	108400	98793	121180	96726	121730	115920	125800	87752	39363	76343	107210
O95235	O95235	4	4	4	Kinesin-like protein KIF20A	KIF20A		1	4	4	4	4	4	4	6	6	6	100.28	890	890	5	1		1				3						0	67.194	40456	15876	33983	41126	42031	51783	47120	51051	55658	63634	37489	15178	35496	40826
O95239;Q2VIQ3;Q6ZMV9	O95239	10;4;1	10;4;1	9;3;0	Chromosome-associated kinesin KIF4A	KIF4A		3	10	10	9	10	10	9	10.2	10.2	9.3	139.88	1232	1232;1234;814	6.83	3					4	1					4	0	181.22	108750	48602	104220	115820	113780	141180	114480	135600	146250	158510	100840	46397	107480	115100
O95248	O95248	16	16	16	Myotubularin-related protein 5	SBF1		1	16	16	16	16	16	16	13.7	13.7	13.7	208.44	1868	1868	8.26		2			2	2		4	1	3		5	0	222.55	147120	69856	129840	159980	146530	166540	136200	151890	172730	185770	136350	66619	134850	158490
O95249	O95249	7	7	6	Golgi SNAP receptor complex member 1	GOSR1		1	7	7	6	6	6	6	32.4	32.4	27.6	28.612	250	250	4.33	1	5	1	1	1				2		1		0	178.29	200670	90189	181340	201900	201290	198610	182810	216500	198240	205320	186000	86013	187930	199880
O95251	O95251	3	3	3	Histone acetyltransferase KAT7	KAT7		1	3	3	3	3	3	3	8.2	8.2	8.2	70.642	611	611	4	1	1				1	1						0	25.785	67438	28956	51344	67075	62518	85052	70997	81718	77358	87787	62453	27630	54092	66786
O95258	O95258	1	1	1	Brain mitochondrial carrier protein 1	SLC25A14		1	1	1	1	1	1	1	3.4	3.4	3.4	36.201	325	325	10										2			0.0039322	7.898	11419	7200.5	10392	10498	10136	11860	12578	11413	11233	14493	10582	6830.1	10743	10582
O95260	O95260	2	2	2	Arginyl-tRNA--protein transferase 1	ATE1		1	2	2	2	2	2	2	3.5	3.5	3.5	59.09	518	518	5.5					1	1							0	31.334	10479	4735.5	8259.4	11865	12133	9738.5	7241.2	8992.1	9362.4	9950.5	9710.2	4524.5	8704.4	11667
O95273	O95273	4	4	3	Cyclin-D1-binding protein 1	CCNDBP1		1	4	4	3	4	4	3	13.9	13.9	11.9	40.262	360	360	5.83		1			2		2		1				0	101.99	25151	10321	22007	27150	24430	26772	20606	23790	27715	28865	23308	9869.6	22866	26770
O95292	O95292	4	4	4	Vesicle-associated membrane protein-associated protein B/C	VAPB		1	4	4	4	4	4	4	19.3	19.3	19.3	27.228	243	243	6.8						3		2					0	23.785	46071	19046	41902	48393	44182	41014	41221	34552	43016	48757	42701	18202	43367	47598
O95295	O95295	3	3	3	SNARE-associated protein Snapin	SNAPIN		1	3	3	3	3	3	3	34.6	34.6	34.6	14.874	136	136	6.5		1		1						2			0	37.892	69597	30228	66627	71397	66687	69520	54501	64638	66995	75397	64521	28852	68627	70564
O95297	O95297	2	2	2	Myelin protein zero-like protein 1	MPZL1		1	2	2	2	2	2	2	8.6	8.6	8.6	29.082	269	269	6.75		1						2	1				0	23.19	46793	25005	56775	55216	55949	56693	50970	49031	54264	60210	43457	23842	57522	54739
O95299	O95299	3	3	3	NADH dehydrogenase [ubiquinone] 1 alpha subcomplex subunit 10, mitochondrial	NDUFA10		1	3	3	3	3	3	3	11.3	11.3	11.3	40.75	355	355	5		2			2			2					0	194.79	78203	43711	86882	92635	84685	92836	83170	90572	89669	95801	72573	41652	88508	91890
O95302;Q75LS8	O95302	7;1	7;1	7;1	Peptidyl-prolyl cis-trans isomerase FKBP9	FKBP9		2	7	7	7	7	7	7	13.2	13.2	13.2	63.083	570	570;142	7.7	3				1						3	3	0	73.52	143760	69327	154130	155640	147840	187900	169240	166040	198690	217100	133370	66119	157360	154880
O95319	O95319	2	1	1	CUGBP Elav-like family member 2	CELF2		1	2	1	1	2	1	1	5.1	3.1	3.1	54.284	508	508	1	1												0.00018103	18.704	3508.7	1556.3	3433.1	4883.9	3637	4153.9	3887.9	4076.9	3620.2	4112.2	3253.6	1493.5	3533.3	4781.7
O95336	O95336	7	7	7	6-phosphogluconolactonase	PGLS		1	7	7	7	7	7	7	34.1	34.1	34.1	27.547	258	258	6.5	2	2	2			2	4			3	1	2	0	323.31	249810	96887	183500	232750	214020	159310	119580	150170	160210	174940	231280	92503	193850	228370
O95340	O95340	13	13	13	Bifunctional 3-phosphoadenosine 5-phosphosulfate synthase 2;Sulfate adenylyltransferase;Adenylyl-sulfate kinase	PAPSS2		1	13	13	13	13	13	13	21.7	21.7	21.7	69.5	614	614	5.88	1			5	3	3	2			1	2		0	184.64	215280	92262	177840	216970	213100	196280	142090	173310	176740	206010	199460	88059	185920	214110
O95347	O95347	9	9	9	Structural maintenance of chromosomes protein 2	SMC2		1	9	9	9	9	9	9	7.9	7.9	7.9	135.65	1197	1197	4		3	6	1				1				1	0	209.9	218510	91728	182140	207710	205370	228500	173750	228750	225070	242370	202440	87496	190080	206130
O95352	O95352	4	4	4	Ubiquitin-like modifier-activating enzyme ATG7	ATG7		1	4	4	4	4	4	4	9.2	9.2	9.2	77.959	703	703	7.25			2								1	1	0	29.932	80938	35066	75282	87447	85434	73185	56095	74995	71269	80076	75039	33501	77865	86029
O95359	O95359	3	2	2	Transforming acidic coiled-coil-containing protein 2	TACC2		1	3	2	2	3	2	2	0.9	0.6	0.6	309.42	2948	2948	4.5				1	1								0.0028284	10.306	58495	24488	44952	51395	46909	45065	44148	50177	42836	45351	54160	23332	47201	50846
O95361;Q309B1	O95361	5;1	5;1	5;1	Tripartite motif-containing protein 16	TRIM16		2	5	5	5	5	5	5	11.3	11.3	11.3	63.954	564	564;348	6.83	1		1				2				1	1	0	49.858	49136	24276	42639	51525	51544	50828	46012	41426	52504	52719	45540	23133	44397	51089
O95363	O95363	4	4	4	Phenylalanine--tRNA ligase, mitochondrial	FARS2		1	4	4	4	4	4	4	10	10	10	52.356	451	451	5.4	1		2						1		1		0	202.14	56035	27894	61525	60035	55744	71831	61871	62541	76576	83193	51988	26587	62664	59797
O95365	O95365	2	2	2	Zinc finger and BTB domain-containing protein 7A	ZBTB7A		1	2	2	2	2	2	2	7.5	7.5	7.5	61.438	584	584	7			2								2		0	69.157	236960	95295	203460	309030	262600	156620	115400	144070	151540	207510	219640	91512	212290	299900
O95372	O95372	3	3	3	Acyl-protein thioesterase 2	LYPLA2		1	3	3	3	3	3	3	22.5	22.5	22.5	24.737	231	231	6.6		1	1			1	3	3		1			0	61.413	129540	52392	112640	134700	126990	121180	106310	122660	119730	132210	120050	50081	117130	132620
O95373	O95373	19	19	19	Importin-7	IPO7		1	19	19	19	19	19	19	18.3	18.3	18.3	119.52	1038	1038	6.74	2		1	3	9	5	1	2	5	3	2	2	0	323.31	308980	138440	267830	309000	294530	277270	226950	265490	274650	297960	286310	132020	278470	305320
O95376	O95376	4	4	4	E3 ubiquitin-protein ligase ARIH2	ARIH2		1	4	4	4	4	4	4	11.6	11.6	11.6	57.818	493	493	7.67							3	2	1				0	35.322	23266	10142	22400	27067	26238	30517	19518	26156	24961	35050	21577	9697.5	23119	26767
O95391	O95391	4	4	4	Pre-mRNA-splicing factor SLU7	SLU7		1	4	4	4	4	4	4	10.6	10.6	10.6	68.386	586	586	7.5	1					1					1	1	0	30.232	55518	21119	44417	52852	54391	58993	59346	64945	60630	61693	51430	20173	46586	52334
O95394	O95394	7	7	7	Phosphoacetylglucosamine mutase	PGM3		1	7	7	7	7	7	7	15.1	15.1	15.1	59.851	542	542	8.1				1		1	3	2			2	1	0	84.73	126980	51466	108840	133330	122160	96028	69027	80190	91308	109820	117660	49202	113300	130680
O95396	O95396	9	9	9	Adenylyltransferase and sulfurtransferase MOCS3;Molybdopterin-synthase adenylyltransferase;Molybdopterin-synthase sulfurtransferase	MOCS3		1	9	9	9	9	9	9	35	35	35	49.669	460	460	5.36	1	1		4	1		1		2	1			0	193.93	310710	168380	343200	393410	379250	393420	372090	386250	403060	496250	288420	160690	350430	389170
O95399	O95399	1	1	1	Urotensin-2	UTS2		1	1	1	1	1	1	1	6.5	6.5	6.5	14.295	124	124	12												2	0.0039062	7.7313	103280	46639	97624	109890	102600	63878	47221	59680	63644	67084	95748	44515	100730	107610
O95400	O95400	4	4	4	CD2 antigen cytoplasmic tail-binding protein 2	CD2BP2		1	4	4	4	4	4	4	20.8	20.8	20.8	37.646	341	341	6.5	2						1	1			2		0	168.31	91572	38139	78716	92759	86125	117490	94217	115780	113610	114370	84849	36410	81893	92240
O95405	O95405	3	3	3	Zinc finger FYVE domain-containing protein 9	ZFYVE9		1	3	3	3	3	3	3	3.4	3.4	3.4	156.4	1425	1425	4.67	1	1									1		0	49.699	5704.4	2442.5	3980.7	5057.1	5009.7	4124.7	5934.8	5918.1	5523.1	6139.8	5280.6	2326.7	4232.1	4997.9
O95425	O95425	30	30	30	Supervillin	SVIL		1	30	30	30	30	30	30	19.7	19.7	19.7	247.74	2214	2214	5.12	3	7	5	11	5	5	1	5	3		2	2	0	323.31	524640	218510	452720	508430	519220	576570	539900	602030	606950	637790	486180	208520	471200	504590
O95428	O95428	2	2	2	Papilin	PAPLN		1	2	2	2	2	2	2	2.6	2.6	2.6	137.7	1278	1278	8.5						1					1		0.00094682	10.652	17065	9451.9	19447	20845	21779	24460	23111	22773	25440	28756	15845	9012.2	19820	20737
O95429	O95429	7	7	7	BAG family molecular chaperone regulator 4	BAG4		1	7	7	7	7	7	7	31.3	31.3	31.3	49.593	457	457	7	1	1			1		1			3	1		0	130.36	34061	13521	30536	33828	32726	34811	31028	38209	37924	39955	31567	12918	31615	33428
O95433	O95433	8	8	8	Activator of 90 kDa heat shock protein ATPase homolog 1	AHSA1		1	8	8	8	8	8	8	26	26	26	38.274	338	338	3.82	1	5		2		2					1		0	270.34	304010	131740	247910	306720	284950	254030	202820	227710	243140	276470	281620	125720	259300	302220
O95445	O95445	2	2	2	Apolipoprotein M	APOM		1	2	2	2	2	2	2	18.6	18.6	18.6	21.253	188	188	9							1				1		0.00079064	10.811	33389	14751	31268	34099	33727	30777	22548	27627	24087	27715	30954	14075	32297	33664
O95453	O95453	4	4	4	Poly(A)-specific ribonuclease PARN	PARN		1	4	4	4	4	4	4	7	7	7	73.45	639	639	7.86						2	3			1		1	0	36.489	71931	31073	59763	73688	74556	85643	63359	74928	81015	85847	66652	29662	62493	73144
O95456	O95456	6	6	5	Proteasome assembly chaperone 1	PSMG1		1	6	6	5	5	5	5	22.2	22.2	18.8	32.854	288	288	9.29			1						2	1	2	1	0	323.31	87082	35346	75385	91027	91092	75642	53901	59569	70788	83098	80708	33788	78509	89468
O95466	O95466	13	13	9	Formin-like protein 1	FMNL1		1	13	13	9	13	13	9	12.1	12.1	9.7	121.85	1100	1100	7		1		2	1	5	1	1	7	1			0	201.98	183030	86435	173000	182410	169960	189600	159630	182260	185250	209370	169660	82354	178320	181120
O95470	O95470	5	5	5	Sphingosine-1-phosphate lyase 1	SGPL1		1	5	5	5	5	5	5	13	13	13	63.523	568	568	4.56	2	2			1		3		1				0	110.74	88335	49041	92839	99120	84801	109740	98833	101450	96861	111960	81931	46696	94853	98703
O95477	O95477	13	13	12	ATP-binding cassette sub-family A member 1	ABCA1		1	13	13	12	13	13	12	8.1	8.1	7.3	254.3	2261	2261	5.87	3	1		3	3						4	1	0	323.31	132920	54809	117070	132720	116690	148960	128050	138890	147360	168180	123160	52337	121380	131550
O95478	O95478	2	2	2	Ribosome biogenesis protein NSA2 homolog	NSA2		1	2	2	2	2	2	2	12.7	12.7	12.7	30.065	260	260	7.5					1					1			0.00017212	14.946	24009	9896.9	19367	17833	16347	17861	15787	14999	18093	18626	22229	9410.1	20189	17780
O95479	O95479	19	19	19	GDH/6PGL endoplasmic bifunctional protein;Glucose 1-dehydrogenase;6-phosphogluconolactonase	H6PD		1	19	19	19	19	19	19	32.4	32.4	32.4	88.892	791	791	5.06	5	5	6	2	2	6	3			1	1	4	0	323.31	386280	172230	360340	394730	411240	448290	386740	411320	441950	470390	358140	164310	372650	391920
O95486	O95486	8	7	7	Protein transport protein Sec24A	SEC24A		1	8	7	7	8	7	7	9.6	8.9	8.9	119.75	1093	1093	6.23			3	4			2	1			2	1	0	124.83	353410	147260	313410	377990	334050	385650	288590	380520	360750	419020	327510	140760	325080	373210
O95487	O95487	11	11	10	Protein transport protein Sec24B	SEC24B		1	11	11	10	11	11	10	11	11	10.4	137.42	1268	1268	6.61			3	1	3	4	1		2	2	2		0	166.81	290620	121300	272560	300910	290930	273240	213340	292000	268140	297220	269420	115880	281460	296560
O95503	O95503	3	2	2	Chromobox protein homolog 6	CBX6		1	3	2	2	3	2	2	9	6.8	6.8	43.898	412	412	7		1										1	0.00016377	12.829	21144	9902.4	19760	31849	31914	19625	19169	24871	21103	27843	19621	9507.6	20571	30994
O95544	O95544	1	1	1	NAD kinase	NADK		1	1	1	1	1	1	1	4.5	4.5	4.5	49.228	446	446	2		1											0.0040173	8.7779	6932.7	3513.8	6752.5	6905.5	7161.4	6838.5	5677.7	15611	6716.9	6960	6428.6	3344.8	6952	6863.6
O95551	O95551	2	2	2	Tyrosyl-DNA phosphodiesterase 2	TDP2		1	2	2	2	2	2	2	8.3	8.3	8.3	40.929	362	362	5.5				1			1						0.00016124	12.248	10235	4893.7	8616.1	12039	12479	13063	9958.2	12110	13654	13276	9487.5	4674.2	9025	11917
O95562	O95562	1	1	1	Vesicle transport protein SFT2B	SFT2D2		1	1	1	1	1	1	1	6.2	6.2	6.2	17.779	160	160	1	2												0.00016992	14.365	26993	12749	26250	28574	24311	23750	27286	23802	26505	28199	25024	12159	26976	28186
O95563	O95563	1	1	1	Mitochondrial pyruvate carrier 2	MPC2		1	1	1	1	1	1	1	10.2	10.2	10.2	14.279	127	127	4				2									0.00079026	10.755	43714	22416	41873	52251	49080	47379	39021	37284	52237	51989	40539	21391	43234	51578
O95568	O95568	1	1	1	Histidine protein methyltransferase 1 homolog	METTL18		1	1	1	1	1	1	1	5.9	5.9	5.9	42.148	372	372	11											1		0.0045656	6.7864	1286.8	460.77	1404.9	1329.3	1770.1	1701.2	1312.5	1940	1205.9	1668.6	1194.8	441.39	1438.8	1317
O95571	O95571	8	8	8	Persulfide dioxygenase ETHE1, mitochondrial	ETHE1		1	8	8	8	8	8	8	55.5	55.5	55.5	27.873	254	254	4		3	7	2					1			1	0	186.71	261820	123650	247440	270390	257060	287110	254610	282910	299730	313270	242720	117890	255260	268350
O95573	O95573	10	10	10	Long-chain-fatty-acid--CoA ligase 3	ACSL3		1	10	10	10	10	10	10	16.1	16.1	16.1	80.419	720	720	5.62	4		5	2	2	3			3	2	3		0	280.89	316530	167020	337290	354990	314810	397390	333460	338220	398060	434050	293620	159160	344370	353070
O95602	O95602	20	20	20	DNA-directed RNA polymerase I subunit RPA1	POLR1A		1	20	20	20	20	20	20	17.2	17.2	17.2	194.81	1720	1720	8		1	2	3	1	3	1	1	3	1	11		0	248.35	226030	94793	183100	230340	217460	230430	197370	248580	233660	252120	209390	90515	191730	227630
O95613	O95613	33	33	33	Pericentrin	PCNT		1	33	33	33	33	33	33	13.3	13.3	13.3	378.03	3336	3336	6.11	5	3	3	3	3	3	4	5	1		6	2	0	323.31	392710	192980	346520	372430	392130	370960	348940	394220	380990	406170	363960	183630	359910	370440
O95619	O95619	2	2	2	YEATS domain-containing protein 4	YEATS4		1	2	2	2	2	2	2	9.3	9.3	9.3	26.499	227	227	7				1						1			0	31.991	31602	12415	30228	32440	31104	39589	33572	34755	35711	41862	29298	11870	31150	32167
O95625	O95625	2	2	2	Zinc finger and BTB domain-containing protein 11	ZBTB11		1	2	2	2	2	2	2	2.1	2.1	2.1	119.38	1053	1053	3.5	1					1							0.00016589	13.306	18165	8350.5	14815	19549	16397	18305	16220	20206	21018	22759	16826	7969.4	15486	19308
O95628	O95628	3	3	3	CCR4-NOT transcription complex subunit 4	CNOT4		1	3	3	3	3	3	3	8.2	8.2	8.2	63.509	575	575	8.8							1	1	2		1		0	33.41	18734	9382.2	14351	18107	15917	18586	18023	17440	16799	21017	17347	8928.7	15087	18023
O95630	O95630	8	8	8	STAM-binding protein	STAMBP		1	8	8	8	8	8	8	24.1	24.1	24.1	48.076	424	424	6.17	3			1	2		2	1			1	2	0	156.63	71944	29369	68158	78326	81245	79485	60181	76623	74671	86152	66716	28092	70453	77255
O95633	O95633	1	1	1	Follistatin-related protein 3	FSTL3		1	1	1	1	1	1	1	10.3	10.3	10.3	27.663	263	263	4				1									0.0039526	8.0593	2820.7	836.76	3725.1	4548.3	4184.4	3489.6	2569.2	2831.7	2318.5	2965.7	2622.5	815.61	3762.9	4407
O95639	O95639	1	1	1	Cleavage and polyadenylation specificity factor subunit 4	CPSF4		1	1	1	1	1	1	1	6.7	6.7	6.7	30.255	269	269	3			1										0.00016906	14.22	8882.6	4577.2	7798.3	9757.1	11429	12202	9694.5	12196	12911	9298.9	8236.8	4362.1	8141.6	9733.4
O95671	O95671	7	7	7	N-acetylserotonin O-methyltransferase-like protein	ASMTL		1	7	7	7	7	7	7	15	15	15	68.856	621	621	4.86	2				3		1			1			0	75.311	90972	39985	75352	84279	82848	75500	77105	70643	74831	82998	84272	38096	78650	83406
O95674	O95674	4	4	4	Phosphatidate cytidylyltransferase 2	CDS2		1	4	4	4	4	4	4	11	11	11	51.417	445	445	9.25			2								4	2	0	143.36	76092	31743	74493	77822	74268	84974	81801	81252	92710	96051	70552	30317	76595	77055
O95684	O95684	1	1	1	FGFR1 oncogene partner	FGFR1OP		1	1	1	1	1	1	1	6	6	6	43.064	399	399	1	1												0	66.708	6249.1	2550.1	5795.6	6907.5	5905.6	5714.5	5524.7	6701.3	6003.6	8366.5	5792.3	2439.9	5985.9	6780.5
O95685	O95685	1	1	1	Protein phosphatase 1 regulatory subunit 3D	PPP1R3D		1	1	1	1	1	1	1	5.7	5.7	5.7	32.559	299	299	5					1								0	45.1	10742	4452.9	9777.3	11732	9193.2	9877.7	6795.6	9840.3	11599	11346	9954.2	4258.3	10102	11528
O95696	O95696	4	4	4	Bromodomain-containing protein 1	BRD1		1	4	4	4	4	4	4	3.9	3.9	3.9	119.52	1058	1058	4.4		1		2	1		1						0	23.678	25533	9354	20526	25783	23438	32698	28569	34721	34088	34325	23651	8952.7	21494	25563
O95707	O95707	1	1	1	Ribonuclease P protein subunit p29	POP4		1	1	1	1	1	1	1	6.4	6.4	6.4	25.424	220	220	3			1										0.0011039	10.632	2505.9	982.3	2303.3	1975.7	2029.8	2253.7	2305.7	3052.9	2427.7	2798.7	2322	935.34	2375.9	1969.3
O95714;Q9BVR0	O95714	30;4	30;4	30;4	E3 ubiquitin-protein ligase HERC2	HERC2		2	30	30	30	30	30	30	8.1	8.1	8.1	527.22	4834	4834;1158	5.39	5	5	3	2	2	2	4	3	1	4	1	1	0	323.31	304950	158030	297100	334040	322090	355960	318500	340720	342410	385260	282790	150580	305980	331870
O95716;P20337;P20336;Q96E17	O95716	4;1;1;1	3;1;1;1	2;0;0;0	Ras-related protein Rab-3D	RAB3D		4	4	3	2	4	3	2	11	11	7.3	24.267	219	219;219;220;227	4			2	1		1							0	37.635	38818	17275	41995	40648	37669	46543	40422	40188	49495	52281	36011	16488	42810	40339
P11474;O95718	P11474;O95718	1;1	1;1	1;1	Steroid hormone receptor ERR1;Steroid hormone receptor ERR2	ESRRA;ESRRB	;	2	1	1	1	1	1	1	2.1	2.1	2.1	45.509	423	423;433	10										2			0.00016609	13.409	0	0	0	0	0	0	0	0	0	0	0	0	0	0
O95721	O95721	5	5	5	Synaptosomal-associated protein 29	SNAP29		1	5	5	5	5	5	5	30.2	30.2	30.2	28.97	258	258	5.33	1		1		1	2					1		0	183.5	165800	77956	170510	177620	161760	183910	154190	138780	199100	193750	153770	74366	174570	175970
O95747	O95747	8	8	5	Serine/threonine-protein kinase OSR1	OXSR1		1	8	8	5	8	8	5	15.4	15.4	10.8	58.022	527	527	5.87	5	1				2	2		1		2	2	0	323.31	481480	197770	407020	502950	452170	365270	261960	317160	357300	407640	446110	189010	424130	493260
O95757	O95757	13	13	12	Heat shock 70 kDa protein 4L	HSPA4L		1	13	13	12	13	13	12	20.4	20.4	18.7	94.511	839	839	3.22	5	10	2	2	1				2			1	0	323.31	457510	207970	407210	500480	482990	450500	381310	465460	447090	512420	424080	198570	422980	493540
O95758	O95758	4	4	4	Polypyrimidine tract-binding protein 3	PTBP3		1	4	4	4	4	4	4	10.5	10.5	10.5	59.689	552	552	8.6			1						2	1		1	0	157.45	40384	15503	36057	48561	40426	48334	39353	39473	54956	57862	37430	14872	37409	47711
O95772	O95772	3	3	2	MLN64 N-terminal domain homolog	STARD3NL		1	3	3	2	2	2	2	18.8	18.8	9	26.654	234	234	5.5	1									1			0.00017944	18.076	19917	9223.5	20235	19891	20391	18344	14773	15913	17294	19559	18472	8791.4	20753	19684
O95777	O95777	4	4	4	U6 snRNA-associated Sm-like protein LSm8	LSM8		1	4	4	4	4	4	4	46.9	46.9	46.9	10.403	96	96	5.57	1	1			2	1				2			0	323.31	52233	22708	44445	57720	52095	55745	48452	44898	55590	58862	48402	21702	46330	56930
O95782	O95782	25	25	19	AP-2 complex subunit alpha-1	AP2A1		1	25	25	19	25	25	19	26.6	26.6	19.3	107.54	977	977	4.48	5	9	13	5	5			4		2	4	1	0	323.31	599810	266760	561680	592910	565320	692430	600620	645150	714550	790410	555990	254370	579580	589630
O95785	O95785	8	8	8	Protein Wiz	WIZ		1	8	8	8	8	8	8	8.7	8.7	8.7	178.67	1651	1651	6.4		2			1	3	1		1	1	1		0	103.82	62802	25367	56173	60867	70499	75844	55642	66662	69873	72304	58222	24219	58382	60517
O95786	O95786	5	5	5	Probable ATP-dependent RNA helicase DDX58	DDX58		1	5	5	5	5	5	5	5.3	5.3	5.3	106.6	925	925	8.17			1				1	1		2	1		0	33.061	32805	16989	25872	28989	29940	32419	31635	34594	31423	32001	30384	16142	27145	29036
O95793	O95793	7	7	7	Double-stranded RNA-binding protein Staufen homolog 1	STAU1		1	7	7	7	7	7	7	15.3	15.3	15.3	63.182	577	577	5	2		1	4		2	1		1		1		0	149.03	110740	53164	94556	122490	115390	121790	101200	111690	127530	140540	102630	50725	98605	121200
O95801	O95801	7	7	7	Tetratricopeptide repeat protein 4	TTC4		1	7	7	7	7	7	7	16.8	16.8	16.8	44.678	387	387	6.62			1	2	1		2				1	1	0	56.995	79077	34903	63729	73520	71967	59796	51404	61452	56465	66347	73247	33257	66708	72619
O95807	O95807	2	2	2	Transmembrane protein 50A	TMEM50A		1	2	2	2	2	2	2	14.6	14.6	14.6	17.4	157	157	7.25				1	1					2			0.00017778	17.329	7773.5	6566.9	10351	10809	9741.1	10302	11751	9241.7	12039	12405	7224.4	6237.2	10423	10799
O95810	O95810	6	6	6	Serum deprivation-response protein	SDPR		1	6	6	6	6	6	6	14.4	14.4	14.4	47.173	425	425	6.2	4				1				1	2		2	0	104.62	44495	22082	42971	43755	44099	58377	53701	51373	60596	66612	41254	21015	44248	43828
O95816	O95816	6	6	6	BAG family molecular chaperone regulator 2	BAG2		1	6	6	6	6	6	6	29.4	29.4	29.4	23.772	211	211	7		1	2	1			1		4		2		0	323.31	161200	69968	156670	160590	161060	181950	152860	160080	176630	189630	149460	66754	161250	159430
O95817	O95817	13	13	13	BAG family molecular chaperone regulator 3	BAG3		1	13	13	13	13	13	13	35.7	35.7	35.7	61.594	575	575	5.62	1	4	2	1	2		2				1	3	0	307.48	140420	59783	118820	146850	138080	109290	89566	110410	111270	129930	130110	57101	123910	144210
O95819	O95819	17	17	11	Mitogen-activated protein kinase kinase kinase kinase 4	MAP4K4		1	17	17	11	17	17	11	16.3	16.3	11.9	142.1	1239	1239	7.24	2		4		2	1	5	1	2	2	2	4	0	323.31	236770	108290	219620	239020	217230	271690	235250	261740	271430	292860	219450	103250	226730	237570
O95822	O95822	3	3	3	Malonyl-CoA decarboxylase, mitochondrial	MLYCD		1	3	3	3	3	3	3	8.5	8.5	8.5	55.003	493	493	5.33		1			1				1				0	72.143	19124	10118	19064	21781	21437	22357	19049	20463	23209	23567	17739	9644.2	19611	21608
O95825	O95825	1	1	1	Quinone oxidoreductase-like protein 1	CRYZL1		1	1	1	1	1	1	1	8	8	8	38.696	349	349	3			2										0.0074617	6.1381	434.52	0	0	323.21	403.26	549.28	1093.9	1281.2	518.62	816.96	400.12	0	0	316.54
O95831	O95831	9	9	9	Apoptosis-inducing factor 1, mitochondrial	AIFM1		1	9	9	9	9	9	9	17.1	17.1	17.1	66.9	613	613	5.72	1		1	5	3	4		2				2	0	189.11	201060	100520	229360	247180	217210	275190	218740	223270	261730	299070	186610	96007	233150	244840
O95833	O95833	9	9	9	Chloride intracellular channel protein 3	CLIC3		1	9	9	9	9	9	9	42.4	42.4	42.4	26.648	236	236	3.54	3	3	2	2			2		1				0	214.97	216730	196540	170530	220880	196370	208250	171480	211140	183380	204760	200730	185990	178940	224430
O95834	O95834	10	10	10	Echinoderm microtubule-associated protein-like 2	EML2		1	10	10	10	10	10	10	22.3	22.3	22.3	70.678	649	649	4.73		3	2	1	3					1	1		0	166.73	194640	74254	160470	194910	180470	158190	118480	138250	139970	162610	180310	71004	167620	191400
O95835	O95835	1	1	1	Serine/threonine-protein kinase LATS1	LATS1		1	1	1	1	1	1	1	0.8	0.8	0.8	126.87	1130	1130	7							1						0.0048227	6.668	7576	3469.3	5720.9	5988.7	7043.2	7348.7	6060.9	7411.7	7609.1	7824.3	7015.8	3297	6032.9	6011.1
O95848	O95848	2	2	2	Uridine diphosphate glucose pyrophosphatase	NUDT14		1	2	2	2	2	2	2	10.4	10.4	10.4	24.118	222	222	9						1						1	0	24.354	57212	21766	43019	49385	48947	36212	33173	35391	35236	35329	52974	20762	45324	48585
O95857;Q12999	O95857;Q12999	2;1	2;1	2;1	Tetraspanin-13;Tetraspanin-31	TSPAN13;TSPAN31	;	2	2	2	2	2	2	2	7.4	7.4	7.4	22.147	204	204;210	6.5		1									1		0.00016324	12.69	32150	15743	30591	34033	30197	43342	35546	36783	42750	45967	29803	15006	31518	33955
O95858	O95858	1	1	1	Tetraspanin-15	TSPAN15		1	1	1	1	1	1	1	7.8	7.8	7.8	33.165	294	294	7							2						0.0039926	8.4357	1955	1543.3	3313.7	3394.4	4162.3	3938.8	3590.2	3385.8	4530.2	5339.8	1818.6	1466.4	3312	3376
O95861	O95861	5	5	5	3(2),5-bisphosphate nucleotidase 1	BPNT1		1	5	5	5	5	5	5	22.1	22.1	22.1	33.392	308	308	8.38				3						1	3	1	0	53.294	58745	25716	54269	59087	55765	52454	42754	48808	52056	59927	54450	24535	56075	58322
O95864	O95864	4	4	4	Fatty acid desaturase 2	FADS2		1	4	4	4	4	4	4	9.5	9.5	9.5	52.259	444	444	3.75			1	3									0	30.518	17638	9651.9	18810	17824	16624	25668	20897	22473	26858	25746	16360	9180	19190	17938
O95865	O95865	5	5	5	N(G),N(G)-dimethylarginine dimethylaminohydrolase 2	DDAH2		1	5	5	5	5	5	5	15.1	15.1	15.1	29.644	285	285	5.86	1	1	1			2					1	1	0	54.333	117530	49182	97739	106870	106060	100310	85492	94356	93358	98978	108880	46883	101960	105770
O95870	O95870	22	22	22	Abhydrolase domain-containing protein 16A	ABHD16A		1	22	22	22	22	22	22	44.8	44.8	44.8	63.243	558	558	5.05	5	2	2	6	2	9	8	2				1	0	323.31	437800	200980	448580	453900	441060	576530	508660	517880	579180	630580	406040	191700	459590	452240
O95872	O95872	1	1	1	G patch domain and ankyrin repeat-containing protein 1	GPANK1		1	1	1	1	1	1	1	3.9	3.9	3.9	39.314	356	356	1	1												0.0049463	6.6034	4068.1	1870.1	4269.2	4421.9	4109.5	4806.3	5514.6	4868.4	5228.4	4659.4	3773.5	1785.1	4365.4	4381.8
O95873	O95873	3	3	3	Uncharacterized protein C6orf47	C6orf47		1	3	3	3	3	3	3	8.5	8.5	8.5	31.71	294	294	3.33	1			1	1								0	74.922	27894	14431	30590	28808	28664	36859	32017	31790	39163	37661	25881	13740	31173	28814
O95881	O95881	1	1	1	Thioredoxin domain-containing protein 12	TXNDC12		1	1	1	1	1	1	1	5.2	5.2	5.2	19.206	172	172	1	1												0.0041733	6.9699	5218.1	3480.6	4391.8	4693.8	4726.5	5537.7	6427.2	7124.6	6074.1	6408.9	4834.2	3299	4576.1	4752.6
O95900	O95900	4	4	4	Probable tRNA pseudouridine synthase 2	TRUB2		1	4	4	4	4	4	4	13.6	13.6	13.6	36.694	331	331	5.6	1	1			1					2			0	62.973	49567	26270	53579	54275	54164	62026	57653	57721	62454	73354	45993	25024	54712	54056
O95905	O95905	3	3	3	Protein SGT1	ECD		1	3	3	3	3	3	3	5.1	5.1	5.1	72.757	644	644	4	1			1			1						0	30.991	55390	28035	49383	54141	51300	52433	41283	44543	50685	58936	51329	26680	51181	53815
O95926	O95926	3	3	3	Pre-mRNA-splicing factor SYF2	SYF2		1	3	3	3	3	3	3	12.8	12.8	12.8	28.722	243	243	7.33							2	1					0	21.5	12004	4042.3	8789.2	10239	12248	13502	12995	13386	13986	15709	11117	3862.9	9317.2	10184
O95980	O95980	3	3	3	Reversion-inducing cysteine-rich protein with Kazal motifs	RECK		1	3	3	3	3	3	3	4.8	4.8	4.8	106.46	971	971	11										1	1	1	0.00017486	16.178	11504	5556	10969	11900	13389	16987	13793	15418	18648	17161	10669	5295.2	11337	11918
O95983	O95983	2	2	2	Methyl-CpG-binding domain protein 3	MBD3		1	2	2	2	2	2	2	8.2	8.2	8.2	32.844	291	291	3	1				1								0.00018498	19.857	35142	18691	29724	31133	36708	43377	52578	47976	43737	45749	32567	17755	31028	31410
O95985	O95985	4	3	3	DNA topoisomerase 3-beta-1	TOP3B		1	4	3	3	4	3	3	7.5	6.3	6.3	96.661	862	862	9	1										1	2	0	120.73	0	0	0	513.66	597.46	0	0	641.51	324.75	562.88	0	0	0	482.77
O95989;Q96G61;Q8NFP7	O95989	3;1;1	3;1;1	2;0;0	Diphosphoinositol polyphosphate phosphohydrolase 1	NUDT3		3	3	3	2	3	3	2	21.5	21.5	17.4	19.471	172	172;164;164	3.33	1		1			1							0	21.528	38881	16367	32477	36216	33219	34259	23602	28357	33990	37211	36015	15606	33837	35834
Q8TD06;O95994	Q8TD06;O95994	1;1	1;1	1;1	Anterior gradient protein 3 homolog;Anterior gradient protein 2 homolog	AGR3;AGR2	;	2	1	1	1	1	1	1	6.6	6.6	6.6	19.171	166	166;175	4				2									0.0034526	10.167	72183	33752	64524	57709	63564	80992	82965	88353	71244	70476	66886	32072	66807	58181
O95999	O95999	2	2	2	B-cell lymphoma/leukemia 10	BCL10		1	2	2	2	2	2	2	18.9	18.9	18.9	26.251	233	233	8.33			1								2		0	40.485	12597	5553.4	12084	16392	15493	12646	10199	12145	14222	13928	11685	5312.1	12495	16039
O96000	O96000	4	4	4	NADH dehydrogenase [ubiquinone] 1 beta subcomplex subunit 10	NDUFB10		1	4	4	4	4	4	4	29.7	29.7	29.7	20.776	172	172	5.11		2	1		3		2			1			0	63.876	171540	83662	166210	172240	161110	171030	163740	163950	166920	187150	159030	79689	170960	170960
O96005	O96005	12	12	12	Cleft lip and palate transmembrane protein 1	CLPTM1		1	12	12	12	12	12	12	22.6	22.6	22.6	76.096	669	669	5.6	2		3	4	2	3	1		2	2		1	0	323.31	192810	89858	206130	202720	195620	214350	205910	195230	233710	248490	178870	85703	210460	200990
O96007	O96007	2	2	2	Molybdopterin synthase catalytic subunit	MOCS2		1	2	2	2	2	2	2	13.3	13.3	13.3	20.944	188	188	8.5							1			1			0.00063492	11.182	9449.1	4116.8	8030.1	8334.2	8872.9	11614	8125.2	10093	9828.9	10609	8754.8	3920.4	8363.6	8354.2
O96008	O96008	4	4	4	Mitochondrial import receptor subunit TOM40 homolog	TOMM40		1	4	4	4	4	4	4	24.1	24.1	24.1	37.893	361	361	11			1							3	9	10	0	323.31	113150	57523	118190	134530	121720	147540	125080	136640	149620	169970	104960	54837	121010	133370
O96011	O96011	6	6	6	Peroxisomal membrane protein 11B	PEX11B		1	6	6	6	6	6	6	23.6	23.6	23.6	28.431	259	259	5.67	1	1			1			2		1			0	76.846	26246	12356	27522	26742	26085	31456	28061	30176	30569	30524	24345	11778	28137	26619
O96013	O96013	9	9	9	Serine/threonine-protein kinase PAK 4	PAK4		1	9	9	9	9	9	9	24.2	24.2	24.2	64.071	591	591	7.25				4	1		1		3	1	2		0	245.4	70741	32057	66021	81421	75357	86336	80309	80980	87281	92093	65588	30627	68274	80488
O96017	O96017	1	1	1	Serine/threonine-protein kinase Chk2	CHEK2		1	1	1	1	1	1	1	4.6	4.6	4.6	60.914	543	543	7							1						0	27.162	1853.4	892.11	1894.3	1601	901.9	1900.7	1612.7	2588.1	1947.7	2109.6	1717.1	848.2	1927	1603.3
O96018	O96018	5	5	5	Amyloid beta A4 precursor protein-binding family A member 3	APBA3		1	5	5	5	5	5	5	14.3	14.3	14.3	61.453	575	575	5.14	1	1	1		2					2			0	151.42	77648	36632	80948	87729	83971	97999	76743	93322	92723	104780	72033	34973	82900	86967
O96019;O94805	O96019	7;1	7;1	7;1	Actin-like protein 6A	ACTL6A		2	7	7	7	7	7	7	18.6	18.6	18.6	47.46	429	429;426	7	1	1	1			2	3	2	1	1		2	0	132.81	180730	78787	167090	192730	197110	212300	170640	217510	202140	218770	167560	75246	173010	190880
O96028	O96028	7	7	7	Histone-lysine N-methyltransferase NSD2	WHSC1		1	7	7	7	7	7	7	5.1	5.1	5.1	152.26	1365	1365	6.43	2			1				1	1	1		1	0	57.061	55393	23517	46302	59645	56225	75320	69650	82800	83608	87728	51328	22474	48368	59244
O96033	O96033	1	1	1	Molybdopterin synthase sulfur carrier subunit	MOCS2		1	1	1	1	1	1	1	9.1	9.1	9.1	9.7552	88	88	5					1								0.0039735	7.3372	20362	7114.2	15086	21715	19039	12851	8549.9	12272	14188	14615	18855	6822.8	15945	21142
P00156	P00156	1	1	1	Cytochrome b	MT-CYB		1	1	1	1	1	1	1	2.4	2.4	2.4	42.717	380	380	1	1												0.0049393	6.5631	760.18	688.38	684.84	1117	859.08	1264.5	782.6	787.01	936.71	982.71	704.77	653.72	711.35	1121.2
P00167	P00167	2	2	2	Cytochrome b5	CYB5A		1	2	2	2	2	2	2	25.4	25.4	25.4	15.33	134	134	6.67		1				1						1	0	87.439	14465	6275.2	15671	13773	14756	19477	18118	19275	18040	20972	13420	5977.2	15984	13781
P00338;Q6ZMR3;P07864	P00338	9;1;1	9;1;1	8;0;0	L-lactate dehydrogenase A chain	LDHA		3	9	9	8	9	9	8	26.8	26.8	23.2	36.688	332	332;332;332	7.59	6	2				3	3	2		6	11	1	0	298.23	511340	231820	421670	521900	492410	442420	347450	385050	451400	494910	473730	221100	440660	514950
P00367;P49448	P00367;P49448	14;7	14;7	14;7	Glutamate dehydrogenase 1, mitochondrial;Glutamate dehydrogenase 2, mitochondrial	GLUD1;GLUD2	;	2	14	14	14	14	14	14	28.1	28.1	28.1	61.397	558	558;558	6.5	2	4		1	5	9	4	9	2	5		1	0	323.31	394430	213910	420490	439230	414340	497890	467920	464180	471270	531170	365930	203750	429630	437440
P00374;Q86XF0	P00374;Q86XF0	2;1	2;1	2;1	Dihydrofolate reductase;Dihydrofolate reductase, mitochondrial	DHFR;DHFRL1	;	2	2	2	2	2	2	2	9.1	9.1	9.1	21.452	187	187;187	2.67	2					1							0.00016033	12.026	24070	10789	19548	23423	23223	25108	17365	18070	25032	27966	22298	10285	20464	23256
P00387	P00387	10	10	10	NADH-cytochrome b5 reductase 3;NADH-cytochrome b5 reductase 3 membrane-bound form;NADH-cytochrome b5 reductase 3 soluble form	CYB5R3		1	10	10	10	10	10	10	44.5	44.5	44.5	34.234	301	301	5.23		1	5	4	20	3	2	1	1		2		0	323.31	555050	308980	493820	499400	518230	640910	721440	694870	637940	654200	514360	293400	511960	503120
P00390	P00390	5	5	5	Glutathione reductase, mitochondrial	GSR		1	5	5	5	5	5	5	17.2	17.2	17.2	56.256	522	522	5.62		2				3	2		1				0	153.63	144640	65030	128610	146260	149650	129270	121290	137370	131050	154620	134070	62023	133550	144440
P00403	P00403	5	5	5	Cytochrome c oxidase subunit 2	MT-CO2		1	5	5	5	5	5	5	19.4	19.4	19.4	25.565	227	227	3.42	1	3	5		1		2						0	34.929	112420	51017	126080	125650	115260	122230	101250	110240	122070	129600	104320	48725	128250	124050
P00441	P00441	2	2	2	Superoxide dismutase [Cu-Zn]	SOD1		1	2	2	2	2	2	2	27.9	27.9	27.9	15.936	154	154	5		2	1						2				0	73.083	68785	32699	60861	67620	71404	67536	56262	67530	66874	73885	63755	31149	63237	67119
P00491	P00491	7	7	7	Purine nucleoside phosphorylase	PNP		1	7	7	7	7	7	7	30.8	30.8	30.8	32.118	289	289	8.69	2							2	1	5		3	0	71.683	102740	45713	91633	109940	104240	76127	62190	68467	73480	82524	95225	43643	95099	107890
P00492	P00492	3	3	3	Hypoxanthine-guanine phosphoribosyltransferase	HPRT1		1	3	3	3	3	3	3	14.2	14.2	14.2	24.579	218	218	4.5		2		1		2	1						0	100.92	113240	48248	93704	124320	106220	86332	63149	66686	84392	99183	104910	46121	97861	121800
P00505	P00505	9	9	9	Aspartate aminotransferase, mitochondrial	GOT2		1	9	9	9	9	9	9	21.6	21.6	21.6	47.517	430	430	5.38			3	5	6	7			2	1			0	172.13	284640	158200	323000	331590	313090	383000	337120	343000	395410	416360	264190	150720	328560	330210
P00519	P00519	2	1	1	Tyrosine-protein kinase ABL1	ABL1		1	2	1	1	2	1	1	1.8	1.1	1.1	122.87	1130	1130	4				1									0.0041889	7.0298	6925.1	3666.3	6447.9	7421.9	6323.6	7569.7	7076.1	9566.9	7768	7763	6418.6	3491.4	6653.8	7375.3
P00533	P00533	23	23	23	Epidermal growth factor receptor	EGFR		1	23	23	23	23	23	23	25.1	25.1	25.1	134.28	1210	1210	5	1	6	13	11	2	5	2		2	3	1	3	0	323.31	904550	439490	902740	992680	909610	940920	908560	928440	936540	1066000	838830	419190	927020	981630
P00558;P07205	P00558	7;1	7;1	7;1	Phosphoglycerate kinase 1	PGK1		2	7	7	7	7	7	7	22.5	22.5	22.5	44.614	417	417;417	6.58	3	3		1	1	3			2		1	5	0	219.42	360960	164050	276510	344560	312660	251210	209190	224520	230740	264370	334250	156300	290780	339680
P00568;Q9Y6K8	P00568	5;1	5;1	5;1	Adenylate kinase isoenzyme 1	AK1		2	5	5	5	5	5	5	27.8	27.8	27.8	21.635	194	194;562	2.62	1	5	6		1								0	156.3	238450	99700	187450	232330	225470	197600	149010	178620	187290	216600	220860	95140	196850	229030
P00736;Q9NZP8	P00736;Q9NZP8	2;1	2;1	2;1	Complement C1r subcomponent;Complement C1r subcomponent heavy chain;Complement C1r subcomponent light chain;Complement C1r subcomponent-like protein	C1R;C1RL	;	2	2	2	2	2	2	2	3.8	3.8	3.8	80.118	705	705;487	4.5	1							1					0.00016686	13.606	9994.8	5164.6	9575.1	8919.4	8691.5	12333	13922	11600	9680	11859	9264.3	4908.1	9848.8	8984.9
P00742	P00742	1	1	1	Coagulation factor X;Factor X light chain;Factor X heavy chain;Activated factor Xa heavy chain	F10		1	1	1	1	1	1	1	1.8	1.8	1.8	54.731	488	488	9									2				0.0039994	8.5191	19624	9944.1	17918	19952	20169	10369	6463.9	7678.7	7595.6	10339	18192	9468.5	18557	19600
P00749	P00749	5	5	5	Urokinase-type plasminogen activator;Urokinase-type plasminogen activator long chain A;Urokinase-type plasminogen activator short chain A;Urokinase-type plasminogen activator chain B	PLAU		1	5	5	5	5	5	5	18.1	18.1	18.1	48.507	431	431	4.83		2	1		1		1			1			0	108.61	54864	26485	50230	51434	53425	70239	70299	67447	74025	78555	50853	25206	51965	51590
P00750	P00750	13	13	13	Tissue-type plasminogen activator;Tissue-type plasminogen activator chain A;Tissue-type plasminogen activator chain B	PLAT		1	13	13	13	13	13	13	27.6	27.6	27.6	62.916	562	562	6.82	5		1	1				1	2	3		4	0	223.51	171450	89033	180860	188220	178210	275830	244510	244960	264210	281890	159050	84828	184860	188750
P00751	P00751	3	3	3	Complement factor B;Complement factor B Ba fragment;Complement factor B Bb fragment	CFB		1	3	3	3	3	3	3	7.6	7.6	7.6	85.532	764	764	9	1										1	2	0.00018165	18.883	2919.8	1367.6	1536	2509.3	2319	4730.8	2440.5	4209.9	3961.6	3435	2696.8	1296	1590	2496.1
P00918	P00918	1	1	1	Carbonic anhydrase 2	CA2		1	1	1	1	1	1	1	3.8	3.8	3.8	29.246	260	260	5					1								0.0041926	7.0439	2961.6	2048.5	5828.5	3420.5	3355.9	5127.5	5330.8	4249.1	2482.8	3936.1	2760.5	1946	5730.7	3459
P00966	P00966	3	3	3	Argininosuccinate synthase	ASS1		1	3	3	3	3	3	3	5.8	5.8	5.8	46.53	412	412	9						1			1			1	0.00018188	18.913	64107	27078	48198	55855	56488	37623	28445	34309	35952	36962	59361	25793	50806	55023
P01009	P01009	2	2	2	Alpha-1-antitrypsin;Short peptide from AAT	SERPINA1		1	2	2	2	2	2	2	5.3	5.3	5.3	46.736	418	418	4.33				2	1								0	21.165	25595	12910	25661	27168	27576	35819	29778	31494	32216	37779	23739	12300	26368	27154
P01024	P01024	6	6	6	Complement C3;Complement C3 beta chain;C3-beta-c;Complement C3 alpha chain;C3a anaphylatoxin;Acylation stimulating protein;Complement C3b alpha chain;Complement C3c alpha chain fragment 1;Complement C3dg fragment;Complement C3g fragment;Complement C3d fragment;Complement C3f fragment;Complement C3c alpha chain fragment 2	C3		1	6	6	6	6	6	6	4.8	4.8	4.8	187.15	1663	1663	7.43			1			1	1		4				0	79.942	53782	33790	58217	48178	48287	74753	81097	77109	74083	73413	49885	32045	59286	49081
P01033	P01033	4	4	4	Metalloproteinase inhibitor 1	TIMP1		1	4	4	4	4	4	4	22.2	22.2	22.2	23.171	207	207	6.5			3				2		1	2			0	146.41	66555	31789	65201	71917	65925	71303	63640	66932	72946	81028	61712	30322	67051	71190
P01034	P01034	2	2	2	Cystatin-C	CST3		1	2	2	2	2	2	2	11.6	11.6	11.6	15.799	146	146	3.33		1		2									0	146.47	35531	17333	38735	38039	35587	43010	34568	33747	42727	41972	32964	16526	39478	37809
P01036	P01036	4	4	2	Cystatin-S	CST4		1	4	4	2	4	4	2	29.8	29.8	23.4	16.214	141	141	5.17				1	4		1						0	221.94	34386	18209	36624	40150	33747	50806	45315	45351	49767	52217	31897	17362	37388	40028
P01037	P01037	4	4	4	Cystatin-SN	CST1		1	4	4	4	4	4	4	27	27	27	16.387	141	141	9.5							1		2	1	2		0	70.44	23431	9340.9	23116	21932	22138	31937	27435	29769	27453	34376	21725	8912	23741	21925
P01111	P01111	4	4	1	GTPase NRas	NRAS		1	4	4	1	4	4	1	25.4	25.4	4.8	21.229	189	189	8.67		1					1			2	1	1	0	90.732	57470	26557	60125	60199	57071	76384	63036	62870	74940	79861	53306	25332	61481	59975
P01112	P01112	4	1	1	GTPase HRas;GTPase HRas, N-terminally processed	HRAS		1	4	1	1	4	1	1	25.4	4.8	4.8	21.298	189	189	5					1								0.0039562	8.0696	4737.2	2230.8	5010.8	4371.5	4258.9	7043.7	4858.9	5676	5971.9	6742.6	4393.4	2123.4	5112.5	4408.5
P01130	P01130	14	14	14	Low-density lipoprotein receptor	LDLR		1	14	14	14	14	14	14	20.9	20.9	20.9	95.375	860	860	6.32	2	4	2		4	4	1	1	3	2	5		0	323.31	412760	200260	460440	474580	431330	415770	337600	375690	410500	475090	383030	191160	468680	467930
P01135	P01135	1	1	1	Protransforming growth factor alpha;Transforming growth factor alpha	TGFA		1	1	1	1	1	1	1	6.2	6.2	6.2	17.006	160	160	11											1		0.0039574	8.095	7390.1	3192.7	7687.9	8203.7	7300.2	5743.4	7568.2	8993.6	5662.8	6767	6854.4	3051.8	7864.4	8038.6
P01137	P01137	4	4	4	Transforming growth factor beta-1;Latency-associated peptide	TGFB1		1	4	4	4	4	4	4	17.9	17.9	17.9	44.341	390	390	3.57		1	3	2		1							0	200.11	46270	22007	41710	54013	42590	51470	46903	47171	54552	57316	42880	21019	43178	53304
P01889	P01889	12	2	1	HLA class I histocompatibility antigen, B-7 alpha chain	HLA-B		1	12	2	1	12	2	1	37.8	7.5	3.6	40.46	362	362	4	1						1						0	30.609	56570	24796	53878	56662	59380	54727	49589	53574	56069	66820	52453	23655	55598	56040
P01892;P30459;P16189;P10314;P30512;P30511	P01892;P30459;P16189;P10314;P30512	16;10;9;9;8;1	16;10;9;9;8;1	1;0;0;0;0;0	HLA class I histocompatibility antigen, A-2 alpha chain;HLA class I histocompatibility antigen, A-74 alpha chain;HLA class I histocompatibility antigen, A-31 alpha chain;HLA class I histocompatibility antigen, A-32 alpha chain;HLA class I histocompatibility antigen, A-29 alpha chain	HLA-A	;;;;	6	16	16	1	16	16	1	46.8	46.8	3.8	40.921	365	365;365;365;365;365;346	4.27	21	8	10	1	7	3	3	2		4	3	4	0	323.31	854970	449510	894580	911130	874530	953920	897940	892700	943550	1018000	793060	428040	915090	905930
P01903	P01903	3	3	3	HLA class II histocompatibility antigen, DR alpha chain	HLA-DRA		1	3	3	3	3	3	3	22.8	22.8	22.8	28.607	254	254	5.75		2							1	1			0	24.352	49604	20513	42951	46385	49117	47619	42929	46578	46263	54973	45968	19555	44689	45955
P02452	P02452	1	1	1	Collagen alpha-1(I) chain	COL1A1		1	1	1	1	1	1	1	0.7	0.7	0.7	138.94	1464	1464	9									2				0.0062744	6.2924	9648.8	7619.7	9497.5	8266.5	8915.3	11749	14292	11273	8775.7	11881	8945.7	7209	9753.3	8507.5
P02458	P02458	1	1	1	Collagen alpha-1(II) chain;Collagen alpha-1(II) chain;Chondrocalcin	COL2A1		1	1	1	1	1	1	1	0.7	0.7	0.7	141.78	1487	1487	8								2					0.0040273	8.9145	15136	7608.7	15205	18368	15911	12311	12432	12079	10041	12008	14038	7265.2	15615	18014
P02462;P29400	P02462;P29400	4;2	4;2	4;2	Collagen alpha-1(IV) chain;Arresten;Collagen alpha-5(IV) chain	COL4A1;COL4A5	;	2	4	4	4	4	4	4	4.5	4.5	4.5	160.61	1669	1669;1685	6.33	1			1			2		1	1			0	32.918	13233	8463.8	12446	15181	13670	16286	19057	17750	16540	20491	12268	8042.1	12850	15163
P02545;REV__Q5VX52	P02545	46;1	46;1	44;1	Prelamin-A/C;Lamin-A/C	LMNA		2	46	46	44	46	46	44	59.9	59.9	59.8	74.139	664	664;459	6.39	16	14	10	16	3	5	32	24	21	8	6	10	0	323.31	1983500	1036000	2038700	2152400	2030600	2465300	2293200	2289600	2581900	2613300	1839700	986850	2088600	2143500
P02656	P02656	1	1	1	Apolipoprotein C-III	APOC3		1	1	1	1	1	1	1	16.2	16.2	16.2	10.852	99	99	3			1										0	128.93	16204	6609.2	15999	17630	15007	11301	6273	5831.1	7227.6	5894.2	15024	6321.8	16426	17236
P02686	P02686	5	5	5	Myelin basic protein	MBP		1	5	5	5	5	5	5	16.4	16.4	16.4	33.117	304	304	8.5							2	3	1	1	1		0	47.142	46797	23401	46855	54844	51337	53245	44703	54207	56019	65707	43405	22333	48165	54212
P02751	P02751	33	33	33	Fibronectin;Anastellin;Ugl-Y1;Ugl-Y2;Ugl-Y3	FN1		1	33	33	33	33	33	33	18.6	18.6	18.6	262.62	2386	2386	6.4	4	2	5	6	5	6	4	1	5	6	1	5	0	323.31	349610	179750	387020	355090	388620	467570	398860	400190	440630	459390	324450	171090	394530	355580
P02786	P02786	14	14	14	Transferrin receptor protein 1;Transferrin receptor protein 1, serum form	TFRC		1	14	14	14	14	14	14	22	22	22	84.87	760	760	4.86	3	4	6	7			2	3			2	2	0	323.31	610280	309700	650860	720500	646010	669570	577240	651460	655670	733590	566200	295540	665060	711640
P02792	P02792	3	3	3	Ferritin light chain	FTL		1	3	3	3	3	3	3	22.9	22.9	22.9	20.019	175	175	7.17			2				2				1	1	0	120.77	80702	64858	94109	59870	84712	84287	80843	83423	78649	84260	74908	61293	95464	62188
P02794	P02794	2	2	2	Ferritin heavy chain;Ferritin heavy chain, N-terminally processed	FTH1		1	2	2	2	2	2	2	12.6	12.6	12.6	21.225	183	183	6			1						1				0	123.5	29870	33090	43409	24083	34470	35428	32657	29801	31183	35384	27772	31229	43411	25477
P03886	P03886	1	1	1	NADH-ubiquinone oxidoreductase chain 1	MT-ND1		1	1	1	1	1	1	1	2.5	2.5	2.5	35.66	318	318	6						1							0.0041811	7.0025	577.12	0	352.98	494.58	329.36	422.84	294.86	137.11	351.92	631.02	533.68	0	378.95	474.66
P03897	P03897	1	1	1	NADH-ubiquinone oxidoreductase chain 3	MT-ND3		1	1	1	1	1	1	1	13	13	13	13.186	115	115	4				1									0.0039701	8.2237	4366.1	2098.8	5073.4	4569	5086.6	4819.8	4484.4	3523.7	5253.8	5997.5	4053.6	2000.8	5155.3	4534.3
P03905	P03905	2	2	2	NADH-ubiquinone oxidoreductase chain 4	MT-ND4		1	2	2	2	2	2	2	3.5	3.5	3.5	51.58	459	459	8							1		1				0	33.379	24512	10373	26976	28674	22304	20291	16253	14933	21650	27049	22738	9928.9	27440	28054
P03915	P03915	1	1	1	NADH-ubiquinone oxidoreductase chain 5	MT-ND5		1	1	1	1	1	1	1	1.8	1.8	1.8	67.026	603	603	10										3			0	22.734	21210	11368	26008	25952	23307	19867	15628	15920	20227	23176	19695	10845	26299	25547
P03928	P03928	1	1	1	ATP synthase protein 8	MT-ATP8		1	1	1	1	1	1	1	16.2	16.2	16.2	7.9916	68	68	2		1											0.0049582	6.6546	8767.1	4763.3	9985.9	11526	12650	10160	9469.9	10088	10333	12127	8143	4548.4	10199	11360
P03989	P03989	13	1	0	HLA class I histocompatibility antigen, B-27 alpha chain	HLA-B		1	13	1	0	13	1	0	39.8	2.5	0	40.428	362	362	2.33		2	1										0.00018563	20.107	57308	26991	64340	62704	58904	60592	53134	47523	59235	69567	53180	25756	65442	61989
P04040	P04040	14	14	13	Catalase	CAT		1	14	14	13	13	13	13	28.3	28.3	25.4	59.755	527	527	6.04		1	1	6	2	11					2	2	0	323.31	274010	139560	287380	305130	295540	341310	311370	310230	345830	376950	254200	133050	294150	303230
P04049	P04049	8	8	8	RAF proto-oncogene serine/threonine-protein kinase	RAF1		1	8	8	8	8	8	8	23.5	23.5	23.5	73.051	648	648	7.56		1		2			1	1	1	1		2	0	182.1	40275	18274	34028	40871	39417	38505	36048	39657	39170	40212	37318	17417	35486	40424
P04062	P04062	7	7	7	Glucosylceramidase	GBA		1	7	7	7	7	7	7	19.6	19.6	19.6	59.716	536	536	6.69	2	2					2	3	1		2	1	0	228.13	193120	94245	212110	206370	198740	215930	183200	202720	209280	228400	179190	89851	216130	204730
P04066	P04066	3	3	3	Tissue alpha-L-fucosidase	FUCA1		1	3	3	3	3	3	3	8.8	8.8	8.8	53.688	466	466	9.83							1	1		2		2	0	48.025	70019	31675	79517	76475	73058	109350	80596	95393	90926	91615	64982	30245	80822	76352
P04075	P04075	14	14	14	Fructose-bisphosphate aldolase A	ALDOA		1	14	14	14	14	14	14	39.8	39.8	39.8	39.42	364	364	5.73	8	5	3	1	6	17	3	2		2	1	7	0	323.31	629990	260730	518900	599720	599310	534500	445020	481520	527390	573520	583640	248760	542300	591990
P04080	P04080	3	3	3	Cystatin-B	CSTB		1	3	3	3	3	3	3	43.9	43.9	43.9	11.139	98	98	7.53			2		2	3	1		10			1	0	112.57	64929	25676	59371	65923	63057	56227	49123	56271	59910	68350	60177	24533	61394	64832
P04083	P04083	13	13	13	Annexin A1	ANXA1		1	13	13	13	13	13	13	40.8	40.8	40.8	38.714	346	346	5.34	1	5	7	11	13	2		2	1	3	1	4	0	323.31	1176400	564960	1304300	1341500	1302000	1485500	1102100	1191800	1205200	1327500	1091700	539290	1329300	1329900
P04114	P04114	3	3	3	Apolipoprotein B-100;Apolipoprotein B-48	APOB		1	3	3	3	3	3	3	0.6	0.6	0.6	515.6	4563	4563	5.75		1		1				1	1				0	21.166	60352	29782	61342	61907	58846	55524	50441	49274	57781	59222	55969	28371	62865	61292
P04150	P04150	6	6	6	Glucocorticoid receptor	NR3C1		1	6	6	6	6	6	6	11.2	11.2	11.2	85.658	777	777	9.71							3				1	3	0	196.3	104170	36391	86087	105920	94151	91908	75846	76509	92267	103120	96494	34867	89864	103910
P04156	P04156	7	7	7	Major prion protein	PRNP		1	7	7	7	7	7	7	25.3	25.3	25.3	27.661	253	253	9.15		1				3			1	2	2	4	0	136.47	154690	71130	166120	172510	155190	250980	210740	192520	255410	276970	143500	67924	169520	172310
P04179	P04179	2	2	2	Superoxide dismutase [Mn], mitochondrial	SOD2		1	2	2	2	2	2	2	12.6	12.6	12.6	24.75	222	222	3.57		3	3							1			0	304.93	55549	29265	57282	55071	54746	66783	62700	65071	68950	69974	51520	27841	58639	55098
P04181	P04181	8	8	8	Ornithine aminotransferase, mitochondrial;Ornithine aminotransferase, hepatic form;Ornithine aminotransferase, renal form	OAT		1	8	8	8	8	8	8	19.6	19.6	19.6	48.534	439	439	5.56	8					1	2	2		1	2	2	0	220.83	157740	78215	166670	167770	154640	222060	201320	244220	212170	242960	146320	74545	170260	167610
P04183	P04183	2	2	2	Thymidine kinase, cytosolic	TK1		1	2	2	2	2	2	2	9.8	9.8	9.8	25.468	234	234	5			1				1						0.00017295	15.302	32691	14202	31311	37012	31521	29576	23820	33738	27153	36488	30307	13579	32252	36340
P04233	P04233	5	5	5	HLA class II histocompatibility antigen gamma chain	CD74		1	5	5	5	5	5	5	18.6	18.6	18.6	33.515	296	296	6.88		4	1				2	1	5	2		1	0	323.31	107490	53655	112800	102170	96760	132670	115190	114180	123120	125130	99683	51047	115160	102360
P04350	P04350	17	2	0	Tubulin beta-4A chain	TUBB4A		1	17	2	0	17	2	0	46.2	5.9	0	49.585	444	444	4	1				1	1							0	65.645	37548	14149	31430	54324	34591	27938	26066	31435	30303	33667	34786	13643	32776	52570
P04406;O14556	P04406	10;1	10;1	10;1	Glyceraldehyde-3-phosphate dehydrogenase	GAPDH		2	10	10	10	10	10	10	35.2	35.2	35.2	36.053	335	335;408	3.63	5	6	7	3	3						3		0	323.31	856510	377590	695470	836780	793680	694500	530400	583230	620520	711630	793410	360050	727610	825640
P04424	P04424	4	4	4	Argininosuccinate lyase	ASL		1	4	4	4	4	4	4	11	11	11	51.657	464	464	4		1	1	1	1	1							0	144.62	92416	28253	65084	124990	73585	62230	50189	54726	61159	68022	85538	27351	69007	120640
P04440	P04440	3	2	2	HLA class II histocompatibility antigen, DP beta 1 chain	HLA-DPB1		1	3	2	2	3	2	2	15.1	11.6	11.6	29.159	258	258	6		2								2			0	96.125	98227	42163	93780	89458	93069	91469	74242	87615	86393	93740	91059	40178	96603	88777
P04626	P04626	11	11	10	Receptor tyrosine-protein kinase erbB-2	ERBB2		1	11	11	10	11	11	10	13.7	13.7	13.1	137.91	1255	1255	7.11		1	1	1	2	3	4			3	3		0	236.73	119210	54235	110570	122900	110510	137790	142650	135880	142110	151110	110490	51720	114160	122030
P04632	P04632	8	8	8	Calpain small subunit 1	CAPNS1		1	8	8	8	8	8	8	59.3	59.3	59.3	28.315	268	268	5.3	1		4	7	3	2	6	3	1				0	323.31	153710	95876	140600	171180	157910	141020	120070	145310	167500	188320	142480	91148	145530	170020
P04637	P04637	7	7	7	Cellular tumor antigen p53	TP53		1	7	7	7	7	7	7	22.9	22.9	22.9	43.653	393	393	6.6	2				3		1	1		1		2	0	103.5	103050	51029	90557	109530	103990	120060	114710	128100	112450	132230	95502	48636	94100	108850
P04792	P04792	14	14	14	Heat shock protein beta-1	HSPB1		1	14	14	14	14	14	14	67.3	67.3	67.3	22.782	205	205	5.47	3	4	9	2		1	5		4	4	1	1	0	323.31	719520	289880	583290	664760	622600	511950	392110	454100	499020	565000	666430	276560	609690	654380
P04818	P04818	9	9	9	Thymidylate synthase	TYMS		1	9	9	9	9	9	9	36.1	36.1	36.1	35.716	313	313	5.38	1	2		2		4	2	1			1		0	187.45	210860	86014	185220	216950	219140	339170	257870	292790	312220	370620	195440	82192	192590	217040
P04843	P04843	15	15	15	Dolichyl-diphosphooligosaccharide--protein glycosyltransferase subunit 1	RPN1		1	15	15	15	15	15	15	25.9	25.9	25.9	68.569	607	607	5.76	5	9	2	7	2				3	4	6	3	0	323.31	936280	433690	1070800	1140000	1099900	1300000	1126000	1154100	1222100	1459600	869190	414720	1089600	1128100
P04844	P04844	10	10	10	Dolichyl-diphosphooligosaccharide--protein glycosyltransferase subunit 2	RPN2		1	10	10	10	10	10	10	18.1	18.1	18.1	69.283	631	631	3.88	4	5	10			3	1			1	2		0	323.31	445730	211560	453930	454590	425630	595620	521020	478810	561790	614440	413350	201640	464990	454010
P04899;P11488;P19087;A8MTJ3	P04899	13;1;1;1	13;1;1;1	11;0;0;0	Guanine nucleotide-binding protein G(i) subunit alpha-2	GNAI2		4	13	13	11	13	13	11	36.1	36.1	30.1	40.45	355	355;350;354;354	6.66	5	1	1	1		9		3	4	5	1	2	0	323.31	418490	209180	438580	443520	444830	581620	528580	545270	554860	609340	388230	199310	448840	443120
P04920	P04920	14	14	14	Anion exchange protein 2	SLC4A2		1	14	14	14	14	14	14	16.2	16.2	16.2	137.01	1241	1241	5.71	2	2		2	2	5	3	2	1	2			0	323.31	200780	97820	218520	235300	216490	158680	144350	149260	156150	184560	186300	93384	222970	230830
P05023;P13637;P50993;Q13733;P20648	P05023	19;7;7;5;2	19;7;7;5;2	17;5;5;3;1	Sodium/potassium-transporting ATPase subunit alpha-1	ATP1A1		5	19	19	17	19	19	17	21.7	21.7	20	112.89	1023	1023;1013;1020;1029;1035	5.68	5	6	12	14	3	1	2		2	5	4	8	0	323.31	941820	465500	1044900	1084500	999230	1194900	1024100	1030800	1178900	1338300	873980	444220	1064200	1075400
P05026	P05026	1	1	1	Sodium/potassium-transporting ATPase subunit beta-1	ATP1B1		1	1	1	1	1	1	1	3.6	3.6	3.6	35.061	303	303	1.25	3	1											0	68.69	139110	68529	154260	157920	152080	171370	156620	164630	174300	202650	129090	65385	157200	156580
P05067	P05067	12	10	10	Amyloid beta A4 protein;N-APP;Soluble APP-alpha;Soluble APP-beta;C99;Beta-amyloid protein 42;Beta-amyloid protein 40;C83;P3(42);P3(40);C80;Gamma-secretase C-terminal fragment 59;Gamma-secretase C-terminal fragment 57;Gamma-secretase C-terminal fragment 50;C31	APP		1	12	10	10	12	10	10	16.1	14.9	14.9	86.942	770	770	5.48		1	2	2	9	4		1		1		1	0	323.31	264510	110320	256100	270690	247730	186150	158270	168920	188300	194640	245220	105360	263430	265470
P05091;P00352	P05091	8;2	8;2	8;2	Aldehyde dehydrogenase, mitochondrial	ALDH2		2	8	8	8	8	8	8	14.7	14.7	14.7	56.381	517	517;501	7.06	3	1			4				2		2	4	0	192.87	217750	104520	230270	215720	210620	282490	234520	251780	276140	284110	201980	99564	235170	215690
P05106	P05106	5	5	5	Integrin beta-3	ITGB3		1	5	5	5	5	5	5	12.2	12.2	12.2	87.057	788	788	9.29								1	4	1	1		0	69.709	40560	22020	38561	45539	41833	37807	36214	37777	40521	40066	37606	20976	39788	45023
P05121	P05121	6	6	6	Plasminogen activator inhibitor 1	SERPINE1		1	6	6	6	6	6	6	20.9	20.9	20.9	45.059	402	402	8.2		1			1		3		1	1	1	2	0	85.442	49008	34847	46279	50718	46918	66150	73328	59880	58237	62719	45431	33054	47716	51324
P05141	P05141	12	4	3	ADP/ATP translocase 2;ADP/ATP translocase 2, N-terminally processed	SLC25A5		1	12	4	3	11	3	3	35.9	12.4	8.1	32.852	298	298	7.73							4	11					0	248.33	97882	59333	104080	98399	101220	129900	154950	126590	118880	135310	90805	56359	106340	99123
P05161	P05161	3	3	3	Ubiquitin-like protein ISG15	ISG15		1	3	3	3	3	3	3	19.4	19.4	19.4	17.887	165	165	5.25	1			1				2					0	31.018	28208	15031	30376	34611	29756	26462	21677	22646	27898	27633	26172	14341	31012	34062
P05165	P05165	7	7	7	Propionyl-CoA carboxylase alpha chain, mitochondrial	PCCA		1	7	7	7	7	7	7	12.4	12.4	12.4	80.058	728	728	7.12	1			1				5				1	0	54.851	53570	26749	57115	57770	53743	69543	62493	65631	66064	69447	49695	25494	58243	57545
P05166	P05166	5	5	5	Propionyl-CoA carboxylase beta chain, mitochondrial	PCCB		1	5	5	5	5	5	5	16.1	16.1	16.1	58.215	539	539	7.12	1	1			1				3	1		1	0	37.732	50388	25533	46561	46073	42211	55788	46569	48585	56054	52747	46693	24278	48025	46158
P05187;P10696;P09923	P05187;P10696	10;6;2	10;6;2	10;6;2	Alkaline phosphatase, placental type;Alkaline phosphatase, placental-like	ALPP;ALPPL2	;	3	10	10	10	10	10	10	31.2	31.2	31.2	57.953	535	535;532;528	5.57		2	3	1	2		2	1	2		1		0	289.04	151390	85427	191420	116610	162880	244560	197750	212090	265230	274160	140600	80980	193070	120500
P05198	P05198	9	9	9	Eukaryotic translation initiation factor 2 subunit 1	EIF2S1		1	9	9	9	9	9	9	26.7	26.7	26.7	36.112	315	315	5.56	2	2	1	1	2	6	1			1		2	0	323.31	229220	99024	198860	239430	226690	220240	177090	194330	224120	249980	212420	94555	206860	236200
P05362	P05362	8	8	8	Intercellular adhesion molecule 1	ICAM1		1	8	8	8	8	8	8	17.1	17.1	17.1	57.825	532	532	5.83	2	2		6					5	3			0	323.31	198550	93290	216740	208260	202110	322740	296220	314210	304110	320870	184220	88963	220890	208930
P05386	P05386	2	2	2	60S acidic ribosomal protein P1	RPLP1		1	2	2	2	2	2	2	65.8	65.8	65.8	11.514	114	114	5		1			2			1					0	56.017	21443	15366	17010	27107	23518	19313	37688	20507	20377	25224	19869	14607	17894	26851
P05387	P05387	4	4	4	60S acidic ribosomal protein P2	RPLP2		1	4	4	4	4	4	4	67	67	67	11.665	115	115	10								1	2	1		2	0	81.846	39617	27178	33703	39155	39771	51946	63026	56092	51137	57581	36711	25773	35137	39667
Q8NHW5;P05388	Q8NHW5;P05388	1;1	1;1	1;1	60S acidic ribosomal protein P0-like;60S acidic ribosomal protein P0	RPLP0P6;RPLP0	;	2	1	1	1	1	1	1	2.2	2.2	2.2	34.364	317	317;317	8								2					0.0056132	6.4321	26385	11225	22733	19950	22066	29746	22130	22202	30489	25494	24443	10671	23604	20127
P05412	P05412	2	2	2	Transcription factor AP-1	JUN		1	2	2	2	2	2	2	8.8	8.8	8.8	35.675	331	331	8.5							2			2			0	142.17	30892	12309	22500	31984	31649	32541	27996	28129	34538	37777	28610	11768	23868	31568
P05413	P05413	1	1	1	Fatty acid-binding protein, heart	FABP3		1	1	1	1	1	1	1	7.5	7.5	7.5	14.858	133	133	5					1								0.0092972	5.9551	12770	6876.9	9627.4	12261	11151	8792.7	5916.5	5883.8	6685.2	7919.5	11824	6537.8	10144	12148
P05423	P05423	2	2	1	DNA-directed RNA polymerase III subunit RPC4	POLR3D		1	2	2	1	1	1	1	8	8	2.3	44.395	398	398	8								1					0.0040511	9.4968	7741.2	2804.3	4775.6	6577.7	12542	11676	5377.3	7008.1	9500.2	8418.4	7173.8	2676.4	5241.7	6624.8
P05455	P05455	2	2	2	Lupus La protein	SSB		1	2	2	2	2	2	2	6.6	6.6	6.6	46.836	408	408	1.5	2	2											0	38.33	121980	46614	101910	134470	123000	110050	89562	100620	110010	118770	113030	44654	106460	131790
P05556	P05556	15	15	15	Integrin beta-1	ITGB1		1	15	15	15	15	15	15	22.7	22.7	22.7	88.414	798	798	5.5	4	7	1	2	5	5	10	3	1	2		2	0	323.31	402210	222500	437790	452340	412150	543750	558520	484270	531870	598510	373170	211890	446380	451350
P05783;CON__H-INV:HIT000015463;CON__Q92764;CON__Q497I4;Q92764	P05783	23;2;2;2;2	21;2;1;1;1	15;2;1;1;1	Keratin, type I cytoskeletal 18	KRT18		5	23	21	15	23	21	15	49.8	46	38.1	48.057	430	430;295;425;455;455	4.75	10	15	7	8	31	6	6	4		1	1	6	0	323.31	1365200	706900	1378800	1560300	1441300	1568200	1578500	1527900	1738500	1998400	1266200	674010	1415400	1546100
P05976;P08590	P05976;P08590	1;1	1;1	1;1	Myosin light chain 1/3, skeletal muscle isoform;Myosin light chain 3	MYL1;MYL3	;	2	1	1	1	1	1	1	6.2	6.2	6.2	21.145	194	194;195	12												2	0	25.371	49158	18052	37454	41653	40313	38452	27742	31155	38569	36958	45515	17224	39378	41143
P06132	P06132	7	7	7	Uroporphyrinogen decarboxylase	UROD		1	7	7	7	7	7	7	25.9	25.9	25.9	40.786	367	367	6.75			2	2	1	2	2					3	0	154.96	151160	70955	120860	136570	137820	120250	96562	119980	123180	131810	140010	67523	126620	135480
P06213	P06213	12	12	11	Insulin receptor;Insulin receptor subunit alpha;Insulin receptor subunit beta	INSR		1	12	12	11	12	12	11	10	10	9.3	156.33	1382	1382	7.79	1	1		1		2	2	1	1		1	4	0	163.43	182940	83108	177420	191540	179400	188970	166760	175840	189320	200000	169620	79296	182590	189490
P06241;P06239;P09769	P06241	7;1;1	2;0;0	2;0;0	Tyrosine-protein kinase Fyn	FYN		3	7	2	2	7	2	2	14.7	5.8	5.8	60.761	537	537;509;529	8		1									2		0	34.684	30944	17287	34441	35282	37672	32602	28967	34390	33592	45303	28725	16464	35143	34973
P06280	P06280	3	3	3	Alpha-galactosidase A	GLA		1	3	3	3	3	3	3	6.1	6.1	6.1	48.766	429	429	6.67		1					1				1		0	28.345	24537	11985	27036	27412	27542	42390	34292	33245	40632	46502	22772	11434	27575	27480
P06307	P06307	1	1	1	Cholecystokinin;Cholecystokinin-58;Cholecystokinin-58 desnonopeptide;Cholecystokinin-39;Cholecystokinin-33;Cholecystokinin-25;Cholecystokinin-18;Cholecystokinin-12;Cholecystokinin-8;Cholecystokinin-7;Cholecystokinin-5	CCK		1	1	1	1	1	1	1	7.8	7.8	7.8	12.669	115	115	3			1										0.0046848	6.6877	4243.7	1424	4462.8	3965.5	3401.3	5654.7	4274.2	4842.7	5279.5	7663.9	3934.8	1363.2	4549.4	3945.4
P06396;CON__Q3SX14	P06396;CON__Q3SX14	10;5	10;5	10;5	Gelsolin	GSN	;	2	10	10	10	10	10	10	12.7	12.7	12.7	85.696	782	782;781	5.65	2	3		5			1	7			2		0	160.48	204440	80664	176550	202890	191930	151410	127070	141190	157290	167800	189440	77076	183590	199130
P06400	P06400	6	6	6	Retinoblastoma-associated protein	RB1		1	6	6	6	6	6	6	9.1	9.1	9.1	106.16	928	928	7.14	1			1		2					3		0	57.327	63753	22077	51665	67663	63762	74836	56663	64214	76700	82234	59064	21175	54133	66681
P06454	P06454	3	3	3	Prothymosin alpha;Prothymosin alpha, N-terminally processed;Thymosin alpha-1	PTMA		1	3	3	3	3	3	3	34.2	34.2	34.2	12.203	111	111	3	2	2	2						1				0	126.77	94138	41075	85183	90310	85647	81373	79936	72913	85920	86870	87238	39163	88135	89277
P06493	P06493	6	6	5	Cyclin-dependent kinase 1	CDK1		1	6	6	5	6	6	5	19.2	19.2	16.5	34.095	297	297	4.11	2	2	2		1			1				1	0	181.04	187950	83460	164600	173450	192500	190740	144590	195120	176960	196260	174190	79507	171160	172540
P06576	P06576	11	11	11	ATP synthase subunit beta, mitochondrial	ATP5B		1	11	11	11	11	11	11	30.4	30.4	30.4	56.559	529	529	6.14	2	15	14	7	13	7	2	26	4	3	14	1	0	323.31	1334300	656060	1399700	1550300	1388900	1559700	1327800	1448300	1537100	1686800	1237800	626200	1431900	1533300
P06681	P06681	4	4	4	Complement C2;Complement C2b fragment;Complement C2a fragment	C2		1	4	4	4	4	4	4	9.2	9.2	9.2	83.267	752	752	5			2	2							1		0	31.855	45466	23431	47308	46332	51302	48834	42984	44447	47019	50496	42182	22306	48488	46110
P06703	P06703	2	2	2	Protein S100-A6	S100A6		1	2	2	2	2	2	2	16.7	16.7	16.7	10.18	90	90	2.45	2	6	2				1						0	28.065	319150	134320	225170	206270	244710	180130	190260	199750	225340	253070	295390	127480	238560	206250
P06730	P06730	3	3	2	Eukaryotic translation initiation factor 4E	EIF4E		1	3	3	2	2	2	2	24.9	24.9	8.8	25.097	217	217	2.67	2					1							0	96.207	60001	23475	47532	59160	57722	53343	45561	53976	53754	65152	55579	22431	49890	58275
P06733;P13929	P06733	10;1	10;1	9;0	Alpha-enolase	ENO1		2	10	10	9	10	10	9	33.4	33.4	29.3	47.168	434	434;434	4.84	1	22	15	61	5	6	3	24	3	2	3	2	0	323.31	2114600	896020	1728900	2068000	1968000	1694800	1291500	1526300	1648000	1819200	1958900	854900	1807600	2037700
P06737	P06737	13	11	10	Glycogen phosphorylase, liver form	PYGL		1	13	11	10	13	11	10	20.8	18.9	17.6	97.147	847	847	6.36		4	1			2		2	1	3	1		0	182.86	194950	90837	188950	198620	201970	200430	163830	175060	190510	214020	180770	86600	194630	196880
P06744;CON__Q3ZBD7;Q8N196	P06744	7;2;1	7;2;1	7;2;1	Glucose-6-phosphate isomerase	GPI		3	7	7	7	7	7	7	12.5	12.5	12.5	63.146	558	558;557;739	5.64			3		4	3	3				1		0	72.228	214530	106560	178920	248870	208510	183560	140570	146110	216170	206880	198770	101690	186810	244680
P06748	P06748	6	6	6	Nucleophosmin	NPM1		1	6	6	6	6	6	6	37.1	37.1	37.1	32.575	294	294	5.33	1	3	23	2	2		9	15	1		1	1	0	323.31	980150	451360	751750	947290	922430	1001200	958470	974260	1094900	1192200	907750	430040	791520	941140
P06753	P06753	8	4	4	Tropomyosin alpha-3 chain	TPM3		1	8	4	4	8	4	4	14.7	9.8	9.8	32.95	285	285	6.71				1		2	3			1			0	95.253	86491	34191	65503	81620	83281	88267	68191	78831	87266	89720	80102	32636	69096	80850
P06756	P06756	20	20	20	Integrin alpha-V;Integrin alpha-V heavy chain;Integrin alpha-V light chain	ITGAV		1	20	20	20	20	20	20	21.8	21.8	21.8	116.04	1048	1048	5.77	3	1	5	5	4	5	5			1	5	1	0	323.31	376570	188760	407340	407080	381590	476790	427490	393990	476070	515190	349360	179920	415490	405200
P06865	P06865	8	8	8	Beta-hexosaminidase subunit alpha	HEXA		1	8	8	8	8	8	8	16.3	16.3	16.3	60.702	529	529	5.3		3	2	1			1			3			0	68.475	122160	52730	122470	123920	118550	148220	117270	125730	135610	149950	113270	50327	125650	123130
Q16778;P33778;P23527;P06899;Q8N257	Q16778;P33778;P23527;P06899;Q8N257	6;6;6;6;4	6;6;6;6;4	0;0;0;0;0	Histone H2B type 2-E;Histone H2B type 1-B;Histone H2B type 1-O;Histone H2B type 1-J;Histone H2B type 3-B	HIST2H2BE;HIST1H2BB;HIST1H2BO;HIST1H2BJ;HIST3H2BB	;;;;	5	6	6	0	6	6	0	37.3	37.3	0	13.92	126	126;126;126;126;126	4.4	12	85	14	2	3	3	3		2	2	5	26	0	323.31	3275700	1561400	3275600	3707400	3506300	4761000	4259700	4768700	4867500	5283000	3038100	1490500	3366200	3690400
P07093	P07093	1	1	1	Glia-derived nexin	SERPINE2		1	1	1	1	1	1	1	3.5	3.5	3.5	44.002	398	398	5					2								0.0039982	8.5096	12717	8906.3	11217	13315	12812	12033	9639.4	8950.4	9727.3	12543	11787	8450.3	11653	13337
P07099	P07099	13	13	13	Epoxide hydrolase 1	EPHX1		1	13	13	13	13	13	13	25.9	25.9	25.9	52.948	455	455	5.1	1	5	7	2	4	3	4		2		2	1	0	298	639940	298970	657450	662900	675500	733640	604550	662200	717100	788680	593590	285080	673910	658340
P07195	P07195	4	3	3	L-lactate dehydrogenase B chain	LDHB		1	4	3	3	4	3	3	12.9	12.9	12.9	36.638	334	334	3.89		6				2					1		0	68.294	134000	58959	121960	146540	136810	112030	91905	102240	106190	132190	124210	56325	126330	143930
P07199	P07199	8	8	8	Major centromere autoantigen B	CENPB		1	8	8	8	8	8	8	14.4	14.4	14.4	65.171	599	599	10		1					1			2	3	4	0	242.91	101940	49854	78147	106000	100460	116020	106150	134960	122250	132320	94422	47508	82355	105360
P07203	P07203	6	6	6	Glutathione peroxidase 1	GPX1		1	6	6	6	6	6	6	30.5	30.5	30.5	22.088	203	203	4.91		2	1	1	2	2	3						0	142.33	160510	74741	161300	183580	169780	160930	137580	151760	154320	178520	148870	71387	165670	180840
P07204	P07204	7	7	7	Thrombomodulin	THBD		1	7	7	7	7	7	7	21.6	21.6	21.6	60.329	575	575	4.6		2	6	4						2	1		0	323.31	134500	60808	134240	145980	137120	179790	153450	144900	181510	197540	124730	58057	137880	145090
P07225	P07225	1	1	1	Vitamin K-dependent protein S	PROS1		1	1	1	1	1	1	1	1.3	1.3	1.3	75.122	676	676	11											1		0.00409	7.2365	13811	4111.9	11059	8264.3	7657.2	7656.5	7331.3	7065.6	7424	7939.9	12784	3915.3	11511	8196.2
P07237	P07237	12	12	12	Protein disulfide-isomerase	P4HB		1	12	12	12	12	12	12	22.2	22.2	22.2	57.116	508	508	7.41		1	5	2	2	2	1	1	6	3	3	3	0	323.31	380860	213730	379570	417550	381920	395980	409990	367180	404000	436130	353180	203410	389800	414690
P07305	P07305	1	1	1	Histone H1.0;Histone H1.0, N-terminally processed	H1F0		1	1	1	1	1	1	1	4.6	4.6	4.6	20.863	194	194	1	1												0.00018549	20.074	25107	9013	21310	24348	28211	41332	31893	36714	39276	35449	23270	8623.1	22266	24395
P07311	P07311	3	3	3	Acylphosphatase-1	ACYP1		1	3	3	3	3	3	3	28.3	28.3	28.3	11.261	99	99	5				2	1		1						0.00018505	19.889	56665	23705	46625	54116	54734	59470	47187	48722	61490	62356	52497	22615	48745	53691
P07339	P07339	13	13	13	Cathepsin D;Cathepsin D light chain;Cathepsin D heavy chain	CTSD		1	13	13	13	13	13	13	36.2	36.2	36.2	44.552	412	412	7.36	3		10	10	2		2	1	1	1	10	13	0	323.31	845420	412920	888810	926770	859350	1050000	869350	936240	1052400	1130100	784220	393810	908780	920630
P07355;A6NMY6	P07355;A6NMY6	25;15	25;15	25;15	Annexin A2;Putative annexin A2-like protein	ANXA2;ANXA2P2	;	2	25	25	25	25	25	25	62.8	62.8	62.8	38.604	339	339;339	6.31	9	3	35	28	22	11	6	11	25	5	11	20	0	323.31	3573300	1933000	4304500	4369200	4119700	5401100	4994300	4895500	5105800	5551800	3318100	1843700	4361200	4349900
P07384	P07384	16	16	15	Calpain-1 catalytic subunit	CAPN1		1	16	16	15	15	15	15	20.4	20.4	17.8	81.889	714	714	4.62	2	6	2	2	3	1		1	1	2	1		0	202.8	320750	160580	339190	348270	334480	323720	285510	332400	331060	369660	297550	153070	346760	344650
P07437;A6NNZ2	P07437	18;7	18;7	2;0	Tubulin beta chain	TUBB		2	18	18	2	18	18	2	49.5	49.5	9.5	49.67	444	444;444	6.19		12	16	14	12	35	33	15	19	6		4	0	323.31	3153500	1472800	2666400	3288300	3060300	2657100	2267000	2828400	2909600	3014400	2921900	1404500	2780000	3242200
P07550	P07550	1	1	1	Beta-2 adrenergic receptor	ADRB2		1	1	1	1	1	1	1	7	7	7	46.458	413	413	1	1												0	37.34	5244.9	3074.1	7104.1	6131.1	7245.4	6489.5	7599.1	8659.3	8030.2	7333.7	4876.3	2926.8	7155.1	6100.9
P07602	P07602	2	2	2	Prosaposin;Saposin-A;Saposin-B-Val;Saposin-B;Saposin-C;Saposin-D	PSAP		1	2	2	2	2	2	2	1.5	1.5	1.5	58.112	524	524	5.33		2										1	0.00016526	13.165	26791	20568	24638	19696	26627	43642	52345	38431	43230	42199	24834	19442	25487	20782
P07686	P07686	6	6	6	Beta-hexosaminidase subunit beta;Beta-hexosaminidase subunit beta chain B;Beta-hexosaminidase subunit beta chain A	HEXB		1	6	6	6	6	6	6	11.9	11.9	11.9	63.111	556	556	5.56	2		1			2		3	1				0	60.108	192000	74593	183530	179060	177320	206360	162370	173560	193910	200320	177980	71210	188960	177640
P07711	P07711	5	5	5	Cathepsin L1;Cathepsin L1 heavy chain;Cathepsin L1 light chain	CTSL		1	5	5	5	5	5	5	13.2	13.2	13.2	37.564	333	333	5.83	1		1			1	1		2				0	73.733	126160	56066	114180	144000	117970	95429	87846	80418	96644	103710	116930	53591	118180	140980
P07737;CON__P02584	P07737	6;2	6;2	6;2	Profilin-1	PFN1		2	6	6	6	6	6	6	42.1	42.1	42.1	15.054	140	140;140	5.16		12	5	2			7				3	3	0	323.31	754070	290240	634960	768760	756070	633880	465330	659730	632140	702520	698730	277560	662660	754960
P07741	P07741	8	8	8	Adenine phosphoribosyltransferase	APRT		1	8	8	8	8	8	8	58.9	58.9	58.9	19.608	180	180	6.6		3	4	2	2	1				3		5	0	183.65	333170	136110	271580	318850	302140	257960	189900	239090	246340	279290	308620	129880	283830	313980
P07814	P07814	24	24	24	Bifunctional glutamate/proline--tRNA ligase;Glutamate--tRNA ligase;Proline--tRNA ligase	EPRS		1	24	24	24	24	24	24	20.1	20.1	20.1	170.59	1512	1512	4.9	6	10	6	7	3	1	2	2	3	4	3	1	0	323.31	644560	282090	542280	663340	631100	545430	466830	505950	566330	629950	597230	269240	565760	653340
P07858	P07858	5	5	5	Cathepsin B;Cathepsin B light chain;Cathepsin B heavy chain	CTSB		1	5	5	5	5	5	5	19.5	19.5	19.5	37.821	339	339	9.1		1	1					1	1		3	3	0	49.671	96434	56499	94331	108330	103000	121360	119040	114650	137380	149330	89429	53763	97131	108090
P07900;Q14568;Q58FG0;Q58FF6	P07900	20;4;2;1	13;0;1;0	13;0;1;0	Heat shock protein HSP 90-alpha	HSP90AA1		4	20	13	13	20	13	13	32	22.1	22.1	84.659	732	732;343;334;505	5.5	4	4	5	9	3	4	3	4	3			5	0	323.31	546960	231170	448400	536430	516750	459550	373610	398890	440290	513070	506700	220590	468800	528960
P07902	P07902	4	4	4	Galactose-1-phosphate uridylyltransferase	GALT		1	4	4	4	4	4	4	15.6	15.6	15.6	43.363	379	379	7.75			1					1	1		1		0	54.279	31549	14629	25100	31648	27852	20493	18805	19342	20027	22056	29219	13945	26296	31114
P07910	P07910	3	3	3	Heterogeneous nuclear ribonucleoproteins C1/C2	HNRNPC		1	3	3	3	3	3	3	8.8	8.8	8.8	33.67	306	306	3.73			8	2					1				0	41.949	221450	102700	207410	240410	239380	304820	272910	257950	317410	318450	205330	98010	214470	239310
P07919;A0A096LP55	P07919	5;1	5;1	5;1	Cytochrome b-c1 complex subunit 6, mitochondrial	UQCRH		2	5	5	5	5	5	5	62.6	62.6	62.6	10.739	91	91;91	6.23	1			7					2		2	1	0	188.73	215710	96064	210270	219860	202740	247460	219920	229330	235790	264180	199980	91647	216170	218250
P07942	P07942	23	23	23	Laminin subunit beta-1	LAMB1		1	23	23	23	23	23	23	21.7	21.7	21.7	198.04	1786	1786	7.3	2	1	1	2	4	4	4		6	2	4	3	0	323.31	344580	160100	334180	374900	361450	319070	281110	278780	327130	351240	319530	152780	344270	369550
P07947	P07947	9	5	2	Tyrosine-protein kinase Yes	YES1		1	9	5	2	9	5	2	15.3	9.4	4.4	60.801	543	543	8.17			1			1				4			0	39.266	68701	34230	71158	72433	71015	83037	73782	78117	87503	86094	63725	32617	72866	72096
P07948;P08631	P07948	5;1	5;1	5;1	Tyrosine-protein kinase Lyn	LYN		2	5	5	5	5	5	5	12.9	12.9	12.9	58.573	512	512;526	8.17					2			1	1	1		1	0	53.577	53695	33755	57858	57758	52704	63605	62047	57602	63489	65132	49811	32075	59009	57823
P07954	P07954	5	5	5	Fumarate hydratase, mitochondrial	FH		1	5	5	5	5	5	5	13.5	13.5	13.5	54.636	510	510	4.27		8	2	1	1				1			2	0	256.02	175880	80391	190240	189510	193610	209580	187350	196180	212640	240240	163200	76722	194200	187890
P07992	P07992	1	1	1	DNA excision repair protein ERCC-1	ERCC1		1	1	1	1	1	1	1	7.1	7.1	7.1	32.562	297	297	2		1											0	31.111	0	0	0	0	0	0	0	0	0	0	0	0	0	0
P07996;P35442	P07996	25;2	25;2	4;1	Thrombospondin-1	THBS1		2	25	25	4	25	25	4	29.5	29.5	4.3	129.38	1170	1170;1172	6.53	2	8	4	1	4	1	5	5	3	4	4	4	0	323.31	633980	309830	642700	683110	637970	675520	570530	589050	659120	729890	587970	295400	659090	676640
P08047	P08047	2	2	2	Transcription factor Sp1	SP1		1	2	2	2	2	2	2	7	7	7	80.692	785	785	7		1										1	0	52.252	2492.4	388.56	1846.9	1904.3	1812.8	2978.2	1673.6	3250.6	3002.2	2307.6	2307	372.68	1944.3	1867
P08069	P08069	5	4	4	Insulin-like growth factor 1 receptor;Insulin-like growth factor 1 receptor alpha chain;Insulin-like growth factor 1 receptor beta chain	IGF1R		1	5	4	4	5	4	4	4.4	3.7	3.7	154.79	1367	1367	6.4				2		1			2				0	33.176	34312	17617	36429	36724	35836	43335	37038	40895	45901	47298	31832	16784	37231	36598
P08123	P08123	1	1	1	Collagen alpha-2(I) chain	COL1A2		1	1	1	1	1	1	1	1.2	1.2	1.2	129.31	1366	1366	10										1			0.0039133	7.7821	4002.7	1826.2	3649.6	4234	2817	3917.9	2929.5	2718.2	3779	4444.2	3708.1	1742.6	3761.1	4181.9
P08133	P08133	19	19	19	Annexin A6	ANXA6		1	19	19	19	19	19	19	25.6	25.6	25.6	75.872	673	673	4.66	6	6	1	13	3	2	2	2	1	4		1	0	323.31	569410	284180	659660	675870	634510	738660	528850	595940	608240	660820	528580	271280	670040	669740
P08134	P08134	3	3	1	Rho-related GTP-binding protein RhoC	RHOC		1	3	3	1	3	3	1	15	15	6.2	22.006	193	193	5		3	1			2	2			1			0	323.31	230850	106170	222340	249500	234510	262630	236120	245980	269310	303120	214040	101330	229080	247080
P08138	P08138	3	3	3	Tumor necrosis factor receptor superfamily member 16	NGFR		1	3	3	3	3	3	3	9.4	9.4	9.4	45.183	427	427	4.33		2							1				0	31.863	17284	8505.9	16899	18517	18628	23639	18664	20561	22208	25562	16029	8108.6	17404	18472
P08174	P08174	8	8	8	Complement decay-accelerating factor	CD55		1	8	8	8	8	8	8	29.9	29.9	29.9	41.4	381	381	3.9	5	4	3	6								3	0	323.31	249280	119810	276480	269220	266810	244910	230650	225670	250740	275920	231330	114260	281650	266040
P08195	P08195	15	15	15	4F2 cell-surface antigen heavy chain	SLC3A2		1	15	15	15	15	15	15	23.7	23.7	23.7	67.993	630	630	5.87		3	6	3	10	5		3	3	1	2	2	0	323.31	593650	291540	621830	672210	603030	481660	435980	442800	496700	550770	550670	278170	635980	660770
P08236	P08236	6	6	6	Beta-glucuronidase	GUSB		1	6	6	6	6	6	6	11.4	11.4	11.4	74.731	651	651	7.25	1	1			2	3				2		3	0	60.179	115510	54028	114830	98706	114180	131560	117720	121970	126530	137240	107110	51378	117930	99126
P08237	P08237	8	6	6	ATP-dependent 6-phosphofructokinase, muscle type	PFKM		1	8	6	6	8	6	6	16.9	14.6	14.6	85.182	780	780	3.86		4	1		1						1		0	132.47	91657	41086	76590	87877	85709	65404	47717	63837	64480	69025	84914	39157	79903	86620
P08238;Q58FF7;Q58FF8	P08238	25;6;3	23;6;3	16;3;1	Heat shock protein HSP 90-beta	HSP90AB1		3	25	23	16	25	23	16	36.7	34.8	24.9	83.263	724	724;597;381	5.8	3	15	14	15	20	3	3	16	6	14	1	5	0	323.31	1500300	655990	1302900	1511000	1466100	1332600	1108500	1215200	1330300	1467200	1390300	625850	1354900	1491200
P08240	P08240	11	11	11	Signal recognition particle receptor subunit alpha	SRPR		1	11	11	11	11	11	11	21.2	21.2	21.2	69.81	638	638	7.26	1	1	1	4	1	6		5			3	5	0	323.31	152820	71273	170640	183910	169500	195990	174510	190090	202020	238020	141830	68122	173830	181760
P08243	P08243	7	7	7	Asparagine synthetase [glutamine-hydrolyzing]	ASNS		1	7	7	7	7	7	7	15.7	15.7	15.7	64.369	561	561	3.88	1	3	5	2	1	4	1						0	123.93	371450	160830	310670	407290	359740	260960	210970	224340	245820	310830	344160	153690	324260	398680
P08294	P08294	4	4	4	Extracellular superoxide dismutase [Cu-Zn]	SOD3		1	4	4	4	4	4	4	27.1	27.1	27.1	25.851	240	240	3.8	3				1						1		0	39.646	60866	27791	54309	61623	62956	57726	48950	54001	57742	62921	56417	26500	56379	60955
P08397	P08397	3	3	3	Porphobilinogen deaminase	HMBS		1	3	3	3	3	3	3	14.4	14.4	14.4	39.33	361	361	5.67		1					1	1					0	23.141	30995	13408	24301	34730	29494	29952	20340	22170	28054	31620	28709	12818	25531	34156
P08559;P29803	P08559	16;5	16;5	16;5	Pyruvate dehydrogenase E1 component subunit alpha, somatic form, mitochondrial	PDHA1		2	16	16	16	16	16	16	37.9	37.9	37.9	43.295	390	390;388	5.59	1	5	5	6	7	7	8	1		3		3	0	323.31	572000	293940	605400	605370	574650	704080	669350	669780	685910	761800	530600	279970	618550	603270
P08571	P08571	6	6	6	Monocyte differentiation antigen CD14;Monocyte differentiation antigen CD14, urinary form;Monocyte differentiation antigen CD14, membrane-bound form	CD14		1	6	6	6	6	6	6	29.1	29.1	29.1	40.076	375	375	7.9			2			2				5	1		0	140.42	49576	19230	46221	48705	50698	77164	62033	68591	71192	74052	45960	18359	47772	48743
P08572	P08572	5	5	5	Collagen alpha-2(IV) chain;Canstatin	COL4A2		1	5	5	5	5	5	5	5.1	5.1	5.1	167.55	1712	1712	6.22			4				1	1	1	2			0	67.21	72716	32243	68995	75198	72408	81171	71422	79476	86321	91679	67414	30746	71164	74530
P08574	P08574	7	7	7	Cytochrome c1, heme protein, mitochondrial	CYC1		1	7	7	7	7	7	7	24.3	24.3	24.3	35.422	325	325	6.56	3		2	2	3					4	2	2	0	264.2	187400	81676	190980	210300	177450	225500	198350	200790	220070	229820	173790	78073	195600	207880
P08579	P08579	2	2	2	U2 small nuclear ribonucleoprotein B	SNRPB2		1	2	2	2	2	2	2	14.7	14.7	14.7	25.486	225	225	6.33						2	1						0	84.797	23525	8802.2	17352	22094	22446	27719	25865	24857	24787	28962	21785	8410.3	18355	21947
P08581	P08581	17	17	16	Hepatocyte growth factor receptor	MET		1	17	17	16	17	17	16	16.3	16.3	15.8	155.54	1390	1390	4.6	5	2	1	3	4		2				2	1	0	323.31	275960	145350	285590	310840	277430	235390	212320	211410	248570	264830	255960	138520	292350	306480
P08582	P08582	17	17	17	Melanotransferrin	MFI2		1	17	17	17	17	17	17	32.8	32.8	32.8	80.214	738	738	5.74	2	6	5	2	2	5	4		1	3	3	2	0	323.31	443440	221140	481610	485750	499050	569060	472820	483200	596030	686860	411500	210840	491810	483270
P08621	P08621	12	12	12	U1 small nuclear ribonucleoprotein 70 kDa	SNRNP70		1	12	12	12	12	12	12	26.1	26.1	26.1	51.556	437	437	6.41			5	1	2	4	3	3		2	1	1	0	96.388	115300	46000	98669	116610	123810	175640	145320	146320	163330	176790	106860	43930	102920	116480
P08648	P08648	12	12	12	Integrin alpha-5;Integrin alpha-5 heavy chain;Integrin alpha-5 light chain	ITGA5		1	12	12	12	12	12	12	15.2	15.2	15.2	114.54	1049	1049	5.1	4		1	5	4	1	2				1	2	0	190.15	246920	115280	246500	264360	238460	309210	260720	260600	303360	320950	228960	109990	252980	262680
P08651	P08651	5	5	4	Nuclear factor 1 C-type	NFIC		1	5	5	4	5	5	4	16.9	16.9	14.8	55.674	508	508	3	3	1								1			0	323.31	52199	23335	43576	54129	55840	59656	50619	65635	57408	59815	48373	22267	45570	53685
P08670;P17661;P41219;Q16352;P07196;P07197	P08670	50;5;4;1;1;1	50;5;4;1;1;1	46;2;2;0;0;0	Vimentin	VIM		6	50	50	46	50	50	46	74	74	70.2	53.651	466	466;470;470;499;543;916	7.3	49	21	18	25	9	50	27	25	59	48	34	64	0	323.31	5285900	2857500	5663000	6403400	5849800	6814300	6887100	6999400	7646000	8205500	4904600	2725100	5788100	6351000
P08708	P08708	1	1	1	40S ribosomal protein S17	RPS17		1	1	1	1	1	1	1	5.9	5.9	5.9	15.55	135	135	7							1						0.004071	7.1647	13256	2612	11763	12145	11871	13731	12243	11245	13170	16338	12283	2532.5	12191	11893
P08754	P08754	7	5	5	Guanine nucleotide-binding protein G(k) subunit alpha	GNAI3		1	7	5	5	7	5	5	20.6	14.7	14.7	40.532	354	354	6.7	2			1	2		1			2		2	0	274.84	101110	44789	117670	121510	115490	143540	124350	122770	149350	159360	93870	42855	119520	120270
P08758	P08758	12	12	12	Annexin A5	ANXA5		1	12	12	12	12	12	12	41.2	41.2	41.2	35.936	320	320	7.86	2		7		4	1	2	4	9	13	5	2	0	323.31	862970	371170	803850	856460	811400	935580	635160	711250	710360	788990	799900	354130	829820	849350
P08842	P08842	6	6	6	Steryl-sulfatase	STS		1	6	6	6	6	6	6	9.6	9.6	9.6	65.492	583	583	5.86		1	1	1		2				2			0	60.921	112190	46214	122540	107980	108260	134610	110170	112270	129010	156760	104080	44104	124810	107440
P08865	P08865	8	8	8	40S ribosomal protein SA	RPSA		1	8	8	8	8	8	8	38.3	38.3	38.3	32.854	295	295	7			2	4	5	1	4	4	5	3	2		0	323.31	340060	152960	333790	378170	372340	421270	331100	352400	408940	452160	315380	146110	343720	374550
P08962	P08962	2	2	2	CD63 antigen	CD63		1	2	2	2	2	2	2	8.4	8.4	8.4	25.636	238	238	6.2	2				1							2	0	56.398	124260	93891	153760	85179	145330	148230	124220	109170	137800	146730	115410	88721	155500	89233
P09001	P09001	3	3	3	39S ribosomal protein L3, mitochondrial	MRPL3		1	3	3	3	3	3	3	6.9	6.9	6.9	38.632	348	348	5.5		1	1			2	1		1				0	66.274	93783	46272	97141	97043	96012	115800	105610	110520	114880	131930	86989	44087	99458	96723
P09012	P09012	2	2	2	U1 small nuclear ribonucleoprotein A	SNRPA		1	2	2	2	2	2	2	13.8	13.8	13.8	31.279	282	282	2.8		3	1		1								0	86.104	149800	53339	114590	140410	143520	148630	118340	150330	148820	149580	138740	51007	120730	138670
Q9UKI9;P09086;P14859	Q9UKI9;P09086;P14859	1;1;1	1;1;1	1;1;1	POU domain, class 2, transcription factor 3;POU domain, class 2, transcription factor 2;POU domain, class 2, transcription factor 1	POU2F3;POU2F2;POU2F1	;;	3	1	1	1	1	1	1	3	3	3	47.432	436	436;479;743	12												1	0.00079014	10.731	3019.3	1691.9	2743.9	3316.6	3122.9	4263.8	2679.4	4095.1	3452.9	3979.5	2798.8	1610.4	2843.4	3319.5
P09104	P09104	6	5	5	Gamma-enolase	ENO2		1	6	5	5	6	5	5	18.9	14.7	14.7	47.268	434	434	2.12	3	2	2	1									0	185.76	215050	85452	161200	193810	184850	130480	93722	112680	123460	143940	199120	81512	169910	190400
P09110	P09110	12	12	12	3-ketoacyl-CoA thiolase, peroxisomal	ACAA1		1	12	12	12	12	12	12	47.2	47.2	47.2	44.292	424	424	6.14		4	4	1	5	3	2	2		2	5		0	323.31	356810	167300	369880	401450	369620	413190	373140	402770	411600	452720	330970	159730	378740	397120
P09132	P09132	1	1	1	Signal recognition particle 19 kDa protein	SRP19		1	1	1	1	1	1	1	9.7	9.7	9.7	16.156	144	144	6						2							0.0040111	8.6699	14068	6512.5	10894	12887	14111	12660	9860	10149	13244	14437	13031	6199.8	11471	12803
P09211	P09211	5	5	5	Glutathione S-transferase P	GSTP1		1	5	5	5	5	5	5	25.7	25.7	25.7	23.356	210	210	6.2	2			2	4	5			6	1			0	323.31	464260	166340	366110	459710	443960	353040	250130	318390	334540	352050	430030	159210	384420	450420
P09228	P09228	3	1	1	Cystatin-SA	CST2		1	3	1	1	3	1	1	17	10.6	10.6	16.445	141	141	8								1					0.00016734	13.743	2096.6	731.61	1751.8	1683.9	2005.2	2015.9	1600.1	2071.3	1667.5	2575.8	1942.5	698.04	1828.3	1674.2
P09234	P09234	1	1	1	U1 small nuclear ribonucleoprotein C	SNRPC		1	1	1	1	1	1	1	11.3	11.3	11.3	17.394	159	159	5.5				2	1				1				0	121.35	38535	12221	28148	43601	41198	42386	34292	34832	44941	52644	35691	11762	29876	42710
P09382	P09382	7	7	7	Galectin-1	LGALS1		1	7	7	7	7	7	7	58.5	58.5	58.5	14.716	135	135	7.12	5	1		2		3	5	3	4	6	1	3	0	171.44	260520	128790	270570	281120	251510	323960	320570	262850	325300	364000	241620	122770	276730	279560
P09417	P09417	3	3	3	Dihydropteridine reductase	QDPR		1	3	3	3	3	3	3	20.9	20.9	20.9	25.789	244	244	1.33	2	1											0.00018577	20.157	17787	12152	18850	22072	23134	24226	20768	23809	28075	29619	16510	11556	19336	22050
P09467;O00757	P09467	4;1	4;1	4;1	Fructose-1,6-bisphosphatase 1	FBP1		2	4	4	4	4	4	4	13.3	13.3	13.3	36.842	338	338;339	5.67		2				2	1				1		0	34.626	110420	47713	96025	104560	103750	95162	80687	87590	94510	101670	102320	45489	99784	103390
P09471	P09471	6	6	6	Guanine nucleotide-binding protein G(o) subunit alpha	GNAO1		1	6	6	6	6	6	6	22.6	22.6	22.6	40.05	354	354	6.08		3		1	1		6				2		0	198.73	151200	76126	162540	154350	161180	194510	174640	177980	193840	202370	140290	72495	166000	154230
P09488	P09488	3	3	1	Glutathione S-transferase Mu 1	GSTM1		1	3	3	1	3	3	1	15.6	15.6	4.6	25.712	218	218	5.8				2	2						1		0	87.487	70720	33131	64721	89266	72585	54393	41053	43761	57375	63417	65557	31696	67014	87183
P09493	P09493	7	3	2	Tropomyosin alpha-1 chain	TPM1		1	7	3	2	7	3	2	14.8	9.9	4.9	32.708	284	284	5.75				1	1		2						0	24.564	31926	13494	25729	26671	33298	31846	29871	32759	29660	30530	29580	12846	26994	26631
P09496	P09496	4	4	4	Clathrin light chain A	CLTA		1	4	4	4	4	4	4	13.7	13.7	13.7	27.076	248	248	2.67	2	5				2							0	42.463	254140	109900	238310	246350	239980	282450	241310	259990	288940	299910	235570	104810	245880	244810
P09497	P09497	2	2	2	Clathrin light chain B	CLTB		1	2	2	2	2	2	2	7.4	7.4	7.4	25.19	229	229	7.5			2									2	0	21.738	44349	19014	41319	45275	42632	53778	46361	47600	54846	61053	41110	18152	42668	44963
P09525	P09525	14	14	14	Annexin A4	ANXA4		1	14	14	14	14	14	14	42.3	42.3	42.3	35.882	319	319	6.09	3		2	6	4	2	6	2	2	1	4		0	323.31	617800	302440	840090	732350	686830	805910	468520	604170	555580	591460	574080	288800	843410	725500
P09543	P09543	8	8	8	2,3-cyclic-nucleotide 3-phosphodiesterase	CNP		1	8	8	8	8	8	8	14.7	14.7	14.7	47.578	421	421	5.92	2			2		2	3	2	2				0	323.31	147300	71650	146060	152690	144450	186860	165210	174640	186800	209550	136590	68282	150020	152220
P09601	P09601	3	3	3	Heme oxygenase 1	HMOX1		1	3	3	3	3	3	3	12.8	12.8	12.8	32.818	288	288	8		1								1		1	0	41.087	33620	16878	34502	33579	34988	43170	37462	39522	41472	47734	31184	16068	35362	33593
P09603	P09603	9	9	9	Macrophage colony-stimulating factor 1;Processed macrophage colony-stimulating factor 1	CSF1		1	9	9	9	9	9	9	22.4	22.4	22.4	60.179	554	554	7.2		1		2	1	3		3	1	2	2		0	323.31	150710	74133	160090	162210	148680	161160	155750	160180	161840	186960	139800	70676	163480	160720
P09619	P09619	1	1	1	Platelet-derived growth factor receptor beta	PDGFRB		1	1	1	1	1	1	1	0.9	0.9	0.9	123.97	1106	1106	9									1				0.0045597	6.7572	2090.9	1669.7	2649.9	2636.5	2696	2553.6	2376.6	3088.3	3061.7	2833.5	1942.7	1585.1	2679	2639.2
P09622	P09622	6	6	6	Dihydrolipoyl dehydrogenase, mitochondrial	DLD		1	6	6	6	6	6	6	16.5	16.5	16.5	54.177	509	509	6.35			3		7	3	1	3			2	1	0	160.58	360070	207480	465730	329410	414190	539770	404100	382770	515570	619840	334500	196980	469400	334810
P09651;Q32P51	P09651	12;5	11;4	11;4	Heterogeneous nuclear ribonucleoprotein A1;Heterogeneous nuclear ribonucleoprotein A1, N-terminally processed	HNRNPA1		2	12	11	11	12	11	11	43.8	41.4	41.4	38.746	372	372;320	6.15		13	3	1	1	1	6	4		7	2	3	0	323.31	504410	229880	429680	570140	571950	772650	690990	639930	734670	821030	467530	219580	448880	567840
P09661	P09661	10	10	10	U2 small nuclear ribonucleoprotein A	SNRPA1		1	10	10	10	10	10	10	37.6	37.6	37.6	28.415	255	255	5.5	2	2	2	3	3	4					1	3	0	239.92	251510	101620	239680	298110	283150	326110	254150	279910	321320	324820	233230	97363	247590	293970
P09668	P09668	2	2	2	Pro-cathepsin H;Cathepsin H mini chain;Cathepsin H;Cathepsin H heavy chain;Cathepsin H light chain	CTSH		1	2	2	2	2	2	2	8.4	8.4	8.4	37.393	335	335	4		2						1					0.00016258	12.532	18754	13183	21122	23913	19331	22916	19752	19457	25883	25079	17404	12536	21480	23812
P09669	P09669	1	1	1	Cytochrome c oxidase subunit 6C	COX6C		1	1	1	1	1	1	1	9.3	9.3	9.3	8.7813	75	75	9.33									2	1			0.0046888	6.7005	49459	30702	51888	39694	52090	60913	52548	55496	56101	60282	45881	29089	53089	40597
P09758	P09758	9	9	9	Tumor-associated calcium signal transducer 2	TACSTD2		1	9	9	9	9	9	9	33.1	33.1	33.1	35.709	323	323	7.89	2	2		1		1		3	1	2	3	4	0	175.1	234880	113480	247520	248000	237140	238410	218490	219520	246470	261240	217880	108190	253010	245560
P09874	P09874	7	7	7	Poly [ADP-ribose] polymerase 1	PARP1		1	7	7	7	7	7	7	9.9	9.9	9.9	113.08	1014	1014	5.91	2	1		1	2	2					1	2	0	224.52	139290	65064	119790	159080	146750	163570	127050	172120	161200	178400	129090	62133	124780	157290
P09884	P09884	5	5	5	DNA polymerase alpha catalytic subunit	POLA1		1	5	5	5	5	5	5	6.1	6.1	6.1	165.91	1462	1462	7.83					2	1		1			1	1	0	30.283	16968	8073.6	14803	17651	20711	21185	15962	20736	21953	21119	15728	7690.1	15448	17575
P09913	P09913	7	7	7	Interferon-induced protein with tetratricopeptide repeats 2	IFIT2		1	7	7	7	7	7	7	18.9	18.9	18.9	54.632	472	472	8					1	3		2		3	1		0	114.71	69075	26471	51321	61601	58476	63187	52448	57438	63260	66971	63953	25244	54134	60981
P09914	P09914	6	6	6	Interferon-induced protein with tetratricopeptide repeats 1	IFIT1		1	6	6	6	6	6	6	16.5	16.5	16.5	55.36	478	478	6.86		1	1			2		1			1	1	0	160.21	201170	96101	203810	274700	245900	244810	201620	196400	240110	289870	186650	92043	209660	269740
P09917	P09917	1	1	1	Arachidonate 5-lipoxygenase	ALOX5		1	1	1	1	1	1	1	2.2	2.2	2.2	77.982	674	674	7							2						0	65.113	16337	6385.8	18644	17983	19207	16217	12416	13991	13963	15642	15166	6114.4	18975	17668
P09958	P09958	3	3	3	Furin	FURIN		1	3	3	3	3	3	3	6	6	6	86.677	794	794	8.33							1	1		1			0.00017718	17.073	11792	6040.1	13727	11688	12681	17606	16539	18061	17662	19152	10946	5748.4	13931	11763
P09960	P09960	11	11	11	Leukotriene A-4 hydrolase	LTA4H		1	11	11	11	11	11	11	21.4	21.4	21.4	69.284	611	611	5.62	5			2		2		2	1	4			0	151.25	158620	70062	145680	175600	169110	153410	118860	132640	146790	162980	147050	66942	150880	172880
P09972	P09972	8	8	8	Fructose-bisphosphate aldolase C	ALDOC		1	8	8	8	8	8	8	29.4	29.4	29.4	39.455	364	364	5.54		5	4	4	3	2			1		1	4	0	323.31	382940	172950	344160	410040	402240	345960	295870	336820	339950	373040	354970	165100	357120	403800
P0C0L5;P0C0L4	P0C0L5;P0C0L4	13;12	13;12	12;11	Complement C4-B;Complement C4 beta chain;Complement C4-B alpha chain;C4a anaphylatoxin;C4b-B;C4d-B;Complement C4 gamma chain;Complement C4-A;Complement C4 beta chain;Complement C4-A alpha chain;C4a anaphylatoxin;C4b-A;C4d-A;Complement C4 gamma chain	C4B;C4A	;	2	13	13	12	13	13	12	11.8	11.8	11.4	192.75	1744	1744;1744	5.81	2	1	3	1	1		3		3		1	1	0	143.52	178000	85785	175830	192860	190780	193940	163030	167170	181970	185670	165080	81812	180850	191000
Q71UI9;P0C0S5	Q71UI9;P0C0S5	3;3	1;1	1;1	Histone H2A.V;Histone H2A.Z	H2AFV;H2AFZ	;	2	3	1	1	3	1	1	20.3	7.8	7.8	13.509	128	128;128	8								1					0.0039497	7.2666	4675.8	7828.6	4689.5	4352.1	4153.4	6069.5	18647	6772	5768	5324.5	4335.1	7379.5	4805.4	4709.3
P0C1Z6	P0C1Z6	1	1	1	TCF3 fusion partner	TFPT		1	1	1	1	1	1	1	4	4	4	28.278	253	253	1	1												0.0041751	6.9739	17986	8412.2	17666	17249	18637	24063	20774	26070	23844	26890	16679	8012.3	18175	17284
P0C2W1	P0C2W1	3	3	3	F-box/SPRY domain-containing protein 1	FBXO45		1	3	3	3	3	3	3	19.9	19.9	19.9	30.632	286	286	5.67	1				1						1		0	38.76	15133	6914.3	12598	15645	14518	16386	15815	16435	17180	20076	14021	6595.2	13154	15495
P0C7P0	P0C7P0	1	1	1	CDGSH iron-sulfur domain-containing protein 3, mitochondrial	CISD3		1	1	1	1	1	1	1	10.2	10.2	10.2	14.215	127	127	6.33						2	1						0	21.37	13930	5309.1	14028	13874	13564	15715	16087	16399	16389	16964	12918	5076.4	14387	13729
P0C7U0	P0C7U0	1	1	1	Protein ELFN1	ELFN1		1	1	1	1	1	1	1	0.8	0.8	0.8	90.476	828	828	1	1												0.0087791	6.0036	0	0	0	0	0	0	0	0	0	0	0	0	0	0
P0C7V0	P0C7V0	1	1	1	Putative uncharacterized protein encoded by LINC00271	LINC00271		1	1	1	1	1	1	1	3	3	3	29.146	271	271	9.5									1	1			0.0041649	6.9255	6502.1	2962.7	6466	6999.6	6342.2	8950.8	9523.6	9113.4	8872.4	11408	6029.2	2827.9	6639.2	6967.5
P0CG12	P0CG12	1	1	1	Chromosome transmission fidelity protein 8 homolog isoform 2	CHTF8		1	1	1	1	1	1	1	2.7	2.7	2.7	51.391	524	524	11											1		0.0039914	8.4223	7604.3	1994.9	4982.4	9060.1	8114.8	5566.6	5211.5	6342.3	6470	8364.9	7040.5	1932.8	5359.4	8766.4
P0CG30;P0CG29	P0CG30;P0CG29	2;2	2;2	2;2	Glutathione S-transferase theta-2B;Glutathione S-transferase theta-2	GSTT2B;GSTT2	;	2	2	2	2	2	2	2	11.5	11.5	11.5	27.507	244	244;244	8.5						1					1		0.00016244	12.494	15299	6159.7	13329	14693	15209	17293	14592	15486	16648	18200	14178	5880.5	13861	14587
P0CK96	P0CK96	1	1	1	Solute carrier family 35 member E2B	SLC35E2B		1	1	1	1	1	1	1	3.7	3.7	3.7	43.777	405	405	10										1			0.0061367	6.2972	4530.5	3769.3	3033.8	4989.8	4094.2	4004.3	9775.7	5648.3	4605.1	5251.3	4193.5	3572.1	3243.3	5012.9
P0DI82;P0DI81	P0DI82;P0DI81	1;1	1;1	1;1	Trafficking protein particle complex subunit 2B;Trafficking protein particle complex subunit 2	TRAPPC2B;TRAPPC2	;	2	1	1	1	1	1	1	5.7	5.7	5.7	16.445	140	140;140	4				1									0.0040816	7.1976	4777.6	2492.3	4837.7	4892.6	4878.6	4457.4	3601.2	4342.6	4713	4341.4	4431	2372.4	4962.7	4854.1
P0DJ93	P0DJ93	1	1	1	Small integral membrane protein 13	SMIM13		1	1	1	1	1	1	1	33	33	33	10.351	91	91	2		1											0	112.92	1197.7	587.42	1716.9	1524.4	2064.2	1987.4	1332.6	903.23	1818.4	2085.2	1114.7	561.59	1728.6	1514.8
P0DJI8;P0DJI9	P0DJI8;P0DJI9	2;1	2;1	2;1	Serum amyloid A-1 protein;Amyloid protein A;Serum amyloid protein A(2-104);Serum amyloid protein A(3-104);Serum amyloid protein A(2-103);Serum amyloid protein A(2-102);Serum amyloid protein A(4-101);Serum amyloid A-2 protein	SAA1;SAA2	;	2	2	2	2	2	2	2	27.9	27.9	27.9	13.532	122	122;122	3.67			2		1								0	154.94	19579	8640.6	18651	14253	15007	69474	51759	61339	57843	63307	18143	8207	19164	15539
Q01105;P0DME0	Q01105;P0DME0	2;2	2;2	2;2	Protein SET;Protein SETSIP	SET;SETSIP	;	2	2	2	2	2	2	2	10.7	10.7	10.7	33.488	290	290;302	7		1										1	0.00018539	20.008	28118	14446	24081	25521	25656	29035	26836	27803	26886	26991	26052	13732	25050	25543
P50226;P50225;P0DMN0;P0DMM9	P50226;P50225;P0DMN0;P0DMM9	2;2;2;2	2;2;2;2	2;2;2;2	Sulfotransferase 1A2;Sulfotransferase 1A1;Sulfotransferase 1A4;Sulfotransferase 1A3	SULT1A2;SULT1A1;SULT1A4;SULT1A3	;;;	4	2	2	2	2	2	2	5.8	5.8	5.8	34.309	295	295;295;295;295	7.33			1						1	1			0.00032051	11.961	17905	7907.9	15423	16204	17954	18016	13259	17319	18602	18158	16593	7531.9	16059	16131
P0DMV9;P0DMV8;P34931	P0DMV9;P0DMV8;P34931	16;16;8	15;15;7	9;9;4	Heat shock 70 kDa protein 1B;Heat shock 70 kDa protein 1A;Heat shock 70 kDa protein 1-like	HSPA1B;HSPA1A;HSPA1L	;;	3	16	15	9	16	15	9	28.1	27	17	70.051	641	641;641;641	6.33		5		5	4	8		2		6	1	2	0	323.31	613110	287470	561550	644190	597010	591820	480680	529030	588930	651580	568290	274150	580930	636750
P0DMW3	P0DMW3	1	1	1				1	1	1	1	1	1	1	17.6	17.6	17.6	7.3906	68	68	1	1												0.0041829	7.0123	8570.3	3197.2	8311.6	9827.3	8148.7	10969	9212.2	9834.3	11372	12742	7945.6	3066.8	8550.1	9686.4
P0DN76;Q01081;Q8WU68	P0DN76;Q01081	5;5;2	5;5;2	5;5;2	Splicing factor U2AF 35 kDa subunit	U2AF1	;	3	5	5	5	5	5	5	25.8	25.8	25.8	27.872	240	240;240;220	7.09	4							1		2	2	2	0	302.19	162610	62616	128020	184250	170660	196150	154620	175750	196600	207500	150650	60007	134670	181550
P0DP25;P0DP24;P0DP23;P27482;P02585	P0DP25;P0DP24;P0DP23	10;10;10;1;1	10;10;10;1;1	10;10;10;1;1			;;	5	10	10	10	10	10	10	53	53	53	16.837	149	149;149;149;149;160	5.8	1	1	2	2	3	1	1		2			2	0	263.25	246060	153160	169640	172240	180930	166650	288150	194320	255060	289630	227700	144950	180100	175110
P0DP91;Q8N328	P0DP91;Q8N328	4;2	4;2	2;2	PiggyBac transposable element-derived protein 3	PGBD3	;	2	4	4	2	4	4	2	6.3	6.3	3.3	119.49	1061	1061;593	4.75		2					1	1					0	65.977	52610	24430	48913	57286	62226	59099	53096	60751	57269	62326	48788	23316	50693	56706
P0DPB6;P0DPB5	P0DPB6;P0DPB5	2;1	2;1	2;1			;	2	2	2	2	2	2	2	15	15	15	15.237	133	133;122	9.67							1				2		0.00017553	16.434	36096	16137	32936	35665	35530	37069	34143	41363	36889	38691	33457	15387	34090	35367
P10109	P10109	4	4	4	Adrenodoxin, mitochondrial	FDX1		1	4	4	4	4	4	4	16.8	16.8	16.8	19.393	184	184	5.6		1			1		3						0	27.859	36850	16032	33407	31478	31566	39478	38225	37331	39197	41632	34147	15260	34529	31481
P10114	P10114	4	2	2	Ras-related protein Rap-2a	RAP2A		1	4	2	2	4	2	2	34.4	14.8	14.8	20.615	183	183	8.5						1					1		0	70.262	8890.4	3477.7	8823.9	8668.7	9109.5	11492	10776	11334	11272	12129	8244.6	3322.5	9068.2	8626.8
P10155	P10155	6	6	6	60 kDa SS-A/Ro ribonucleoprotein	TROVE2		1	6	6	6	6	6	6	15.1	15.1	15.1	60.67	538	538	8.22				2			2		1	2	1	1	0	110.34	83163	36342	66577	72815	71838	68321	52128	59805	58089	65055	77020	34597	69681	72242
P10253	P10253	13	13	13	Lysosomal alpha-glucosidase;76 kDa lysosomal alpha-glucosidase;70 kDa lysosomal alpha-glucosidase	GAA		1	13	13	13	13	13	13	18.1	18.1	18.1	105.32	952	952	6.91	1	1	2	2		5	1	1	3	4	1	1	0	182.65	158340	71093	166970	169700	165160	179150	155310	175360	178580	191650	146880	67856	170740	168000
P10301	P10301	7	7	5	Ras-related protein R-Ras	RRAS		1	7	7	5	7	7	5	29.8	29.8	27.5	23.48	218	218	7.36				4	4		5		9	2		1	0	323.31	382850	184740	407490	430370	396040	477210	425040	540100	469810	484650	355170	176290	416320	426860
P10321	P10321	10	1	1	HLA class I histocompatibility antigen, Cw-7 alpha chain	HLA-C		1	10	1	1	10	1	1	32.5	4.4	4.4	40.648	366	366	3.57	1		3	1	1	1							0	54.351	4774.6	1000.4	4866.6	5377.6	4315.5	3519.8	3073	3026.7	1966.3	4973.6	4427.3	961.99	4981.1	5197
P10398	P10398	8	8	8	Serine/threonine-protein kinase A-Raf	ARAF		1	8	8	8	8	8	8	16.5	16.5	16.5	67.585	606	606	5.7	2				2	2	2	1			1		0	148.69	100730	43853	90973	105470	94617	88935	68504	80648	91895	95136	93352	41868	94186	103860
P10415	P10415	3	3	2	Apoptosis regulator Bcl-2	BCL2		1	3	3	2	3	3	2	22.6	22.6	19.7	26.266	239	239	5.67					2		1						0	22.633	33185	16449	36589	39415	33700	34081	29843	31077	39151	40827	30790	15699	37264	38841
P10515	P10515	7	7	7	Dihydrolipoyllysine-residue acetyltransferase component of pyruvate dehydrogenase complex, mitochondrial	DLAT		1	7	7	7	7	7	7	13.6	13.6	13.6	68.996	647	647	7.11		4			5	1			3	1	1	4	0	323.31	154960	104830	159600	160490	146300	247590	248140	225720	246810	258440	143700	99489	163300	162990
P10586	P10586	45	45	39	Receptor-type tyrosine-protein phosphatase F	PTPRF		1	45	45	39	45	45	39	30.4	30.4	26.7	212.88	1907	1907	6.69	6	6	6	8	5		9	3	10	4	3	11	0	323.31	837610	396600	853160	928800	834420	799590	697010	708150	815110	903690	776820	378500	874440	915730
P10588	P10588	4	4	4	Nuclear receptor subfamily 2 group F member 6	NR2F6		1	4	4	4	4	4	4	14.9	14.9	14.9	42.979	404	404	6.5		2								1		1	0	55.097	34878	15450	27615	34057	33165	47256	38116	49492	45200	48668	32307	14731	28981	34051
P10599	P10599	1	1	1	Thioredoxin	TXN		1	1	1	1	1	1	1	8.6	8.6	8.6	11.737	105	105	5.25					6	2							0.0039484	8.0144	20322	10580	16591	20147	18383	17294	13325	15352	16042	18366	18824	10066	17342	19983
P10606	P10606	2	2	2	Cytochrome c oxidase subunit 5B, mitochondrial	COX5B		1	2	2	2	2	2	2	21.7	21.7	21.7	13.696	129	129	5.83		2					1	3					0	66.203	38748	16287	37963	39848	39550	41082	30692	35660	38692	43374	35930	15555	39057	39401
P10619	P10619	5	5	5	Lysosomal protective protein;Lysosomal protective protein 32 kDa chain;Lysosomal protective protein 20 kDa chain	CTSA		1	5	5	5	5	5	5	17.1	17.1	17.1	54.465	480	480	4	2	4	2		3					1	1		0	213.5	150040	71753	148600	156930	166490	228930	208520	245670	217550	222690	139160	68406	152930	157190
P10620	P10620	2	2	2	Microsomal glutathione S-transferase 1	MGST1		1	2	2	2	2	2	2	18.1	18.1	18.1	17.598	155	155	7.54						3		10					0	86.346	58803	30945	67361	69322	65168	70782	58184	58467	72950	81008	54582	29508	68477	68687
P10644	P10644	10	10	9	cAMP-dependent protein kinase type I-alpha regulatory subunit;cAMP-dependent protein kinase type I-alpha regulatory subunit, N-terminally processed	PRKAR1A		1	10	10	9	10	10	9	29.7	29.7	27.6	42.981	381	381	5.85		1	4	1		3		1		2		1	0	323.31	190390	85002	186610	208060	189840	155340	137590	152320	159380	182730	176540	81183	191920	204350
P10646	P10646	2	2	2	Tissue factor pathway inhibitor	TFPI		1	2	2	2	2	2	2	7.9	7.9	7.9	35.015	304	304	9.5									1	1			0.00048054	11.934	5070.2	2766.3	5757.9	6825.2	5030.7	5994.5	4626.8	4917.8	4938.1	6875.8	4705	2642.4	5848.5	6722.9
P10746	P10746	1	1	1	Uroporphyrinogen-III synthase	UROS		1	1	1	1	1	1	1	9.8	9.8	9.8	28.627	265	265	1	1												0	59.699	9426.7	3673.6	10310	10331	10344	8077.4	8062.8	10978	10055	10613	8747.6	3517.4	10518	10122
P10768	P10768	2	2	2	S-formylglutathione hydrolase	ESD		1	2	2	2	2	2	2	16	16	16	31.462	282	282	4	2			1	1				1				0	84.448	12980	5400.5	11074	14747	12681	11129	9641.2	8782	9995.9	11379	12027	5162.3	11483	14448
P10809	P10809	15	15	15	60 kDa heat shock protein, mitochondrial	HSPD1		1	15	15	15	15	15	15	28.3	28.3	28.3	61.054	573	573	6.2	15	4	3	4	3	2		38	9	5	1		0	323.31	939820	450260	1003400	1078200	1089400	1196400	1132600	1174100	1141700	1329500	872100	429840	1026500	1068600
P10909	P10909	6	6	6	Clusterin;Clusterin beta chain;Clusterin alpha chain	CLU		1	6	6	6	6	6	6	18.9	18.9	18.9	52.494	449	449	8.6							1	3	5	1			0	91.543	79440	40091	80180	82490	81436	57146	48086	52478	55021	64653	73676	38187	82278	81304
P11021	P11021	24	24	23	78 kDa glucose-regulated protein	HSPA5		1	24	24	23	24	24	23	39.3	39.3	38.2	72.332	654	654	8.05	14	6	5	4	2	1	3	1	11	8	16	29	0	323.31	1391500	765490	1429800	1515100	1565600	1116600	1043600	1127800	1117500	1213900	1290900	728700	1466900	1496600
P11047	P11047	30	30	30	Laminin subunit gamma-1	LAMC1		1	30	30	30	30	30	30	26.5	26.5	26.5	177.6	1609	1609	6.22	7	3	2	4	3	7	5	2	9	2	5	1	0	323.31	539970	264490	555950	647150	579670	455500	387540	402030	454570	515360	500890	252590	569910	634960
P11117	P11117	8	8	8	Lysosomal acid phosphatase	ACP2		1	8	8	8	8	8	8	21.5	21.5	21.5	48.344	423	423	5.25		1	2		6		2				1		0	153.53	150050	68197	165560	164310	153700	173720	142710	145890	169500	184410	139230	65116	168630	162630
P11137	P11137	3	3	3	Microtubule-associated protein 2	MAP2		1	3	3	3	3	3	3	2.6	2.6	2.6	199.52	1827	1827	9								1	1	1			0	20.651	24718	7750.9	17529	21040	21047	18454	14457	18789	19391	19639	22882	7416.2	18591	20677
P11142	P11142	14	12	9	Heat shock cognate 71 kDa protein	HSPA8		1	14	12	9	14	12	9	32.5	29.4	25.1	70.897	646	646	5.48	11		2	2	7	4	10	4	5	2		1	0	323.31	560290	261880	533760	594790	580500	589200	514700	598930	582070	668590	519490	249790	550670	588700
P11166	P11166	8	8	8	Solute carrier family 2, facilitated glucose transporter member 1	SLC2A1		1	8	8	8	8	8	8	16.9	16.9	16.9	54.083	492	492	5.92	2		1	2	3	1				2	1	1	0	79.142	224380	112520	249770	282790	236270	187460	170190	174980	179450	219950	208220	107510	254300	277010
P11169;Q8TDB8	P11169;Q8TDB8	2;2	2;2	2;2	Solute carrier family 2, facilitated glucose transporter member 3;Solute carrier family 2, facilitated glucose transporter member 14	SLC2A3;SLC2A14	;	2	2	2	2	2	2	2	3.2	3.2	3.2	53.924	496	496;520	3.67			2		1								0.00017422	15.854	48842	24512	58494	58875	53257	45723	36174	39442	42595	47955	45347	23403	59246	57893
P11171	P11171	5	4	4	Protein 4.1	EPB41		1	5	4	4	5	4	4	7.1	5.3	5.3	97.016	864	864	7.5				1			1	1			1		0	111.68	22909	11184	19682	22820	21735	29293	29055	27476	35072	34261	21227	10652	20480	22811
P11172	P11172	6	6	6	Uridine 5-monophosphate synthase;Orotate phosphoribosyltransferase;Orotidine 5-phosphate decarboxylase	UMPS		1	6	6	6	6	6	6	14.6	14.6	14.6	52.221	480	480	7.33	1	1							1	2		1	0	43.855	78926	35368	65454	71568	78200	61759	56339	70814	61726	70192	73127	33680	68404	70858
P11177	P11177	4	4	4	Pyruvate dehydrogenase E1 component subunit beta, mitochondrial	PDHB		1	4	4	4	4	4	4	15.6	15.6	15.6	39.233	359	359	5.35	1	4		5	5					2	3		0	132.16	280010	151290	304120	337160	292240	344960	308350	341970	366450	372730	259800	144280	310220	334140
P11182	P11182	3	3	3	Lipoamide acyltransferase component of branched-chain alpha-keto acid dehydrogenase complex, mitochondrial	DBT		1	3	3	3	3	3	3	5.4	5.4	5.4	53.486	482	482	5.4	1	1				1			2				0	26.17	55092	26939	56047	57567	52267	68786	63600	62069	67897	76408	51088	25673	57412	57348
P11216	P11216	19	19	14	Glycogen phosphorylase, brain form	PYGB		1	19	19	14	19	19	14	28.9	28.9	22.9	96.695	843	843	5.44	2	4	4	2	8	10	2	9	2				0	323.31	724950	297270	585790	690300	661910	604200	467340	536180	608740	647820	671510	283660	613030	680970
P11234;P11233	P11234;P11233	2;1	2;1	2;1	Ras-related protein Ral-B;Ras-related protein Ral-A	RALB;RALA	;	2	2	2	2	2	2	2	7.3	7.3	7.3	23.408	206	206;206	6.33				2							1		0.00016639	13.486	80792	38880	83437	56868	71681	97633	82047	87348	92116	97131	74917	36881	85285	58087
P11274	P11274	9	9	9	Breakpoint cluster region protein	BCR		1	9	9	9	9	9	9	8.9	8.9	8.9	142.82	1271	1271	5.3		4		1	1		2			1		1	0	58.161	134900	59482	118840	134140	131150	124460	106420	115280	131500	148270	125020	56734	123400	132600
P11279	P11279	7	7	7	Lysosome-associated membrane glycoprotein 1	LAMP1		1	7	7	7	7	7	7	20.1	20.1	20.1	44.882	417	417	5.26		1		4	10	2				2			0	323.31	194610	94339	222380	229470	202280	139050	114330	122810	131080	133530	180610	90072	225910	224650
P11310	P11310	8	8	8	Medium-chain specific acyl-CoA dehydrogenase, mitochondrial	ACADM		1	8	8	8	8	8	8	19.5	19.5	19.5	46.588	421	421	5.5	3	2		1		1	2	3			2		0	277.37	157250	83941	176180	176740	147620	187180	158820	168880	179580	199860	145890	79981	179020	175590
P11362;P22607	P11362	3;1	3;1	3;1	Fibroblast growth factor receptor 1	FGFR1		2	3	3	3	3	3	3	7.7	7.7	7.7	91.867	822	822;806	8.5						1		2				1	0	84.078	20633	8172.6	21929	24969	23129	14589	12718	14592	15252	18610	19145	7827	22433	24305
P11387;Q969P6	P11387	8;2	8;2	8;2	DNA topoisomerase 1	TOP1		2	8	8	8	8	8	8	11.2	11.2	11.2	90.725	765	765;601	4.1		4	1	1	2	1				1			0	94.394	95818	41662	70220	83525	88787	105230	91402	92147	104230	101010	88723	39669	74264	83491
P11388	P11388	11	7	7	DNA topoisomerase 2-alpha	TOP2A		1	11	7	7	11	7	7	7	4.6	4.6	174.38	1531	1531	8.9					2		2			2	3	1	0	60.594	84880	34136	69126	91943	88049	121130	96207	103700	127750	136490	78645	32657	72437	91313
P11413	P11413	20	20	20	Glucose-6-phosphate 1-dehydrogenase	G6PD		1	20	20	20	20	20	20	41.7	41.7	41.7	59.256	515	515	6.54	4		6	5	7		2		3	7	4	3	0	323.31	650930	296900	519590	623860	578660	472720	365860	408160	512110	512850	602880	282870	544220	615450
P11498	P11498	33	33	33	Pyruvate carboxylase, mitochondrial	PC		1	33	33	33	33	33	33	34	34	34	129.63	1178	1178	6.51	7	8	11	7	4		11	2	4		13	11	0	323.31	1085800	520400	1109200	1169100	1075000	1246000	1087600	1130500	1215100	1352400	1007000	496330	1136500	1159500
P11586	P11586	18	18	18	C-1-tetrahydrofolate synthase, cytoplasmic;Methylenetetrahydrofolate dehydrogenase;Methenyltetrahydrofolate cyclohydrolase;Formyltetrahydrofolate synthetase;C-1-tetrahydrofolate synthase, cytoplasmic, N-terminally processed	MTHFD1		1	18	18	18	18	18	18	22.1	22.1	22.1	101.56	935	935	5.33	1		1	7	5	6	5	2					0	323.31	580360	244040	453500	560550	527750	417430	325780	381810	405420	448190	537500	232840	476210	551420
P11717	P11717	41	41	41	Cation-independent mannose-6-phosphate receptor	IGF2R		1	41	41	41	41	41	41	22	22	22	274.37	2491	2491	6.36	6	7	7	8	2	8	5	8	14	5		7	0	323.31	1260300	666740	1406700	1462100	1328800	1403900	1313800	1367100	1352600	1522800	1169500	635660	1432000	1447500
P11766	P11766	1	1	1	Alcohol dehydrogenase class-3	ADH5		1	1	1	1	1	1	1	2.4	2.4	2.4	39.724	374	374	9									2				0.0041607	6.9172	26811	9385.2	21899	26297	22778	25667	20207	21263	25827	26978	24832	8985.4	22866	25885
P11802;Q96Q40	P11802	4;1	3;0	3;0	Cyclin-dependent kinase 4	CDK4		2	4	3	3	4	3	3	14.9	12.2	12.2	33.729	303	303;435	5	1		1								1		0.00018238	19.049	25590	10451	20305	24387	27539	22137	19590	22321	22271	26202	23710	9973.4	21352	24073
P11908	P11908	4	1	1	Ribose-phosphate pyrophosphokinase 2	PRPS2		1	4	1	1	4	1	1	19.5	5.3	5.3	34.769	318	318	3			1										0.0001675	13.788	22393	12098	25652	26503	26415	19439	14000	13610	16747	21080	20788	11534	26100	26099
P11940;Q9H361;Q4VXU2;Q5JQF8	P11940	19;9;3;1	19;9;3;1	14;7;1;1	Polyadenylate-binding protein 1	PABPC1		4	19	19	14	19	19	14	36.3	36.3	29.4	70.67	636	636;631;614;200	6.26	1	2	3	6	8	3	5		1	4	2	3	0	323.31	427650	189790	423550	475980	454120	538370	444060	457050	537210	593780	396600	181340	435590	471450
P12004	P12004	4	4	4	Proliferating cell nuclear antigen	PCNA		1	4	4	4	4	4	4	13	13	13	28.768	261	261	4.75	2	1	2						2	1			0	33.861	102600	44024	93062	107590	103370	121720	94541	102370	114660	124540	95102	42045	96413	106630
P12074	P12074	1	1	1	Cytochrome c oxidase subunit 6A1, mitochondrial	COX6A1		1	1	1	1	1	1	1	26.6	26.6	26.6	12.155	109	109	8								2					0.00016155	12.321	11553	8459.7	10818	8985.1	8734.6	9760.4	11858	9976.1	6151.2	7276.8	10705	8002.5	11131	9187.9
P12081	P12081	5	2	2	Histidine--tRNA ligase, cytoplasmic	HARS		1	5	2	2	5	2	2	8.4	2.9	2.9	57.41	509	509	3			3										0.00017197	14.91	78044	34228	72555	78772	78523	64583	55611	63670	58188	72548	72349	32657	74991	77625
P12109	P12109	9	9	9	Collagen alpha-1(VI) chain	COL6A1		1	9	9	9	9	9	9	12.6	12.6	12.6	108.53	1028	1028	5.7	2		2		2				3			1	0	91.949	150220	65672	150450	155120	150640	159240	137250	144970	161330	176270	139310	62684	154450	153500
P12110	P12110	6	6	6	Collagen alpha-2(VI) chain	COL6A2		1	6	6	6	6	6	6	6.5	6.5	6.5	108.58	1019	1019	5.67			2	2						2			0	43.487	240750	118420	251640	264050	229970	217210	164710	161340	236250	235790	223290	112930	257200	260450
P12111	P12111	2	2	2	Collagen alpha-3(VI) chain	COL6A3		1	2	2	2	2	2	2	0.6	0.6	0.6	343.67	3177	3177	8.67							2					1	0.00017173	14.833	28963	13360	30583	40257	43289	33255	36647	37310	33286	42313	26893	12809	31463	39424
P12235	P12235	11	2	2	ADP/ATP translocase 1	SLC25A4		1	11	2	2	11	2	2	37.9	6	6	33.064	298	298	3			4										0.00017715	17.067	131920	65668	145250	151930	132780	161080	134680	134660	141770	167380	122400	62660	147930	150540
P12236;Q9H0C2	P12236	13;3	13;3	2;0	ADP/ATP translocase 3;ADP/ATP translocase 3, N-terminally processed	SLC25A6		2	13	13	2	13	13	2	43.3	43.3	5.7	32.866	298	298;315	4.79	2	3	6	10	5	6	8		2				0	323.31	479130	268640	499410	556380	487950	599980	556780	540190	677100	639370	444420	255890	511000	553250
P12268	P12268	4	3	3	Inosine-5-monophosphate dehydrogenase 2	IMPDH2		1	4	3	3	4	3	3	8.4	6.8	6.8	55.804	514	514	7.22						2	5		2				0	55.438	89078	37403	79497	89022	87539	67565	51202	54706	63915	77527	82559	35701	82457	87521
P12270	P12270	39	39	39	Nucleoprotein TPR	TPR		1	39	39	39	39	39	39	17.9	17.9	17.9	267.29	2363	2363	6.66		2	13	4	5	5	22	8	6	5	2	4	0	323.31	819820	337770	765590	887200	820680	981410	858060	916800	986420	1077500	760000	322980	790850	877240
P12277	P12277	7	7	7	Creatine kinase B-type	CKB		1	7	7	7	7	7	7	24.4	24.4	24.4	42.644	381	381	8.64			2		1				2	2	2	2	0	85.963	79670	40362	75627	79577	78541	70956	62637	69852	68813	80128	73860	38418	77990	78904
P12429	P12429	10	10	10	Annexin A3	ANXA3		1	10	10	10	10	10	10	29.1	29.1	29.1	36.375	323	323	5.96			6		8	3		5	5				0	323.31	622540	269440	650240	660010	623320	784500	449560	644110	424310	497030	577440	257340	665050	654970
P12532;P17540	P12532;P17540	1;1	1;1	1;1	Creatine kinase U-type, mitochondrial;Creatine kinase S-type, mitochondrial	CKMT1A;CKMT2	;	2	1	1	1	1	1	1	3.8	3.8	3.8	47.036	417	417;419	6						1							0.0039829	7.3748	4041.7	3514	3565.7	9601.1	4857.4	4768.9	4073.3	4345.5	10811	6513.2	3747.3	3362.7	3715.7	9349
P12644	P12644	4	4	4	Bone morphogenetic protein 4	BMP4		1	4	4	4	4	4	4	17.6	17.6	17.6	46.554	408	408	6.5				2		1						1	0	113.5	32185	14723	32633	38671	35709	31593	28607	31315	30752	35293	29855	14079	33514	37978
P12694	P12694	8	8	8	2-oxoisovalerate dehydrogenase subunit alpha, mitochondrial	BCKDHA		1	8	8	8	8	8	8	19.6	19.6	19.6	50.47	445	445	7.45			1	4					2	1	1	2	0	92.86	120610	58157	119290	116140	117040	130740	117530	123840	124980	128370	111840	55363	122540	115750
P12755	P12755	2	2	2	Ski oncogene	SKI		1	2	2	2	2	2	2	5.4	5.4	5.4	80.004	728	728	5	1						2						0	59.509	14698	5853	14272	15573	16030	23746	18865	28721	24758	25880	13631	5594	14671	15546
P12814;P35609;Q08043	P12814	32;13;7	15;4;2	15;4;2	Alpha-actinin-1	ACTN1		3	32	15	15	32	15	15	34.3	20.1	20.1	103.06	892	892;894;901	5.15	2	1	8	1	2	4	5		2	2			0	323.31	254200	136580	201610	221180	214690	243950	258710	296580	296670	268700	235410	129700	211140	221880
P12830;P22223	P12830	6;1	6;1	6;1	Cadherin-1;E-Cad/CTF1;E-Cad/CTF2;E-Cad/CTF3	CDH1		2	6	6	6	6	6	6	7.3	7.3	7.3	97.455	882	882;829	4.86	3				2					1	1		0	136.83	67467	30570	69984	71182	65649	84878	81584	103140	92718	99227	62573	29173	71594	70740
P12931	P12931	11	10	6	Proto-oncogene tyrosine-protein kinase Src	SRC		1	11	10	6	11	10	6	23.1	21.6	15.7	59.834	536	536	3.43	5	1	4	1			1	1		1			0	117.16	237040	114360	227400	237840	225720	239110	217760	235970	246000	263470	219760	108940	234160	236070
P12955	P12955	10	10	10	Xaa-Pro dipeptidase	PEPD		1	10	10	10	10	10	10	23.1	23.1	23.1	54.548	493	493	6.93		2	2		1		3	2			3	1	0	185.41	257400	110760	206240	238690	232270	179540	135390	156700	171960	194790	238420	105560	215980	235270
P12956	P12956	5	5	5	X-ray repair cross-complementing protein 6	XRCC6		1	5	5	5	5	5	5	8.7	8.7	8.7	69.842	609	609	8.75							3	1	1	2		1	0	110.45	98630	37211	78059	95895	95805	110470	86698	111500	108500	115650	91362	35570	81954	94967
P13010	P13010	7	7	7	X-ray repair cross-complementing protein 5	XRCC5		1	7	7	7	7	7	7	12.2	12.2	12.2	82.704	732	732	6.45					4	2	4				1		0	102.11	117880	53863	106350	118520	119980	145010	115580	133620	140260	148870	109270	51352	110260	118050
P13051	P13051	2	2	2	Uracil-DNA glycosylase	UNG		1	2	2	2	2	2	2	10.2	10.2	10.2	34.645	313	313	5	1								1				0.0001692	14.25	28818	11610	23355	22128	26076	27823	24056	24935	28985	32512	26693	11047	24430	22153
P13056	P13056	1	1	1	Nuclear receptor subfamily 2 group C member 1	NR2C1		1	1	1	1	1	1	1	2.8	2.8	2.8	67.314	603	603	9									1				0.004065	7.1281	4178.5	2543.9	5154.1	6427.9	5832.1	5242.4	5037.5	6324	5319.4	6583.2	3882.6	2430.9	5227.8	6318.4
P13073	P13073	3	3	3	Cytochrome c oxidase subunit 4 isoform 1, mitochondrial	COX4I1		1	3	3	3	3	3	3	12.4	12.4	12.4	19.576	169	169	3.38		3	3			2							0	169.42	151320	72529	167520	163770	155380	191950	154080	179280	186760	194540	140410	69180	170580	162810
P13164	P13164	1	1	1	Interferon-induced transmembrane protein 1	IFITM1		1	1	1	1	1	1	1	16.8	16.8	16.8	13.964	125	125	5					1								1	-2	3170.1	1199.8	2820.5	3407.7	3165.2	3466.7	3440.5	3249.9	3366.3	4099.8	2938.2	1149	2927.2	3356.6
P13196	P13196	5	5	5	5-aminolevulinate synthase, nonspecific, mitochondrial	ALAS1		1	5	5	5	5	5	5	10	10	10	70.58	640	640	7.4			1					2	2				0	35.714	26578	12612	31757	31995	30204	35275	29497	31840	35353	39480	24678	12053	32189	31661
P13284	P13284	1	1	1	Gamma-interferon-inducible lysosomal thiol reductase	IFI30		1	1	1	1	1	1	1	10.4	10.4	10.4	27.963	250	250	2		3											0.0040043	8.5597	18506	10717	17880	18878	19323	14976	12975	17070	16193	20736	17160	10173	18425	18745
P13473	P13473	4	4	4	Lysosome-associated membrane glycoprotein 2	LAMP2		1	4	4	4	4	4	4	11.5	11.5	11.5	44.96	410	410	3.45		3	2	4	2								0	194.21	141460	85744	150720	180030	133610	128320	111510	118270	153130	125760	131210	81689	153780	177420
P13489	P13489	17	17	17	Ribonuclease inhibitor	RNH1		1	17	17	17	17	17	17	54	54	54	49.973	461	461	6.55	4	3	1	10	6	2		2	3		6	7	0	323.31	716020	288190	549540	701470	666120	517230	391980	488490	494020	531370	663120	275200	578450	688880
P13497	P13497	4	4	4	Bone morphogenetic protein 1	BMP1		1	4	4	4	4	4	4	6.6	6.6	6.6	111.25	986	986	8	1								1	1		1	0	37.223	31580	15511	27129	25142	29957	30466	31713	33869	27856	27008	29262	14727	28230	25285
P13498	P13498	1	1	1	Cytochrome b-245 light chain	CYBA		1	1	1	1	1	1	1	3.6	3.6	3.6	21.012	195	195	7							1						0.008655	6.0421	20222	9858.9	24983	19260	20026	25391	23689	20735	26059	31427	18774	9383.9	25215	19294
P13639	P13639	14	13	13	Elongation factor 2	EEF2		1	14	13	13	14	13	13	23.3	22.1	22.1	95.337	858	858	7	6	2		3	3	6		1	4	7	8	1	0	323.31	611160	236690	495450	621300	588510	466910	350640	415020	458560	523610	566170	226270	518730	609240
P13667	P13667	12	12	12	Protein disulfide-isomerase A4	PDIA4		1	12	12	12	12	12	12	17.5	17.5	17.5	72.932	645	645	8.9				2	7	3	2	3	7	5	16	4	0	323.31	703060	333120	686830	755370	711350	527940	496160	511660	554850	580230	651920	317760	706720	742550
P13674	P13674	5	5	5	Prolyl 4-hydroxylase subunit alpha-1	P4HA1		1	5	5	5	5	5	5	13.1	13.1	13.1	61.049	534	534	5.33		2		4				1		2			0	121.76	62435	33946	63594	73248	68367	60371	57573	58803	60647	67193	57915	32356	65272	72318
Q9HAU6;P13693	Q9HAU6;P13693	1;1	1;1	1;1	Putative translationally-controlled tumor protein-like protein TPT1P8;Translationally-controlled tumor protein	TPT1P8;TPT1	;	2	1	1	1	1	1	1	5.8	5.8	5.8	15.994	139	139;172	11											2		0.0040721	7.1718	18247	4249.1	12731	15079	12565	12265	8544.5	9300.2	12715	13650	16885	4089	13484	14717
P13716	P13716	5	5	5	Delta-aminolevulinic acid dehydratase	ALAD		1	5	5	5	5	5	5	21.8	21.8	21.8	36.294	330	330	5		2	1			1						1	0	67.812	223510	102090	193360	232960	250400	171970	167690	166510	155150	197900	207180	97394	201630	229180
P13726	P13726	2	2	2	Tissue factor	F3		1	2	2	2	2	2	2	5.8	5.8	5.8	33.067	295	295	6.5	1											1	0.0001608	12.147	24549	12228	27401	27987	26650	20139	15199	16158	19065	21029	22783	11666	27904	27518
P13747	P13747	9	5	5	HLA class I histocompatibility antigen, alpha chain E	HLA-E		1	9	5	5	9	5	5	27.9	17.3	17.3	40.156	358	358	6.25		2			1		1	2	2				0	82.863	113660	53595	115540	129970	114180	113750	113810	105650	118900	121130	105410	51179	118460	128070
P13761;Q9TQE0;P79483	P13761;Q9TQE0;P79483	6;5;4	2;1;0	2;1;0	HLA class II histocompatibility antigen, DRB1-7 beta chain;HLA class II histocompatibility antigen, DRB1-9 beta chain;HLA class II histocompatibility antigen, DR beta 3 chain	HLA-DRB1;HLA-DRB3	;;	3	6	2	2	6	2	2	34.6	12.4	12.4	29.822	266	266;266;266	9						1						1	0.00017298	15.304	21955	10987	26248	21078	20837	20201	21438	17369	20081	17406	20377	10455	26543	20951
P13797;P13796	P13797;P13796	6;3	6;3	5;2	Plastin-3;Plastin-2	PLS3;LCP1	;	2	6	6	5	6	6	5	11.4	11.4	10	70.81	630	630;627	7.64		1				2		6			2		0	107.92	212160	106170	164240	187150	191400	152730	154820	151060	157710	169860	196490	100920	172640	185930
P13798	P13798	11	11	11	Acylamino-acid-releasing enzyme	APEH		1	11	11	11	11	11	11	20.6	20.6	20.6	81.224	732	732	6.15	1	3	2	3			1	5	3			2	0	259.13	253720	134720	217610	242480	235240	209660	232170	202490	197060	234350	235090	128090	226390	240990
P13804	P13804	2	2	2	Electron transfer flavoprotein subunit alpha, mitochondrial	ETFA		1	2	2	2	2	2	2	7.2	7.2	7.2	35.079	333	333	5			3					2					0	51.42	31717	17360	33183	31917	30447	37717	32959	37117	36199	39585	29417	16511	33916	31933
P13807	P13807	9	9	9	Glycogen [starch] synthase, muscle	GYS1		1	9	9	9	9	9	9	20.4	20.4	20.4	83.785	737	737	5.33	1	2			4	2	1		1		1		0	168.84	142520	65418	133110	146760	135630	141940	124620	140830	144840	155920	132110	62388	137400	145230
P13861;P31323	P13861	13;1	13;1	13;1	cAMP-dependent protein kinase type II-alpha regulatory subunit	PRKAR2A		2	13	13	13	13	13	13	42.8	42.8	42.8	45.518	404	404;418	6.22	1	3	2	2	3				1	1	3	2	0	323.31	174940	85848	185870	184400	193470	238860	196100	298680	249590	263580	162320	81822	190110	184100
Q5VT79;P13928	Q5VT79;P13928	4;4	4;4	4;4	Annexin A8-like protein 2;Annexin A8	ANXA8L2;ANXA8	;	2	4	4	4	4	4	4	12.2	12.2	12.2	36.879	327	327;327	8.11		1					2		3	3			0	29.656	46219	19651	40986	45094	39770	55577	31400	45546	37432	44194	42825	18744	42455	44873
P13984	P13984	1	1	1	General transcription factor IIF subunit 2	GTF2F2		1	1	1	1	1	1	1	5.2	5.2	5.2	28.38	249	249	1	1												0	84.755	16778	6075.3	10591	16228	17302	16166	11750	12345	14326	14281	15531	5811.3	11440	15999
P13987	P13987	3	3	3	CD59 glycoprotein	CD59		1	3	3	3	3	3	3	21.1	21.1	21.1	14.177	128	128	6.14					2	3	1	1					0	38.507	30734	15361	30874	36031	32382	40936	38525	38187	41636	40748	28505	14661	31708	35753
P13995	P13995	4	4	4	Bifunctional methylenetetrahydrofolate dehydrogenase/cyclohydrolase, mitochondrial;NAD-dependent methylenetetrahydrofolate dehydrogenase;Methenyltetrahydrofolate cyclohydrolase	MTHFD2		1	4	4	4	4	4	4	13.4	13.4	13.4	37.895	350	350	3.43		2		5									0	110.76	129470	63102	127250	139930	131040	136010	123380	223900	132750	159730	120060	60171	130860	138530
P14060;P26439	P14060	3;1	3;1	3;1	3 beta-hydroxysteroid dehydrogenase/Delta 5-->4-isomerase type 1;3-beta-hydroxy-Delta(5)-steroid dehydrogenase;Steroid Delta-isomerase	HSD3B1		2	3	3	3	3	3	3	7.8	7.8	7.8	42.251	373	373;372	7.33					1	1					1		0	21.574	7541.7	4583.6	7556.4	7242.4	8100	9147.3	7512.9	8299	9013.7	9862.3	6994.8	4351.5	7764.6	7299.2
P14136	P14136	2	1	1	Glial fibrillary acidic protein	GFAP		1	2	1	1	2	1	1	3.9	2.1	2.1	49.88	432	432	4				1									0.0087767	6.0007	17371	18574	16460	21366	15664	17389	14183	12575	14998	17911	16102	17581	16956	21618
P14174	P14174	4	4	4	Macrophage migration inhibitory factor	MIF		1	4	4	4	4	4	4	36.5	36.5	36.5	12.476	115	115	3.65	5	2	4	9		4	2						0	70.372	288260	163430	262510	371810	333390	250910	189100	203520	284750	280730	267270	155890	272490	365260
P14209	P14209	1	1	1	CD99 antigen	CD99		1	1	1	1	1	1	1	5.4	5.4	5.4	18.848	185	185	12												2	0	128.61	104170	41211	133340	148320	106850	126260	96464	86206	139840	160300	96747	39672	134300	144850
P14314	P14314	9	9	9	Glucosidase 2 subunit beta	PRKCSH		1	9	9	9	9	9	9	21	21	21	59.425	528	528	5.24	8	7	1	6	2	1		3	2	2		6	0	313.7	621030	269940	594940	649800	642630	653020	546050	787880	670800	712190	575850	257730	613430	642370
P14316	P14316	2	2	2	Interferon regulatory factor 2	IRF2		1	2	2	2	2	2	2	13.2	13.2	13.2	39.354	349	349	7							2						0.00016995	14.383	1439.3	454.18	1895.7	1486.2	1567.7	1576.3	2011.4	1764.9	2024.9	3134.8	1337.1	436.24	1906.8	1448.3
P14324	P14324	4	4	4	Farnesyl pyrophosphate synthase	FDPS		1	4	4	4	4	4	4	12.4	12.4	12.4	48.275	419	419	7.89			2				2		1	2	2		0	71.296	84979	39590	77956	82901	80668	87658	74672	83787	84868	104910	78764	37719	80603	82369
P14373	P14373	6	6	6	Zinc finger protein RFP	TRIM27		1	6	6	6	6	6	6	19.1	19.1	19.1	58.489	513	513	8.44							5	1		1	1	1	0	127.97	178240	87050	202830	207660	190040	223230	194240	199530	205710	229560	165430	83103	206190	205670
P14384	P14384	3	3	3	Carboxypeptidase M	CPM		1	3	3	3	3	3	3	12.6	12.6	12.6	50.513	443	443	7.33		1							1		1		0	55.742	19228	9535.7	20037	19582	21103	27435	25711	23351	28189	26788	17838	9082.6	20526	19624
P14406	P14406	1	1	1	Cytochrome c oxidase subunit 7A2, mitochondrial	COX7A2		1	1	1	1	1	1	1	12	12	12	9.3959	83	83	4.67	2											1	0.00017999	18.313	21691	10550	20725	20009	19674	21458	17464	17198	19904	20577	20106	10035	21334	19949
P14543	P14543	1	1	1	Nidogen-1	NID1		1	1	1	1	1	1	1	0.6	0.6	0.6	136.38	1247	1247	9									1				0.0054775	6.4548	14580	6893	16103	16572	14683	15406	12934	12511	16084	15919	13528	6581.3	16396	16355
P14550	P14550	5	5	5	Alcohol dehydrogenase [NADP(+)]	AKR1A1		1	5	5	5	5	5	5	26.5	26.5	26.5	36.573	325	325	5.36	1		2	1		3	2	2					0	211.3	190670	84510	161020	185610	189900	159480	133560	145050	157860	161230	176680	80573	167980	183310
P14618	P14618	20	20	20	Pyruvate kinase PKM	PKM		1	20	20	20	20	20	20	46.1	46.1	46.1	57.936	531	531	6.42	1	3	4	6	8	9	7	23	3	1	1	1	0	323.31	673690	386300	561940	662920	636640	538670	490860	501550	518320	605000	624140	367060	586400	659140
P14625;Q58FF3	P14625	26;4	26;4	24;4	Endoplasmin	HSP90B1		2	26	26	24	26	26	24	31.6	31.6	29.9	92.468	803	803;399	6.95	2	9	7	5	12	25	11	5	3	15	18	3	0	323.31	1977900	966620	2016900	2245100	2106700	1653200	1454200	1499400	1673100	1771600	1834600	922400	2069000	2207500
P14678	P14678	8	8	3	Small nuclear ribonucleoprotein-associated proteins B and B	SNRPB		1	8	8	3	8	8	3	45.8	45.8	24.6	24.61	240	240	6.63	3			3	2		1	1	6	1	2		0	161.2	121340	53730	110450	129330	131440	193670	169900	182310	192020	201550	112490	51299	114520	129330
P14735	P14735	10	10	10	Insulin-degrading enzyme	IDE		1	10	10	10	10	10	10	8.6	8.6	8.6	117.97	1019	1019	6.08	2			4		3	1					3	0	78.439	145850	61462	121110	141450	134920	136470	106970	120070	131670	139420	135120	58636	126410	139870
P14854	P14854	6	6	6	Cytochrome c oxidase subunit 6B1	COX6B1		1	6	6	6	6	6	6	65.1	65.1	65.1	10.192	86	86	4.86	2	1	2	2	2	1	1		3				0	134.49	245900	110180	238360	288720	298570	253310	215660	205900	260710	291260	228090	105350	246170	283970
P14866	P14866	5	5	5	Heterogeneous nuclear ribonucleoprotein L	HNRNPL		1	5	5	5	5	5	5	15.8	15.8	15.8	64.132	589	589	2.86	1	4			1	1							0	38.05	44958	24368	38646	49262	49861	55993	50170	55166	54006	55514	41671	23205	40318	49088
P14868	P14868	18	18	18	Aspartate--tRNA ligase, cytoplasmic	DARS		1	18	18	18	18	18	18	36.1	36.1	36.1	57.136	501	501	5.6	3	6	3	3	5	3	2	2	2		3	3	0	323.31	613930	268730	503030	596230	565580	518100	415130	471780	517670	591460	568710	256240	525730	588820
P14923	P14923	14	11	11	Junction plakoglobin	JUP		1	14	11	11	14	11	11	28.2	23.6	23.6	81.744	745	745	5.2	6	1	1	3	5	3		1		2		3	0	323.31	214480	105680	225370	231090	224310	260090	244110	308350	268660	295000	198960	100740	230460	229690
P14927	P14927	2	2	2	Cytochrome b-c1 complex subunit 7	UQCRB		1	2	2	2	2	2	2	9	9	9	13.53	111	111	8							2	1	2				0	32.159	32834	15953	32653	33017	30259	33417	33302	35794	34843	35297	30443	15196	33501	32782
P15121;C9JRZ8	P15121	4;1	4;1	4;1	Aldose reductase	AKR1B1		2	4	4	4	4	4	4	11.1	11.1	11.1	35.853	316	316;316	7.86			2			1			1	1		2	0	27.287	85028	37754	68726	78419	76081	74198	58089	65418	69524	75621	78757	35966	71897	77732
P15151	P15151	3	3	3	Poliovirus receptor	PVR		1	3	3	3	3	3	3	6.2	6.2	6.2	45.302	417	417	8.33		2									2	2	0	37.569	74040	33197	72685	81071	72960	86793	76425	89329	85443	95774	68652	31704	74727	80239
P15153;P63000	P15153;P63000	4;3	4;3	1;0	Ras-related C3 botulinum toxin substrate 2;Ras-related C3 botulinum toxin substrate 1	RAC2;RAC1	;	2	4	4	1	4	4	1	22.9	22.9	4.7	21.429	192	192;192	7			2	1		2	1		2	3			0	60.757	246560	114520	246350	265870	234020	266710	233650	246000	264470	285050	228620	109280	252750	263070
P15170	P15170	5	5	3	Eukaryotic peptide chain release factor GTP-binding subunit ERF3A	GSPT1		1	5	5	3	5	5	3	11.6	11.6	8.6	55.755	499	499	4.25	2		3		1				2				0	158.5	143530	60220	120090	143550	128130	114430	87336	99563	114660	128220	132960	57489	125180	141250
P15260	P15260	3	3	3	Interferon gamma receptor 1	IFNGR1		1	3	3	3	3	3	3	7.8	7.8	7.8	54.404	489	489	3.25		2		1	1								0	79.371	52873	30898	60407	61934	60191	54871	54224	54208	52808	55490	49080	29420	61444	61371
P15289	P15289	2	1	1	Arylsulfatase A;Arylsulfatase A component B;Arylsulfatase A component C	ARSA		1	2	1	1	2	1	1	4.7	3.4	3.4	53.588	507	507	7							2						0	34.687	7526	3954.9	8575.7	9862.5	6995.6	8071.5	7242.7	6306.4	7542.9	8916.8	6983.1	3778.4	8701.5	9698.4
P15291	P15291	6	6	6	Beta-1,4-galactosyltransferase 1;Lactose synthase A protein;N-acetyllactosamine synthase;Beta-N-acetylglucosaminylglycopeptide beta-1,4-galactosyltransferase;Beta-N-acetylglucosaminyl-glycolipid beta-1,4-galactosyltransferase;Processed beta-1,4-galactosyltransferase 1	B4GALT1		1	6	6	6	6	6	6	28.4	28.4	28.4	43.92	398	398	6.09	2		3				1	2			3		0	134.32	44417	20114	42282	46674	46697	54673	48356	51979	57592	62936	41184	19193	43631	46342
P15311	P15311	16	14	14	Ezrin	EZR		1	16	14	14	16	14	14	23.9	20.6	20.6	69.412	586	586	3.97	7	7	7	2		2					3	2	0	323.31	492520	204420	420380	517100	488860	419090	342210	359550	394240	469300	456390	195350	438040	508220
P15328	P15328	2	2	2	Folate receptor alpha	FOLR1		1	2	2	2	2	2	2	11.7	11.7	11.7	29.819	257	257	7				1						1			0	31.086	18535	9112	21310	18255	20977	69071	23873	21226	25106	81494	17205	8675.9	21663	19319
P15374	P15374	3	3	3	Ubiquitin carboxyl-terminal hydrolase isozyme L3	UCHL3		1	3	3	3	3	3	3	13.9	13.9	13.9	26.182	230	230	2	2	1		1									0	51.868	78831	46678	61967	73548	77579	60559	69858	65673	58698	64220	73022	44313	65122	73382
P15407	P15407	1	1	1	Fos-related antigen 1	FOSL1		1	1	1	1	1	1	1	5.2	5.2	5.2	29.413	271	271	5.5					1	1							0.0040574	9.651	3266.4	838.96	1775.6	3029.6	2786.8	3109.6	2748.3	2677.7	2563.2	3232.1	3021.2	807.69	1950.4	2970.9
P15408	P15408	1	1	1	Fos-related antigen 2	FOSL2		1	1	1	1	1	1	1	2.5	2.5	2.5	35.193	326	326	2		1											0.0039729	7.3372	18448	6958.6	15824	20519	20323	25760	20916	19692	28768	31909	17098	6668.9	16510	20309
P15509	P15509	4	4	4	Granulocyte-macrophage colony-stimulating factor receptor subunit alpha	CSF2RA		1	4	4	4	4	4	4	14	14	14	46.206	400	400	6.5		2					2	2	2				0	113.12	70810	35871	75238	90752	75225	74881	63836	66591	74441	83901	65694	34279	76908	89224
P15514	P15514	2	2	2	Amphiregulin	AREG		1	2	2	2	2	2	2	7.5	7.5	7.5	27.895	252	252	11										1		1	0.00047702	11.367	9994.6	5512.9	11073	12171	11707	14539	15250	13354	14816	17642	9276.6	5256.6	11296	12114
P15529	P15529	5	5	5	Membrane cofactor protein	CD46		1	5	5	5	5	5	5	14	14	14	43.747	392	392	3.29		3	2	1			1						0	110.68	99953	49483	110920	94801	99641	96174	79406	88843	97387	98279	92741	47087	112880	94355
P15586	P15586	6	6	6	N-acetylglucosamine-6-sulfatase	GNS		1	6	6	6	6	6	6	12.5	12.5	12.5	62.081	552	552	5.71	2	2	1		3	2				2		2	0	150.37	197550	104270	203710	207460	201760	229030	209730	206870	207530	230720	183230	99270	208640	206680
P15735	P15735	1	1	1	Phosphorylase b kinase gamma catalytic chain, liver/testis isoform	PHKG2		1	1	1	1	1	1	1	3.4	3.4	3.4	46.442	406	406	11											1		0.0040086	8.6311	3996.9	2257.8	3986	4246.3	5416	4806.4	3474	2754.9	4850.1	4795.9	3709	2147.9	4114.1	4240.5
P15848	P15848	1	1	1	Arylsulfatase B	ARSB		1	1	1	1	1	1	1	3.6	3.6	3.6	59.687	533	533	10										2			0.0040568	9.6413	9829.3	4385	8945.2	9037.3	10467	10769	9687.1	10558	10078	11258	9112.1	4176.8	9272.7	9011.8
P15880	P15880	8	8	8	40S ribosomal protein S2	RPS2		1	8	8	8	8	8	8	23.2	23.2	23.2	31.324	293	293	2.18	6	2		1	2								0	96.522	171790	78232	158730	166590	166620	194060	170960	175240	187550	203170	159240	74554	164060	165850
P15884	P15884	2	2	1	Transcription factor 4	TCF4		1	2	2	1	2	2	1	2.4	2.4	1	71.307	667	667	5	1								1				0.00047801	11.532	19163	7386.6	13260	13781	15394	13829	8780.4	14260	13662	13216	17736	7026.5	14090	13724
P15924	P15924	60	60	60	Desmoplakin	DSP		1	60	60	60	60	60	60	23	23	23	331.77	2871	2871	6.91	5	8	10	7	1	4	18	11	11	2	6	13	0	323.31	1002100	455830	1026200	1116800	1007600	1094500	959000	1028300	1192700	1276800	929420	435340	1051500	1102800
P15927	P15927	2	2	2	Replication protein A 32 kDa subunit	RPA2		1	2	2	2	2	2	2	13	13	13	29.247	270	270	2.33		2	1										0	93.26	125010	50522	101200	118320	119620	129350	93817	118940	117440	128410	115810	48217	105960	117300
P15941	P15941	1	1	1	Mucin-1;Mucin-1 subunit alpha;Mucin-1 subunit beta	MUC1		1	1	1	1	1	1	1	0.9	0.9	0.9	122.1	1255	1255	1	1												0.0026738	10.341	0	0	0	0	0	0	0	0	0	0	0	0	0	0
P16035	P16035	3	3	3	Metalloproteinase inhibitor 2	TIMP2		1	3	3	3	3	3	3	8.6	8.6	8.6	24.399	220	220	7.33					1			1	1				0	46.744	25507	12790	30472	33786	27987	23430	18318	20032	21377	24504	23681	12232	30872	33080
P16070	P16070	7	7	7	CD44 antigen	CD44		1	7	7	7	7	7	7	12.5	12.5	12.5	81.537	742	742	3.87		14	7	10	2		1		1	2		1	0	323.31	594250	273570	611070	648310	609850	690670	641780	731260	671590	747590	551180	261130	626060	642030
P16083	P16083	1	1	1	Ribosyldihydronicotinamide dehydrogenase [quinone]	NQO2		1	1	1	1	1	1	1	7.8	7.8	7.8	25.918	231	231	7							2						0	160.24	19618	6861	12803	17415	15869	13595	9455.3	12048	13937	16419	18154	6556.8	13704	17102
P16104;Q99878;Q96KK5;Q9BTM1;Q16777;Q93077;Q7L7L0;Q6FI13;P20671;P0C0S8;P04908;Q96QV6	P16104;Q99878;Q96KK5;Q9BTM1;Q16777;Q93077;Q7L7L0;Q6FI13;P20671;P0C0S8;P04908;Q96QV6	4;3;3;3;3;3;3;3;3;3;3;3	4;3;3;3;3;3;3;3;3;3;3;3	1;0;0;0;0;0;0;0;0;0;0;0	Histone H2AX;Histone H2A type 1-J;Histone H2A type 1-H;Histone H2A.J;Histone H2A type 2-C;Histone H2A type 1-C;Histone H2A type 3;Histone H2A type 2-A;Histone H2A type 1-D;Histone H2A type 1;Histone H2A type 1-B/E;Histone H2A type 1-A	H2AFX;HIST1H2AJ;HIST1H2AH;H2AFJ;HIST2H2AC;HIST1H2AC;HIST3H2A;HIST2H2AA3;HIST1H2AD;HIST1H2AG;HIST1H2AB;HIST1H2AA	;;;;;;;;;;;	12	4	4	1	4	4	1	18.9	18.9	5.6	15.144	143	143;128;128;129;129;130;130;130;130;130;130;131	5.59			3	18	2	3		5	4	1		1	0	36.59	333680	167590	333830	368430	329020	486060	398460	431970	482240	517060	309420	159790	342640	367800
P16144	P16144	50	50	50	Integrin beta-4	ITGB4		1	50	50	50	50	50	50	36	36	36	202.16	1822	1822	6.62	6	8	8	12	7	9	12	6	5	18	7	6	0	323.31	1154300	548440	1253200	1306500	1214400	1491200	1291400	1333200	1545100	1715000	1071000	523530	1278600	1296100
P16152	P16152	8	8	5	Carbonyl reductase [NADPH] 1	CBR1		1	8	8	5	8	8	5	33.2	33.2	20.2	30.375	277	277	6.31			2	1	3	2	17	1					0	281.2	373840	194040	322230	366900	354170	309820	269780	308270	309060	341120	346400	184610	335180	363880
P16157	P16157	5	5	5	Ankyrin-1	ANK1		1	5	5	5	5	5	5	3.2	3.2	3.2	206.26	1881	1881	6.4			1	2						1	1		0	37.898	40864	14726	32964	41086	40923	39973	33384	38909	40329	47448	37858	14098	34556	40443
P16219	P16219	6	6	6	Short-chain specific acyl-CoA dehydrogenase, mitochondrial	ACADS		1	6	6	6	6	6	6	24.5	24.5	24.5	44.297	412	412	6.78			3		2		1				1	2	0	289.67	88472	43515	98154	83034	93766	116620	111890	117860	119190	126120	82099	41406	99973	83407
P16220	P16220	2	2	2	Cyclic AMP-responsive element-binding protein 1	CREB1		1	2	2	2	2	2	2	12.6	12.6	12.6	36.688	341	341	8.6								2	3				0	57.195	70209	28842	58744	66071	68548	73982	63060	76447	80219	82641	65051	27513	61319	65578
P16260	P16260	2	2	2	Graves disease carrier protein	SLC25A16		1	2	2	2	2	2	2	5.1	5.1	5.1	36.223	332	332	6					1		1						0.0001688	14.124	14218	7051.1	15047	19276	14401	14123	14569	14048	14662	19051	13189	6747.5	15376	18876
P16278;Q6UWU2	P16278	7;1	7;1	7;1	Beta-galactosidase	GLB1		2	7	7	7	7	7	7	14	14	14	76.074	677	677;654	7.46		1	1		2	2		2	2			3	0	323.31	202660	99341	227850	211220	212480	306180	267160	254620	284900	320220	188080	94663	231790	211700
P16298;P48454	P16298	7;2	7;2	4;0	Serine/threonine-protein phosphatase 2B catalytic subunit beta isoform	PPP3CB		2	7	7	4	7	7	4	13.9	13.9	8	59.024	524	524;512	4.55		5		2			3				1		0	194.1	272180	120210	253420	289350	278960	273380	218220	237070	276020	302100	252330	114780	261960	285640
P16333	P16333	3	3	3	Cytoplasmic protein NCK1	NCK1		1	3	3	3	3	3	3	8	8	8	42.864	377	377	9.2						2					2	1	0	28.483	44360	21407	38179	49552	42900	37431	30816	35198	40768	41556	41105	20427	39733	48749
P16383	P16383	3	3	3	GC-rich sequence DNA-binding factor 2	GCFC2		1	3	3	3	3	3	3	4.2	4.2	4.2	89.384	781	781	9.67							1			1		1	0.00018525	19.968	29677	12567	23869	28397	26871	31120	23704	26113	27812	28332	27488	11986	24987	28180
P16403;P10412;P16402;P22492;Q02539	P16403;P10412;P16402	7;4;4;2;2	7;4;4;2;2	6;4;4;2;2	Histone H1.2;Histone H1.4;Histone H1.3	HIST1H1C;HIST1H1E;HIST1H1D	;;	5	7	7	6	6	6	6	23	23	22.5	21.364	213	213;219;221;207;215	5.67		1		1	1		1	2					0	61.188	29246	25779	26811	30923	30024	38180	59278	39309	36862	41462	27111	24409	27757	31524
P16422	P16422	2	2	2	Epithelial cell adhesion molecule	EPCAM		1	2	2	2	2	2	2	7.6	7.6	7.6	34.932	314	314	4.67				1	2								0	62.232	50242	27143	50918	54357	51773	58084	56665	60101	56503	68279	46597	25844	52236	54095
P16435	P16435	20	20	20	NADPH--cytochrome P450 reductase	POR		1	20	20	20	20	20	20	32.3	32.3	32.3	76.689	677	677	5.68	4	1	11	4		4	4	4	3	1	3	2	0	323.31	435300	210410	448790	467720	449730	515370	441730	480530	534180	568060	403760	200640	459720	464400
P16615;O14983;Q93084	P16615	15;4;4	15;4;4	15;4;4	Sarcoplasmic/endoplasmic reticulum calcium ATPase 2	ATP2A2		3	15	15	15	15	15	15	13.4	13.4	13.4	114.76	1042	1042;1001;1043	6.46	6	5	6	2				5	4	1	7	5	0	323.31	499030	252880	526790	601240	543670	586560	537530	550660	611470	680570	462990	241400	538980	594150
P16885	P16885	1	1	1	1-phosphatidylinositol 4,5-bisphosphate phosphodiesterase gamma-2	PLCG2		1	1	1	1	1	1	1	0.8	0.8	0.8	147.87	1265	1265	11											1		0.0056046	6.4055	6378.6	2513.5	6022	5959.6	6835.6	5025.7	3145.6	5483.2	6067	6477.6	5914.3	2399.3	6221.4	5871.4
P16930	P16930	3	3	3	Fumarylacetoacetase	FAH		1	3	3	3	3	3	3	7.9	7.9	7.9	46.374	419	419	5.2		2		1					2				0	164.3	147050	58507	117950	150030	135060	103650	69783	83633	99640	107730	136210	55924	123550	146990
P16949	P16949	5	5	5	Stathmin	STMN1		1	5	5	5	5	5	5	18.8	18.8	18.8	17.302	149	149	5	1	2	2									2	0	41.152	144840	65563	114290	145560	133820	110540	113450	116750	110310	134550	134160	62519	119930	143380
P16989	P16989	6	5	5	Y-box-binding protein 3	YBX3		1	6	5	5	6	5	5	29.8	27.7	27.7	40.089	372	372	5	1	1		2		1			2				0	88.856	36896	14710	31398	40641	43591	42672	39696	45467	39802	45571	34202	14053	32830	40087
P17010	P17010	1	1	1	Zinc finger X-chromosomal protein	ZFX		1	1	1	1	1	1	1	2.6	2.6	2.6	90.521	805	805	3			1										0.0038731	7.5695	9076.3	3591.1	8934.8	10791	8212.7	6805.2	5507.3	7997.3	6696.2	8584.7	8414.6	3442.9	9172.8	10519
P17026	P17026	1	1	1	Zinc finger protein 22	ZNF22		1	1	1	1	1	1	1	5.4	5.4	5.4	25.915	224	224	5					1								0	34.268	6779.9	2942	4560.4	6584.8	6037.5	6752.8	5673.4	8952.7	6210.3	7036.7	6275.5	2805.7	4871.3	6525.3
P17028	P17028	3	3	3	Zinc finger protein 24	ZNF24		1	3	3	3	3	3	3	7.3	7.3	7.3	42.155	368	368	3.33		1	1		1								0	21.915	38313	14597	29044	35450	36083	42535	32673	45101	40312	45844	35482	13940	30622	35198
P17050	P17050	3	3	3	Alpha-N-acetylgalactosaminidase	NAGA		1	3	3	3	3	3	3	6.8	6.8	6.8	46.564	411	411	9.75						1			1			2	0.00017599	16.67	24676	11169	24917	23246	25182	26412	22079	22894	25829	26107	22885	10640	25567	23143
P17066;P48741	P17066;P48741	7;5	1;1	1;1	Heat shock 70 kDa protein 6;Putative heat shock 70 kDa protein 7	HSPA6;HSPA7	;	2	7	1	1	7	1	1	11.7	1.7	1.7	71.027	643	643;367	6.44						5	4						0	98.026	158740	79186	161920	173540	158680	132110	108880	124990	149400	149590	147220	75495	165940	170990
P17097	P17097	1	1	1	Zinc finger protein 7	ZNF7		1	1	1	1	1	1	1	3.6	3.6	3.6	77.886	686	686	8								1					0.0058708	6.335	1763.5	453.16	1364.8	2381	2044.8	2112.5	2108.6	2386.8	2558.2	2414.2	1634	432.07	1360.7	2314.5
P17098	P17098	1	1	1	Zinc finger protein 8	ZNF8		1	1	1	1	1	1	1	3.3	3.3	3.3	64.97	575	575	12												1	0.004576	6.8167	3802.5	1979.6	3858.5	3841	4588.9	5072.4	3725.5	4461.9	5172.1	5014.9	3527.9	1884	3967.9	3848.7
P17152	P17152	2	2	2	Transmembrane protein 11, mitochondrial	TMEM11		1	2	2	2	2	2	2	7.8	7.8	7.8	21.541	192	192	5.5	1									1			0.00047954	11.707	38333	17507	32938	35259	38577	42605	32705	36387	39581	43047	35523	16671	34307	35197
P17174	P17174	10	10	10	Aspartate aminotransferase, cytoplasmic	GOT1		1	10	10	10	10	10	10	27.6	27.6	27.6	46.247	413	413	5.87		2	2	5	1		1				2	2	0	227.55	232660	104670	193060	239010	217530	167900	116370	141710	156760	176700	215540	99853	201560	234920
P17252;P05771	P17252	8;1	8;1	8;1	Protein kinase C alpha type	PRKCA		2	8	8	8	8	8	8	12.6	12.6	12.6	76.749	672	672;671	5.81		2	4	2	1			1	4	2			0	217.67	124420	57219	132940	141790	138230	133520	117780	138540	132220	146980	115440	54654	135870	139860
P17275	P17275	1	1	1	Transcription factor jun-B	JUNB		1	1	1	1	1	1	1	4	4	4	35.879	347	347	9									2				0.0040142	8.7145	11086	4963.4	8595.8	9960.3	11959	13918	11900	14738	13436	12989	10270	4726	9062.6	9987.8
P17301	P17301	13	13	13	Integrin alpha-2	ITGA2		1	13	13	13	13	13	13	15.5	15.5	15.5	129.29	1181	1181	5.82		3	3	8	7	4	5	3		2		3	0	323.31	464980	215110	483900	521090	487850	566830	484700	494210	537880	597650	431320	205380	495420	516060
P17405	P17405	6	6	6	Sphingomyelin phosphodiesterase	SMPD1		1	6	6	6	6	6	6	10.8	10.8	10.8	69.751	629	629	4	2		1		3	2							0	115.51	59842	29179	58776	61300	56879	72025	65196	64457	70829	80407	55483	27801	60394	61069
P17480	P17480	7	7	7	Nucleolar transcription factor 1	UBTF		1	7	7	7	7	7	7	9.8	9.8	9.8	89.405	764	764	6.5	3						1	3		2	1		0	247.41	111310	47459	89949	106120	117210	145270	126640	154690	145220	153800	103130	45261	94361	106010
P17535	P17535	2	2	2	Transcription factor jun-D	JUND		1	2	2	2	2	2	2	9.8	9.8	9.8	35.173	347	347	5		1						1					0	21.488	17021	8266.8	12171	19486	16495	15916	12969	15937	18318	19658	15761	7890.5	12925	19188
P17568	P17568	6	6	6	NADH dehydrogenase [ubiquinone] 1 beta subcomplex subunit 7	NDUFB7		1	6	6	6	6	6	6	45.3	45.3	45.3	16.402	137	137	6		1		4	3	3	1			2		1	0	131.64	69577	34819	75083	80265	72785	74636	77088	70826	69891	91454	64553	33214	76633	79298
P17612	P17612	3	1	1	cAMP-dependent protein kinase catalytic subunit alpha	PRKACA		1	3	1	1	3	1	1	9.1	4.6	4.6	40.589	351	351	3			1										0	25.587	10183	5168.7	9094.5	10123	9856.6	9393.1	9532.1	8705.3	9939.4	11209	9437.1	4919.8	9430.2	10048
P17655	P17655	13	13	13	Calpain-2 catalytic subunit	CAPN2		1	13	13	13	13	13	13	17.1	17.1	17.1	79.994	700	700	5.96		6		3	4		2	1	2	2	3		0	323.31	387490	169500	332680	385140	360990	347760	237310	286830	299630	330570	359030	161680	346100	380400
P17676	P17676	3	3	3	CCAAT/enhancer-binding protein beta	CEBPB		1	3	3	3	3	3	3	14.8	14.8	14.8	36.105	345	345	5.25				2	1			1					0	83.761	30967	12783	24609	32746	30603	30364	23956	33574	30843	29698	28687	12218	25834	32262
P17693	P17693	2	1	1	HLA class I histocompatibility antigen, alpha chain G	HLA-G		1	2	1	1	2	1	1	6.8	3	3	38.224	338	338	1	2												0.00017262	15.066	35417	15728	35082	33086	31695	33376	27093	30580	31682	34181	32835	14986	35991	32832
P17706	P17706	11	11	11	Tyrosine-protein phosphatase non-receptor type 2	PTPN2		1	11	11	11	11	11	11	26.3	26.3	26.3	48.473	415	415	6.86		1	2	1	2	3			1		1	3	0	132.77	195030	90599	192850	203080	188110	228820	214520	225020	219800	256990	180840	86406	198080	201720
P17812	P17812	11	11	11	CTP synthase 1	CTPS1		1	11	11	11	11	11	11	29.4	29.4	29.4	66.69	591	591	6.65	1	2		2	4		1		1	2	4		0	175.37	98247	42495	82253	101880	94323	84460	69288	77177	79250	90880	91026	40570	85804	100310
P17844	P17844	22	16	16	Probable ATP-dependent RNA helicase DDX5	DDX5		1	22	16	16	22	16	16	32.1	22.8	22.8	69.147	614	614	5.98	3		8	8	5			3	9	2		3	0	323.31	437690	188480	373890	496590	447740	615660	511360	534450	665600	697910	405610	180240	389760	492540
P17858	P17858	13	10	10	ATP-dependent 6-phosphofructokinase, liver type	PFKL		1	13	10	10	13	10	10	27.3	22.6	22.6	85.018	780	780	4.75		4	2	4	3			1			1	1	0	200.19	145110	65606	132070	150380	141290	127530	109840	115820	128780	137700	134500	62583	136700	148290
P17900	P17900	1	1	1	Ganglioside GM2 activator;Ganglioside GM2 activator isoform short	GM2A		1	1	1	1	1	1	1	10.4	10.4	10.4	20.838	193	193	1	2												0.0040025	8.5456	6394.4	2306.3	4998	6857.3	6057.2	6818.6	4127.9	5286.3	7522.6	8032.6	5922.7	2210.7	5252.3	6744.2
P17931	P17931	5	5	5	Galectin-3	LGALS3		1	5	5	5	5	5	5	16.8	16.8	16.8	26.152	250	250	8.38		2			2	1			1	5	5		0	145.67	156210	79442	147850	161100	144610	136260	145980	131040	150780	160810	144800	75653	152370	159430
P17936	P17936	1	1	1	Insulin-like growth factor-binding protein 3	IGFBP3		1	1	1	1	1	1	1	5.8	5.8	5.8	31.674	291	291	11											1		0.0038963	7.6795	6846	2753.8	5005.6	7491.8	6549.8	4478	4522.5	5029.9	5694.4	6799.4	6339.4	2635	5300.8	7313.4
P17980	P17980	9	9	9	26S protease regulatory subunit 6A	PSMC3		1	9	9	9	9	9	9	22.6	22.6	22.6	49.203	439	439	5.27	2	4	2	1		1			2		1	2	0	238.37	267340	111810	235430	278480	267370	247510	189990	226490	259680	281870	247760	106810	244580	274310
P17987	P17987	11	11	11	T-complex protein 1 subunit alpha	TCP1		1	11	11	11	11	11	11	24.8	24.8	24.8	60.343	556	556	4.21		5	8	2	3	3	2					1	0	265.41	337020	150640	279160	306200	315870	292360	249530	279440	294820	327600	312230	143440	291510	303770
P18031	P18031	14	14	14	Tyrosine-protein phosphatase non-receptor type 1	PTPN1		1	14	14	14	14	14	14	30.8	30.8	30.8	49.966	435	435	5	2	6	14	2			5	2	1	2	2	2	0	323.31	562360	266500	582120	619430	575020	627290	565200	615660	652180	717720	521620	254310	596030	613030
P18074	P18074	8	8	8	TFIIH basal transcription factor complex helicase XPD subunit	ERCC2		1	8	8	8	8	8	8	11.1	11.1	11.1	86.908	760	760	6.78		1		1	1	1	2		2			1	0	75.582	84801	27861	64073	81876	74049	79381	61261	88434	78943	82011	78523	26700	67492	80493
P18077	P18077	3	3	3	60S ribosomal protein L35a	RPL35A		1	3	3	3	3	3	3	13.6	13.6	13.6	12.538	110	110	6					4	2				1			0.00018041	18.492	56573	24607	49297	55914	57028	63924	53576	52258	62207	67342	52429	23473	51274	55539
P18084	P18084	10	10	10	Integrin beta-5	ITGB5		1	10	10	10	10	10	10	13.1	13.1	13.1	88.053	799	799	7.93		1		1	1	2		2	1	4	1	1	0	138.05	120530	57835	124700	130570	116080	157520	130840	143610	164190	168750	111780	55156	127580	129910
P18085	P18085	5	5	3	ADP-ribosylation factor 4	ARF4		1	5	5	3	5	5	3	27.2	27.2	16.1	20.511	180	180	7.86	2				1							4	0	139.11	110260	55944	110880	128830	115980	109480	86273	87954	109300	127000	102260	53377	113860	127040
P18124	P18124	5	5	5	60S ribosomal protein L7	RPL7		1	5	5	5	5	5	5	15.3	15.3	15.3	29.225	248	248	4.67		3	3	1							1	1	0	216.91	151800	60547	137820	153380	146700	160670	129280	131260	159390	176420	140700	57861	142670	151590
P18206	P18206	26	26	26	Vinculin	VCL		1	26	26	26	26	26	26	25.3	25.3	25.3	123.8	1134	1134	5.86	4	3	8	6	11	4	5	3	8	2	2	3	0	323.31	1041100	470620	854950	1017100	981670	864040	687680	859620	879600	968310	964460	448580	893650	1004700
P18433	P18433	10	10	10	Receptor-type tyrosine-protein phosphatase alpha	PTPRA		1	10	10	10	10	10	10	16.8	16.8	16.8	90.718	802	802	5.25	1	4	1		1	2					2	1	0	227.86	136070	70178	156640	161600	144390	179300	150550	147590	164550	211200	126300	66949	159080	160330
P18583	P18583	27	27	27	Protein SON	SON		1	27	27	27	27	27	27	14.7	14.7	14.7	263.83	2426	2426	8.2	2			2	3	1	4	8	14	5	6	1	0	323.31	379850	180810	397590	400630	378290	538440	476660	427740	526310	567420	352320	172400	406560	400070
P18615	P18615	7	7	7	Negative elongation factor E	NELFE		1	7	7	7	7	7	7	21.3	21.3	21.3	43.239	380	380	5.6		3		1	1	2		1		1	1		0	98.393	74799	32951	66798	78856	73503	90911	74206	89884	78117	96716	69324	31459	69281	78238
P18621	P18621	2	2	2	60S ribosomal protein L17	RPL17		1	2	2	2	2	2	2	8.2	8.2	8.2	21.397	184	184	5				2			1						0.00016678	13.584	27092	13165	28860	33313	33162	33629	24792	23378	31241	36772	25143	12581	29559	32895
P18669;P15259	P18669;P15259	2;1	2;1	2;1	Phosphoglycerate mutase 1;Phosphoglycerate mutase 2	PGAM1;PGAM2	;	2	2	2	2	2	2	2	8.7	8.7	8.7	28.804	254	254;253	4		2	1		1	2							0	47.201	105770	53763	91643	128690	113150	99896	78163	80473	119230	116770	98037	51328	95469	126550
P18754	P18754	7	7	7	Regulator of chromosome condensation	RCC1		1	7	7	7	7	7	7	28.3	28.3	28.3	44.969	421	421	4.94		1	3	6	3			2	2				0	323.31	138920	65473	124070	148440	143880	159620	134250	156060	158350	176920	128760	62450	128790	147220
P18827	P18827	2	2	2	Syndecan-1	SDC1		1	2	2	2	2	2	2	11.6	11.6	11.6	32.461	310	310	8.5	1										3		0.00017325	15.465	14441	7421.2	14090	15491	14672	13816	18021	14427	18224	16793	13390	7070.1	14501	15334
P18846	P18846	1	1	1	Cyclic AMP-dependent transcription factor ATF-1	ATF1		1	1	1	1	1	1	1	3	3	3	29.232	271	271	6						1							0.0039782	7.3488	12450	3897.1	12034	13876	12861	20340	15492	15622	18701	18787	11544	3750.5	12398	13752
P18850	P18850	4	4	4	Cyclic AMP-dependent transcription factor ATF-6 alpha;Processed cyclic AMP-dependent transcription factor ATF-6 alpha	ATF6		1	4	4	4	4	4	4	6.3	6.3	6.3	74.584	670	670	8	1								1		2		0	34.437	35420	16060	35399	40012	36300	36048	32623	32048	39418	41929	32848	15343	36357	39424
P18858	P18858	5	5	5	DNA ligase 1	LIG1		1	5	5	5	5	5	5	5.5	5.5	5.5	101.73	919	919	4.86		1	1	3	1							1	0	58.276	109960	45572	95595	115080	114410	136630	102860	127850	126740	140890	101910	43548	99504	114120
P18859	P18859	2	2	2	ATP synthase-coupling factor 6, mitochondrial	ATP5J		1	2	2	2	2	2	2	18.5	18.5	18.5	12.587	108	108	5.5					2	2							0	253.3	15886	8314.1	22093	22242	23565	22387	22318	21180	25429	29915	14775	7953	22235	21932
P18887	P18887	6	6	6	DNA repair protein XRCC1	XRCC1		1	6	6	6	6	6	6	13.3	13.3	13.3	69.476	633	633	7.62		1	1				1	2			3		0	98.494	75324	34464	66091	73894	77116	79745	68962	82185	77549	87998	69812	32847	68712	73408
P19021	P19021	7	7	7	Peptidyl-glycine alpha-amidating monooxygenase;Peptidylglycine alpha-hydroxylating monooxygenase;Peptidyl-alpha-hydroxyglycine alpha-amidating lyase	PAM		1	7	7	7	7	7	7	11.4	11.4	11.4	108.33	973	973	4.78	3			3		1				1		1	0	88.292	67198	33380	70190	74066	65152	76552	63664	68339	76422	78866	62325	31820	71759	73428
P19174	P19174	9	9	9	1-phosphatidylinositol 4,5-bisphosphate phosphodiesterase gamma-1	PLCG1		1	9	9	9	9	9	9	8.8	8.8	8.8	148.53	1290	1290	4.6	1	2	1	3		1			1		1		0	91.946	140560	61302	120600	148630	140840	133810	110680	119500	129630	144310	130250	58538	125620	146540
P19256	P19256	1	1	1	Lymphocyte function-associated antigen 3	CD58		1	1	1	1	1	1	1	4	4	4	28.147	250	250	8.33	1											2	0	39.243	93627	39971	90605	94925	94987	111940	88554	92304	108410	119740	86812	38156	93312	94258
P19320	P19320	2	2	2	Vascular cell adhesion protein 1	VCAM1		1	2	2	2	2	2	2	5.5	5.5	5.5	81.275	739	739	7						1		1					0	30.063	5500.6	3082.4	4798.7	5852.2	5823.5	9597.2	9863.7	10918	9982.3	11345	5098.2	2932.8	4994.7	5911.5
P19338	P19338	5	5	5	Nucleolin	NCL		1	5	5	5	5	5	5	6.8	6.8	6.8	76.613	710	710	6.9			2		1	2	2			1	2		0	68.564	159780	72520	124170	153250	153560	185420	162230	165760	186560	185920	148000	69103	130600	152770
P19367	P19367	25	25	19	Hexokinase-1	HK1		1	25	25	19	25	25	19	26.1	26.1	21	102.48	917	917	6.11	1	1	11	3	7	6	8	7	5	3		2	0	323.31	736530	312830	737640	837600	782940	989690	687120	854820	851690	944130	683100	299240	757830	829320
P19387	P19387	5	5	5	DNA-directed RNA polymerase II subunit RPB3	POLR2C		1	5	5	5	5	5	5	24.7	24.7	24.7	31.441	275	275	6.1	2			1		2	1	2		2			0	54.538	71778	29061	70607	75637	73483	85673	72107	81065	85613	90521	66560	27785	72618	74853
P19388	P19388	4	4	4	DNA-directed RNA polymerases I, II, and III subunit RPABC1	POLR2E		1	4	4	4	4	4	4	16.7	16.7	16.7	24.551	210	210	8.8			1				1				2	1	0	31.778	74314	27573	68320	74609	76957	92871	76439	89022	93507	93017	68892	26381	70720	73964
P19404	P19404	4	4	4	NADH dehydrogenase [ubiquinone] flavoprotein 2, mitochondrial	NDUFV2		1	4	4	4	4	4	4	20.5	20.5	20.5	27.391	249	249	2.67		2	4										0	173.72	212520	105460	214000	223150	216910	242150	205560	229900	241900	263980	197090	100490	219630	221790
P19419	P19419	1	1	1	ETS domain-containing protein Elk-1	ELK1		1	1	1	1	1	1	1	4.2	4.2	4.2	44.887	428	428	10										1			0.0038581	7.491	3622.9	1992.8	2287.3	3934.5	4003.2	4653.5	3957.3	5348.8	3686.4	5488.6	3354.1	1897.1	2474.5	3927.7
P19438	P19438	6	6	6	Tumor necrosis factor receptor superfamily member 1A;Tumor necrosis factor receptor superfamily member 1A, membrane form;Tumor necrosis factor-binding protein 1	TNFRSF1A		1	6	6	6	6	6	6	20.7	20.7	20.7	50.494	455	455	6.33	1		1	1				1		1		1	0	58.938	57937	37395	58162	61365	59583	62612	65719	63771	64329	70948	53726	35509	59715	61412
P19440;A6NGU5;P36268;Q14390;B5MD39;Q9BX51	P19440;A6NGU5;P36268	7;5;4;1;1;1	7;5;4;1;1;1	7;5;4;1;1;1	Gamma-glutamyltranspeptidase 1;Gamma-glutamyltranspeptidase 1 heavy chain;Gamma-glutamyltranspeptidase 1 light chain;Putative gamma-glutamyltranspeptidase 3;Putative gamma-glutamyltranspeptidase 3 heavy chain;Putative gamma-glutamyltranspeptidase 3 light chain;Inactive gamma-glutamyltranspeptidase 2	GGT1;GGT3P;GGT2	;;	6	7	7	7	7	7	7	16.7	16.7	16.7	61.409	569	569;568;569;218;225;225	7.62	1		1		2	1	1		1	3	3		0	93.65	76699	38630	82874	70775	79363	124740	110250	108820	121480	126120	71160	36738	84564	71777
P19447	P19447	6	6	6	TFIIH basal transcription factor complex helicase XPB subunit	ERCC3		1	6	6	6	6	6	6	12.5	12.5	12.5	89.277	782	782	8.62				1		1			3	1	2		0	132.27	35776	17842	30587	43090	38009	40387	35569	42071	42511	46939	33156	17036	31904	42526
P19474	P19474	6	6	6	E3 ubiquitin-protein ligase TRIM21	TRIM21		1	6	6	6	6	6	6	17.1	17.1	17.1	54.169	475	475	5	3			1	2	1					2		0	155.22	73694	34522	72671	83933	78278	74408	65281	74227	77720	87061	68343	32968	74767	82722
P19484;P19532;O14948	P19484;P19532	3;2;1	1;0;0	1;0;0	Transcription factor EB;Transcription factor E3	TFEB;TFE3	;	3	3	1	1	3	1	1	4.8	1.7	1.7	52.864	476	476;575;347	6						1							0.0050754	6.5306	15027	6136.4	12858	14921	16142	19525	17234	15466	21799	23445	13927	5860	13412	14852
P19525	P19525	3	3	3	Interferon-induced, double-stranded RNA-activated protein kinase	EIF2AK2		1	3	3	3	3	3	3	8.7	8.7	8.7	62.094	551	551	3.75		1	1	1		1							0	65.257	47495	22712	43423	50011	47206	47849	42776	48127	46237	53235	44024	21655	44943	49502
P19623	P19623	7	7	7	Spermidine synthase	SRM		1	7	7	7	7	7	7	32.8	32.8	32.8	33.824	302	302	3.73		3	4		3			1					0	131.73	215980	84630	188030	194750	196300	167160	129550	154950	165080	179910	200120	80746	195270	192090
P19634	P19634	2	2	2	Sodium/hydrogen exchanger 1	SLC9A1		1	2	2	2	2	2	2	3.1	3.1	3.1	90.762	815	815	9								2			1		0.00016841	13.991	24535	13678	27175	28891	30180	30549	27612	26267	31449	37873	22776	13034	27744	28698
P19784	P19784	6	6	6	Casein kinase II subunit alpha	CSNK2A2		1	6	6	6	6	6	6	21.1	21.1	21.1	41.213	350	350	5.17	2			1	1				1		1		0	101.62	84833	39656	76049	89510	90988	90009	79499	88106	85040	99157	78640	37825	78959	88640
P19793	P19793	3	2	2	Retinoic acid receptor RXR-alpha	RXRA		1	3	2	2	3	2	2	11.3	8.2	8.2	50.811	462	462	6.5	1											1	0	38.734	1375.8	1480.5	1175	2116.2	2109.6	2612.9	1841.9	3133.4	2104.4	2681.5	1276.2	1404.1	1235.3	2140.1
P19838	P19838	7	7	7	Nuclear factor NF-kappa-B p105 subunit;Nuclear factor NF-kappa-B p50 subunit	NFKB1		1	7	7	7	7	7	7	11.5	11.5	11.5	105.35	968	968	6.58					5	2	2	2				1	0	323.31	91153	42220	75360	88428	78060	73774	59346	68827	77537	86349	84432	40225	78599	87401
P19883	P19883	1	1	1	Follistatin	FST		1	1	1	1	1	1	1	7.3	7.3	7.3	38.007	344	344	6						2							0	54.594	2200.8	748.39	3420.3	3319.7	3984.7	2573.2	2562.1	3191.4	3585.8	3854.3	2046.1	720.13	3427.7	3216.1
P19971	P19971	9	9	9	Thymidine phosphorylase	TYMP		1	9	9	9	9	9	9	24.5	24.5	24.5	49.955	482	482	4.43	2	4			4		2		2				0	70.879	140640	76856	116540	128990	123670	117570	130230	124820	113730	113990	130270	73006	121570	128660
P20020;Q01814	P20020	11;3	9;1	8;0	Plasma membrane calcium-transporting ATPase 1	ATP2B1		2	11	9	8	11	9	8	11.3	9.8	9	138.75	1258	1258;1243	5.61	1	2		3	6	2				3		1	0	242.12	157100	76479	167550	173440	160660	170160	161400	173310	169850	189240	145740	72945	171120	171630
P20036	P20036	1	1	1	HLA class II histocompatibility antigen, DP alpha 1 chain	HLA-DPA1		1	1	1	1	1	1	1	6.5	6.5	6.5	29.38	260	260	2		1											0.008784	6.0132	41090	18335	40196	40907	41205	47663	39919	43888	45820	56882	38101	17485	41349	40674
P20039;Q95IE3;Q30167	P20039;Q95IE3	7;5;3	1;1;0	0;0;0	HLA class II histocompatibility antigen, DRB1-11 beta chain;HLA class II histocompatibility antigen, DRB1-12 beta chain	HLA-DRB1	;	3	7	1	0	7	1	0	32	3.4	0	30.16	266	266;266;266	1	2												0.0087804	6.004	2917.4	1261.8	2567.3	1913.8	1626.5	3028.8	2894.8	3244.7	3539.9	2772.4	2701.4	1197.4	2648.2	1946.1
P20042	P20042	4	4	4	Eukaryotic translation initiation factor 2 subunit 2	EIF2S2		1	4	4	4	4	4	4	9	9	9	38.388	333	333	4.5	2	1	1							2			0	43.331	93481	40491	75215	94248	92060	77680	63209	76437	84624	89423	86600	38640	78847	92857
P20073	P20073	16	16	16	Annexin A7	ANXA7		1	16	16	16	16	16	16	30.7	30.7	30.7	52.739	488	488	6.14	4	1	1	5	4	9	2		4	3	4		0	323.31	356680	178760	398190	404970	370490	468720	347980	360440	416110	456030	330980	170500	405250	402380
P20226;Q6SJ96	P20226;Q6SJ96	1;1	1;1	1;1	TATA-box-binding protein;TATA box-binding protein-like protein 2	TBP;TBPL2	;	2	1	1	1	1	1	1	7.4	7.4	7.4	37.698	339	339;375	2		1											0.0039454	7.9897	4636	2469.3	4963.5	4794	4358.1	5476.3	5283	4912.7	5492.6	5644.4	4300.1	2350.2	5062	4783.8
P20248	P20248	3	3	3	Cyclin-A2	CCNA2		1	3	3	3	3	3	3	7.9	7.9	7.9	48.55	432	432	9.75									3			1	0	20.784	9279.8	4103.7	8972.9	10231	9390.6	10189	9455.6	10405	10071	11252	8604.3	3920.6	9241.3	10103
P20290	P20290	2	2	2	Transcription factor BTF3	BTF3		1	2	2	2	2	2	2	11.2	11.2	11.2	22.168	206	206	3.5		1	1	4									0	58.982	58879	28230	52026	70832	69735	55906	43466	52237	60589	75943	54589	26973	54191	69595
P20338	P20338	4	3	3	Ras-related protein Rab-4A	RAB4A		1	4	3	3	4	3	3	21.1	17	17	24.389	218	218	9						1			1			1	0	21.222	19266	10184	19679	24013	23623	25324	21933	21681	23967	25422	17876	9720.1	20230	23779
P20339	P20339	5	3	3	Ras-related protein Rab-5A	RAB5A		1	5	3	3	5	3	3	29.8	20	20	23.658	215	215	5.8			1	2					2				0	91.25	113980	66104	118310	132080	116090	124550	157160	115110	137620	142110	105730	62938	121100	131070
P20340;Q9NRW1;Q14964	P20340	8;3;1	8;3;1	7;3;1	Ras-related protein Rab-6A	RAB6A		3	8	8	7	8	8	7	29.8	29.8	25.5	23.593	208	208;208;217	7.96	3			1	3	2		4	3	1	4	5	0	260.15	343320	161100	361890	374700	356950	414720	339510	390740	408400	449020	318490	153730	370060	371640
P20585	P20585	3	3	3	DNA mismatch repair protein Msh3	MSH3		1	3	3	3	3	3	3	3.1	3.1	3.1	127.41	1137	1137	8.33					1			1				1	0	32.068	18826	6715.2	13224	15790	16393	18291	13204	20458	18586	18772	17427	6409.2	14046	15675
P20591;P20592	P20591	4;1	4;1	4;1	Interferon-induced GTP-binding protein Mx1;Interferon-induced GTP-binding protein Mx1, N-terminally processed	MX1		2	4	4	4	4	4	4	8.5	8.5	8.5	75.519	662	662;715	6.6	1			1		1					2		0	47.88	21045	9597.8	17240	22204	20078	22172	17593	21547	20955	25807	19496	9158.1	18029	21970
P20618	P20618	9	9	9	Proteasome subunit beta type-1	PSMB1		1	9	9	9	9	9	9	38.6	38.6	38.6	26.489	241	241	6.71	1	1	1	1	1	3	1	1			2	2	0	323.31	209750	90399	171470	203900	187910	176690	156670	153780	183520	204190	194290	86224	179170	201260
P20645	P20645	4	4	4	Cation-dependent mannose-6-phosphate receptor	M6PR		1	4	4	4	4	4	4	22.4	22.4	22.4	30.993	277	277	5.36		1	5	2							2	1	0	226.3	121180	63046	138640	143340	135750	137120	128860	162450	123640	146460	112480	60141	140970	141750
P20674	P20674	3	3	3	Cytochrome c oxidase subunit 5A, mitochondrial	COX5A		1	3	3	3	3	3	3	11.3	11.3	11.3	16.762	150	150	5.17	2	1	1									2	0	29.346	116370	56760	125490	114740	113730	140020	117570	126110	133380	136630	107950	54051	127970	114560
P20700	P20700	24	21	21	Lamin-B1	LMNB1		1	24	21	21	24	21	21	36.2	33.1	33.1	66.408	586	586	5.51	5	13	7	3	9	4	2	11	1	1	4	5	0	323.31	872560	429020	983650	1061300	1000500	1172200	1085200	1180500	1181500	1340000	809920	409800	1001700	1050900
P20749	P20749	1	1	1	B-cell lymphoma 3 protein	BCL3		1	1	1	1	1	1	1	5.1	5.1	5.1	47.583	454	454	3			1										0.0074606	6.1339	2720.6	2012.2	3246.2	4037.8	3344.4	3802.5	3984.1	4053.7	3954.2	5122.7	2526.5	1916	3294.4	4006.2
P20810	P20810	9	9	9	Calpastatin	CAST		1	9	9	9	9	9	9	16	16	16	76.572	708	708	5.75		1	5		2	1	2	2	2		1		0	323.31	247480	104880	213200	269340	228770	206440	161310	172250	203800	240120	229310	100250	221690	264340
P20839	P20839	6	6	5	Inosine-5-monophosphate dehydrogenase 1	IMPDH1		1	6	6	5	6	6	5	14.2	14.2	12.6	55.405	514	514	5.11	2			3	1			2			1		0	96.252	102460	42224	94127	110570	102860	92825	68560	79352	95345	103280	94980	40374	97393	108650
P20908	P20908	7	7	7	Collagen alpha-1(V) chain	COL5A1		1	7	7	7	7	7	7	7.8	7.8	7.8	183.56	1838	1838	4.5		6	2		1					2	1		0	258.09	141960	65770	133330	149360	141230	151600	127780	142320	156480	184410	131600	62736	137600	147910
P20933	P20933	3	3	3	N(4)-(beta-N-acetylglucosaminyl)-L-asparaginase;Glycosylasparaginase alpha chain;Glycosylasparaginase beta chain	AGA		1	3	3	3	3	3	3	11.8	11.8	11.8	37.208	346	346	5.33			2							1			0	99.813	28898	22390	31611	27890	30685	53539	41494	43324	49231	51817	26815	21207	32235	28824
P20936	P20936	13	13	13	Ras GTPase-activating protein 1	RASA1		1	13	13	13	13	13	13	17.3	17.3	17.3	116.4	1047	1047	6.71		1	1	3		3	1	4		4			0	119.9	172200	67778	144870	174520	161060	146480	109400	120660	154150	180380	159540	64786	151030	171570
Q9UQ88;P21127	Q9UQ88;P21127	7;7	7;7	6;6	Cyclin-dependent kinase 11A;Cyclin-dependent kinase 11B	CDK11A;CDK11B	;	2	7	7	6	7	7	6	8.4	8.4	7.4	91.361	783	783;795	5.11	1			5		1	1					1	0	76.478	190080	81391	140390	201850	196470	236960	192060	215720	239980	245310	176050	77751	148710	200190
P21266;P46439	P21266	5;1	5;1	4;0	Glutathione S-transferase Mu 3	GSTM3		2	5	5	4	5	5	4	20.9	20.9	16.9	26.559	225	225;218	6.1			3			2	2	2		1			0	96.01	123610	53095	100320	114650	113270	92145	72540	86972	94616	99526	114500	50609	104950	113140
P21281;P15313	P21281	10;4	10;4	10;4	V-type proton ATPase subunit B, brain isoform	ATP6V1B2		2	10	10	10	10	10	10	24.3	24.3	24.3	56.5	511	511;513	6.6		2	1	6	3	1		1				6	0	148.56	286530	130780	268140	303980	282820	246620	193750	231460	226800	245920	265610	124780	276880	299420
P21283	P21283	4	4	4	V-type proton ATPase subunit C 1	ATP6V1C1		1	4	4	4	4	4	4	15.2	15.2	15.2	43.941	382	382	6.29		1				4			2				0	231.47	109890	59502	96429	121380	109390	85073	66915	73596	82436	89635	101840	56665	100210	119690
P21291	P21291	1	1	1	Cysteine and glycine-rich protein 1	CSRP1		1	1	1	1	1	1	1	7.8	7.8	7.8	20.567	193	193	11											2		0.0039466	8.0069	14948	6841.5	12571	14817	13935	11124	9254.6	13696	9424	14609	13849	6521.4	13106	14602
P21333	P21333	49	49	47	Filamin-A	FLNA		1	49	49	47	49	49	47	27.2	27.2	26.9	280.74	2647	2647	5.69	15	9	17	10	11	21	7	4	16	2	1	13	0	323.31	1919900	834060	1612100	1998900	1877500	1729700	1384400	2093200	1723500	1874600	1778800	796270	1682200	1969800
P21397	P21397	3	2	2	Amine oxidase [flavin-containing] A	MAOA		1	3	2	2	3	2	2	8.5	6.5	6.5	59.681	527	527	9						1						1	0.00017813	17.487	11014	4548	11765	12445	11525	10412	10831	10832	10397	11048	10218	4343.7	12018	12216
P21399	P21399	15	15	15	Cytoplasmic aconitate hydratase	ACO1		1	15	15	15	15	15	15	23.7	23.7	23.7	98.398	889	889	4.88		4	7	2	6		1	1	1	2	1		0	323.31	382430	166240	325810	394950	343370	312900	241910	296390	306880	347670	354310	158670	339030	388620
P21462	P21462	1	1	1	fMet-Leu-Phe receptor	FPR1		1	1	1	1	1	1	1	3.1	3.1	3.1	38.445	350	350	3			1										0.0085247	6.047	3891.4	2056.2	3677.4	4585.1	4218.8	4660	3248.6	4545.6	3917.9	4775.2	3608.2	1960.9	3799.5	4543.2
P21580	P21580	1	1	1	Tumor necrosis factor alpha-induced protein 3;A20p50;A20p37	TNFAIP3		1	1	1	1	1	1	1	1.9	1.9	1.9	89.613	790	790	8								1					0.0099523	5.9126	1013.1	982.35	1594.2	1497.4	1408.5	1625.7	1095.9	1214.7	1941.9	1831.3	942.92	932.25	1590.1	1505.1
P21589	P21589	7	7	7	5-nucleotidase	NT5E		1	7	7	7	7	7	7	15.2	15.2	15.2	63.367	574	574	7.32	3	6							3		1	9	0	323.31	245030	119440	256650	280470	256280	347800	309360	306090	339030	376770	227300	114000	262610	278980
P21675;Q8IZX4	P21675;Q8IZX4	10;5	10;5	10;5	Transcription initiation factor TFIID subunit 1;Transcription initiation factor TFIID subunit 1-like	TAF1;TAF1L	;	2	10	10	10	10	10	10	6.8	6.8	6.8	212.67	1872	1872;1826	6.27	1	1	1	1	1	2		1			2	1	0	106.87	76072	39328	69301	87180	77584	93286	77160	88654	77684	90721	70516	37502	71781	86506
P21741	P21741	2	2	2	Midkine	MDK		1	2	2	2	2	2	2	11.9	11.9	11.9	15.585	143	143	3.67			2		1								0	45.542	50499	23377	55729	57904	53295	56245	47297	48767	58987	66563	46860	22331	56783	57156
P21796	P21796	9	9	9	Voltage-dependent anion-selective channel protein 1	VDAC1		1	9	9	9	9	9	9	42	42	42	30.772	283	283	3.4	5	10	17	9	3	1			1	1	1		0	323.31	901530	451690	1041000	1051500	1021900	1162300	1095300	1094700	1150300	1397700	836890	431030	1057800	1042800
P21860	P21860	2	2	2	Receptor tyrosine-protein kinase erbB-3	ERBB3		1	2	2	2	2	2	2	2.7	2.7	2.7	148.1	1342	1342	9.5									1	1			0.00016263	12.539	8361.6	3053.1	7808	7841.4	8519.6	10412	9675.6	11422	9655.9	11216	7751.7	2918.3	8068.3	7798.2
P21912	P21912	8	8	8	Succinate dehydrogenase [ubiquinone] iron-sulfur subunit, mitochondrial	SDHB		1	8	8	8	8	8	8	27.5	27.5	27.5	31.629	280	280	4.5		3	3	4	2	2	4						0	195.8	308180	146420	327310	332960	310360	404490	348390	365640	390360	443290	285880	139670	334330	331270
P21926	P21926	1	1	1	CD9 antigen	CD9		1	1	1	1	1	1	1	4.4	4.4	4.4	25.416	228	228	8								1					0.0045578	6.7556	2411	9009.5	2863.8	3219.2	3565.9	3174.1	14927	4855.5	4009.5	5301.1	2240.1	8480.8	2916.2	3649.3
P21953	P21953	2	2	2	2-oxoisovalerate dehydrogenase subunit beta, mitochondrial	BCKDHB		1	2	2	2	2	2	2	6.1	6.1	6.1	43.122	392	392	6.33	1								2				0.00017007	14.406	62973	30894	62791	67945	61844	64851	62216	65136	68663	71692	58394	29455	64463	67251
P21964	P21964	8	8	8	Catechol O-methyltransferase	COMT		1	8	8	8	8	8	8	39.5	39.5	39.5	30.037	271	271	5.19	6			1		3	2		2		1	1	0	317.83	185590	92396	184220	184300	180630	201380	187820	188180	202240	241550	172090	87967	189180	183530
P21980;P49221;O43548	P21980	19;1;1	19;1;1	19;1;1	Protein-glutamine gamma-glutamyltransferase 2	TGM2		3	19	19	19	19	19	19	30.3	30.3	30.3	77.328	687	687;684;720	6.62	3	5	9	2	1	3	1	11	5	4	3	5	0	323.31	772000	330930	628910	774470	724240	606830	479980	587690	560600	646190	715140	315820	657860	762200
P22033	P22033	6	6	6	Methylmalonyl-CoA mutase, mitochondrial	MUT		1	6	6	6	6	6	6	11.1	11.1	11.1	83.134	750	750	7.11	1		1		2				3		1	1	0	161.72	54451	28140	60668	61714	58905	69669	61258	68906	70082	79477	50532	26828	61789	61340
P22059;Q969R2	P22059	9;2	9;2	9;2	Oxysterol-binding protein 1	OSBP		2	9	9	9	9	9	9	21.9	21.9	21.9	89.42	807	807;916	5.06			1	10		3			1		1		0	323.31	187710	79085	154950	181970	176400	165320	148900	166390	167900	168500	173890	75451	161870	179690
P22061	P22061	7	7	7	Protein-L-isoaspartate(D-aspartate) O-methyltransferase	PCMT1		1	7	7	7	7	7	7	32.6	32.6	32.6	24.636	227	227	4.09	1	6				2				2			0	323.31	245780	111650	221870	250210	246640	244910	218370	243900	235190	260710	227810	106480	229950	247670
P22083	P22083	2	2	2	Alpha-(1,3)-fucosyltransferase 4	FUT4		1	2	2	2	2	2	2	6.6	6.6	6.6	59.083	530	530	10								1				1	0.00016119	12.235	6383.3	4370.5	5685.1	7045.4	10041	10878	12932	12237	15748	20205	5923	4150.1	5953.7	7141.3
P22087	P22087	4	4	3	rRNA 2-O-methyltransferase fibrillarin	FBL		1	4	4	3	4	4	3	14.3	14.3	10.9	33.784	321	321	9.29						1	1		1	1	3		0	66.84	29862	16525	23839	26501	28876	33247	39249	33558	30949	32704	27662	15690	25003	26689
P22102	P22102	15	15	15	Trifunctional purine biosynthetic protein adenosine-3;Phosphoribosylamine--glycine ligase;Phosphoribosylformylglycinamidine cyclo-ligase;Phosphoribosylglycinamide formyltransferase	GART		1	15	15	15	15	15	15	19.2	19.2	19.2	107.77	1010	1010	6.38	3	1	2		2	6	3			3	3	1	0	264.2	239250	110160	200140	223950	226250	193910	148660	171560	186010	196260	221660	104910	208810	221720
P22234	P22234	11	11	11	Multifunctional protein ADE2;Phosphoribosylaminoimidazole-succinocarboxamide synthase;Phosphoribosylaminoimidazole carboxylase	PAICS		1	11	11	11	11	11	11	33.9	33.9	33.9	47.079	425	425	6.36		5	2	1		2	4	2		3	2	1	0	232.97	297740	126360	245160	286380	269020	235130	182270	208940	215490	241420	275800	120530	256010	282320
P22304	P22304	2	2	2	Iduronate 2-sulfatase;Iduronate 2-sulfatase 42 kDa chain;Iduronate 2-sulfatase 14 kDa chain	IDS		1	2	2	2	2	2	2	5.6	5.6	5.6	61.872	550	550	7		1										1	0.00016869	14.072	29844	12679	26028	31643	27582	27917	23070	26629	31241	32968	27654	12113	27032	31163
P22307	P22307	6	6	6	Non-specific lipid-transfer protein	SCP2		1	6	6	6	6	6	6	18.8	18.8	18.8	58.993	547	547	4.77	1	3		1	5		2					1	0	191.57	173440	75767	167550	185340	167280	181330	155630	161930	175950	190640	160800	72362	172460	183030
P22314	P22314	19	19	19	Ubiquitin-like modifier-activating enzyme 1	UBA1		1	19	19	19	19	19	19	25.7	25.7	25.7	117.85	1058	1058	6.68	2	6	3	3	3	1	3	2	2	2	4	6	0	323.31	594670	270920	499560	616910	585840	518220	418440	465550	486070	570350	551000	258440	521330	608390
P22413	P22413	12	12	12	Ectonucleotide pyrophosphatase/phosphodiesterase family member 1;Alkaline phosphodiesterase I;Nucleotide pyrophosphatase	ENPP1		1	12	12	12	12	12	12	16.5	16.5	16.5	104.92	925	925	6.32	4	3		1		2		2		1	4	2	0	224.7	121150	63719	129160	142360	133880	160870	142970	210110	156620	182030	112410	60751	132070	141420
P22570	P22570	12	12	12	NADPH:adrenodoxin oxidoreductase, mitochondrial	FDXR		1	12	12	12	12	12	12	24.2	24.2	24.2	53.836	491	491	5.06	1	2	4	5	1			2		1	1	1	0	106.5	363040	147830	327140	399830	383870	382040	345110	390340	396740	430830	336530	141440	339410	393690
P22626	P22626	21	21	20	Heterogeneous nuclear ribonucleoproteins A2/B1	HNRNPA2B1		1	21	21	20	21	21	20	62.3	62.3	62.3	37.429	353	353	6.13	4	32	8	8	9	5	5	9	12	21	7	6	0	323.31	1569100	665830	1408600	1737900	1673800	2456100	2138200	2153200	2487000	2559100	1454600	636580	1462000	1731100
P22670;P48378	P22670	5;1	5;1	5;1	MHC class II regulatory factor RFX1	RFX1		2	5	5	5	5	5	5	8.7	8.7	8.7	104.76	979	979;723	4.8		1	1		1	1		1					0	66.731	35373	15947	29100	37479	38247	41743	33732	39259	41309	45153	32779	15220	30484	37169
P22676	P22676	2	2	2	Calretinin	CALB2		1	2	2	2	2	2	2	7.7	7.7	7.7	31.54	271	271	6.5		2									2		0	24.865	146010	61875	125290	148200	138200	138730	104100	127300	137180	151410	135290	59074	130380	146280
P22681	P22681	11	11	10	E3 ubiquitin-protein ligase CBL	CBL		1	11	11	10	11	11	10	20.5	20.5	19.6	99.632	906	906	8.08		1		2		1	3	1				5	0	132.67	108210	52809	90831	107610	101620	90921	74026	110220	97716	106170	100260	50284	94722	106480
P22692	P22692	5	5	5	Insulin-like growth factor-binding protein 4	IGFBP4		1	5	5	5	5	5	5	31.8	31.8	31.8	27.934	258	258	8.5						2		1		2	1		0	142.33	23729	12128	22430	24759	23824	40636	38784	37051	39241	43803	21998	11543	23139	24937
P22694	P22694	3	3	1	cAMP-dependent protein kinase catalytic subunit beta	PRKACB		1	3	3	1	3	3	1	8	8	3.4	40.622	351	351	6.8			1				1	3					0	25.972	43168	15700	36437	41698	40709	38418	27582	29843	38104	45727	39995	15012	37979	41041
P22695	P22695	10	10	10	Cytochrome b-c1 complex subunit 2, mitochondrial	UQCRC2		1	10	10	10	10	10	10	29.4	29.4	29.4	48.442	453	453	5.67	1	3	5	5					1	1	2	3	0	323.31	374110	185560	403250	401210	373460	438140	375410	387070	432320	468170	347070	176870	411350	398590
P22794	P22794	1	1	1	Protein EVI2A	EVI2A		1	1	1	1	1	1	1	8.1	8.1	8.1	26.212	236	236	4				2									0	59.209	54590	25241	58119	68441	58707	34430	32528	28565	32929	40642	50648	24151	59410	66665
P22830	P22830	11	11	11	Ferrochelatase, mitochondrial	FECH		1	11	11	11	11	11	11	28.6	28.6	28.6	47.862	423	423	7.56		1	1	4					5	1	3	1	0	227.92	135050	63388	139600	148190	152190	175980	150770	164430	180040	199770	125290	60494	143160	147230
P23025	P23025	1	1	1	DNA repair protein complementing XP-A cells	XPA		1	1	1	1	1	1	1	8.8	8.8	8.8	31.368	273	273	6						2							0.0001858	20.158	14238	6589	11094	15130	12146	15933	12214	14526	8319.2	22495	13185	6286.4	11642	14993
P23193;Q15560	P23193	5;1	5;1	5;1	Transcription elongation factor A protein 1	TCEA1		2	5	5	5	5	5	5	19.3	19.3	19.3	33.969	301	301;299	5	1	1	2				3			1			0	104.77	192460	82839	170740	237590	200290	176980	116300	168790	166490	198710	178390	79346	177360	232470
P23229	P23229	22	22	22	Integrin alpha-6;Integrin alpha-6 heavy chain;Integrin alpha-6 light chain;Processed integrin alpha-6	ITGA6		1	22	22	22	22	22	22	22.7	22.7	22.7	126.6	1130	1130	5.53	3	5	10	8	3	3	2	4	7	2	3	1	0	323.31	813930	394620	912090	926240	893770	1104900	977100	978200	1070300	1202900	755400	376620	928700	920310
P23246	P23246	18	18	16	Splicing factor, proline- and glutamine-rich	SFPQ		1	18	18	16	18	18	16	28.9	28.9	27.4	76.149	707	707	5.35	10	4	2	3	5	1	4	3	3	5	2	1	0	323.31	517180	219610	428070	525770	535420	777820	658110	602530	726940	767060	479220	209660	447790	525640
P23258;Q9NRH3	P23258;Q9NRH3	8;6	8;6	8;6	Tubulin gamma-1 chain;Tubulin gamma-2 chain	TUBG1;TUBG2	;	2	8	8	8	8	8	8	22.6	22.6	22.6	51.169	451	451;451	7.71				4	1		1	2	1		5		0	108.38	148550	67551	130880	156850	153970	152460	133860	162250	149420	191890	137690	64454	136020	155090
P23284	P23284	5	5	5	Peptidyl-prolyl cis-trans isomerase B	PPIB		1	5	5	5	5	5	5	17.6	17.6	17.6	23.742	216	216	7.39	1				1	1	5	4	6				0	97.325	265090	152300	250060	255380	253530	256310	255860	225130	264750	276040	245740	144680	257910	255280
P23352	P23352	2	2	2	Anosmin-1	KAL1		1	2	2	2	2	2	2	5.6	5.6	5.6	76.111	680	680	5		1						1					0	58.533	12772	4613.5	12309	14304	13026	9249.4	7253.1	9392.9	8666	10296	11842	4426	12683	13940
P23368	P23368	6	6	5	NAD-dependent malic enzyme, mitochondrial	ME2		1	6	6	5	6	6	5	12.2	12.2	10.6	65.443	584	584	4.4	2	1	3	1	1						2		0	221.11	141560	64988	147140	154590	145260	186330	160370	165540	173570	194770	131300	62039	150610	153590
P23381	P23381	8	8	8	Tryptophan--tRNA ligase, cytoplasmic;T1-TrpRS;T2-TrpRS	WARS		1	8	8	8	8	8	8	23.8	23.8	23.8	53.165	471	471	5.56		1	5		2	4	1	3	2				0	126.61	154920	63261	132680	156160	147730	111890	90142	107670	109990	128910	143550	60424	138120	153230
P23396	P23396	10	10	10	40S ribosomal protein S3	RPS3		1	10	10	10	10	10	10	42	42	42	26.688	243	243	7.42		1	4			5	3	3	1	6	1	2	0	323.31	414980	219510	416710	455700	461900	538560	512600	507850	524670	584530	384920	209110	428350	454210
P23409	P23409	1	1	1	Myogenic factor 6	MYF6		1	1	1	1	1	1	1	2.9	2.9	2.9	26.952	242	242	2		1											0.0058684	6.3208	3068.4	1740.7	2482.7	2315.7	3228.6	2545.8	1996.3	2617.6	2120.5	1712.3	2843	1649.7	2604.1	2341.9
P23443	P23443	1	1	1	Ribosomal protein S6 kinase beta-1	RPS6KB1		1	1	1	1	1	1	1	3.4	3.4	3.4	59.139	525	525	10										1			0.0039737	8.2528	15030	5422.7	12539	15757	17792	13189	12994	17524	14108	15133	13932	5195.4	13139	15447
P23458	P23458	12	12	12	Tyrosine-protein kinase JAK1	JAK1		1	12	12	12	12	12	12	10.4	10.4	10.4	133.28	1154	1154	7.8		2		1	1	1		2	2	3	2	1	0	240.82	142550	69038	148990	157880	147580	145130	135090	139970	149180	172960	132240	65863	152450	155970
P23467;Q16827	P23467;Q16827	2;1	2;1	2;1	Receptor-type tyrosine-protein phosphatase beta;Receptor-type tyrosine-protein phosphatase O	PTPRB;PTPRO	;	2	2	2	2	2	2	2	1	1	1	224.3	1997	1997;1216	10						1						2	0.00017247	15.017	16627	9801.2	21354	22463	18058	23631	17008	15559	22108	25253	15443	9350.8	21517	22259
P23469	P23469	10	10	10	Receptor-type tyrosine-protein phosphatase epsilon	PTPRE		1	10	10	10	10	10	10	18.4	18.4	18.4	80.641	700	700	5.19			6		4	3		2			1		0	221.41	146520	73195	152350	159850	159220	176520	150050	159330	179560	191370	135920	69779	156040	158810
P23470	P23470	9	9	9	Receptor-type tyrosine-protein phosphatase gamma	PTPRG		1	9	9	9	9	9	9	8.9	8.9	8.9	162	1445	1445	6.08	2	1	2		2			1	2		3		0	109.1	93149	54642	95852	97351	97756	117440	121290	106550	112400	128910	86400	51945	98230	97547
P23497	P23497	7	7	6	Nuclear autoantigen Sp-100	SP100		1	7	7	6	7	7	6	12.7	12.7	11.7	100.42	879	879	8.55	1		1			1		1	1	1	3	2	0	169.52	75276	31555	76702	84114	78808	101460	82405	108770	96900	106800	69812	30152	78658	83340
P23526	P23526	6	6	6	Adenosylhomocysteinase	AHCY		1	6	6	6	6	6	6	13.2	13.2	13.2	47.716	432	432	3.77	1	2	3	1	5	1							0	83.246	292410	128440	231650	297840	266550	232710	178960	222250	227930	251890	270830	122560	242930	293170
P23528	P23528	2	1	1	Cofilin-1	CFL1		1	2	1	1	2	1	1	13.9	7.2	7.2	18.502	166	166	7							1						0.003865	7.5147	3290	880.65	2351.7	3392	4155.8	3980.4	3794.2	3588.6	3791.5	4202.7	3048.1	849.22	2511.9	3334.3
P23588	P23588	13	13	13	Eukaryotic translation initiation factor 4B	EIF4B		1	13	13	13	13	13	13	17.5	17.5	17.5	69.15	611	611	5.47	3	1	2	5		2		2	1			3	0	200.3	237030	97488	189510	222090	227620	226990	195890	208710	223910	248010	219570	92992	198710	219960
P23610	P23610	4	4	4	Factor VIII intron 22 protein	F8A1		1	4	4	4	4	4	4	22.6	22.6	22.6	39.103	371	371	7.2	1		1					1				2	0	130.67	34832	14727	29379	36539	35581	32219	27354	31936	32356	36107	32277	14068	30665	35989
P23634	P23634	17	17	14	Plasma membrane calcium-transporting ATPase 4	ATP2B4		1	17	17	14	17	17	14	16.6	16.6	14.5	137.92	1241	1241	5.72	4	3	1	3	2	7		1	4		3	1	0	323.31	309810	151680	334360	333510	321050	396140	324330	321440	390390	419110	287440	144620	341210	331920
P23677	P23677	1	1	1	Inositol-trisphosphate 3-kinase A	ITPKA		1	1	1	1	1	1	1	2.6	2.6	2.6	51.008	461	461	11											1		0.0046902	6.7024	4586.3	3397.2	3513	3577.7	4169.2	4724.8	5265.3	6681.1	4973.7	4671.2	4247.3	3213.4	3697.3	3679.7
P23786	P23786	11	11	11	Carnitine O-palmitoyltransferase 2, mitochondrial	CPT2		1	11	11	11	11	11	11	19.6	19.6	19.6	73.776	658	658	6.47	4	2			1	1	1	1	1	1	3	2	0	193.29	133940	61715	139300	137970	128870	157740	145230	144800	152960	164740	124220	58856	142400	137100
P23919	P23919	8	8	8	Thymidylate kinase	DTYMK		1	8	8	8	8	8	8	29.2	29.2	29.2	23.819	212	212	4.94	5	2	1	2	1					2	2	1	0	101.29	145650	68351	131380	147830	142010	147930	139660	151760	144220	158570	134990	65149	136120	146550
P23921	P23921	3	3	3	Ribonucleoside-diphosphate reductase large subunit	RRM1		1	3	3	3	3	3	3	6.8	6.8	6.8	90.069	792	792	3	3	1								1			0	39.051	20437	11003	20342	23290	24293	23819	19534	21989	25079	26345	18959	10484	20950	23114
P24385	P24385	3	3	3	G1/S-specific cyclin-D1	CCND1		1	3	3	3	3	3	3	18.3	18.3	18.3	33.729	295	295	7.67						1	1			1			0	28.266	7564.8	4665.3	6765.2	9721.8	8764.9	8228	6765.4	6935.4	9758.5	9704.6	7013.6	4444.5	7035.4	9613.2
P24386	P24386	3	3	3	Rab proteins geranylgeranyltransferase component A 1	CHM		1	3	3	3	3	3	3	4.4	4.4	4.4	73.475	653	653	5.67		1		1							1		0.00018553	20.075	18336	7987.2	17349	15859	18895	19320	16638	15727	17301	18570	17000	7604.1	17909	15841
P24468;P10589	P24468;P10589	8;4	8;4	8;4	COUP transcription factor 2;COUP transcription factor 1	NR2F2;NR2F1	;	2	8	8	8	8	8	8	24.2	24.2	24.2	45.571	414	414;423	4		4	1	4	1							1	0	163.04	90185	37170	81729	107240	96664	108480	88432	118460	115190	133760	83605	35607	84765	105580
P24534	P24534	1	1	1	Elongation factor 1-beta	EEF1B2		1	1	1	1	1	1	1	14.2	14.2	14.2	24.763	225	225	6						5							0	24.207	23497	11143	23250	24880	21047	23995	20011	20118	24756	26626	21785	10626	23855	24621
P24539	P24539	3	3	3	ATP synthase F(0) complex subunit B1, mitochondrial	ATP5F1		1	3	3	3	3	3	3	10.5	10.5	10.5	28.908	256	256	2.33	1	1		1									0	20.634	8883.4	4633.1	11142	8233	12630	13090	10694	11275	14825	15780	8255.5	4404.5	11290	8325
P24588	P24588	1	1	1	A-kinase anchor protein 5	AKAP5		1	1	1	1	1	1	1	2.6	2.6	2.6	47.088	427	427	1	1												0.0077348	6.1251	7454.2	3467.4	8001.5	8587.1	6917.4	9755	9143.5	9233.2	10955	11730	6914.2	3312.3	8157.3	8509
P24592	P24592	3	3	3	Insulin-like growth factor-binding protein 6	IGFBP6		1	3	3	3	3	3	3	15.4	15.4	15.4	25.322	240	240	6.67	1						1					1	0	28.847	22603	14558	24717	29230	29934	37222	36529	31916	35236	41066	20984	13862	25293	29226
P24666	P24666	4	4	4	Low molecular weight phosphotyrosine protein phosphatase	ACP1		1	4	4	4	4	4	4	39.9	39.9	39.9	18.042	158	158	3.14	4	1						2					0	86.689	79491	42799	67510	77617	73274	74804	79487	78450	67798	72046	73648	40698	70298	77300
P24752	P24752	8	8	8	Acetyl-CoA acetyltransferase, mitochondrial	ACAT1		1	8	8	8	8	8	8	21.1	21.1	21.1	45.199	427	427	6.92	1		1	2	10		2			2	2	4	0	323.31	271580	132980	294010	312920	284580	340220	283030	294070	330920	360170	251970	126920	300010	310130
P24821	P24821	3	3	3	Tenascin	TNC		1	3	3	3	3	3	3	1.8	1.8	1.8	240.85	2201	2201	7				1		1			2				0	31.431	18369	9527.3	16703	17556	17584	20982	20792	20947	22323	24001	17025	9053.4	17287	17569
P24844	P24844	7	4	4	Myosin regulatory light polypeptide 9	MYL9		1	7	4	4	7	4	4	41.3	29.1	29.1	19.827	172	172	6	2					2					2		0	282.32	73386	34178	62405	80286	75673	59279	58563	62689	60412	69009	68007	32620	65093	78921
P24928	P24928	25	25	25	DNA-directed RNA polymerase II subunit RPB1	POLR2A		1	25	25	25	25	25	25	16	16	16	217.17	1970	1970	6.29		2	7	4	2	4	8	3	2	2	2	2	0	323.31	369360	176330	373930	402940	388550	481090	422860	453460	482900	514720	342580	168200	383760	400640
P24941;Q00526	P24941;Q00526	4;2	3;1	3;1	Cyclin-dependent kinase 2;Cyclin-dependent kinase 3	CDK2;CDK3	;	2	4	3	3	4	3	3	12.8	10.1	10.1	33.929	298	298;305	9.75							1			2		1	0	99.57	49872	22669	37234	50084	47351	54265	41744	57554	53198	54083	46184	21615	39329	49717
P25054	P25054	3	3	3	Adenomatous polyposis coli protein	APC		1	3	3	3	3	3	3	1.5	1.5	1.5	311.64	2843	2843	8.33							1		2				0	21.782	1952.4	1648	2456.3	2676.3	2382	2379.4	2654.4	3492.2	3185.9	2221.7	1813.7	1565	2482.6	2671.3
P25205	P25205	19	19	19	DNA replication licensing factor MCM3	MCM3		1	19	19	19	19	19	19	24	24	24	90.98	808	808	5.2	2	3	8	4	2	1	2		5	1	1	1	0	323.31	323250	144540	282070	330170	312940	366030	317040	367120	352430	383980	299550	137880	293150	327640
P25208	P25208	2	2	2	Nuclear transcription factor Y subunit beta	NFYB		1	2	2	2	2	2	2	8.2	8.2	8.2	22.831	207	207	7.5							1	1					0.0004771	11.393	7192.6	4283	6651.4	8337.5	7295.5	9121.2	8530.3	9634.8	9489.9	11150	6667.6	4076.4	6879	8309.5
P25325	P25325	9	9	9	3-mercaptopyruvate sulfurtransferase	MPST		1	9	9	9	9	9	9	41.8	41.8	41.8	33.178	297	297	6.24	1		4	1	1	1	2	3	2		2		0	155.03	171690	84945	164700	182440	170830	189350	160870	179600	193790	213980	159180	80961	169700	181060
P25398	P25398	2	2	2	40S ribosomal protein S12	RPS12		1	2	2	2	2	2	2	24.2	24.2	24.2	14.515	132	132	6.67	2	1										3	0	53.617	33542	14391	32092	35129	37403	42524	30914	31824	39108	46765	31106	13743	33080	34865
P25440	P25440	4	4	4	Bromodomain-containing protein 2	BRD2		1	4	4	4	4	4	4	4.7	4.7	4.7	88.06	801	801	7.6					2				2	1			0	33.535	8652.8	3373.8	9408.1	10674	11135	12598	10197	11197	12516	13579	8032.2	3238.1	9627.2	10531
P25445	P25445	1	1	1	Tumor necrosis factor receptor superfamily member 6	FAS		1	1	1	1	1	1	1	3.6	3.6	3.6	37.732	335	335	9									2				0	52.882	9264.2	3691.6	13435	9296.2	12650	23818	19610	20169	25131	28716	8616.8	3527.4	13467	9516.2
Q96MM3;P25490	Q96MM3;P25490	1;1	1;1	1;1	Zinc finger protein 42 homolog;Transcriptional repressor protein YY1	ZFP42;YY1	;	2	1	1	1	1	1	1	2.3	2.3	2.3	34.801	310	310;414	10										1			0.0066769	6.2602	9501.6	3751.1	6658.8	8391.9	10124	12701	8238.2	13221	13128	12696	8799.1	3577.4	7102.1	8411.5
P25685	P25685	8	8	7	DnaJ homolog subfamily B member 1	DNAJB1		1	8	8	7	8	8	7	25.9	25.9	22.4	38.044	340	340	5.33	2	2	1	2		2					1	2	0	78.489	140510	64340	122290	150100	141130	136410	104910	120700	151680	148520	130210	61398	127200	148170
P25686	P25686	5	5	5	DnaJ homolog subfamily B member 2	DNAJB2		1	5	5	5	5	5	5	19.4	19.4	19.4	35.58	324	324	9.5	1									2		3	0	48.258	46217	31182	43329	50479	44207	46033	68220	43544	47103	53312	42841	29611	44714	50416
P25705	P25705	17	17	17	ATP synthase subunit alpha, mitochondrial	ATP5A1		1	17	17	17	17	17	17	35.8	35.8	35.8	59.75	553	553	4.59	5	25	8	5	9	6	4	1	6	1	3	3	0	323.31	1024200	519290	1172900	1250200	1119900	1266100	1086600	1115100	1254200	1397200	950670	495810	1192100	1236100
P25774	P25774	3	3	3	Cathepsin S	CTSS		1	3	3	3	3	3	3	11.8	11.8	11.8	37.495	331	331	6.5						3		1					0.00018471	19.701	12433	6307.5	12086	12340	12742	14282	10479	13863	13583	16919	11529	6003.7	12443	12315
P25786	P25786	7	7	7	Proteasome subunit alpha type-1	PSMA1		1	7	7	7	7	7	7	37.6	37.6	37.6	29.555	263	263	4.69		4	3		2	2					2		0	130	353750	164640	305320	380800	333310	302970	313550	273500	319770	363740	327790	157100	317520	374990
P25787	P25787	4	4	4	Proteasome subunit alpha type-2	PSMA2		1	4	4	4	4	4	4	18.4	18.4	18.4	25.898	234	234	2.75	2	4				2							0	190.17	130800	59563	111850	133570	126370	112040	105260	112930	112810	132150	121200	56807	116480	131780
P25788	P25788	5	5	5	Proteasome subunit alpha type-3	PSMA3		1	5	5	5	5	5	5	23.1	23.1	23.1	28.433	255	255	8.25			1			2		2			1	2	0	134.43	178510	79682	165750	170660	174220	196640	186150	191920	201710	209960	165470	75942	171250	169830
P25789	P25789	3	3	3	Proteasome subunit alpha type-4	PSMA4		1	3	3	3	3	3	3	15.7	15.7	15.7	29.483	261	261	4.29	3				3							1	0	57.822	87638	40193	75507	76225	77888	78569	73084	74063	76841	81288	81195	38242	78470	75921
P25942	P25942	1	1	1	Tumor necrosis factor receptor superfamily member 5	CD40		1	1	1	1	1	1	1	3.2	3.2	3.2	30.619	277	277	8								1					0.00016137	12.286	15499	9021.7	18590	18398	15181	18215	17585	18060	18187	20717	14387	8592.1	18801	18266
P26006	P26006	20	20	20	Integrin alpha-3;Integrin alpha-3 heavy chain;Integrin alpha-3 light chain	ITGA3		1	20	20	20	20	20	20	19.6	19.6	19.6	116.61	1051	1051	5.56	3	8	8	3	1	1	8	3	4		4	2	0	323.31	500880	275340	537230	585020	533240	578940	550260	571250	586590	653640	464720	262370	548740	580100
P26022	P26022	9	9	9	Pentraxin-related protein PTX3	PTX3		1	9	9	9	9	9	9	31	31	31	41.975	381	381	4.25	2	4	2			2					1	1	0	208.08	218560	104660	214390	232180	212330	220490	191660	205100	220470	234480	202650	99798	220390	229730
P26038	P26038	23	23	19	Moesin	MSN		1	23	23	19	23	23	19	34.3	34.3	27.2	67.819	577	577	5.96	2	12	4	10	5			4	5	5	4	5	0	323.31	1193000	539270	1025900	1193700	1122800	1102100	960070	984240	1056900	1125600	1105400	514190	1067300	1180400
P26196	P26196	10	10	10	Probable ATP-dependent RNA helicase DDX6	DDX6		1	10	10	10	10	10	10	23.8	23.8	23.8	54.416	483	483	7.39		3	3	2					1	2	3	4	0	289.39	315000	148200	287720	342130	325910	303990	266090	310500	332660	364530	292010	141400	298010	337660
P26232	P26232	10	1	1	Catenin alpha-2	CTNNA2		1	10	1	1	10	1	1	11	1.4	1.4	105.31	953	953	2		1											1	-2	68665	27114	46262	48532	49507	39896	27843	37312	43112	39317	63536	25779	49234	48195
P26358	P26358	19	19	19	DNA (cytosine-5)-methyltransferase 1	DNMT1		1	19	19	19	19	19	19	13.1	13.1	13.1	183.16	1616	1616	4.17	6		1	8	6		1			1		1	0	199.7	354320	151470	291020	371070	353880	418320	359640	480820	413170	460680	328270	144660	304480	367730
P26368	P26368	6	6	6	Splicing factor U2AF 65 kDa subunit	U2AF2		1	6	6	6	6	6	6	15.2	15.2	15.2	53.5	475	475	3.88		5	16								1	2	0	92.57	201810	86424	181270	229050	217860	225760	192050	221080	226290	265580	187080	82633	188190	225800
P26373	P26373	8	8	8	60S ribosomal protein L13	RPL13		1	8	8	8	8	8	8	34.1	34.1	34.1	24.261	211	211	6.14			1	5	8			3	2			2	0	306.19	261900	128040	263870	283880	263110	317000	270330	286740	325290	341360	242880	122090	270740	281990
P26374	P26374	4	4	4	Rab proteins geranylgeranyltransferase component A 2	CHML		1	4	4	4	4	4	4	9.3	9.3	9.3	74.071	656	656	3	1	1		1	1								0	31.262	25297	10436	21037	26838	25560	20991	20330	28128	24721	25764	23440	9975.2	21986	26348
P26440	P26440	8	8	8	Isovaleryl-CoA dehydrogenase, mitochondrial	IVD		1	8	8	8	8	8	8	21.5	21.5	21.5	46.319	423	423	6.31		2	1	1		2	1	4	1		1		0	152.56	147710	71302	146050	139270	139690	168100	141030	144080	158310	173160	136950	67866	149970	139150
P26447	P26447	1	1	1	Protein S100-A4	S100A4		1	1	1	1	1	1	1	8.9	8.9	8.9	11.728	101	101	1	4												0	46.014	74986	30562	67318	68444	68851	63773	42090	50914	59085	62066	69490	29147	69713	67676
P26572	P26572	10	10	10	Alpha-1,3-mannosyl-glycoprotein 2-beta-N-acetylglucosaminyltransferase	MGAT1		1	10	10	10	10	10	10	32.6	32.6	32.6	50.878	445	445	4.67		3		4	1	1	1	2					0	323.31	232560	115480	241710	239780	224150	289250	257920	281570	279130	306710	215690	110010	247200	239130
P26599	P26599	8	8	8	Polypyrimidine tract-binding protein 1	PTBP1		1	8	8	8	8	8	8	31.6	31.6	31.6	57.221	531	531	4.5	1	3	2	9	2					2	1		0	323.31	341480	133160	260960	357250	313830	343560	283800	303320	358980	364270	316240	127380	274780	351880
P26639;A2RTX5	P26639	15;2	15;2	15;2	Threonine--tRNA ligase, cytoplasmic	TARS		2	15	15	15	15	15	15	18.8	18.8	18.8	83.434	723	723;802	4.3	7	9	4	1				2	2	3		2	0	199.47	702570	309990	569390	708100	644760	499630	407180	461120	497900	543520	650790	295730	595730	696040
P26640	P26640	32	32	32	Valine--tRNA ligase	VARS		1	32	32	32	32	32	32	29.6	29.6	29.6	140.47	1264	1264	5.73	7	3	10	4	7	12	2	3	6	4	3	3	0	323.31	971670	429350	808690	954330	927430	925340	736580	806460	898380	1045800	900230	409420	844240	944630
P26641	P26641	11	11	11	Elongation factor 1-gamma	EEF1G		1	11	11	11	11	11	11	30.7	30.7	30.7	50.118	437	437	5.79	3	5			4		6	1		2		3	0	323.31	325530	163250	286370	345730	315640	309100	290200	264750	335040	379020	301680	155560	297390	342080
P26651	P26651	1	1	1	Tristetraprolin	ZFP36		1	1	1	1	1	1	1	4.6	4.6	4.6	34.003	326	326	6						1							0.003876	7.5748	9941.2	5540.3	8976.6	12037	9830.8	12331	10492	9114.5	12718	12848	9214.2	5281.4	9301.2	11938
P26885	P26885	1	1	1	Peptidyl-prolyl cis-trans isomerase FKBP2	FKBP2		1	1	1	1	1	1	1	8.5	8.5	8.5	15.649	142	142	12												2	0.00016622	13.44	23117	11326	22595	24113	21157	19769	17090	18838	23570	25501	21432	10793	23215	23813
Q13705;P27037	Q13705;P27037	1;1	1;1	1;1	Activin receptor type-2B;Activin receptor type-2A	ACVR2B;ACVR2A	;	2	1	1	1	1	1	1	2.9	2.9	2.9	57.723	512	512;513	11											1		0.0037553	9.96	1463.3	520.72	1277.2	1354.1	1422.1	1953.3	1686.8	1456.2	1648.5	2151.1	1356	497.85	1327.4	1349.9
P27105	P27105	5	5	5	Erythrocyte band 7 integral membrane protein	STOM		1	5	5	5	5	5	5	22.6	22.6	22.6	31.73	288	288	5.75	2			2	1		1					2	0	78.845	55124	22960	49546	49142	51291	48195	46274	51985	48507	53447	51085	21882	51313	48708
P27144	P27144	8	8	8	Adenylate kinase 4, mitochondrial	AK4		1	8	8	8	8	8	8	31.4	31.4	31.4	25.268	223	223	5.06	1	4	1	3	3				3	2			0	102.25	156450	84642	162600	165030	164430	205800	179300	191380	203160	228320	145120	80561	166500	165060
P27338	P27338	9	9	8	Amine oxidase [flavin-containing] B	MAOB		1	9	9	8	9	9	8	22.3	22.3	20.2	58.762	520	520	7.08	4			1	1						5	2	0	67.379	94741	42315	91243	85051	92880	100700	90685	98946	106860	107800	87835	40288	93934	84860
P27348	P27348	5	3	3	14-3-3 protein theta	YWHAQ		1	5	3	3	5	3	3	27.3	19.6	19.6	27.764	245	245	6.08		2			3	2		3	2				0	323.31	234000	106290	197130	232150	222630	199920	167650	206700	195870	223610	216800	101320	205540	229320
P27361;P31152;Q16659	P27361	8;1;1	8;1;1	6;0;0	Mitogen-activated protein kinase 3	MAPK3		3	8	8	6	8	8	6	21.1	21.1	15.3	43.135	379	379;587;721	6.38	1		2					4				1	0	113.22	72451	34507	59240	66283	66870	71225	67497	79782	65169	70608	67115	32837	61929	66058
P27448;Q9P0L2	P27448	5;1	5;1	5;1	MAP/microtubule affinity-regulating kinase 3	MARK3		2	5	5	5	5	5	5	11	11	11	84.428	753	753;795	6.2	1						3		1				0	147.46	13684	6208	12932	13558	13411	14972	12811	14802	15644	15547	12680	5909.7	13341	13470
P27487	P27487	7	7	7	Dipeptidyl peptidase 4;Dipeptidyl peptidase 4 membrane form;Dipeptidyl peptidase 4 soluble form	DPP4		1	7	7	7	7	7	7	9.1	9.1	9.1	88.278	766	766	6.55				2	2	3	1		1	2			0	48.153	76015	38430	79516	77174	75195	92372	91401	84163	97813	102090	70507	36593	81306	77026
P27540	P27540	4	4	4	Aryl hydrocarbon receptor nuclear translocator	ARNT		1	4	4	4	4	4	4	9.8	9.8	9.8	86.636	789	789	5	1				1	1		1					0	28.059	12224	5041.2	13494	11571	13795	13618	9924	13384	12720	14985	11345	4803.8	13762	11500
P27635;Q96L21	P27635;Q96L21	5;3	5;3	5;3	60S ribosomal protein L10;60S ribosomal protein L10-like	RPL10;RPL10L	;	2	5	5	5	5	5	5	29.4	29.4	29.4	24.604	214	214;214	9.57					2	1	2				4	5	0	114.29	101950	46858	102090	104770	105740	119450	101530	105260	127320	135650	94550	44687	104850	104110
P27694	P27694	3	3	3	Replication protein A 70 kDa DNA-binding subunit;Replication protein A 70 kDa DNA-binding subunit, N-terminally processed	RPA1		1	3	3	3	3	3	3	8.3	8.3	8.3	68.137	616	616	9.2								3			2		0	136.96	13156	4661.8	9108	9847.4	10467	12773	11509	12278	11266	14249	12176	4442.1	9676.4	9836.6
P27695	P27695	8	8	8	DNA-(apurinic or apyrimidinic site) lyase;DNA-(apurinic or apyrimidinic site) lyase, mitochondrial	APEX1		1	8	8	8	8	8	8	30.2	30.2	30.2	35.554	318	318	4.08	2	4	1		2		1		1	1			0	223.8	270720	106850	214890	274410	267000	236370	181170	214860	229420	241890	250780	102140	225600	269930
P27701	P27701	2	2	2	CD82 antigen	CD82		1	2	2	2	2	2	2	8.2	8.2	8.2	29.625	267	267	7.5					2					2			0	23.76	48801	23482	51528	44243	47594	57652	53492	49153	63023	62059	45265	22340	52637	44356
P27707	P27707	2	2	2	Deoxycytidine kinase	DCK		1	2	2	2	2	2	2	10.8	10.8	10.8	30.518	260	260	8.5					2							2	0	79.731	38153	16933	33419	42954	38458	35109	25171	45278	34694	38206	35359	16182	34742	42220
P27708	P27708	39	39	39	CAD protein;Glutamine-dependent carbamoyl-phosphate synthase;Aspartate carbamoyltransferase;Dihydroorotase	CAD		1	39	39	39	39	39	39	22.4	22.4	22.4	242.98	2225	2225	6.02	6	5	11	9	6	1	5	1	4	4	5	8	0	323.31	809640	327040	664970	781390	766500	654600	534100	603440	670000	754340	750060	312190	694940	769570
P27797	P27797	8	8	8	Calreticulin	CALR		1	8	8	8	8	8	8	26.9	26.9	26.9	48.141	417	417	5.73		4	4	1	2	4	4	4	1	1		1	0	202.56	453210	272850	465100	488660	470430	388200	373620	373160	371220	413080	420360	259410	476670	484950
P27816	P27816	6	6	6	Microtubule-associated protein 4	MAP4		1	6	6	6	6	6	6	7.7	7.7	7.7	121	1152	1152	6.4		1				7				2			0	323.31	163230	70140	127400	157240	156790	137370	112400	153010	143740	162530	151190	66894	133930	155260
P27824	P27824	10	10	10	Calnexin	CANX		1	10	10	10	10	10	10	19.1	19.1	19.1	67.567	592	592	5.11	2	1	2	9	7	2	10	2					0	198.36	559060	405550	580890	596010	554750	577270	722890	558590	564620	598270	518540	384710	594330	598340
P27918	P27918	1	1	1	Properdin	CFP		1	1	1	1	1	1	1	2.8	2.8	2.8	51.276	469	469	6						1							0.0040822	7.2015	4084.9	2402.2	5028.2	4801.4	4756.2	3444	2393.3	2827.2	3504.3	2239.2	3793.7	2287.1	5086.9	4739.3
P27986	P27986	1	1	1	Phosphatidylinositol 3-kinase regulatory subunit alpha	PIK3R1		1	1	1	1	1	1	1	1.7	1.7	1.7	83.597	724	724	5					2								0.0040715	7.1688	7274.2	3419	6810.3	7255.6	5910.8	5340.1	5077.2	5544.1	5826.4	6259.6	6740.9	3258.1	7013.4	7152
P28062	P28062	6	6	6	Proteasome subunit beta type-8	PSMB8		1	6	6	6	6	6	6	40.2	40.2	40.2	30.354	276	276	4.62	3				2	2						1	0	131.31	93184	41585	75737	94362	89425	77384	68706	74858	84383	89094	86325	39664	79274	93023
P28065	P28065	5	5	5	Proteasome subunit beta type-9	PSMB9		1	5	5	5	5	5	5	24.7	24.7	24.7	23.264	219	219	6.62			2	1	2						3		0	37.825	146830	57207	120750	149400	136190	125360	94288	111220	131440	148610	136020	54698	126160	146820
P28066	P28066	3	3	3	Proteasome subunit alpha type-5	PSMA5		1	3	3	3	3	3	3	14.1	14.1	14.1	26.411	241	241	10.5								2			1	3	0	28.412	57707	22731	43948	50107	52148	47211	37190	39695	47095	55212	53439	21673	46279	49578
P28070	P28070	6	6	6	Proteasome subunit beta type-4	PSMB4		1	6	6	6	6	6	6	34.8	34.8	34.8	29.204	264	264	4.86		2	1		6	4	1						0	320.87	142850	56410	123290	144850	142050	125990	107420	130040	132820	154320	132380	53920	128330	142510
P28072	P28072	7	7	7	Proteasome subunit beta type-6	PSMB6		1	7	7	7	7	7	7	28	28	28	25.357	239	239	8.44			1				1	3		3		1	0	81.885	71470	32832	56941	77274	68438	58626	51112	49885	60561	67528	66201	31337	59725	75993
P28074	P28074	8	8	8	Proteasome subunit beta type-5	PSMB5		1	8	8	8	8	8	8	33.1	33.1	33.1	28.48	263	263	6		3	1		2	1	3	1				2	0	274.34	221020	103420	207440	221090	218760	220110	198240	215840	219840	241730	204900	98566	214160	219220
P28288	P28288	11	11	11	ATP-binding cassette sub-family D member 3	ABCD3		1	11	11	11	11	11	11	17	17	17	75.475	659	659	5.45	3		1	2	5	5		1	1		1	1	0	244.44	221810	109920	243730	246560	221290	286480	245810	253340	269460	303580	205800	104840	248240	245100
P28290	P28290	20	20	20	Sperm-specific antigen 2	SSFA2		1	20	20	20	20	20	20	21	21	21	138.38	1259	1259	5.43	5	3	9			3	1			1	6	2	0	323.31	282070	129370	304210	315160	304770	379410	320250	332380	365360	395960	261720	123540	310650	312920
P28300	P28300	6	6	6	Protein-lysine 6-oxidase	LOX		1	6	6	6	6	6	6	20.4	20.4	20.4	46.944	417	417	8.12	1		1						3		2	1	0	99.441	33889	18379	36694	40034	40556	37973	37133	34911	35681	42280	31452	17521	37517	39631
P28331	P28331	15	15	15	NADH-ubiquinone oxidoreductase 75 kDa subunit, mitochondrial	NDUFS1		1	15	15	15	15	15	15	23.4	23.4	23.4	79.467	727	727	6.42		5	3	4	3	7	4	1		6	4	1	0	323.31	575550	272640	593560	608250	569730	653200	560390	600680	641840	699380	533810	259990	607650	603490
P28340	P28340	23	23	23	DNA polymerase delta catalytic subunit	POLD1		1	23	23	23	23	23	23	24.3	24.3	24.3	123.63	1107	1107	7	3		2	3	2	1	1	2	3	2	4	2	0	323.31	260070	117210	215720	267870	259580	300790	248520	317350	282800	317100	240960	111820	225460	265910
P28370	P28370	18	18	11	Probable global transcription activator SNF2L1	SMARCA1		1	18	18	11	18	18	11	14.7	14.7	9.7	122.6	1054	1054	6.63	3	2	3	2	1	5	3	4	6	3		3	0	323.31	349100	158870	318510	390590	376880	497060	409870	452980	515240	528110	323640	151740	330170	388350
P28482	P28482	5	3	3	Mitogen-activated protein kinase 1	MAPK1		1	5	3	3	5	3	3	19.2	13.1	13.1	41.389	360	360	3.33		2				1							0	116.88	31913	14736	26538	34047	30254	25667	23718	27013	28326	33582	29566	14061	27706	33495
P28676	P28676	3	3	3	Grancalcin	GCA		1	3	3	3	3	3	3	16.1	16.1	16.1	24.01	217	217	5.33			1	1					1				0.00017765	17.266	41685	18097	40954	39357	44489	65590	40604	58325	46732	56516	38658	17252	42152	39620
P28702	P28702	4	4	3	Retinoic acid receptor RXR-beta	RXRB		1	4	4	3	4	4	3	14.1	14.1	11.4	56.921	533	533	5.25		1		1			1	1					0	77.042	68792	34760	59188	68529	67762	61697	61187	71181	63319	68792	63747	33083	61617	67964
P28749	P28749	1	1	1	Retinoblastoma-like protein 1	RBL1		1	1	1	1	1	1	1	1.5	1.5	1.5	120.85	1068	1068	10										1			0.0038951	7.6688	2800.4	1350.6	3322.3	3795.3	2210.6	2578.9	2253.3	2406.4	3102.7	4020.9	2598.3	1293.1	3354.9	3709.4
P28799	P28799	7	7	7	Granulins;Acrogranin;Paragranulin;Granulin-1;Granulin-2;Granulin-3;Granulin-4;Granulin-5;Granulin-6;Granulin-7	GRN		1	7	7	7	7	7	7	15.5	15.5	15.5	63.544	593	593	7.09		3			2				2		4		0	160.42	110140	71624	111540	113950	106380	113110	115270	102840	111000	119800	102130	68003	114330	114100
P28827;O14522	P28827	16;1	15;1	15;1	Receptor-type tyrosine-protein phosphatase mu	PTPRM		2	16	15	15	16	15	15	16.3	15.5	15.5	163.68	1452	1452;1441	4.14	3	2	5	4		3	5						0	272.01	213000	111170	213350	240770	220420	260350	234770	229720	259600	303170	197540	105970	219110	239130
P28838	P28838	8	8	8	Cytosol aminopeptidase	LAP3		1	8	8	8	8	8	8	15	15	15	56.166	519	519	6.76			1		9	1		2			3	1	0	219.95	206890	101610	191470	208460	205350	199200	176000	184250	193400	210620	191790	96782	197940	206750
P29083	P29083	3	3	3	General transcription factor IIE subunit 1	GTF2E1		1	3	3	3	3	3	3	8.7	8.7	8.7	49.452	439	439	3		2		2									0.00018382	19.433	69393	34535	62734	73440	75152	78791	60867	74507	71486	85792	64330	32911	65092	72963
P29084	P29084	2	2	2	Transcription initiation factor IIE subunit beta	GTF2E2		1	2	2	2	2	2	2	5.2	5.2	5.2	33.043	291	291	8.5					1							1	0.0001625	12.505	12454	5960.2	8118.7	8005	8728.8	12569	14792	16050	11005	11036	11522	5649.1	8671.3	8179.6
P29144	P29144	14	14	13	Tripeptidyl-peptidase 2	TPP2		1	14	14	13	13	13	13	15.4	15.4	14	138.35	1249	1249	5	2	2	2	1	1	2	1	1		1		1	0	150.99	243640	102800	188980	235720	235300	196770	174530	190020	194170	227380	225670	98076	198830	232390
P29218	P29218	6	6	5	Inositol monophosphatase 1	IMPA1		1	6	6	5	5	5	5	26.4	26.4	20.6	30.188	277	277	7.75	1	1				1	1				2	2	0	41.811	98232	41921	83281	100720	88008	79170	63822	71821	78321	89331	91006	40025	86698	99061
P29279	P29279	8	8	8	Connective tissue growth factor	CTGF		1	8	8	8	8	8	8	32.7	32.7	32.7	38.091	349	349	8.27				3		1		1	1		4	1	0	141.78	95697	42512	91169	103280	106780	92876	73414	81846	85845	98149	88744	40597	94170	101820
P29317	P29317	19	19	18	Ephrin type-A receptor 2	EPHA2		1	19	19	18	19	19	18	23.6	23.6	22.7	108.27	976	976	6.73	2	7	1	3	1		2	1	3	1	1	8	0	323.31	307390	148680	313260	342620	315570	299330	248230	276260	300110	331600	285090	141840	321190	338040
P29323;Q15375;Q06187;P29320	P29323	15;2;1;1	14;1;0;0	13;1;0;0	Ephrin type-B receptor 2	EPHB2		4	15	14	13	15	14	13	17.8	17.1	15.5	117.49	1055	1055;998;659;983	7.5	3		2		5	2			3		1	8	0	323.31	569870	268990	562840	621740	542850	579100	498700	491120	551180	624350	528380	256660	578070	614230
P29353;P98077;Q6S5L8	P29353	7;1;1	7;1;1	7;1;1	SHC-transforming protein 1	SHC1		3	7	7	7	7	7	7	14.4	14.4	14.4	62.821	583	583;582;630	3.88	4	1			1					2			0	82.877	71898	33048	67692	82015	78164	62677	61187	66331	63727	71767	66666	31570	69967	80557
P29372	P29372	6	6	6	DNA-3-methyladenine glycosylase	MPG		1	6	6	6	6	6	6	33.6	33.6	33.6	32.868	298	298	4.89		2	1	2		1	2		1				0	323.31	140320	60269	115930	141290	137930	162390	128760	155750	159810	169650	130000	57517	121180	140250
P29374	P29374	3	2	2	AT-rich interactive domain-containing protein 4A	ARID4A		1	3	2	2	3	2	2	2.6	1.8	1.8	142.75	1257	1257	9									2				0.002203	10.402	2939.5	1059.2	2200.4	1578	2249.1	2656.1	2802.8	2411.8	2663.4	2416.2	2721.1	1004.9	2315.5	1609.5
P29375	P29375	3	3	3	Lysine-specific demethylase 5A	KDM5A		1	3	3	3	3	3	3	2.8	2.8	2.8	192.09	1690	1690	9							1		1		1		0.00018047	18.519	8936.5	3985.5	8018.1	8894.7	9162.8	12278	9927.7	12652	11927	15954	8283.4	3800.8	8318	8888.5
P29401	P29401	9	9	9	Transketolase	TKT		1	9	9	9	9	9	9	22.5	22.5	22.5	67.877	623	623	5.84		2	5			7	7	3				1	0	323.31	266410	126000	223270	280660	266390	247460	200160	233990	236870	278340	246850	120160	233120	277220
P29558	P29558	1	1	1	RNA-binding motif, single-stranded-interacting protein 1	RBMS1		1	1	1	1	1	1	1	7.4	7.4	7.4	44.505	406	406	3			1										0	80.745	3099.5	1749.4	3184.6	4021	3604.9	4115.5	3216.4	2483.3	3469.9	4743.1	2875.7	1669.1	3269.2	3981.6
[truncated: 5,793 more rows]
[truncated: 62 more columns]
