# Supplementary material for: Multiomic Metabolic Enrichment Network Analysis Reveals Metabolite–Protein Physical Interaction Subnetworks Altered in Cancer
Source: Mol Cell Proteomics. 2021 Dec 20;21(1):100189. doi: 10.1016/j.mcpro.2021.100189 (PMC8761777; doi:10.1016/j.mcpro.2021.100189)
Supplement: Supplemental Table S4 [file mmc7.txt]

feature_identifier	Gene	Protein.names	Glucose	Glucose1	Glucose2	Glucose3	Glucose4	NoGlucose	NoGlucose1	NoGlucose2	NoGlucose3	NoGlucose4
ESYT2_A0FGR8_S758	ESYT2	Extended synaptotagmin-2	13.1424139446789	13.4152002626062	13.3668253523867	13.2290248649871	13.2986885494518	13.5238618384535	13.4866353085558	13.6791736425937	13.7956514058193	13.2713467319036
ESYT2_A0FGR8_S761	ESYT2	Extended synaptotagmin-2	14.762566439115	14.8048555185076	14.9842368578954	14.7992959841912	14.5525400708213	15.0319318856707	14.8293414147643	14.8834947495394	14.9833888517951	14.9170891944416
MED19_A0JLT2_S226	MED19	Mediator of RNA polymerase II transcription subunit 19	11.6081358566244	11.4932764365993	11.8748740983325	12.287181553541	11.9635302662655	11.8748740983325	12.1191643455118	13.9038510927405	11.9362577036649	12.3182002933611
C1orf226_A1L170_S222	C1orf226	Uncharacterized protein C1orf226	12.2535036629297	12.5200431846936	12.2041262454749	12.4164140930442	12.5005398086659	12.3033970847544	12.0739028887081	12.1474759729967	11.8627957530405	12.0857729297614
C1orf226_A1L170_S223	C1orf226	Uncharacterized protein C1orf226	13.0226143022802	13.3073514480915	12.8090413749482	12.7505295244357	12.7638000139184	12.8383365036574	13.1007985138969	13.0327670431126	12.9051239295693	12.797355772037
C1orf226_A1L170_S258	C1orf226	Uncharacterized protein C1orf226	13.4282242391765	13.7192375858622	13.8405471391528	14.0194311491917	13.5705220591571	13.4775874487851	13.4683038945702	13.3856075321532	13.3382842181168	13.4976311554925
PLEKHG3_A1L390_S1217	PLEKHG3	Pleckstrin homology domain-containing family G member 3	11.7949946591896	11.3255686270664	11.6040486417439	11.5231271847103	11.8041847630341	11.5992454863483	11.4434136184503	12.0285345907975	11.6815081356014	11.3557514924474
PLEKHG3_A1L390_S76	PLEKHG3	Pleckstrin homology domain-containing family G member 3	13.481570460654	13.7363809321609	13.5143233246725	13.2011246484717	13.3044286755131	13.8228636038539	14.0002530272184	14.2837665943544	13.6233874710563	13.4929822001956
PLEKHG3_A1L390_S1081	PLEKHG3	Pleckstrin homology domain-containing family G member 3	12.7781035935297	12.9961040288013	12.8460833995619	13.1995093819566	12.7521693075659	12.8802128338918	12.5841500007437	12.8263774826306	12.8658806033857	13.2050318175094
PLEKHG3_A1L390_S631	PLEKHG3	Pleckstrin homology domain-containing family G member 3	13.2656171838004	12.8786948843645	13.2749942332623	13.4213399867728	13.1110438283132	13.4691474776655	13.358158896418	13.2157080905835	13.5221683536343	13.55029468905
CXorf23_A2AJT9_S100	CXorf23	Uncharacterized protein CXorf23	12.033366595648	11.2661721311432	12.1689065487084	11.5567410903988	11.3956501715198	12.0564873831632	12.0397639346397	12.0362986594943	11.8522376697582	11.8522376697582
CXorf23_A2AJT9_S192	CXorf23	Uncharacterized protein CXorf23	15.1061070644304	14.6736792905622	14.8340427083144	14.8048555185076	14.7108857403258	14.9282120041479	14.7474305543614	14.8352479579013	14.8143690663106	14.4905888244749
CXorf23_A2AJT9_S139	CXorf23	Uncharacterized protein CXorf23	13.7585689018438	12.8634650849029	13.7860504954387	13.70848916476	13.5770862690754	13.6440278587735	13.6783092947915	13.4832107766355	13.4417733220602	13.7686636856133
KRBA1_A5PL33_S182	KRBA1	Protein KRBA1	13.8706062261842	13.8839266258848	14.0078243758792	13.9438758353842	13.8325101825285	13.9493349411031	13.6630787551801	13.83580394742	13.8160317322327	13.7256827464553
KRBA1_A5PL33_S355	KRBA1	Protein KRBA1	12.9197404100527	12.7223238762142	12.8983079620824	12.8433300447087	12.7189142078051	12.6708817234432	12.5798728665487	12.8705641567255	12.8931590811231	12.9540960749725
FAM83G_A6ND36_S4	FAM83G	Protein FAM83G	13.6181797466633	13.9884502795121	13.9985770109233	13.8593880185057	13.9071555427886	14.0340270634365	13.8822234455845	14.0600979631263	13.578875824885	13.5509067305654
FAM83G_A6ND36_S634	FAM83G	Protein FAM83G	12.5888007634042	12.7606097969124	12.3385715437288	12.8281217331254	12.4246509766284	11.9551584065503	13.2149428887923	12.0170951932974	12.2387354469666	12.29565422671
ZNF316_A6NFI3_S10	ZNF316	Zinc finger protein 316	15.9536720201061	16.0024091630201	15.9947949923329	15.9252097033244	15.9489228297978	15.9815738035099	15.8835004847427	16.0984888648518	16.0152547073919	16.0041388180521
CCDC85C_A6NKD9_S246	CCDC85C	Coiled-coil domain-containing protein 85C	14.2184240924559	13.8939311383635	14.0889737775205	14.1633251919721	14.0829715267653	14.0358968443522	14.1137313465024	14.1498637275148	14.3652728995353	14.0801354227309
SAC3D1_A6NKF1_S402	SAC3D1	SAC3 domain-containing protein 1	14.6287544039572	14.8215409744119	14.6623503716802	14.6414360954456	14.8818696559552	14.7431462379292	14.6540870165933	14.7302973342941	14.5664447695067	14.9062122216235
ARHGAP32_A7KAX9_S1203	ARHGAP32	Rho GTPase-activating protein 32	13.4319457252072	13.5421029217093	13.2660720431116	13.4609660269583	13.4981863865147	13.4043429277067	13.1110438283132	13.4743785109624	13.5859082940169	13.3295227310684
DISP2_A7MBM2_S1401	DISP2	Protein dispatched homolog 2	11.7290402591407	11.5964215623691	11.3891367326005	11.2346075826292	11.4305837548262	11.5114312022422	11.8683919230311	11.85015808718	11.5656941028904	11.7907183017434
POM121C_A8CG34_S370	POM121C	Nuclear envelope pore membrane protein POM 121C	13.2667854040014	13.4443519066022	13.3230629001588	13.4580591663378	13.2125764847874	13.3333425739353	13.372457077654	13.461906171214	13.4229621098214	13.4552005873395
MYO9A_B2RTY4_S1299	MYO9A	Unconventional myosin-IXa	14.5637107396974	14.4266092243287	14.4690327318709	14.6301845148225	14.6597474996662	14.7017185075206	14.5057726631178	14.8416404961582	15.026433683776	14.8953619832862
SMIM1_B2RUZ4_S6	SMIM1	Small integral membrane protein 1	12.0616472916561	11.7697291522105	11.6995789689548	11.4974856527165	11.9800948850087	12.13162700579	12.157343701175	11.8148813563367	11.8237607155512	11.8433691292128
EIF3C_Q99613_S909	EIF3C	Eukaryotic translation initiation factor 3 subunit C;Eukaryotic translation initiation factor 3 subunit C-like protein	13.0482527636913	12.8623665500256	13.1122020866198	13.1460803797303	12.8882913527891	12.8281217331254	12.6513537774583	12.6867201774063	12.9827086789544	13.078259727484
TMEM238_C9JI98_S154	TMEM238	Transmembrane protein 238	13.5287044617269	13.4488919326483	13.8107328530409	13.5826278655075	13.5120933713377	13.4233077306188	13.7577716272719	13.1571160603298	13.8349773029675	13.8467821932494
TMEM238_C9JI98_S124	TMEM238	Transmembrane protein 238	13.9169958624321	13.9458304377144	13.8980870027376	13.7562443496782	13.6405730075536	13.8984239338785	14.0298095230003	13.5705220591571	14.1600876958958	14.1148829141556
FAM195B_C9JLW8_S21	FAM195B	Protein FAM195B	14.0270530987499	14.0725556127641	13.765714834326	14.2601358510763	14.0042708071954	13.6683127945593	13.4450671927979	13.7163442686876	13.7476148720629	13.9572353227987
MYO1C_O00159_S408	MYO1C	Unconventional myosin-Ic	14.2905275199208	14.2786059999091	14.1567445879001	14.1950092632919	14.0969793538338	14.5658012189522	14.5808686425831	14.6865408049042	14.5817762836727	14.4451651548976
SNAP23_O00161_S20	SNAP23	Synaptosomal-associated protein 23	11.5901935391356	12.0584593919174	11.7497552942512	11.6995789689548	11.9209345427522	11.9362577036649	11.8390718600969	11.6263815791026	11.6973173079903	11.6851558372263
GTPBP1_O00178_S25	GTPBP1	GTP-binding protein 1	15.8514266464939	15.9020445169252	16.1117793150188	15.9442726208212	16.0733255563694	15.9837797830777	16.027498003878	15.8946180204073	16.0763302381799	15.9689401732285
ARVCF_O00192_S203	ARVCF	Armadillo repeat protein deleted in velo-cardio-facial syndrome	13.8506189962848	14.4415328462838	14.2088466093491	14.081542675248	14.1045716919313	14.0159533415313	14.2645921379592	13.9455962663297	14.3810543167551	14.2177536916686
SMAP_O00193_S15	SMAP	Small acidic protein	14.3986186424959	14.1679653187775	14.484669713648	14.6927376788367	14.7548468767029	14.6375621971359	14.6161326421862	14.6294547464998	14.5239620459641	14.7491383339011
SMAP_O00193_S17	SMAP	Small acidic protein	18.6983768917702	18.5235741518554	18.5235741518554	18.6983768917702	18.6983768917702	18.7667250701584	18.4403277203662	18.7667250701584	18.5235741518554	18.5235741518554
PSMD11_O00231_S17	PSMD11	26S proteasome non-ATPase regulatory subunit 11	14.2316067140648	13.9658653130358	13.9710855504913	13.6662350051949	13.5385518768078	12.6607895399302	12.7539268012344	12.6629066709647	13.1835731352891	12.9752200648059
PGRMC1_O00264_S181	PGRMC1	Membrane-associated progesterone receptor component 1	17.0897548165671	17.5238730232982	17.0518538291229	17.1941424583351	17.2356526136936	17.1521633986659	17.5703107055831	17.098552932206	17.0235430235761	17.0235430235761
PGRMC1_O00264_S57	PGRMC1	Membrane-associated progesterone receptor component 1	18.1756248316408	18.2664116988862	18.3450139803692	18.3450139803692	18.3450139803692	18.2664116988862	18.3450139803692	18.0902565500221	18.3450139803692	18.0902565500221
SUPT5H_O00267_S666	SUPT5H	Transcription elongation factor SPT5	10.8256635417744	10.6958554780458	10.8036256873404	10.9281352540269	10.5621483674035	10.691784655046	10.5621483674035	11.313593280827	10.4211597203125	10.8660346875599
EIF3F_O00303_S258	EIF3F	Eukaryotic translation initiation factor 3 subunit F	14.3652728995353	14.1538023487673	14.2426991343259	14.2797000473832	14.1576195948449	14.2387002703052	14.0400943439589	14.224542235069	14.2905275199208	14.2945601654572
WASL_O00401_S430	WASL	Neural Wiskott-Aldrich syndrome protein	13.0400885144062	12.8098782879356	13.0702688461492	13.1517888240871	13.0219908520018	12.887064836791	12.5767171922177	12.8281217331254	12.6083794100056	12.7176915585286
EEF2K_O00418_S18	EEF2K	Eukaryotic elongation factor 2 kinase	15.0639434163284	14.9590434176957	14.7164186296369	14.5057726631178	14.5550705062129	14.5073295865298	14.0743627995047	14.2895352341448	14.3829418941182	14.425537577147
CCRL2_O00421_S341	CCRL2	C-C chemokine receptor-like 2	15.1714445134155	14.4026130861787	14.9400281968464	15.0736489925805	15.026433683776	15.1745859121055	14.9557794038241	15.0504148656901	14.9273728736862	14.9218898354857
PIK3C2A_O00443_S60	PIK3C2A	Phosphatidylinositol 4-phosphate 3-kinase C2 domain-containing subunit alpha	15.0005999201273	14.9408283732639	15.0661734167409	14.7770149637719	14.9405320758614	14.6468020930697	14.645365136456	14.2438451316154	14.8772136438018	14.6215210022058
GOLIM4_O00461_S538	GOLIM4	Golgi integral membrane protein 4	13.9852399270554	13.4087661270133	14.1622340888339	13.7974954784557	13.6670799078856	14.6547742755047	14.4060895548152	14.3441511535174	14.5081156171502	14.3551474965738
ELL2_O00472_S145	ELL2	RNA polymerase II elongation factor ELL2	12.5841500007437	12.867131522651	12.8699897108288	12.762563516202	12.8924347755953	12.8450778177309	12.6108680865812	13.418728200963	12.8955637588826	12.9497509243545
BIN1_O00499_S296	BIN1	Myc box-dependent-interacting protein 1	15.6620965013187	15.8141233329243	15.5475868904602	15.5028739955739	15.7144280611239	15.4515077563651	15.1500316287447	15.3326403567123	15.5815968989179	15.459169539619
BIN1_O00499_S298	BIN1	Myc box-dependent-interacting protein 1	14.8322404414736	15.1122142815012	14.8306816385159	14.9057698963025	14.9400281968464	14.559705160797	14.4814323242574	14.5627859310085	14.868806209036	14.7411356823407
BIN1_O00499_S303	BIN1	Myc box-dependent-interacting protein 1	12.2738295810338	12.0061138987901	12.1593962842182	12.1896328819182	12.4220988592214	12.157343701175	12.0556817879004	12.070277178652	12.0076295825793	11.9033008069361
BCL9_O00512_S291	BCL9	B-cell CLL/lymphoma 9 protein	13.8630862593166	14.2466632220666	13.9554182018536	14.1082801212529	14.1628726311719	14.1040801991334	13.9900232024492	14.1758816195314	14.1250106860104	14.1082801212529
SDCBP_O00560_S60	SDCBP	Syntenin-1	12.6932823218551	12.8515305526452	12.755256472869	12.8933845117412	12.8898759472115	12.7887613052537	12.6150920070164	12.4556514262785	12.6585505735736	12.7478212752072
DDX3X_O00571_S102	DDX3X	ATP-dependent RNA helicase DDX3X	11.9660845356004	12.1553524507383	12.2423632466726	12.3050683050831	12.1336819431962	11.6536333800063	11.9573422842171	11.4841483892748	12.1284993935738	11.739109948082
DDX3X_O00571_S612	DDX3X	ATP-dependent RNA helicase DDX3X	14.5411762254496	14.4102012649059	14.6027079640952	14.7468373337125	14.7034975062752	13.7380008339288	13.9340351091317	13.3452520735438	14.1924871476009	14.3146992764105
DDX3X_O00571_S90	DDX3X	ATP-dependent RNA helicase DDX3X	13.3295227310684	13.3372273713091	13.1433710571254	13.3812929047023	13.4750737762611	12.1827120462071	12.3306220640949	11.9276703738257	12.9366180381987	12.8203811768069
DDX3X_O00571_S92	DDX3X	ATP-dependent RNA helicase DDX3X	11.7745320002509	12.260601397496	11.5541617313878	11.833598962331	11.9033008069361	10.7760566642152	10.7869276075397	10.8486169064807	11.5194908415971	11.5730055081765
DDX3X_O00571_S594	DDX3X	ATP-dependent RNA helicase DDX3X	12.8658806033857	12.805127611614	12.600349997722	12.7725626648292	12.7437372956624	12.6978870000767	13.0851375133733	12.9779590762638	13.0445407873479	13.1479083313365
KPNA4_O00629_S60	KPNA4	Importin subunit alpha-3	14.9508599869561	15.3421909506328	15.2775730897031	15.2924124000174	14.9363482443259	14.5852350304706	15.0596559836742	14.736517962591	14.9988419682674	14.846310470414
NFIB_O00712_S295	NFIB	Nuclear factor 1 B-type	13.9303251104634	14.3056325058173	14.1924871476009	13.9605629911323	14.1273314686312	14.224542235069	13.9765481324689	14.0438308818976	14.176380372392	14.1346780559925
CLDN4_O14493_S206	CLDN4	Claudin-4	12.2084079604017	12.6108680865812	12.5718165271235	11.8946635276049	12.06300064722	11.8390718600969	11.9091663606283	11.4170631192263	12.1962113901397	12.0972892495394
PPAP2B_O14495_S19	PPAP2B	Lipid phosphate phosphohydrolase 3	13.1193405800079	12.8699897108288	13.3488441812294	13.2869263499339	12.9779590762638	13.2943495414597	13.054496642019	13.0029978705131	13.3073514480915	13.5277330593128
ARID1A_O14497_S696	ARID1A	AT-rich interactive domain-containing protein 1A	14.8410031464314	14.8990450112507	14.83837030493	14.5992880220769	14.6215210022058	15.1539522033835	15.1447747897594	15.1627200641752	15.0722772418457	14.8702556460973
ARID1A_O14497_S772	ARID1A	AT-rich interactive domain-containing protein 1A	14.5825517818012	14.7906953815166	14.6483153645518	14.2444896540343	14.8284429788287	14.2732842433029	14.4388548408944	14.2864800643632	15.071412861283	14.1209988127593
ARID1A_O14497_S363	ARID1A	AT-rich interactive domain-containing protein 1A	14.6207529108365	16.527541661576	14.5883081234288	14.645365136456	14.2109713456118	14.7423333712476	16.1496202883153	14.5861638180632	14.6663607577622	14.8714594822651
C2CD2L_O14523_S411	C2CD2L	C2 domain-containing protein 2-like	14.4731480097581	14.487811776468	14.2616522503176	14.4342742460386	14.5136004913671	14.4643019532856	14.4982781121637	14.5614205247581	14.5915076946847	14.6272417232099
C2CD2L_O14523_S703	C2CD2L	C2 domain-containing protein 2-like	12.9086628770162	12.9226333446915	12.8936099423592	12.6769121054041	12.5851829831132	12.8840568062159	12.7150711663702	12.6951815488298	13.0004756229451	13.0490599152876
C2CD2L_O14523_S662	C2CD2L	C2 domain-containing protein 2-like	14.2147064863591	15.1321138425553	14.6418029744229	14.3311617073874	14.2763052444138	14.2476504568461	14.9824081418533	14.7856619578924	14.6832076455708	14.3576255857173
C2CD2L_O14523_S613	C2CD2L	C2 domain-containing protein 2-like	14.8264359709778	14.9746931343318	15.1175934826715	15.0954851286256	14.9807602171664	15.2310133034464	15.1870608263237	14.9663614651909	15.2106452522302	15.1539522033835
C2CD2L_O14523_S619	C2CD2L	C2 domain-containing protein 2-like	13.5143233246725	13.6059933589588	13.7358558126239	13.6395701674615	13.4716342893189	13.6735985108435	13.7130758980201	13.7488576372634	13.7350224273821	13.783701308218
C2CD2L_O14523_S623	C2CD2L	C2 domain-containing protein 2-like	14.5492496245937	14.6860370164946	14.7309591879924	14.717117869825	14.6825268592414	14.7856619578924	14.8048555185076	14.9200060460065	15.0221214716597	14.8374235642679
TRAFD1_O14545_S327	TRAFD1	TRAF-type zinc finger domain-containing protein 1	13.2575246589321	13.4866353085558	13.1316302825385	12.977039162274	13.1498206492358	13.1326389759386	12.749981160522	13.1635579493561	13.0013634694353	12.9951896753211
TRAFD1_O14545_S415	TRAFD1	TRAF-type zinc finger domain-containing protein 1	16.1496202883153	16.2602672797094	16.3042045410963	16.4434725132795	16.3058506249595	16.0702696717142	15.9489228297978	16.1933803753806	16.2635994994858	16.1432353344365
CIT_O14578_S1971	CIT	Citron Rho-interacting kinase	13.2115462908459	13.9778399304857	12.8281217331254	12.5608288001285	13.0939198741569	13.1640319083555	14.4999275287242	13.9957121832286	13.3585951290707	13.0409505402963
CIT_O14578_S2026	CIT	Citron Rho-interacting kinase	10.7236006026702	10.5928897208238	10.6170004982425	10.12055358577	10.103646216558	11.342190120819	10.8681611215055	11.2718672601746	11.0913696096169	10.9318796977348
CDC42EP2_O14613_S141	CDC42EP2	Cdc42 effector protein 2	15.5093933598903	15.5708978278428	15.6234694574755	15.5617504887033	15.5153675034596	15.640448018018	15.82129616837	15.84611902013	15.7411324273601	15.7424883534165
AP3D1_O14617_S658	AP3D1	AP-3 complex subunit delta-1	11.5770866559701	11.8206330477661	11.4274029170841	12.0739028887081	11.3271504938282	10.6279001433672	11.1429324838525	11.0648758910179	9.96821117045287	11.6950759590944
ABLIM1_O14639_S426	ABLIM1	Actin-binding LIM protein 1	12.8760399928642	12.8490538746338	13.1201950335423	13.1909172335501	12.8896870229281	13.0409505402963	12.9990303870857	13.0953501135492	13.2547814383045	13.1405258568257
ABLIM1_O14639_S431	ABLIM1	Actin-binding LIM protein 1	14.9719577201915	15.0481905335885	14.8914624979934	14.8621905069357	14.6984392039932	14.718100551028	14.8445396144512	14.7151843033068	14.7877618633627	14.6353128825746
ABLIM1_O14639_S435	ABLIM1	Actin-binding LIM protein 1	11.6411993239223	12.4578580674344	11.7550642671176	11.7607387562074	11.466409605167	11.6081358566244	11.8935788079796	11.3351455510735	11.8711375316442	11.6425740524089
ABLIM1_O14639_S586	ABLIM1	Actin-binding LIM protein 1	13.5082966976431	13.3940760667866	13.2342926016422	13.5529124708271	13.4129632991614	13.2488865159073	13.3671451966807	13.3307798386259	13.1370304248531	13.4911720210872
ABLIM1_O14639_S587	ABLIM1	Actin-binding LIM protein 1	15.4082067897758	14.8425626583564	15.2124168863967	15.3529483070293	15.3291691533405	15.2253001018918	15.1061070644304	15.1500316287447	15.2217212104638	15.4097787951047
ABLIM1_O14639_S452	ABLIM1	Actin-binding LIM protein 1	14.9127711535815	15.1995283727019	14.7612817379969	14.8980943021166	14.8511992104657	14.5136004913671	14.7914914330471	14.5534126532973	14.8011761321675	14.4546131463384
ABLIM1_O14639_S455	ABLIM1	Actin-binding LIM protein 1	12.6940913116096	12.7157268648297	12.9951896753211	12.840650840778	12.755256472869	12.6659764467516	12.8469235128605	12.568701923026	12.9972486715643	13.054496642019
ABLIM1_O14639_S655	ABLIM1	Actin-binding LIM protein 1	14.9704003293161	15.0191556086615	14.9351345322568	14.7536930287178	14.7115859188981	14.7588313789262	14.5516736794583	14.6707463147307	14.8737374517222	14.638937126853
DVL1_O14640_S194	DVL1	Segment polarity protein dishevelled homolog DVL-1	12.4355357693602	12.3441329995199	12.8057852978797	12.6629066709647	12.9014250215964	14.0772728689168	14.2864800643632	13.8686781753893	14.2316067140648	14.0652740784831
DVL1_O14640_S625	DVL1	Segment polarity protein dishevelled homolog DVL-1	14.1769300833147	13.729163125667	13.9265421236386	13.8169040249059	13.7219166931497	13.3024649233791	13.6292147144223	13.1092920518112	13.9032721616971	13.9273557691752
CHD1_O14646_S1677	CHD1	Chromodomain-helicase-DNA-binding protein 1	14.1498637275148	13.2413865766974	13.7438267915342	13.729705727554	13.7127222112032	14.0829715267653	14.0095764460483	14.141505240576	14.1500888279553	13.957816473022
ADAM10_O14672_S740	ADAM10	Disintegrin and metalloproteinase domain-containing protein 10	12.9366180381987	12.5857793639929	12.6993317511399	12.8161610469731	12.8194730248329	12.8161610469731	12.9966035233967	12.2588592436191	12.9337682998471	13.2374429699864
EI24_O14681_S56	EI24	Etoposide-induced protein 2.4 homolog	10.5522328159921	10.7029702102192	11.0792923860529	11.0750966873575	10.8011862834195	11.0173757743878	11.2145995010497	10.9591303077138	11.1943514232718	11.0372035311595
EI24_O14681_S46	EI24	Etoposide-induced protein 2.4 homolog	13.9703922456387	13.5167917766071	13.6270371493192	13.7786658148885	13.7839252512148	13.7198800546766	13.480332652508	13.1819243303259	13.6117925911877	13.3540374918764
TP53I11_O14683_S14	TP53I11	Tumor protein p53-inducible protein 11	15.3601853144224	15.3340484711929	15.0996073531655	14.6474508390622	15.1617904779724	15.1402597788273	15.4983543542342	14.9763567113198	15.3049626728869	14.4674268475127
KMT2D_O14686_S4974	KMT2D	Histone-lysine N-methyltransferase 2D	14.5228384141796	13.6552201751595	14.3631852306796	14.1978634310115	14.0021509194926	14.4755360966699	14.3339422913588	14.4674268475127	14.1812401444911	14.2143326777351
KMT2D_O14686_S2274	KMT2D	Histone-lysine N-methyltransferase 2D	11.2276205710864	11.5231271847103	11.4490613582694	11.4861691145177	11.512717522611	11.1429324838525	10.7298274668596	11.3987757452339	11.278358913189	10.8557228173223
MAP2K7_O14733_S61	MAP2K7	Dual specificity mitogen-activated protein kinase kinase 7	11.756678562234	11.7277638298162	11.6124510565665	10.7760566642152	11.2288936196209	10.645931799221	11.5730055081765	11.5394296662814	11.1088890519166	10.8873480837091
PDCD5_O14737_S119	PDCD5	Programmed cell death protein 5	16.240409191908	16.0673125307533	16.2014244260624	16.3430302300067	16.2778438283249	15.9536720201061	15.8872643328477	16.0152547073919	15.9442726208212	16.0702696717142
NRP1_O14786_S921	NRP1	Neuropilin-1	13.783701308218	13.9430909322263	13.8720997146763	13.9052653032191	13.8520822676058	13.557732593615	13.6122962810934	13.6552201751595	13.9556179811095	13.7380008339288
UNC13B_O14795_S254	UNC13B	Protein unc-13 homolog B	13.3207402869302	12.8068364685543	12.8005313305077	12.8809406069862	12.9388554009568	12.8747589217248	12.5233441942408	12.7237318156832	12.7184903069332	12.7132834173521
UNC13B_O14795_S1251	UNC13B	Protein unc-13 homolog B	14.2482585832816	13.2820872670001	14.1275050417832	14.2564185413956	14.1343329609292	14.1541630658269	13.6959070509688	13.9477110685743	13.8079857902925	13.9903230770037
SCAMP3_O14828_S32	SCAMP3	Secretory carrier-associated membrane protein 3	16.7926615004398	16.5230417937783	16.8985514348182	16.81200406374	16.7705747038876	16.200386239608	15.9969853150165	16.0255713769647	16.2784822441594	16.1681196752531
BACH1_O14867_S445	BACH1	Transcription regulator protein BACH1	14.6867539036523	14.2359703755528	14.4909594510726	14.4617772966704	14.5369545243897	14.3763241558731	14.1294589349646	14.5540713468816	14.2793192134372	14.2305695125309
BCKDK_O14874_S31	BCKDK	[3-methyl-2-oxobutanoate dehydrogenase [lipoamide]] kinase, mitochondrial	14.1607129668468	13.4638440525327	14.0010267958454	13.9375612797192	13.9946285631026	13.8151635911033	13.7583799810366	14.1611113073503	13.8389953671125	13.8885465979099
GIPC1_O14908_S225	GIPC1	PDZ domain-containing protein GIPC1	13.1257690411501	12.7298699396715	12.3457548890878	12.3021553569905	12.5486170597771	11.5522538263083	11.6554854746405	11.2742722108818	12.1553524507383	12.0758189642992
GIPC1_O14908_S232	GIPC1	PDZ domain-containing protein GIPC1	12.6129996602088	12.5942252989471	12.248133904654	12.3902844840312	12.0978583789032	12.0888881549434	12.1247336968794	12.0007320349203	12.0485965242544	12.0207889389265
IKBKB_O14920_S672	IKBKB	Inhibitor of nuclear factor kappa-B kinase subunit beta	14.6964879728628	14.4862394944452	14.4451651548976	14.4674268475127	14.6020026981429	14.5051431538115	14.5020675239333	14.2466632220666	14.3981152517593	14.4755360966699
RGS12_O14924_S174	RGS12	Regulator of G-protein signaling 12	13.4417733220602	13.0962213948704	13.1550965427622	13.1686242835757	13.127719193684	13.0188027901721	13.0602062962501	13.2072576334152	12.9856734784045	13.0139890887934
PPP1R12A_O14974_S908	PPP1R12A	Protein phosphatase 1 regulatory subunit 12A	15.3704032825017	15.2897622581216	15.1168028671408	15.3053839266603	15.2691887441014	14.7236466025273	14.6694020202652	14.5364955334248	14.9420687718355	14.9041811121578
PPP1R12A_O14974_S903	PPP1R12A	Protein phosphatase 1 regulatory subunit 12A	14.4664605793772	14.4935615898998	14.7914914330471	14.7055808288864	14.5486316708496	14.2770431804828	14.2022995157756	14.2668686535115	14.2782115599921	14.2939320779602
GAK_O14976_S829	GAK	Cyclin-G-associated kinase	13.8435603442738	14.1704510092921	13.9340351091317	13.9154764973283	14.0317805901719	13.8630862593166	13.8742059571285	14.1078284765914	13.8928536419974	13.8799399127534
XPO1_O14980_S1055	XPO1	Exportin-1	13.3461639983443	13.8235329590107	13.4144304386925	13.4662353094759	13.2365482042563	13.0500103530253	12.8119999243508	13.1405258568257	13.0201175832998	13.110237091027
ZNF609_O15014_S560	ZNF609	Zinc finger protein 609	13.1557108112484	12.6643969548533	13.0508184519438	13.0667105300612	12.8497168574728	13.3806266065335	13.4018218509069	13.5655350681505	13.4300633434001	13.3718196228403
SPTBN2_O15020_S2171	SPTBN2	Spectrin beta chain, non-erythrocytic 2	13.4754010859065	13.7130758980201	13.6809596245751	13.3230629001588	13.5357788455167	13.6802289128038	13.675145528569	13.9178079925535	13.6008495674868	13.4695358264081
MAST4_O15021_S1822	MAST4	Microtubule-associated serine/threonine-protein kinase 4	13.5740398904922	13.4701249090019	13.3343537581283	13.5719841168057	13.4839325920452	13.425098179695	13.5568528259457	14.0662296934111	13.4443519066022	13.5241898025445
SEC16A_O15027_S1149	SEC16A	Protein transport protein Sec16A	15.7015133223396	15.7250774705609	15.8626934274244	15.8691965055561	15.7638648093335	15.5299855275923	15.4299409967161	15.6208924230719	15.4939810837297	15.6973619504459
SEC16A_O15027_S1786	SEC16A	Protein transport protein Sec16A	10.5424729455359	10.6611584937526	10.1279990131451	9.82464873561715	10.3651015998839	10.2819620333815	9.89631989001684	11.8206330477661	10.4075406163448	9.60337976536873
SEC16A_O15027_S391	SEC16A	Protein transport protein Sec16A	15.1108943273254	14.9191617536641	14.9853442006958	15.1648035660422	15.238595142603	14.9079061848451	14.9405320758614	15.4120407693753	15.0047381289122	14.9734232948419
SEC16A_O15027_S1178	SEC16A	Protein transport protein Sec16A	13.7438267915342	13.4533679029194	14.0645117885727	13.6370411111702	13.8331341249349	14.5200641530538	14.2945601654572	14.1250106860104	14.3636861296925	13.9721384244851
PLXNB2_O15031_S1244	PLXNB2	Plexin-B2	15.8474482305512	15.6973619504459	15.784959456855	15.7751203511656	15.8490450879615	15.6457053053952	15.6355288741694	15.5501340281174	15.7881834297812	15.686303955558
PLXNB2_O15031_S1570	PLXNB2	Plexin-B2	13.7328086979033	14.3114964085497	13.9505760513801	13.9597025832555	13.8184846322988	13.982344833399	14.8019015137815	14.2132582480591	13.7260331665298	14.1541630658269
U2SURP_O15042_S67	U2SURP	U2 snRNP-associated SURP motif-containing protein	12.7400590013322	11.8041847630341	12.4483312533446	12.5373410805886	12.7939188248304	12.5793997937596	12.4642235394555	12.7665729407128	12.6459343963694	12.5109038693266
U2SURP_O15042_S238	U2SURP	U2 snRNP-associated SURP motif-containing protein	13.3499451648115	13.2384491545925	13.1020040019762	13.3439250642709	13.0558753359255	13.3700379086446	13.2115462908459	13.3632021902589	13.0787205527577	13.2149428887923
SYNM_O15061_S1044	SYNM	Synemin	15.6949332085089	15.7319130617166	15.416657259543	15.4951392671431	15.528081019571	15.4781844277266	15.6575804907178	15.3206829030063	15.7587692948381	15.6377648972667
SYNM_O15061_S1049	SYNM	Synemin	14.4465889702571	14.2793192134372	14.3493828588431	14.191738410989	14.2476504568461	14.1769300833147	14.3763241558731	14.2692322098684	14.4213826920522	14.2236756667713
ARHGEF11_O15085_S1155	ARHGEF11	Rho guanine nucleotide exchange factor 11	12.6500049433358	12.9428316608189	12.937598354189	13.3896474942703	13.3390781047601	13.2252671448447	13.1763619622846	13.2855632167416	13.2429425748966	13.5043894405723
ARHGEF11_O15085_S35	ARHGEF11	Rho guanine nucleotide exchange factor 11	11.3319723385628	11.495973062322	11.5435077631351	11.206921608414	11.5684939198859	11.3590556943457	11.2680866277669	11.5315294161776	11.3776161178721	11.4333436332683
ARHGEF11_O15085_S1458	ARHGEF11	Rho guanine nucleotide exchange factor 11	12.7362849847318	12.8924347755953	12.6186047466627	12.8603845295533	12.7015795654867	12.9361000412968	12.7408679378134	12.8955637588826	12.8722250041773	13.0931258029013
ARHGEF11_O15085_S1295	ARHGEF11	Rho guanine nucleotide exchange factor 11	12.9059194072412	13.0139890887934	12.7959140934421	12.9428316608189	12.9081800459805	12.7288247606177	12.7189142078051	12.3623756961479	12.6757156645454	12.8916889017163
SCAMP1_O15126_S112	SCAMP1	Secretory carrier-associated membrane protein 1	11.09731698689	10.7456409293627	11.3956501715198	11.3683552063267	11.4274029170841	11.2319047700804	10.8316653054594	10.9828395790648	11.0792923860529	11.0750966873575
SCAMP2_O15127_S319	SCAMP2	Secretory carrier-associated membrane protein 2	15.3244848812405	15.3303869362137	15.2924124000174	15.3932422160372	15.4613255384446	15.0156439666753	15.0657501104093	14.8145999744133	15.2152322084377	15.2585697327796
SCAMP2_O15127_S320	SCAMP2	Secretory carrier-associated membrane protein 2	15.6647829266843	15.7001636206994	15.6891250141544	15.6734851332324	15.7881834297812	15.4960971264686	15.4035579899193	15.4823881248436	15.4398302971168	15.5017904985783
ARPC3_O15145_S174	ARPC3	Actin-related protein 2/3 complex subunit 3	12.5966741198165	12.4118928772613	12.3756594983281	12.3998921874319	12.5448843785948	12.2553321046473	11.8661542842886	12.0812005897557	12.2294790954329	12.29565422671
TRIM24_O15164_S654	TRIM24	Transcription intermediary factor 1-alpha	14.0861215954251	13.6844518472334	13.5968571058432	13.279008854189	13.2650085550158	13.7758957003087	13.9285241592828	13.6457867531387	13.7128990546116	13.4144304386925
TRIM24_O15164_S744	TRIM24	Transcription intermediary factor 1-alpha	15.2861923719944	14.9336986453394	15.2394391891131	15.1617904779724	15.1072539854881	15.3126301890163	15.2293814920838	14.998441276708	15.1500316287447	15.1572785314398
TRIM24_O15164_S685	TRIM24	Transcription intermediary factor 1-alpha	14.6860370164946	13.627674454135	14.4035899130263	14.3154527612798	14.1989089866308	14.283053259331	14.0010267958454	14.0657331535836	14.1378718124439	14.0713600205416
TRIM24_O15164_S660	TRIM24	Transcription intermediary factor 1-alpha	12.0463022584244	12.2355978965026	12.2743873030888	12.3295707312843	12.3671757313715	12.4890877224651	12.0638763613839	12.260601397496	12.0723157242088	12.4646229473508
TRIM24_O15164_S667	TRIM24	Transcription intermediary factor 1-alpha	14.2147064863591	14.2520315979894	14.4535136032685	14.2784087799506	14.3056325058173	14.5755790858537	14.4305694725545	14.1704510092921	14.5330578326991	14.3829418941182
PGRMC2_O15173_S104	PGRMC2	Membrane-associated progesterone receptor component 2	13.9964920308084	13.9160985550613	14.0029670261873	13.9160985550613	13.7643728326115	12.5448843785948	12.3050683050831	12.387239446686	12.3385715437288	12.4305450216512
PGRMC2_O15173_S90	PGRMC2	Membrane-associated progesterone receptor component 2	16.1906030499277	16.1952391125414	16.2497526906058	16.2528551835159	16.1604403008737	16.1813916505686	16.0235696517475	16.0003807547495	16.0434660224438	16.1368275411516
ZBTB22_O15209_S202	ZBTB22	Zinc finger and BTB domain-containing protein 22	13.196332837913	13.0321147775373	12.8692261549252	13.1378365431231	13.0247872683857	13.1800770598184	12.9779590762638	13.4381445149273	13.1326389759386	13.1618502112131
RGL2_O15211_S761	RGL2	Ral guanine nucleotide dissociation stimulator-like 2	14.5282759692107	14.7316394468356	14.6865408049042	14.7096160583248	14.6724324921211	14.5883081234288	14.2003136252567	14.4634303091441	14.4245907890144	14.4634303091441
ZNF185_O15231_S446	ZNF185	Zinc finger protein 185	13.9907164847235	13.9564174272715	14.0084298012664	14.1527113692648	13.908335970256	14.0114678185681	13.9442619724572	14.3183852091647	14.0627222752169	14.2620624895627
ZNF185_O15231_S453	ZNF185	Zinc finger protein 185	13.491566520365	13.2244711125242	13.253761236831	13.2912488605098	13.1827390066839	13.103512866084	13.3800895205143	13.1347293270656	13.5662257812244	13.2948257461198
ZNF185_O15231_S519	ZNF185	Zinc finger protein 185	14.9002437089329	14.8327149913088	14.9026754455925	14.9914346034472	14.980104951981	15.2521738816901	15.4005997780578	15.4928299648496	15.4143598632415	15.1247759801225
ZNF185_O15231_S531	ZNF185	Zinc finger protein 185	11.7017160803923	12.2289267633437	13.5024281954803	12.6212071219235	13.8649527569094	13.449709580486	13.4472286742798	13.0524572370313	14.0708873748886	14.028519966172
ZNF185_O15231_S246	ZNF185	Zinc finger protein 185	12.8287566110599	11.3528872156926	12.4236812634261	12.5875035776378	12.0972892495394	12.4861154371149	12.4861154371149	12.0407109304928	12.6746374996562	12.5617614964408
CASC3_O15234_S45	CASC3	Protein CASC3	11.3987757452339	11.6411993239223	11.6562678424436	11.3448298533328	11.1029645398051	11.4546283651687	11.5305080454629	11.6185389429658	11.463065306494	11.5034001176648
CTAGE5_O15320_S596	CTAGE5	cTAGE family member 5;Melanoma inhibitory activity protein 2	15.0131973116055	15.0954851286256	15.0528078406719	15.1072539854881	15.0138894037216	14.9050003282235	14.8861884354949	14.7851027638392	14.9466508271788	14.9420687718355
CTAGE5_O15320_S635	CTAGE5	cTAGE family member 5;Melanoma inhibitory activity protein 2	14.0466864292622	14.5431281530443	14.5340690279943	14.378404985601	14.3810543167551	14.2974989539085	14.1691342306082	14.3152735414163	14.3089720011139	14.1713473234226
MID1_O15344_S96	MID1	E3 ubiquitin-protein ligase Midline-1	15.2509109061569	14.9842368578954	14.9428134106884	14.8800484027495	15.0005999201273	14.9363482443259	14.9907699574288	15.3022869231611	14.894188289627	14.8044396464468
TNRC18_O15417_S1989	TNRC18	Trinucleotide repeat-containing gene 18 protein	12.7202651552043	12.7400590013322	12.8274185622699	12.6096577973214	12.8203811768069	12.937598354189	12.9066567038994	13.2135957175092	13.2805789536272	13.0171469186459
ABCC3_O15438_S281	ABCC3	Canalicular multispecific organic anion transporter 2	12.6818589531379	13.1370304248531	13.0347252420455	13.0535730064902	12.8397203066641	12.8916889017163	12.6361606218767	12.4367911150832	13.0327670431126	12.7766852080437
ABCC3_O15438_S911	ABCC3	Canalicular multispecific organic anion transporter 2	13.5162343124459	13.7555344712106	13.6667005138064	13.4805672754539	13.4018218509069	13.6606949001974	13.4381445149273	13.3178826373293	13.6805773559607	13.4960161874259
PER1_O15534_S592	PER1	Period circadian protein homolog 1	11.6330097065332	11.7856033341119	11.6900395222828	11.6081358566244	11.5901935391356	12.0039059174128	11.9614069653861	12.1539566458012	11.7349686072687	11.8371056432418
CLDN3_O15551_S209	CLDN3	Claudin-3	12.9723783723763	13.1611225536493	13.364172581673	13.1941212824678	13.6340304472569	12.7558361983813	12.7385524915454	12.4933781105858	13.4381445149273	13.2011246484717
ZZEF1_O43149_S1518	ZZEF1	Zinc finger ZZ-type and EF-hand domain-containing protein 1	12.772099664521	12.775780514658	12.5851829831132	12.7061433296434	13.0975735781789	12.7652892673413	12.9693898059779	12.8258808513472	12.867131522651	12.7665729407128
RRP8_O43159_S62	RRP8	Ribosomal RNA-processing protein 8	13.1110438283132	13.1953329658405	13.1400385443765	13.3221223296214	13.3142594381852	13.1808948818903	13.2342926016422	13.0737867466692	13.1929272469208	13.2475684877747
RRP8_O43159_S104	RRP8	Ribosomal RNA-processing protein 8	14.5557568589964	14.5234346711762	14.38976054326	14.4862394944452	14.5784692777458	14.7687147067748	14.7779704342383	14.6395623715328	14.7200361133437	14.5559675904467
RRP8_O43159_S106	RRP8	Ribosomal RNA-processing protein 8	13.9265421236386	13.8686781753893	13.8361454503686	14.0420306434099	14.0886132864236	14.2281505155876	14.1713473234226	14.0064507868324	14.1058639440275	14.0571974376739
PJA2_O43164_S253	PJA2	E3 ubiquitin-protein ligase Praja-2	13.4422607402306	13.3886722763665	13.1232095470408	13.4568757554172	13.6151096894992	12.8983079620824	12.8032348759926	12.8896870229281	12.850802516456	12.8319465080624
SIPA1L1_O43166_S1565	SIPA1L1	Signal-induced proliferation-associated 1-like protein 1	13.8550515069955	13.8079857902925	14.0180175205859	13.8328221537317	13.9923793922456	13.884916643936	13.5813286278054	13.6197147844345	13.6959070509688	13.729163125667
SIPA1L1_O43166_S1433	SIPA1L1	Signal-induced proliferation-associated 1-like protein 1	11.7735961289351	12.3933349178281	11.7907183017434	11.3090020267182	11.9479353218823	12.2510532614763	12.3923959843612	12.1191643455118	12.018047221588	11.9241913806326
SIPA1L1_O43166_S1181	SIPA1L1	Signal-induced proliferation-associated 1-like protein 1	13.7839252512148	13.1092920518112	13.5831116323375	13.3778605600999	13.2611265061359	13.7219166931497	13.6033463912633	13.7328086979033	13.7546106819118	13.6419756730586
SIPA1L1_O43166_S1116	SIPA1L1	Signal-induced proliferation-associated 1-like protein 1	14.6707463147307	14.559705160797	14.2065517301263	14.2899356696658	14.4535136032685	14.2923258340525	14.1340547370278	14.2119212502334	14.2960123934354	14.1728735319256
SIPA1L1_O43166_S1149	SIPA1L1	Signal-induced proliferation-associated 1-like protein 1	14.0801354227309	13.7021134304252	14.038510210701	14.2541170478719	14.2119212502334	14.4120032634758	14.4986244147094	14.4331310615138	14.3477872818511	14.3614833828895
SIPA1L1_O43166_S1585	SIPA1L1	Signal-induced proliferation-associated 1-like protein 1	11.1317749793111	11.5820443467647	11.3700711752219	11.2276205710864	11.2763144357373	11.3621119281471	10.7982538318133	11.4546283651687	11.5114312022422	11.6536333800063
SIPA1L1_O43166_S1255	SIPA1L1	Signal-induced proliferation-associated 1-like protein 1	13.5335467711521	13.4020909262974	13.4197258122178	13.1527790729028	13.2552531137458	13.6177869030361	13.6998020688958	13.8184846322988	13.6903067436196	13.6293757712967
PHF1_O43189_S420	PHF1	PHD finger protein 1	13.2065164518109	13.908335970256	13.4129632991614	13.4262883600695	13.3591887458783	13.5927785784559	13.6884543836418	13.2718642268543	13.539636718975	13.246659772188
GPR39_O43194_S380	GPR39	G-protein coupled receptor 39	8.75729701746445	10.1863738576483	8.63705652060628	7.10174692690931	8.23656093899709	8.61506964356992	8.87384710070036	9.89631989001684	9.98474575073127	8.23656093899709
DYNC1LI2_O43237_S194	DYNC1LI2	Cytoplasmic dynein 1 light intermediate chain 2	16.3638074032472	16.2130829270335	16.2987497157296	16.221170111885	16.1952391125414	16.2826008437483	16.1867378693918	16.0529168858435	16.1746740902365	16.265305585395
SLC7A4_O43246_S612	SLC7A4	Cationic amino acid transporter 4	16.0746342935097	16.1432353344365	16.1570632126028	16.1548791071431	16.1637052155229	16.1698502630863	16.221170111885	16.0901665871367	16.0798169531641	16.1496202883153
TGFB1I1_O43294_S403	TGFB1I1	Transforming growth factor beta-1-induced transcript 1 protein	13.8254166655386	13.741937550088	13.8160317322327	13.661350124243	13.8136830226531	13.9624189116787	13.9331448719789	14.3924659238154	14.0867359284265	14.0720782686285
ADCY6_O43306_S54	ADCY6	Adenylate cyclase type 6	12.6279500394173	12.5888007634042	12.4929339555931	12.5966741198165	12.5541499394612	12.763564067456	12.7571125842468	12.8716728362876	12.5773821711982	12.7345687396168
MAP3K7_O43318_S439	MAP3K7	Mitogen-activated protein kinase kinase kinase 7	15.250110698617	15.1874624149927	15.0380139969815	15.1254963485263	15.1551071214524	14.9545774318028	14.7331026039276	14.8511992104657	15.0097226816245	14.9191617536641
WDR62_O43379_S1144	WDR62	WD repeat-containing protein 62	14.5103681820383	13.9199999061055	14.0897398962225	14.2392122906024	14.1350231510558	14.112739575381	13.9113856233465	13.9964920308084	13.9997274273762	14.0114678185681
TPD52L2_O43399_S21	TPD52L2	Tumor protein D54	13.5693196498988	13.3024649233791	13.6138300887634	13.4396983588044	13.4284858726033	13.1606744872598	13.05879122396	13.4652225502058	13.2011246484717	12.9827086789544
EIF4G3_O43432_S1131	EIF4G3	Eukaryotic translation initiation factor 4 gamma 3	12.2440499587006	12.0529119921761	12.4136213231092	12.808712721999	12.8057852978797	12.1421905863031	12.0758189642992	11.7335733676793	12.417677437166	12.6721443467038
EPB41L2_O43491_S718	EPB41L2	Band 4.1-like protein 2	13.9635086544362	14.3763241558731	13.7643728326115	13.8950479853945	14.0708873748886	14.4035899130263	14.6002264934565	14.3576255857173	14.3670412050569	14.3444527900479
TGOLN2_O43493_S351	TGOLN2	Trans-Golgi network integral membrane protein 2	11.5095501759813	10.164575727149	11.7175896400457	11.3871448452035	10.9687064237213	12.3457548890878	11.8642713406823	10.233179597178	12.1808699158324	11.8128451532802
WIPF1_O43516_S342	WIPF1	WAS/WASL-interacting protein family member 1	12.4498927155338	12.4784831983151	12.179677919878	12.1539566458012	12.4443973503102	12.0309139156196	11.7745320002509	12.0758189642992	12.1359067028464	11.9362577036649
ATP8B1_O43520_S1207	ATP8B1	Phospholipid-transporting ATPase IC	11.5567410903988	11.4490613582694	11.692003579975	11.512717522611	11.5005473128844	11.9871218391281	11.4274029170841	11.7055960252374	11.7277638298162	11.9403049346819
SPRY2_O43597_S139	SPRY2	Protein sprouty homolog 2	10.7298274668596	10.9318796977348	10.8139171278739	10.599530502161	10.1279990131451	8.03165861290513	8.3136490332155	6.99881437873021	10.12055358577	9.88274467017339
SPRY2_O43597_S115	SPRY2	Protein sprouty homolog 2	13.9358367338064	13.7147542138998	13.8480389380678	13.9318813625835	13.6462760974779	13.6690054024476	13.5385518768078	13.0114340752008	13.6208906768601	13.7553331156113
SPRY2_O43597_S118	SPRY2	Protein sprouty homolog 2	14.9529562492027	14.5630418173591	14.9165592744181	14.7080935039539	14.7792393540155	14.909123856626	14.695540387762	14.8520495687194	14.7139834331554	14.7729237551252
DNPH1_O43598_S169	DNPH1	2'-deoxynucleoside 5'-phosphate N-hydrolase 1	13.5941953567583	13.2190440897685	13.6215823976749	13.3838065728264	13.5888459423761	13.5133186798478	12.8450778177309	13.6270371493192	13.2695076500361	13.1534969638281
SPRY1_O43609_S150	SPRY1	Protein sprouty homolog 1	13.0462410178688	13.8184846322988	13.1466650621993	13.0077059100554	12.6083794100056	12.581861855814	12.7830918079384	12.2990122715358	12.8231940770804	12.5924930896289
HTATSF1_O43719_S387	HTATSF1	HIV Tat-specific factor 1	12.5773821711982	11.2974064732569	11.8946635276049	12.0285345907975	11.9894545009693	11.3871448452035	11.3683552063267	10.7982538318133	11.6364240863993	11.6219197672676
PRKAB2_O43741_S183	PRKAB2	5'-AMP-activated protein kinase subunit beta-2	13.7280691668832	13.6033463912633	13.6560820028923	13.7481068137122	13.6020003387632	13.4879762570872	13.1635579493561	13.4750737762611	13.3258158570573	13.5052016139855
STRN_O43815_S245	STRN	Striatin	11.5315294161776	12.3021553569905	12.3850382340622	12.2979919586528	12.3416443087074	12.5319994703527	12.3791362990092	12.4990689169928	12.157343701175	12.2813593780773
AKAP8_O43823_S328	AKAP8	A-kinase anchor protein 8	13.8597040771225	14.1875238650476	14.020366266436	14.1227810292038	14.10021516486	14.240913083974	14.2150802949831	14.5154474094002	14.2236756667713	14.416951944014
EXTL3_O43909_S362	EXTL3	Exostosin-like 3	15.0221214716597	15.2407483541403	14.8582683002485	15.0612795756498	15.1402597788273	15.2022075011783	15.4426860987068	15.4743878874176	15.2521738816901	15.1922043008269
PEX1_O43933_S1181	PEX1	Peroxisome biogenesis factor 1	13.4488919326483	13.4695358264081	13.7188536631455	13.3324650597839	13.5080498012635	13.4954722851027	13.3388724006331	13.3133550576133	13.4593276192237	13.3004403054144
DHX16_O60231_S103	DHX16	Putative pre-mRNA-splicing factor ATP-dependent RNA helicase DHX16	13.2994634882738	13.0687627919155	13.0896834499449	13.532649396345	13.2352277491933	13.3189279694027	13.3011424383724	13.4504728264229	13.0633788466943	13.4161887506963
MED14_O60244_S1112	MED14	Mediator of RNA polymerase II transcription subunit 14	12.49786959515	12.8888608083927	12.9413220911259	12.6978870000767	12.8682095218084	12.763564067456	12.5399510607035	12.9253171601504	12.8186655662382	12.9175857960293
MED14_O60244_S1144	MED14	Mediator of RNA polymerase II transcription subunit 14	13.2978498054743	13.4832107766355	12.7738207142644	13.0531772692498	12.9460616024697	13.1424139446789	13.552201787791	13.05879122396	13.2839544185519	12.9137752892608
NUAK1_O60285_S481	NUAK1	NUAK family SNF1-like kinase 1	11.1029645398051	11.8237607155512	10.8462628683319	11.5194908415971	10.9623661072472	11.0608773614759	11.8353414445085	10.663700875859	10.9687064237213	11.0608773614759
MGRN1_O60291_S524	MGRN1	E3 ubiquitin-protein ligase MGRN1	14.1148829141556	14.3614833828895	14.1673142403397	14.2675731480858	14.2786059999091	14.2150802949831	13.961155445793	14.1695492199074	14.1193133130778	14.1142407289394
SIPA1L3_O60292_S172	SIPA1L3	Signal-induced proliferation-associated 1-like protein 3	14.9351345322568	15.1911639195905	14.8919253330954	15.0031825900754	15.0926106700786	15.1321138425553	15.3038272133916	15.0974525319883	15.2310133034464	15.1284569543168
ZFC3H1_O60293_S948	ZFC3H1	Zinc finger C3H1 domain-containing protein	13.5831116323375	13.5763269360335	13.5287044617269	13.5287044617269	13.6662350051949	13.7034933943694	13.5147455898225	13.9099116237101	13.8344051060891	13.656531938262
ZFC3H1_O60293_S206	ZFC3H1	Zinc finger C3H1 domain-containing protein	13.0255837686076	12.4638241315602	12.8294240866077	12.8430312939398	12.8722250041773	12.8936099423592	12.9460616024697	13.0261453418177	12.9920729035248	13.0589735286416
KIF1B_O60333_S1450	KIF1B	Kinesin-like protein KIF1B	12.2206373544554	11.8114597563765	11.8114597563765	11.8699345842201	11.9871218391281	11.6597626693063	11.1475226503264	11.1503782694045	11.5579697473759	11.1429324838525
KIF1B_O60333_S1454	KIF1B	Kinesin-like protein KIF1B	13.7125060151422	13.9178079925535	13.5319661634982	13.6260282541548	13.5620955234637	13.4871272892871	13.4617286412474	13.0455258933014	13.3035055712032	13.2723313668229
KDM1A_O60341_S131	KDM1A	Lysine-specific histone demethylase 1A	14.5506951747389	14.7413558088698	14.7249061783501	14.6361922145721	14.736517962591	14.8871796239584	14.9289675580149	14.849718465667	14.8125513911442	14.781236089617
KDM1A_O60341_S166	KDM1A	Lysine-specific histone demethylase 1A	15.1321138425553	15.29474316092	15.3448052926667	15.2740407429343	15.3252815463755	15.3634816665608	15.5056152321539	15.5668683909388	15.5355851009226	15.3252815463755
KDM1A_O60341_S849	KDM1A	Lysine-specific histone demethylase 1A	12.6594062780513	12.5166079176299	12.5875035776378	12.3802035699507	12.4965240475768	12.4095384984115	12.792844289541	14.0913947986227	12.6685238620077	12.7788300980885
TBC1D4_O60343_S666	TBC1D4	TBC1 domain family member 4	13.2314251511577	13.19455332993	13.2637836511937	13.0912319974832	13.04747273271	13.0651346993681	12.4823379485738	13.1193405800079	12.9453314821996	12.8741144429801
TBC1D4_O60343_S588	TBC1D4	TBC1 domain family member 4	12.7999030343208	12.7505295244357	12.487920136354	12.3768451453707	12.3363864224692	12.3385715437288	12.0094914250828	12.0298057509607	12.0451312476491	12.240955719499
TBC1D4_O60343_S591	TBC1D4	TBC1 domain family member 4	14.5393086767908	14.2113793636862	14.3194881214747	14.2640553861764	14.2668686535115	13.8235329590107	13.6705004095837	13.7122898190812	13.7718105516464	13.7940757911688
TBC1D4_O60343_S754	TBC1D4	TBC1 domain family member 4	15.5475868904602	15.7863846605235	15.7424883534165	15.6171868710631	15.5537435091907	15.4496748309257	15.3326403567123	15.2576921194241	15.3879167127795	15.3692360804453
FZD6_O60353_S641	FZD6	Frizzled-6	13.1929272469208	12.7426020294209	13.054496642019	12.9237979875784	12.6875173367869	12.2488226250372	12.6405383725329	12.0590481666374	12.7400590013322	12.5798728665487
FZD6_O60353_S620	FZD6	Frizzled-6	13.6802289128038	13.8383064640239	13.8803414398259	14.0037019603906	13.8070923752445	13.6342811481742	13.7350224273821	13.5354879990724	13.4144304386925	13.7103191643221
FZD6_O60353_S519	FZD6	Frizzled-6	10.5621483674035	10.9001991264788	10.7142528029906	10.5671422380479	10.4542038946061	11.0648758910179	11.5541617313878	10.6084376147746	11.1029645398051	11.192772187912
EVI5_O60447_S776	EVI5	Ecotropic viral integration site 5 protein homolog	15.2593253889289	15.2760979804045	15.6575804907178	15.4515077563651	15.560040455881	15.7525298444581	15.5999965049127	15.7566741693322	15.6509436325546	15.7444864336151
LY75_O60449_S1719	LY75	Lymphocyte antigen 75	12.0792559531828	12.5043399392434	12.5942252989471	12.3468693938154	12.3203247909182	11.5836040278825	11.404599573158	11.6508644186744	12.1858542702989	12.0638763613839
BRINP1_O60477_S721	BRINP1	BMP/retinoic acid-inducible neural-specific protein 1	14.5892768252237	14.4982781121637	14.5525400708213	14.5163551058855	14.6663607577622	14.6572186570088	14.422646038384	14.5892768252237	14.5989119627981	14.5784692777458
ADCY9_O60503_S1257	ADCY9	Adenylate cyclase type 9	13.6015738801944	13.5757731433273	13.6208906768601	13.6405730075536	13.7504300001793	13.5303440699876	13.532649396345	14.7400212625189	13.8980870027376	13.5931157767537
SORBS3_O60504_S545	SORBS3	Vinexin	13.5312276293882	13.3397817720864	13.418728200963	13.440208339858	13.2948257461198	13.3100788547434	13.55029468905	13.3995351393613	13.0745547242415	13.3300433940774
PDE8A_O60658_S374	PDE8A	High affinity cAMP-specific and IBMX-insensitive 3',5'-cyclic phosphodiesterase 8A	13.238914642807	12.8319465080624	13.1797051421218	12.8623665500256	12.8186655662382	12.4950796145612	12.8547703270022	12.1619372153466	13.3397817720864	12.9925530042424
PLIN3_O60664_S241	PLIN3	Perilipin-3	14.2916611616105	14.0434978318726	13.9336073075924	13.7771142926833	13.9669330489252	13.3154124028859	13.2820872670001	12.8419657913873	13.5472555582061	13.5647108199883
MAFK_O60675_S25	MAFK	Transcription factor MafK	14.4026130861787	14.4822264311259	14.3114964085497	14.2466632220666	14.43845149124	14.4684908921753	14.6647472506013	14.9326298994749	14.6647472506013	14.4814323242574
PEX10_O60683_S261	PEX10	Peroxisome biogenesis factor 10	11.6615903296797	11.2005787418163	11.6710091347649	11.5409875926261	11.3739235235525	11.20302383996	11.0913696096169	11.0711312504607	11.1015472029874	10.9736003608261
CTNND1_O60716_S252	CTNND1	Catenin delta-1	14.1739777293096	13.8431276859579	13.9178079925535	13.8947225116652	13.6223796286489	13.4300633434001	13.5076958919322	13.7370027487719	13.6348184968935	13.6758168283276
CTNND1_O60716_S349	CTNND1	Catenin delta-1	14.3538178179199	14.4575452984133	14.4358839479315	14.2305695125309	14.2349432347402	15.1117967946881	14.9570441815362	15.0106179652221	14.9670479004754	14.7642051914996
CTNND1_O60716_S230	CTNND1	Catenin delta-1	16.3901351544846	16.3596018084689	16.5752347813252	16.2964784614268	16.3348107121713	16.3638074032472	16.5657331618297	16.3454781353592	16.5230417937783	16.6107956676381
CTNND1_O60716_S857	CTNND1	Catenin delta-1	13.8810878084585	13.7949285501041	13.7989599086724	13.9932903374389	13.8890955054519	13.6717134718976	13.7403888756038	13.7541416746942	13.9154764973283	13.7311705515221
CTNND1_O60716_S899	CTNND1	Catenin delta-1	15.2814489092229	15.3859831801101	15.2222771662037	14.8951315794019	15.0404590089025	15.033044490067	15.2842600841409	15.0519523352291	15.3704032825017	15.1474566826717
CTNND1_O60716_S288	CTNND1	Catenin delta-1	12.4734996633278	12.663595654941	12.2655426596701	12.0828857078301	12.5293485861478	12.5266532208929	12.4483312533446	12.2630717883481	12.7545226767528	12.5529299717945
CTNND1_O60716_S864	CTNND1	Catenin delta-1	13.9424904724141	13.6953311544976	13.7601071006012	13.6110650805343	13.826292469279	14.1695492199074	13.9419648040446	14.0829715267653	13.9597025832555	14.1250106860104
CTNND1_O60716_S868	CTNND1	Catenin delta-1	13.2695076500361	13.4937477381373	13.6203341239757	13.3536108494269	13.3959956681912	13.3591887458783	13.7116359773327	13.5568528259457	13.580082563652	13.5241898025445
CTNND1_O60716_S269	CTNND1	Catenin delta-1	12.25980676095	12.3594288560269	12.3322471264899	12.0542898141107	12.3033970847544	11.7043082269665	11.8181245805861	12.026729682563	12.5312271766123	12.2669792943773
DPM1_O60762_S9	DPM1	Dolichol-phosphate mannosyltransferase subunit 1	14.5833946180204	14.1997599082208	14.4377823289597	14.5007258744322	14.5118274172948	14.5775343811984	14.6431703977191	14.5557568589964	14.570299046174	14.6239648511829
TOM1_O60784_S462	TOM1	Target of Myb protein 1	15.4683983918588	15.6072415651959	15.6377648972667	15.4559401440778	15.4616301634343	15.3136470375123	15.0996073531655	15.3081886087478	15.2124168863967	15.2271878209806
TOM1_O60784_S355	TOM1	Target of Myb protein 1	14.3872140270923	14.2082999504942	14.2847561106132	14.0227011547749	13.8978192672907	13.9879971778371	13.669777153029	13.6835743868492	13.5076958919322	13.4178333350763
PFKFB2_O60825_S466	PFKFB2	6-phosphofructo-2-kinase/fructose-2,6-bisphosphatase 2;6-phosphofructo-2-kinase;Fructose-2,6-bisphosphatase	12.1783555656595	12.2655426596701	12.3468693938154	12.3265747969106	12.2451067954481	11.8387437368219	11.3003264236146	11.9660845356004	11.7745320002509	11.8547417658779
DKC1_O60832_S513	DKC1	H/ACA ribonucleoprotein complex subunit 4	13.4294668889352	13.3478635011371	13.5371900468629	13.2961712925834	13.3564025236093	13.490415484044	13.2763560226108	13.2513863571957	13.124794080635	13.0962213948704
EIF5B_O60841_S186	EIF5B	Eukaryotic translation initiation factor 5B	12.8766958430319	13.0102878823643	13.0531772692498	12.7830918079384	12.8217592499622	12.4355357693602	12.7048589038421	12.7652892673413	12.9519595644123	12.7738207142644
EIF5B_O60841_S190	EIF5B	Eukaryotic translation initiation factor 5B	13.6980490498459	14.2698958452188	13.5901784920413	13.5519903377923	13.7771142926833	13.5690052283292	13.9006846402138	13.5128975202615	13.4630836957819	13.5421029217093
EIF5B_O60841_S214	EIF5B	Eukaryotic translation initiation factor 5B	12.417677437166	15.211429562022	12.1619372153466	12.260601397496	12.0124023059493	12.1326858722712	14.5322802105956	12.2355978965026	12.1208017226498	12.0219263404693
SRGAP2B_P0DMP2_S206	SRGAP2B	SLIT-ROBO Rho GTPase-activating protein 2B;SLIT-ROBO Rho GTPase-activating protein 2	12.9319854236308	12.6797109897696	12.5752641910274	12.6599477358165	12.7311672332726	12.6418830803793	12.2831433993696	12.0249056119745	12.1896328819182	12.4894217799048
NOS1AP_O75052_S192	NOS1AP	Carboxyl-terminal PDZ ligand of neuronal nitric oxide synthase protein	14.1556362841259	13.8001530574715	14.0317805901719	13.8835931503428	14.0327014900988	13.9419648040446	13.7412027445337	13.7504300001793	13.6844518472334	13.8620307417304
DENND4B_O75064_S736	DENND4B	DENN domain-containing protein 4B	13.6842258768404	12.7414747051715	13.2348480451354	13.2107066377272	13.2866314294703	13.2972676458423	13.0102878823643	13.04747273271	13.1886107830833	13.0282592166951
N4BP1_O75113_S288	N4BP1	NEDD4-binding protein 1	13.7526411195984	13.2637836511937	13.5959307094746	13.5336943424733	13.5043894405723	13.580082563652	13.6728572996792	13.6802289128038	13.5669043657312	13.3935020364189
N4BP1_O75113_S290	N4BP1	NEDD4-binding protein 1	13.2813723759144	12.780312133421	12.9841930793741	12.9205538324986	13.1020040019762	13.19068130816	13.1219009847421	13.1308720273898	13.1229125923269	12.9460616024697
ROCK2_O75116_S1374	ROCK2	Rho-associated protein kinase 2	14.3969879171748	13.9493349411031	14.2680845084428	13.9735862125606	13.8593880185057	13.4683038945702	13.3787094701482	13.3154124028859	13.7860504954387	13.4061691650803
CLASP2_O75122_S360	CLASP2	CLIP-associating protein 2	15.6791090577713	15.5475868904602	15.4310977303178	15.3038272133916	15.3174497910635	15.34361049792	15.1010025935525	15.3163583281275	15.3038272133916	15.1519752410121
CLASP2_O75122_S529	CLASP2	CLIP-associating protein 2	13.2421669034315	12.9051239295693	13.0787205527577	13.124794080635	12.8692261549252	12.98773999839	12.8750251363998	12.8882913527891	12.9996682597619	12.8907583739009
OBSL1_O75147_S10	OBSL1	Obscurin-like protein 1	15.3923255700296	15.2873271931719	15.4781844277266	15.4934055242896	15.4723168202323	15.621655562754	15.6058537174853	15.6522302630869	15.6673208562681	15.7525298444581
PHF2_O75151_S905	PHF2	Lysine-specific demethylase PHF2	14.7050628194399	14.7912955573918	14.6581254180226	14.5462771767516	14.6838286327684	14.894188289627	14.9069336233091	14.7869292788924	14.8951315794019	14.5282759692107
ZC3H11A_O75152_S495	ZC3H11A	Zinc finger CCCH domain-containing protein 11A	12.5207779541553	11.7949946591896	12.4990689169928	12.1929280734708	12.0285345907975	12.7899983219055	12.9286219795555	12.6332246172597	12.8063661902518	12.7618896712666
PHACTR2_O75167_S522	PHACTR2	Phosphatase and actin regulator 2	13.6852538007461	13.7013822309927	13.5085435940226	13.5018160408529	13.5312276293882	13.5591167554064	13.4417733220602	13.480332652508	13.6837871466483	13.7027923056837
ANKRD17_O75179_S19	ANKRD17	Ankyrin repeat domain-containing protein 17	14.6128277858767	14.749893517031	14.7725146893688	14.556178321897	14.6315362165445	14.9746931343318	14.8453645650084	15.0068305714286	14.7975016316469	14.7817034740047
DNAJB6_O75190_S277	DNAJB6	DnaJ homolog subfamily B member 6	15.1780073202143	14.9318446058847	15.0010669902921	15.0380139969815	14.8110970967794	14.749515925466	14.8465495560046	14.6976261499217	14.6970294407742	15.0804868018386
FLNB_O75369_S2478	FLNB	Filamin-B	13.3800895205143	13.4617286412474	13.7334962346749	13.4954722851027	13.3521814497493	13.9129325548491	13.8044783789209	14.1012953002956	13.7917672775858	13.7470639756443
FLNB_O75369_S2481	FLNB	Filamin-B	11.7798675121949	12.1089796135527	11.9688171188002	12.1553524507383	11.7144318119767	12.1254788096386	11.8206330477661	12.0514066649783	11.9403049346819	12.1019023676985
NCOR1_O75376_S1472	NCOR1	Nuclear receptor corepressor 1	14.5435182921221	14.6588784643621	14.5377636329129	14.38976054326	14.4451651548976	14.5779826734535	14.5685848331575	14.729703810983	14.5833946180204	14.590694237591
VAMP4_O75379_S30	VAMP4	Vesicle-associated membrane protein 4	13.7274831704076	13.7675770964354	13.9119556864244	14.0471534664063	14.0340270634365	13.9147435509691	13.7704465536775	13.9621101218902	13.7940757911688	14.3160124916994
SLC43A1_O75387_S267	SLC43A1	Large neutral amino acids transporter small subunit 3	13.5669043657312	13.6046594692042	13.6065806269536	13.6457867531387	13.7210449191662	13.4113380655055	13.4294668889352	13.6758168283276	13.1754314990189	13.3258158570573
SEC22B_O75396_S137	SEC22B	Vesicle-trafficking protein SEC22b	16.7328652987263	16.3348107121713	16.7770456112842	16.6732240112977	16.5599776055152	16.3830465164954	15.8961562077683	15.931060577404	16.3255178324558	16.371323201602
PRPF40A_O75400_S888	PRPF40A	Pre-mRNA-processing factor 40 homolog A	14.0571974376739	12.8860999310012	13.6392391200027	13.4995504642276	13.6642451665399	13.4839325920452	13.0867859734359	13.4308683844924	13.5052016139855	13.0696306722946
TACC1_O75410_S276	TACC1	Transforming acidic coiled-coil-containing protein 1	13.2887922249942	13.922592488964	13.4824300305659	13.3076469807184	13.4355795756811	13.5143233246725	13.4630836957819	13.7380008339288	13.574691802524	13.5454634999694
TACC1_O75410_S305	TACC1	Transforming acidic coiled-coil-containing protein 1	14.177581697685	14.2675731480858	14.2852277852084	14.3257443309149	14.1357573955842	14.4298904026625	14.4026130861787	14.3676322860195	14.2119212502334	14.5057726631178
GIGYF1_O75420_S137	GIGYF1	PERQ amino acid-rich with GYF domain-containing protein 1	14.8814113310294	14.7417594942474	14.6375621971359	14.7836191353175	14.7788191835205	14.0237133270174	13.7829661677964	14.2698958452188	14.2668686535115	14.1581933197325
GIGYF1_O75420_S638	GIGYF1	PERQ amino acid-rich with GYF domain-containing protein 1	15.2088607332235	15.1092495771419	15.250110698617	15.1321138425553	15.1362991143267	14.843220605511	14.5200641530538	14.9210216685521	14.9069336233091	14.8751030149153
GIGYF1_O75420_S157	GIGYF1	PERQ amino acid-rich with GYF domain-containing protein 1	16.8060341494292	16.7229638933821	16.3454781353592	16.4981328023392	16.5845312777313	16.1844154428997	16.3140210645534	15.9591385743186	16.1519520185507	16.1746740902365
LRCH4_O75427_S25	LRCH4	Leucine-rich repeat and calponin homology domain-containing protein 4	15.2139978633267	15.2168803936413	15.2714558666162	15.090203490466	15.3231533390946	15.1508894082582	14.9821598456687	15.2065024387851	15.04718675903	15.0380139969815
LRCH4_O75427_S513	LRCH4	Leucine-rich repeat and calponin homology domain-containing protein 4	14.038510210701	14.1343329609292	14.1280232086345	14.2260659473963	14.0791327620323	13.4766171785034	13.5018160408529	13.3142594381852	13.9635086544362	13.8725913044819
LRCH4_O75427_S521	LRCH4	Leucine-rich repeat and calponin homology domain-containing protein 4	14.1275050417832	14.370768442416	14.5435182921221	14.3628304963187	14.20282871152	14.4717220952706	14.381592679716	14.4457430581271	14.349996102611	14.3986186424959
VPS26A_O75436_S315	VPS26A	Vacuolar protein sorting-associated protein 26A	15.2613366154577	15.4143598632415	15.3409955497673	15.3585860281225	15.4258843797522	15.3798914054421	15.4258843797522	15.6629796201942	15.490529582193	15.3814933227562
MED24_O75448_S862	MED24	Mediator of RNA polymerase II transcription subunit 24	14.3146992764105	13.793342435937	14.2256788898708	13.9371374159108	14.0595428657396	13.9635086544362	13.574691802524	13.9953602544136	13.5828697489225	13.6713594175696
SRSF10_O75494_S107	SRSF10	Serine/arginine-rich splicing factor 10	13.0633788466943	12.5249525304981	13.1878195345163	12.5207779541553	12.2498012867442	13.2413865766974	12.830901067291	12.9297059618632	12.8705641567255	12.6726163734462
SRSF10_O75494_S133	SRSF10	Serine/arginine-rich splicing factor 10	15.6818258402412	15.3094277928405	15.4369547672103	15.7291966095348	15.5135830731855	15.7444864336151	15.7444864336151	15.7144280611239	15.712366649449	15.574136059102
SRSF10_O75494_S131	SRSF10	Serine/arginine-rich splicing factor 10	12.6325624070848	12.3141829326279	12.3791362990092	13.1187471202907	12.6619471419994	12.6721443467038	12.4412092011062	12.7814181788467	12.8281217331254	13.0209126885971
LRP6_O75581_S1490	LRP6	Low-density lipoprotein receptor-related protein 6	14.1120937537506	14.2003136252567	14.6838286327684	14.4621367983077	14.4543481815968	13.9430909322263	14.2171126937223	13.9809069512227	14.2034524375702	14.1069038382404
MYCBP2_O75592_S3467	MYCBP2	E3 ubiquitin-protein ligase MYCBP2	15.8541765472481	15.7587692948381	16.027498003878	15.9568433010891	15.9252097033244	15.9503007434033	15.5791673276784	15.8420920568255	15.686303955558	15.8160978331428
SNRNP200_O75643_S225	SNRNP200	U5 small nuclear ribonucleoprotein 200 kDa helicase	16.7705747038876	16.7024485075081	16.8060341494292	16.7229638933821	16.8530064838582	17.1886813669112	16.8939411066304	16.81200406374	16.9764732463314	16.8653172819983
OFD1_O75665_S686	OFD1	Oral-facial-digital syndrome 1 protein	13.0013634694353	12.7079792889346	13.0114340752008	12.8460833995619	12.9895682754707	13.1079073940493	13.0818570525125	12.9715466252615	13.0455258933014	12.9920729035248
TOM1L1_O75674_S321	TOM1L1	TOM1-like protein 1	13.8417304188719	14.1808584456341	14.1660522038076	14.0438308818976	14.2847561106132	13.8371668076347	13.9217927032535	13.974336359986	13.8911129929032	14.0749488931592
TOM1L1_O75674_S323	TOM1L1	TOM1-like protein 1	14.4489121031299	14.7634730521004	14.5282759692107	14.45711040559	14.3685179883173	14.4241448540934	15.0810914077293	14.94999054724	14.4543481815968	14.5486316708496
RPS6KA4_O75676_S347	RPS6KA4	Ribosomal protein S6 kinase alpha-4	13.3849135214413	13.2115462908459	13.3181769065072	13.3068151642634	13.3011424383724	13.2619512134935	13.1144905524969	13.5162343124459	13.3862413226717	13.1833797476462
RP2_O75695_S28	RP2	Protein XRP2	14.1538023487673	14.2278986252589	14.1832522615761	14.1223301460437	13.9430909322263	13.5052016139855	13.3905590890603	13.0094371332242	13.8958420799393	13.5985054543481
BCAR3_O75815_S418	BCAR3	Breast cancer anti-estrogen resistance protein 3	11.206921608414	11.8946635276049	11.3090020267182	11.6377079830939	11.9352769446262	11.816915752145	11.463065306494	11.9635302662655	11.6081358566244	11.9386218095194
EIF3J_O75822_S11	EIF3J	Eukaryotic translation initiation factor 3 subunit J	13.3812929047023	13.1601027315985	13.5633400171835	13.4691474776655	13.7403888756038	13.8928536419974	13.6437835653027	14.0361059061104	13.8195782056454	13.9438758353842
PPP1R37_O75864_S591	PPP1R37	Protein phosphatase 1 regulatory subunit 37	13.4695358264081	13.7173675743796	13.6683127945593	13.5090869864458	13.6138300887634	13.6490315992434	13.5985054543481	13.5061879330605	13.5175105608648	13.8928536419974
PPP1R37_O75864_S561	PPP1R37	Protein phosphatase 1 regulatory subunit 37	13.7370027487719	13.3096909608746	13.7256827464553	13.5736988683643	13.5192323141279	13.6649133837705	13.4170027651675	13.5290727374455	13.6634100852185	13.6110650805343
DGAT1_O75907_S14	DGAT1	Diacylglycerol O-acyltransferase 1	13.383923321657	13.0931258029013	13.5975105205104	13.5140315820533	13.2333731031782	13.4213399867728	13.339283808887	13.2264385072395	13.3248168497077	13.3307798386259
PIAS1_O75925_S503	PIAS1	E3 SUMO-protein ligase PIAS1	11.8973822315645	12.0418031922108	11.6664393530176	11.6639476407253	11.8661542842886	12.0094914250828	12.033366595648	12.3096444241146	12.260601397496	12.1827120462071
TRIO_O75962_S2492	TRIO	Triple functional domain protein	12.2150397083679	12.7731425316319	12.6051580558973	12.6225571674136	12.5254480544031	12.3227080520837	12.4051717486936	12.6532671920111	12.3468693938154	11.9723687499528
MPDZ_O75970_S230	MPDZ	Multiple PDZ domain protein	10.535358603671	10.7508589451956	10.3215575388891	10.4211597203125	10.1863738576483	10.0033224279763	8.80635328991148	9.99751320090448	9.8038085402799	10.1722716034047
RSL1D1_O76021_S361	RSL1D1	Ribosomal L1 domain-containing protein 1	12.4452712100673	13.5052016139855	12.6708817234432	12.6685238620077	12.3681241008671	12.5676586054088	13.554820398326	12.6134803804471	12.5304810854509	12.6116899507009
WFS1_O76024_S32	WFS1	Wolframin	14.0639015327629	13.7541416746942	14.1476731602011	14.0867359284265	14.1488559762432	13.8131530740847	13.7771142926833	13.6329573751459	13.6503505624706	13.8407058785143
ZFAND5_O76080_S48	ZFAND5	AN1-type zinc finger protein 5	13.7744139455212	13.6771470940455	13.6474791712373	13.8877262706359	13.7228138030055	13.7179863648969	13.6096101840113	13.5471335594268	13.5024281954803	13.7168112763676
SRP72_O76094_S621	SRP72	Signal recognition particle subunit SRP72	14.9590434176957	14.7262089149017	14.8460713848234	14.7701177298321	14.6382229044489	14.8848969871562	14.6976261499217	14.762566439115	14.8114591371883	14.8089458397053
RECQL4_O94761_S27	RECQL4	ATP-dependent DNA helicase Q4	12.600349997722	12.4267771215009	12.5427996295173	12.4246509766284	12.6395703671008	12.7939188248304	12.205827394448	12.6096577973214	12.3594288560269	12.3781273296503
RECQL5_O94762_S815	RECQL5	ATP-dependent DNA helicase Q5	15.1861375554037	15.1078365381218	14.9602399969213	15.3016216036197	15.3053839266603	15.5524602804146	15.5559868168507	15.5678695195387	15.5610973383915	15.5419546559778
MTA2_O94776_S435	MTA2	Metastasis-associated protein MTA2	15.518683251128	15.5320566837158	15.4035579899193	15.3030869592998	15.490968762446	15.7250774705609	15.6408996817317	15.7468096666881	15.6171868710631	15.6098627779407
STK10_O94804_S438	STK10	Serine/threonine-protein kinase 10	17.1832483928401	17.0091982515595	17.0325479297184	17.0091982515595	17.0518538291229	16.9640763254262	16.8530064838582	16.9764732463314	16.9439603866129	16.9388566533836
TOMM70A_O94826_S91	TOMM70A	Mitochondrial import receptor subunit TOM70	17.772233647986	17.8271252017086	17.6917524459601	17.5963016728454	17.5963016728454	17.8449009734363	17.798693132862	17.5238730232982	17.8271252017086	17.7030277352236
TOMM70A_O94826_S110	TOMM70A	Mitochondrial import receptor subunit TOM70	12.9941329813034	13.1239043162224	13.0018718209588	12.8933845117412	12.867131522651	12.5864285335812	12.7825250479193	12.5138710128381	12.9231918700217	12.8224471938737
TOX4_O94842_S178	TOX4	TOX high mobility group box family member 4	12.1373496172805	12.5090735142034	12.5249525304981	12.468720263701	12.5977346104101	12.5903954385727	12.7345687396168	12.4301015712413	12.6051580558973	12.5888007634042
KIAA0754_O94854_S77	KIAA0754	Uncharacterized protein KIAA0754	14.5007258744322	14.8019015137815	14.5486316708496	14.4413582949175	14.2999306084121	14.6623503716802	14.8564731762401	14.6499369546992	14.806989604874	14.7262089149017
SEC24D_O94855_S266	SEC24D	Protein transport protein Sec24D	10.7456409293627	11.0842922351218	10.6611584937526	10.8873480837091	11.0842922351218	10.8036256873404	11.0047150246041	10.12055358577	11.1864158735165	10.8395558105849
UFL1_O94874_S431	UFL1	E3 UFM1-protein ligase 1	13.8049619811658	13.3831780629298	13.7399871825208	13.5633400171835	13.5277330593128	13.1092920518112	13.3529367634746	12.6063576489123	13.3466683517967	13.1589258650505
SORBS2_O94875_S1017	SORBS2	Sorbin and SH3 domain-containing protein 2	14.3218935689436	14.2298885387116	14.0560327117694	14.3223649320883	14.1719775929868	13.8717207611218	13.8980870027376	13.7280691668832	13.7448318888469	13.9419648040446
SORBS2_O94875_S302	SORBS2	Sorbin and SH3 domain-containing protein 2	16.4582660752775	16.1570632126028	16.3140210645534	16.409335852023	16.5123634590408	16.7770456112842	16.4712633694832	16.6732240112977	16.8342782249219	16.7281274550331
FRMD7_Q6ZUT3_S302	FRMD7	FERM domain-containing protein 7;FERM, RhoGEF and pleckstrin domain-containing protein 2	13.0924796511791	12.8907583739009	12.8988685408906	12.9271949843018	12.9925530042424	13.1065528661079	12.9845880365508	12.7596154093314	13.0400885144062	13.2695076500361
UBXN7_O94888_S288	UBXN7	UBX domain-containing protein 7	12.0638763613839	11.9738946386611	12.2510532614763	11.8299011404682	11.6664393530176	12.510495629731	11.9582832649159	12.9037700098637	11.6597626693063	11.7658771959092
ABLIM3_O94929_S373	ABLIM3	Actin-binding LIM protein 3	14.450648430984	14.6612300195966	14.4775836346544	14.4245907890144	14.5534126532973	14.717117869825	14.7647610765165	14.8264359709778	14.7758380211907	14.6414360954456
ABLIM3_O94929_S388	ABLIM3	Actin-binding LIM protein 3	15.3481248320888	15.5651256523273	15.3824653954899	15.3649844509241	15.2842600841409	15.5023322470761	15.3744579120293	15.3346478425102	15.5376990820423	15.4710009258486
ABLIM3_O94929_S504	ABLIM3	Actin-binding LIM protein 3	14.6100689997705	13.9860718784669	14.3997367808539	14.329773501592	14.4696733540385	14.8410031464314	14.6865408049042	14.8445396144512	14.6214028564086	14.7319744002209
ABLIM3_O94929_S282	ABLIM3	Actin-binding LIM protein 3	15.3378842426858	15.250110698617	15.4471525917874	15.4649005475556	15.3195507126928	15.3378842426858	15.3965769710327	15.3270028998132	15.3610055745574	15.3136470375123
TRIM37_O94972_S454	TRIM37	E3 ubiquitin-protein ligase TRIM37	14.5239620459641	14.6161326421862	14.6249831415876	14.6869670024004	14.5637107396974	14.2793192134372	14.0298095230003	14.3034993628135	14.2517243150912	14.2594153126513
TJP3_O95049_S112	TJP3	Tight junction protein ZO-3	13.7358558126239	13.539636718975	13.5912201631583	13.55029468905	13.5375629858673	14.0084298012664	14.0114678185681	14.1317568249024	14.0620170420297	13.7702948326589
UBR5_O95071_S1549	UBR5	E3 ubiquitin-protein ligase UBR5	14.6540870165933	13.982344833399	14.3257443309149	14.5482012364646	14.2091765063937	14.3964971008605	14.2768114312565	14.5089734116274	14.2732842433029	14.4765402121202
SCAF4_O95104_S1004	SCAF4	Splicing factor, arginine/serine-rich 15	14.376905854082	14.0963434163521	13.771426644686	13.8668782658224	13.7601071006012	13.6090020348179	13.7089164197876	13.0851375133733	13.9936912905662	13.9358367338064
UBE4B_O95155_S124	UBE4B	Ubiquitin conjugation factor E4 B	14.7731661480513	14.781236089617	14.6499369546992	14.7158691616606	14.781236089617	14.5557568589964	14.3997367808539	14.1616439209967	14.3137014545867	14.5992880220769
UBE4B_O95155_S88	UBE4B	Ubiquitin conjugation factor E4 B	12.6374320290313	12.1560624716221	12.663595654941	13.1134417710825	12.8634650849029	12.927612606244	12.9099999503808	13.1020040019762	12.9779590762638	13.080409402081
UBE4B_O95155_S101	UBE4B	Ubiquitin conjugation factor E4 B	13.3900764419191	13.3088087792764	13.4543943247246	13.3128198538057	13.2211897458623	13.1144905524969	13.0563963473759	13.2417767400645	13.1357724404707	13.1891747903488
RTN3_O95197_S30	RTN3	Reticulon-3	13.3164380185461	12.7249548121402	13.1439685023308	13.4205103123222	13.3730729714024	13.6122962810934	13.324651602889	13.7570265959677	13.6662350051949	13.6593841938399
ZRANB2_O95218_S120	ZRANB2	Zinc finger Ran-binding domain-containing protein 2	15.6198204763335	15.6655042923551	15.4299409967161	15.4757928560979	15.624430175549	15.6949332085089	15.4888147323975	15.7739946624231	15.5595241799728	15.5001085798992
ZRANB2_O95218_S153	ZRANB2	Zinc finger Ran-binding domain-containing protein 2	12.0938143693296	14.185468206799	12.1757194386285	12.0812005897557	12.2206373544554	12.0236860967131	13.8717207611218	12.3273257852147	12.7150711663702	12.4714627182837
KIF4A_O95239_S1225	KIF4A	Chromosome-associated kinesin KIF4A;Chromosome-associated kinesin KIF4B	13.6250884334088	13.8863071757648	13.7243629407507	13.5662257812244	13.5293965718873	13.6083646388065	13.7701431116403	13.8781905359165	13.656531938262	13.653017064773
KAT7_O95251_S102	KAT7	Histone acetyltransferase KAT7	13.5719841168057	13.8307753865611	13.6875063998852	13.6270371493192	13.4929822001956	13.7340479366127	13.8414334746431	13.808632145348	13.6683127945593	13.8490222268552
MPZL1_O95297_S260	MPZL1	Myelin protein zero-like protein 1	14.2546404128914	14.3929606607299	14.4725973311559	14.2651600927255	14.240913083974	13.6138300887634	13.7080273793274	13.3862413226717	14.302720536363	13.8515947147534
TACC2_O95359_S2226	TACC2	Transforming acidic coiled-coil-containing protein 2	14.20282871152	13.7103191643221	13.9815480074109	13.7778786703642	13.7940757911688	14.0777065452882	13.9515190817243	13.7358558126239	13.7756665188894	14.3628304963187
ZBTB7A_O95365_S526	ZBTB7A	Zinc finger and BTB domain-containing protein 7A	15.2733981824529	15.2550009298909	15.1491112704347	15.2440578278519	15.3062916591865	15.4082067897758	15.3912424741931	15.6825698948484	15.5605567317892	15.4496748309257
ZBTB7A_O95365_S549	ZBTB7A	Zinc finger and BTB domain-containing protein 7A	14.5960480200306	14.759603194727	14.5817762836727	14.3901513991184	14.8264359709778	14.8401292067894	14.6751231155602	14.9792247010723	14.8506091135548	14.1259682406833
CD2BP2_O95400_S195	CD2BP2	CD2 antigen cytoplasmic tail-binding protein 2	13.0139890887934	13.9936912905662	12.355752536977	12.4305450216512	12.4905758282712	12.8068364685543	14.5452773133086	13.7725407085609	12.7171093546818	12.6507287675731
SVIL_O95425_S50	SVIL	Supervillin	14.0431647818475	13.8374664687815	13.8515947147534	13.7870146152598	13.6292147144223	14.3290539447498	14.5089734116274	14.9428134106884	14.3137014545867	14.177581697685
SVIL_O95425_S238	SVIL	Supervillin	15.0113620893303	15.0674310033712	14.8628314967113	14.901548032703	14.8179572836347	14.6970294407742	14.8044396464468	14.6832076455708	14.9026754455925	14.9181142094538
SVIL_O95425_S1422	SVIL	Supervillin	13.5448248426892	13.9047136493313	13.7497049436787	13.6181797466633	13.7570265959677	13.2275837768275	13.4652225502058	13.1705550250066	13.9424904724141	13.8222839195607
SVIL_O95425_S913	SVIL	Supervillin	11.3106645123679	11.403206519119	11.3621119281471	11.5014376385518	11.1015472029874	11.5803698629161	11.2165020216243	11.5567410903988	10.9207252840968	11.5579697473759
SVIL_O95425_S920	SVIL	Supervillin	14.4909594510726	14.6865408049042	14.6369506940316	14.6468020930697	14.5892768252237	15.1936264546005	15.0548889746598	15.1539522033835	15.3094277928405	15.4091567326524
SVIL_O95425_S252	SVIL	Supervillin	12.313307617205	11.3106645123679	12.1514719301438	12.1359067028464	12.240955719499	11.8253295561144	11.9017427256737	11.5338982392561	11.7486230916445	11.8711375316442
SVIL_O95425_S221	SVIL	Supervillin	16.4403724415284	16.4464160050771	16.4830950392541	16.527541661576	16.527541661576	16.3939723461171	16.409335852023	16.3488465991044	16.4489515670474	16.4403724415284
SVIL_O95425_S270	SVIL	Supervillin	15.0303011863831	15.2783959039993	15.1210822581788	14.9753600089867	15.0504148656901	15.2691887441014	15.1587140800767	15.2222771662037	15.4050826462016	15.2186075072778
SVIL_O95425_S968	SVIL	Supervillin	15.9578859053073	15.8174794848514	15.8954413105246	15.8722038440142	15.9568433010891	15.7039559165248	15.6558871910889	15.5341199638044	15.9300110059814	15.7638648093335
ABCA1_O95477_S1296	ABCA1	ATP-binding cassette sub-family A member 1	15.4487155197898	15.6171868710631	15.7452826069444	15.6535091369901	15.5762207047169	15.7001636206994	15.7807950617545	15.7548594154354	15.8119727247893	15.7572807648952
PCNT_O95613_S3242	PCNT	Pericentrin	14.4531534808386	13.631124403391	14.1406550322888	14.0099774644309	14.0140680087687	13.9285241592828	14.3065070409161	14.0536350482776	13.9455962663297	13.9099116237101
ZBTB11_O95625_S1050	ZBTB11	Zinc finger and BTB domain-containing protein 11	13.0651346993681	13.1402822006011	13.2135957175092	13.0209126885971	13.0500103530253	13.2508977304176	12.8585045648206	13.3035055712032	13.2784702758691	12.9900633631104
CPSF4_O95639_S202	CPSF4	Cleavage and polyadenylation specificity factor subunit 4	14.4575452984133	14.5051431538115	14.5089734116274	14.3848555974718	14.4546131463384	14.1817568375339	14.4115019145076	14.3201408134962	14.3628304963187	14.1984079772357
CDS2_O95674_S33	CDS2	Phosphatidate cytidylyltransferase 2	15.7186951386593	15.8420920568255	15.9624035399626	15.6334388888031	15.7578873604583	15.9442726208212	15.8640342241702	15.9270311288011	15.877566880227	15.8119727247893
PPP1R3D_O95685_S74	PPP1R3D	Protein phosphatase 1 regulatory subunit 3D	12.8638292531808	12.8737361789103	12.518440392228	12.4662256137063	12.2760623975774	12.3965006829092	12.2528066068407	12.4257491597646	12.2423632466726	12.1560624716221
PPP1R3D_O95685_S78	PPP1R3D	Protein phosphatase 1 regulatory subunit 3D	14.7754345857607	14.6136267975802	14.5915076946847	14.5793483145512	14.5755790858537	14.1406550322888	14.0973597674241	13.7827526019696	14.0749488931592	14.1227810292038
HERC2_O95714_S1942	HERC2	E3 ubiquitin-protein ligase HERC2	14.4779561897575	14.7302973342941	14.6998446492708	14.6998446492708	14.6717232791865	14.8951315794019	14.7249061783501	14.8506091135548	14.8327149913088	14.7914914330471
STARD3NL_O95772_S39	STARD3NL	MLN64 N-terminal domain homolog	15.4258843797522	15.2933533770731	15.462188358425	15.2178400939497	15.0420527018491	14.5550705062129	14.4484898550815	14.5172983502561	14.6002264934565	14.4543481815968
STARD3NL_O95772_S193	STARD3NL	MLN64 N-terminal domain homolog	14.0322410401354	14.1551882512415	14.3818772161487	14.0910601507593	14.1556362841259	13.6503505624706	13.6863106767464	13.846224010643	13.5938851744065	13.6839999064474
WIZ_O95785_S1025	WIZ	Protein Wiz	14.0371928950038	14.1216730859737	14.2750099794587	14.2272720433786	14.2974989539085	13.9032721616971	14.1283526392679	14.1935001501043	14.1523583051723	14.038510210701
TTC4_O95801_S51	TTC4	Tetratricopeptide repeat protein 4	14.2311396062049	13.9645052874719	13.9627277014671	13.9830245817123	13.9378855216944	13.6915276290918	13.5690052283292	13.8572653103649	13.5796383643181	13.7021134304252
SDPR_O95810_S409	SDPR	Serum deprivation-response protein	15.1987495485416	15.2293814920838	15.386682911322	15.231832602556	15.2480256495293	15.0234553158065	14.94999054724	15.250110698617	15.0824834760501	15.1210822581788
BAG2_O95816_S73	BAG2	BAG family molecular chaperone regulator 2	13.9826912949683	14.1500888279553	14.3171132820499	14.3775706430799	14.2444896540343	14.054006931415	14.141505240576	14.1554122676837	14.0986244888022	14.1875238650476
BAG2_O95816_S20	BAG2	BAG family molecular chaperone regulator 2	13.2611265061359	12.9397679932607	13.7448318888469	13.3267728851812	13.3610154012715	14.0265623476603	14.0520186725762	13.0347252420455	13.585221611095	13.89917798673
BAG3_O95817_S173	BAG3	BAG family molecular chaperone regulator 3	14.8340427083144	14.6446840997602	14.6151354760598	14.5775343811984	14.4783287448606	14.0897398962225	13.957816473022	14.1447489081354	14.178087297736	14.1346780559925
MAP4K4_O95819_S639	MAP4K4	Mitogen-activated protein kinase kinase kinase kinase 4	12.7048589038421	12.5560975679419	12.3841008022105	12.4621881224061	12.5550491966293	12.5005398086659	13.1489024072781	12.656623296667	12.8153780803421	12.7509447788152
MAP4K4_O95819_S644	MAP4K4	Mitogen-activated protein kinase kinase kinase kinase 4	12.9337682998471	13.3597275640712	11.985947298846	12.1089796135527	12.383199624314	12.7991137537795	13.9505760513801	13.6102133195934	12.3781273296503	12.2112002783008
MAP4K4_O95819_S649	MAP4K4	Mitogen-activated protein kinase kinase kinase kinase 4	11.8311803653826	11.466409605167	11.5258767247736	11.6570388890591	12.0170951932974	11.1556278182727	10.8011862834195	11.0173757743878	11.09731698689	11.412927094611
MAP4K4_O95819_S696	MAP4K4	Mitogen-activated protein kinase kinase kinase kinase 4	11.4795013674473	11.0711312504607	11.4227506789101	11.2646507938647	11.1475226503264	11.4905005913578	11.5694861274246	11.4380417836994	11.6874959309245	11.5305080454629
MAP4K4_O95819_S700	MAP4K4	Mitogen-activated protein kinase kinase kinase kinase 4	13.1543874316243	12.8365798161372	13.305392169179	12.9099999503808	13.103512866084	13.2226213924412	13.3142594381852	13.3886722763665	13.1898824377183	13.1543874316243
MAP4K4_O95819_S631	MAP4K4	Mitogen-activated protein kinase kinase kinase kinase 4	13.5985054543481	13.3058254598548	13.6908803452409	13.8136830226531	13.4456644472337	13.7963487470972	13.8435603442738	13.4023600016879	13.9249660703304	13.997101934377
AIFM1_O95831_S268	AIFM1	Apoptosis-inducing factor 1, mitochondrial	13.585221611095	13.536069691961	13.7099712514079	13.1124952929494	13.3738871792568	13.802484661222	13.549272959229	13.6203341239757	13.7562443496782	13.5760500396804
LATS1_O95835_S464	LATS1	Serine/threonine-protein kinase LATS1	11.8923371063726	11.8032226489663	11.9738946386611	12.0207889389265	11.9334078951176	11.6377079830939	11.8032226489663	11.5617763463454	11.4932764365993	11.4460447793174
PAK4_O96013_S142	PAK4	Serine/threonine-protein kinase PAK 4	10.9921717130379	11.1864158735165	10.9157902375776	10.8316653054594	10.9451592009895	10.2524174981103	10.645931799221	10.6860706532788	10.9875178715482	10.691784655046
PAK4_O96013_S148	PAK4	Serine/threonine-protein kinase PAK 4	14.4415328462838	13.3755039927896	13.9493349411031	13.9783253574994	13.9530219298051	13.5375629858673	13.5993036347526	13.5712561820928	14.1488559762432	13.8668782658224
PAK4_O96013_S104	PAK4	Serine/threonine-protein kinase PAK 4	13.89917798673	13.5770862690754	13.6378200739179	13.754376178303	13.8801406762897	14.0604478187447	14.0675500163265	13.7481068137122	13.9810437785852	14.0029670261873
PAK4_O96013_S474	PAK4	Serine/threonine-protein kinase PAK 4	10.8297350172135	10.9077640982544	10.6720869902353	10.5474173459321	10.5671422380479	10.5474173459321	10.4777007364129	10.7236006026702	10.6170004982425	10.5928897208238
PAK4_O96013_S291	PAK4	Serine/threonine-protein kinase PAK 4	10.1991504301152	10.3873513660609	9.96821117045287	8.61506964356992	9.8038085402799	10.1398439673693	10.1398439673693	9.90496173473656	9.82464873561715	8.82335049063714
EGFR_P00533_S695	EGFR	Epidermal growth factor receptor	13.6963233362225	13.5288885995862	14.0042708071954	13.5820726628	13.4512350321511	13.0702688461492	13.0305987450503	13.0679574460589	12.9889713479626	13.120008930756
EGFR_P00533_S1104	EGFR	Epidermal growth factor receptor	12.3310794519591	12.3791362990092	12.2027370868279	12.1911404952751	12.5150605496572	12.2396818604915	11.9831747078863	12.2738295810338	11.9598130941286	11.7308976978234
EGFR_P00533_S1037	EGFR	Epidermal growth factor receptor	13.957816473022	13.9793624865638	14.4598736949104	14.1885300854919	14.1480735214246	14.1616439209967	13.9105709432021	13.8113785937954	14.1453604230597	14.0194311491917
EGFR_P00533_S1042	EGFR	Epidermal growth factor receptor	13.6572359563784	14.0697825795779	13.8620307417304	13.6392391200027	13.4464060065228	13.669777153029	13.7146058448255	13.7363809321609	13.4886259864836	13.4853514925551
LDLR_P01130_S854	LDLR	Low-density lipoprotein receptor	12.6763138849747	12.7193240904297	12.8450778177309	12.927612606244	12.7846423658736	12.6347402915945	12.5560975679419	12.6546874984065	12.7521693075659	12.755256472869
HLA-H_P01893_S343	HLA-H	Putative HLA class I histocompatibility antigen, alpha chain H	12.5676586054088	12.547283671769	12.8955637588826	12.4532473152419	12.4452712100673	12.2423632466726	12.2041262454749	12.0723157242088	12.2355978965026	12.1858542702989
HLA-H_P01893_S359	HLA-H	Putative HLA class I histocompatibility antigen, alpha chain H	14.3461013944038	14.2658880295933	14.4282941475707	14.4555691442116	14.5902177603189	14.4087481490297	14.3257443309149	14.4708055283617	14.4115019145076	14.4982781121637
LMNA_P02545_S603	LMNA	Prelamin-A/C;Lamin-A/C	13.7997357576151	13.9710855504913	13.8999806443751	13.9249660703304	13.6805773559607	13.6705004095837	13.656531938262	13.4954722851027	13.6744507624236	13.6378200739179
LMNA_P02545_S616	LMNA	Prelamin-A/C;Lamin-A/C	15.2836463236659	15.2595970887727	15.4072953049267	15.3664832053104	15.4005997780578	15.3574138008227	15.142036852921	15.1658317920627	15.3081886087478	15.2521738816901
LMNA_P02545_S66	LMNA	Prelamin-A/C;Lamin-A/C	13.6921861294811	13.9169958624321	13.7422029279358	13.8361454503686	13.8283595677437	13.8177322842029	13.6579869146899	13.8298547130776	13.8307753865611	13.8070923752445
LMNA_P02545_S428	LMNA	Prelamin-A/C;Lamin-A/C	13.8610462704079	13.675145528569	13.9530219298051	13.7488576372634	13.5996474343178	14.3858343041992	14.485605984524	14.2367685216891	14.2454616352292	14.2091765063937
LMNA_P02545_S429	LMNA	Prelamin-A/C;Lamin-A/C	14.1165818856215	14.3506156791942	13.9597025832555	13.8001530574715	13.9389981789952	14.4501791787877	14.8357543172684	14.5200641530538	14.3277989974257	14.251417032193
LMNA_P02545_S431	LMNA	Prelamin-A/C;Lamin-A/C	11.4227506789101	11.1526889250568	11.435791069073	11.5456286723137	11.342190120819	11.5305080454629	11.6203608408907	11.764997252919	11.6615903296797	11.5567410903988
LMNA_P02545_S277	LMNA	Prelamin-A/C;Lamin-A/C	15.5135830731855	14.6369506940316	15.511502828055	15.2825404089983	15.1587140800767	15.2260304883036	15.1745859121055	15.0031825900754	15.2076721540675	15.035561587222
LMNA_P02545_S390	LMNA	Prelamin-A/C;Lamin-A/C	16.8275730002155	16.8196326102385	16.8479197589168	16.7705747038876	16.7123524552957	16.8196326102385	16.7363339127337	16.6948729026533	16.7024485075081	16.8607280147707
LMNA_P02545_S392	LMNA	Prelamin-A/C;Lamin-A/C	16.3140210645534	16.3980636139924	16.221170111885	16.5404492607747	16.2998352399198	16.425154232845	16.3255178324558	16.3527845442825	16.9388566533836	16.4895225298188
LMNA_P02545_S395	LMNA	Prelamin-A/C;Lamin-A/C	14.6369506940316	14.3444527900479	14.5136004913671	14.4946335041086	14.4501791787877	14.2720052955283	14.1944502064607	14.0332423347533	14.4415328462838	14.38976054326
LMNA_P02545_S17	LMNA	Prelamin-A/C;Lamin-A/C	15.4506225995759	15.2310133034464	15.6487348830185	15.4120407693753	15.4658595148682	15.1830740568823	14.9344279542697	14.94926777068	15.1508894082582	15.29474316092
LMNA_P02545_S22	LMNA	Prelamin-A/C;Lamin-A/C	15.7548594154354	15.5501340281174	15.9489228297978	15.8835004847427	15.7068042675991	15.7492729792579	15.511502828055	15.4900904019399	15.7660856934873	15.7767842386836
LMNA_P02545_S632	LMNA	Prelamin-A/C;Lamin-A/C	16.178995195442	16.1813916505686	16.4434725132795	16.1413767972713	16.1867378693918	16.2528551835159	16.1030671821436	16.236862472872	16.3325274233868	16.2328184813711
LMNA_P02545_S636	LMNA	Prelamin-A/C;Lamin-A/C	16.9034775072688	16.7642844605306	17.1298487146299	16.9081012579457	16.9563330204599	16.948889073879	16.7642844605306	16.8745468645391	17.1090350364343	17.0091982515595
LMNA_P02545_S568	LMNA	Prelamin-A/C;Lamin-A/C	13.6331458635252	13.8556578317816	13.7694274858286	13.7669405798035	13.641589542161	13.8526095536477	13.7263835866044	13.9325176088317	13.8723455095791	13.7671655400096
LMNA_P02545_S652	LMNA	Prelamin-A/C;Lamin-A/C	9.99751320090448	10.6860706532788	9.58257050337612	9.77014918527173	8.50185321233202	9.73548049807857	8.85865617435193	10.0603412739149	9.74887189084986	8.71833596460464
MBP_P02686_S96	MBP	Myelin basic protein	13.1635579493561	13.2695076500361	13.5052016139855	13.1623916047357	13.0531772692498	12.8603845295533	12.3662668306621	12.2194847871697	12.5254480544031	12.3295707312843
TFRC_P02786_S19	TFRC	Transferrin receptor protein 1;Transferrin receptor protein 1, serum form	11.2131151484582	11.1372718185576	11.7230324177783	11.7094139855195	11.487566351949	10.6611584937526	10.441413946536	11.2477855739333	11.495973062322	11.0811396398907
TFRC_P02786_S24	TFRC	Transferrin receptor protein 1;Transferrin receptor protein 1, serum form	13.6560820028923	13.6301673945615	14.1321005243218	13.8254166655386	13.8943110684247	13.1534969638281	13.3659390094728	13.1517888240871	13.6447411652485	13.6238301849038
FTH1_P02794_S179	FTH1	Ferritin heavy chain;Ferritin heavy chain, N-terminally processed	13.4129632991614	13.2948257461198	13.3213083554513	13.2774022647313	13.1941212824678	13.2718642268543	13.3507293353015	13.0535730064902	13.3800895205143	13.2527635305491
RAF1_P04049_S29	RAF1	RAF proto-oncogene serine/threonine-protein kinase	13.2333731031782	13.2086210916662	13.2899245345114	13.2325577611026	13.4067867157102	13.4714259159017	13.3107800025377	13.8943110684247	13.3879799325437	13.4035941779929
RAF1_P10398_S582	RAF1	RAF proto-oncogene serine/threonine-protein kinase;Serine/threonine-protein kinase A-Raf	15.3163583281275	14.8122579842734	14.94926777068	15.0657501104093	15.056304118835	14.8714594822651	14.6964879728628	14.8230639789646	14.9191617536641	14.8926512872507
ALDOA_P04075_S46	ALDOA	Fructose-bisphosphate aldolase A	15.877566880227	15.3649844509241	15.8174794848514	15.4613255384446	15.527191042322	15.1964726836933	14.9336986453394	14.885351830989	15.0661734167409	14.9887336054975
CD74_P04233_S25	CD74	HLA class II histocompatibility antigen gamma chain	14.4659559876688	14.5486316708496	14.5875094273223	14.2221559457807	14.370768442416	14.073070801188	13.8019216284811	13.8863071757648	13.9126118619034	13.9303251104634
ERBB2_P04626_S1054	ERBB2	Receptor tyrosine-protein kinase erbB-2	12.6186047466627	12.2696976352912	12.8662472022832	12.6030879104311	12.5048879110126	13.0745547242415	12.9799159977248	13.0438165721589	13.0953501135492	12.9519595644123
HSPB1_P04792_S82	HSPB1	Heat shock protein beta-1	10.938423485592	10.8036256873404	10.8011862834195	10.4359853296661	10.3940008702788	8.50185321233202	8.17914246239366	8.47569296479709	8.84180778313418	8.79760664199278
HSPB1_P04792_S86	HSPB1	Heat shock protein beta-1	13.6856538926085	14.0571974376739	13.8680758911824	13.7987745375775	13.8911129929032	13.3356950794052	13.3425623139554	13.2379460622894	13.8254166655386	13.4355795756811
SLC4A2_P04920_S144	SLC4A2	Anion exchange protein 2	14.5550705062129	14.8871796239584	14.749893517031	14.6976261499217	14.7836191353175	14.2074611959487	14.2687258281144	14.459208883093	14.1786115345837	14.3122967795397
SLC4A2_P04920_S299	SLC4A2	Anion exchange protein 2	14.8800484027495	14.9310841545603	15.4805530672037	15.453762110488	15.2260304883036	13.2369955871213	13.628346003396	12.7298699396715	13.470749187152	13.68944448782
SLC4A2_P04920_S113	SLC4A2	Anion exchange protein 2	14.896057785206	14.8656899541909	15.3163583281275	15.1640412627855	15.3564098961731	14.8215409744119	14.9663614651909	15.0113620893303	14.7696261424698	14.922496701135
SLC4A2_P04920_S132	SLC4A2	Anion exchange protein 2	14.8492733157957	15.3529483070293	15.0639434163284	15.0704902261659	14.8621905069357	14.3969879171748	14.6927376788367	14.6427959484502	14.5825517818012	14.6676865446944
SLC4A2_P04920_S232	SLC4A2	Anion exchange protein 2	15.06019780645	15.0854596158143	15.2039618506293	14.8926512872507	14.8298800687919	14.6736792905622	14.4822264311259	14.3824970535889	14.5699297446705	14.5089734116274
ATP1A1_P05023_S653	ATP1A1	Sodium/potassium-transporting ATPase subunit alpha-1;Sodium/potassium-transporting ATPase subunit alpha-3	10.343648605008	9.8038085402799	9.89631989001684	9.92665144368692	10.2166217837566	9.82464873561715	8.84180778313418	10.0820537768977	9.86943280260596	9.99751320090448
ATP1A1_P05023_S216	ATP1A1	Sodium/potassium-transporting ATPase subunit alpha-1;Sodium/potassium-transporting ATPase subunit alpha-3;Sodium/potassium-transporting ATPase subunit alpha-2;Potassium-transporting ATPase alpha chain 1	13.3425623139554	13.0580665342712	13.2513863571957	13.3572037106728	13.258524770001	13.4355795756811	13.305392169179	13.1075188604977	13.2374429699864	13.425098179695
ATP1A1_P05023_S217	ATP1A1	Sodium/potassium-transporting ATPase subunit alpha-1;Sodium/potassium-transporting ATPase subunit alpha-3;Sodium/potassium-transporting ATPase subunit alpha-2;Potassium-transporting ATPase alpha chain 1	14.9645817537997	15.0245956313018	15.3244848812405	14.9433126375934	15.0221214716597	15.3219949652672	15.2407483541403	15.183745582165	15.1149120984204	15.1768191392667
RPLP2_P05387_S105	RPLP2	60S acidic ribosomal protein P2;60S acidic ribosomal protein P1	15.0765505142455	16.1698502630863	15.2207712030537	15.3231533390946	15.2825404089983	15.4939810837297	16.7328652987263	15.82871094761	15.4960971264686	15.4791876188294
RPLP0P6_Q8NHW5_S307	RPLP0P6	60S acidic ribosomal protein P0-like;60S acidic ribosomal protein P0	8.09197961894996	8.48877308856456	6.89333345447087	8.17914246239366	8.13312581149027	6.89333345447087	9.88274467017339	11.278358913189	8.63705652060628	10.4733531234158
JUN_P05412_S73	JUN	Transcription factor AP-1;Transcription factor jun-D	14.9050003282235	14.7886328038699	14.6431703977191	14.5685848331575	14.7076072978566	14.6128277858767	14.6221807303503	14.6694020202652	14.638937126853	14.6333249202543
KRT18_P05783_S30	KRT18	Keratin, type I cytoskeletal 18	14.0953692669898	14.1523583051723	14.1162697028362	14.2629475279077	14.2967476477545	13.8656519420073	13.7793067085533	14.0340270634365	14.0067839979567	14.1496386270743
KRT18_P05783_S34	KRT18	Keratin, type I cytoskeletal 18	17.5238730232982	17.5703107055831	17.772233647986	17.5593355530227	17.6662206275877	16.8846594036451	17.1298487146299	16.7123524552957	17.798693132862	17.7208686815273
KRT18_P05783_S47	KRT18	Keratin, type I cytoskeletal 18	14.4725973311559	14.7642051914996	14.8194102561121	14.8824209509583	15.0974525319883	14.6647472506013	14.3512424295696	14.2640553861764	14.8234556181034	14.8679579841941
KRT18_P05783_S15	KRT18	Keratin, type I cytoskeletal 18	12.9900633631104	13.2986885494518	13.2641994803351	13.2744455755783	13.3436266212399	12.7061433296434	12.8281217331254	12.7766852080437	13.2171317179727	13.196988521614
KRT18_P05783_S18	KRT18	Keratin, type I cytoskeletal 18	14.1576195948449	14.5852350304706	14.8926512872507	14.4975071221445	14.5017565482819	13.8359746988943	14.176380372392	13.8523459106267	14.3797748286952	14.3152735414163
KRT18_P05783_S23	KRT18	Keratin, type I cytoskeletal 18	15.0010669902921	15.2440578278519	15.5363882576142	15.2407483541403	15.2284778182128	14.959666807805	14.9480041430232	14.8937823076901	15.29474316092	15.1130049980698
KRT18_P05783_S7	KRT18	Keratin, type I cytoskeletal 18	15.335844467032	15.3784105675324	15.1055196850346	15.0349216306838	15.0545092173994	14.4690327318709	14.6424214991813	14.3734758429676	14.9450859232459	14.9344279542697
KRT18_P05783_S100	KRT18	Keratin, type I cytoskeletal 18	12.0888881549434	12.0007320349203	12.2076438878575	11.8353414445085	12.2227791665332	12.1191643455118	12.1770797586981	11.9508060601595	12.1637116924511	12.1084376027062
FYN_P06241_S21	FYN	Tyrosine-protein kinase Fyn	15.4341863662388	16.4981328023392	15.3174497910635	15.1238730231894	15.3270028998132	15.1141602309645	16.4623828416731	14.7779704342383	14.9545774318028	15.1043244818604
FYN_P06241_S26	FYN	Tyrosine-protein kinase Fyn	12.5233441942408	12.7048589038421	13.1326389759386	12.9325188480917	12.6940913116096	12.6374320290313	12.7463992715168	12.0514066649783	12.755256472869	12.7799012689595
RB1_P06400_S37	RB1	Retinoblastoma-associated protein	15.0751683137969	15.4487155197898	15.1321138425553	14.8936291034836	15.0228825020573	15.1168028671408	15.5299855275923	15.4649005475556	15.1640412627855	15.2632842651062
PTMA_P06454_S2	PTMA	Prothymosin alpha;Prothymosin alpha, N-terminally processed;Thymosin alpha-1	13.8397406185863	14.3642677525268	14.2034524375702	14.2557029779496	14.2322762245425	14.5902177603189	14.4659559876688	14.6765069644737	14.4535136032685	14.5692456763489
NPM1_P06748_S4	NPM1	Nucleophosmin	12.1619372153466	12.3416443087074	12.2150397083679	12.3227080520837	12.49786959515	12.3629234664363	12.0451312476491	12.5249525304981	12.4246509766284	12.2799873992185
ITGAV_P06756_S1046	ITGAV	Integrin alpha-V;Integrin alpha-V heavy chain;Integrin alpha-V light chain	14.9200060460065	15.0574855234501	15.020766563637	14.8122579842734	14.9108488287943	15.3537734126813	15.3585860281225	15.2585697327796	15.3716826545128	15.0913503773905
CENPB_P07199_S156	CENPB	Major centromere autoantigen B	12.6763138849747	12.7106460116137	13.0327670431126	12.797355772037	13.0071248806595	12.7716366642127	12.3335321877999	12.8603845295533	12.7097325491094	12.6361606218767
H1F0_P07305_S92	H1F0	Histone H1.0;Histone H1.0, N-terminally processed	11.9765839496773	12.3802035699507	12.077664059163	12.0597534536321	11.929255331729	12.0076295825793	12.1991343878815	11.736530895801	12.4763590537595	12.5851829831132
ANXA2_P07355_S184	ANXA2	Annexin A2	14.3607321111714	14.3272805179545	14.3829418941182	14.3486185103482	14.3817349479324	14.4073646095244	14.4810693319534	14.5755790858537	14.488387896489	14.5176700930091
ADRB2_P07550_S246	ADRB2	Beta-2 adrenergic receptor	15.5678695195387	15.6558871910889	15.5515535272371	15.5754872953274	15.627388455762	15.7921233524222	15.6807296892865	15.3888724436198	15.8268109942418	15.987609363037
EPRS_P07814_S885	EPRS	Bifunctional glutamate/proline--tRNA ligase;Glutamate--tRNA ligase;Proline--tRNA ligase	13.4300633434001	13.3121867630718	13.4450671927979	13.3248168497077	13.3397817720864	13.5820726628	13.2379460622894	13.4736974824101	13.6572359563784	13.3572037106728
EPRS_P07814_S886	EPRS	Bifunctional glutamate/proline--tRNA ligase;Glutamate--tRNA ligase;Proline--tRNA ligase	16.1391321143979	16.1280393068929	16.2528551835159	16.1990731491652	16.0746342935097	15.8094099593824	15.9324841268872	15.6118539887929	16.221170111885	16.0763302381799
HSP90AA1_P07900_S453	HSP90AA1	Heat shock protein HSP 90-alpha	12.7311672332726	12.4950796145612	12.4141953489402	12.2466149238858	12.260601397496	12.1808699158324	12.2799873992185	11.9788715616717	12.1718009700298	12.2535036629297
HNRNPC_P07910_S233	HNRNPC	Heterogeneous nuclear ribonucleoproteins C1/C2	10.8660346875599	13.0420453544279	10.7565841434537	10.6611584937526	10.4963888445965	11.3776161178721	13.6437835653027	11.2607293633538	10.6802263604192	11.0691118144759
SP1_P08047_S56	SP1	Transcription factor Sp1	13.3952154942663	13.1424139446789	13.1144905524969	13.3800895205143	13.2593297564401	13.5465123967579	13.2352277491933	13.5177812136587	13.2929770576604	13.2826129962872
ZFY_P08048_S270	ZFY	Zinc finger Y-chromosomal protein;Zinc finger X-chromosomal protein	13.0745547242415	12.6361606218767	13.3018408226593	13.2103675244795	13.5808014476329	13.6435392718318	13.6457867531387	13.8007950860201	13.5061879330605	13.6270371493192
HSP90AB1_P08238_S255	HSP90AB1	Heat shock protein HSP 90-beta;Putative heat shock protein HSP 90-beta 2	13.0679574460589	14.9786665887333	12.9990303870857	13.2593297564401	13.2290248649871	13.1460803797303	14.4142001669918	13.4119286019852	13.3685020613144	13.28431542943
HSP90AB1_P08238_S445	HSP90AB1	Heat shock protein HSP 90-beta	15.627388455762	15.3421909506328	15.2632842651062	15.3334093114962	15.2076721540675	15.1462417359304	15.0086886446688	14.9939370180897	15.1803188914375	15.1335465358263
PDHA1_P08559_S232	PDHA1	Pyruvate dehydrogenase E1 component subunit alpha, somatic form, mitochondrial	16.550706978931	16.3501166981997	16.2667819796827	16.178995195442	16.1280393068929	15.9591385743186	15.9774484024967	16.9640763254262	16.1933803753806	16.1637052155229
PDHA1_P08559_S293	PDHA1	Pyruvate dehydrogenase E1 component subunit alpha, somatic form, mitochondrial;Pyruvate dehydrogenase E1 component subunit alpha, testis-specific form, mitochondrial	16.0901665871367	15.6963463086395	15.7892630341632	15.8863808933921	15.830153240053	15.8050124865035	15.6931933513763	15.4854374112534	15.7863846605235	16.0024091630201
PDHA1_P08559_S295	PDHA1	Pyruvate dehydrogenase E1 component subunit alpha, somatic form, mitochondrial;Pyruvate dehydrogenase E1 component subunit alpha, testis-specific form, mitochondrial	12.6063576489123	12.4556514262785	12.6294502165053	12.883225606741	12.6374320290313	12.8430312939398	12.8766958430319	12.3141829326279	12.4748672645674	13.0838720048295
COL4A2_P08572_S1475	COL4A2	Collagen alpha-2(IV) chain;Canstatin	13.9486008601379	13.9505760513801	13.6863106767464	13.8511068555191	13.83580394742	14.2005646544455	14.2613491687902	14.4862394944452	14.1453604230597	14.2062695731933
MET_P08581_S1020	MET	Hepatocyte growth factor receptor	14.6260708014971	14.4546131463384	14.7618667785154	14.7944050887385	14.4831996419417	14.2461355501869	14.1899819201172	14.1989089866308	14.3997367808539	14.349996102611
MET_P08581_S966	MET	Hepatocyte growth factor receptor	13.1326389759386	13.238914642807	13.2081110698229	12.9561156842644	13.0382904955551	11.6508644186744	12.1116611282697	11.1317749793111	12.5608288001285	12.4231943593264
MET_P08581_S997	MET	Hepatocyte growth factor receptor	15.8326634065763	16.0814187814807	15.9689401732285	15.8734230250472	15.9987883233358	16.0763302381799	16.0574078133713	16.0108601562073	15.9379567097553	15.9856804928333
SNRNP70_P08621_S410	SNRNP70	U1 small nuclear ribonucleoprotein 70 kDa	13.954412359222	13.7562443496782	13.8317109067208	13.7311705515221	13.6866472567665	13.9691521476373	13.8480389380678	13.7438267915342	13.5115505602236	13.6510250609841
SNRNP70_P08621_S226	SNRNP70	U1 small nuclear ribonucleoprotein 70 kDa	15.2657402976011	14.9059190723483	14.8772136438018	14.9853442006958	14.9079061848451	15.1108943273254	14.9554002983895	14.998441276708	15.1727887312833	15.1277289497408
NFIC_P08651_S194	NFIC	Nuclear factor 1 C-type	11.0913696096169	10.3215575388891	10.8395558105849	11.1943514232718	10.9921717130379	11.4420914819692	11.1943514232718	11.3829759578476	11.2165020216243	11.1834868312186
NFIC_P08651_S305	NFIC	Nuclear factor 1 C-type	16.3939723461171	16.5787562675656	16.8745468645391	16.6659711058905	16.6297282986526	16.2883900605667	16.1681196752531	16.1637052155229	16.3772047921244	16.1548791071431
NFIC_P08651_S339	NFIC	Nuclear factor 1 C-type	13.4466805140732	13.0996499078179	13.2249741995587	12.8287566110599	13.080409402081	13.3892185466214	13.6228835498526	13.8206358804999	13.5128975202615	13.1451248201165
NFIC_P08651_S343	NFIC	Nuclear factor 1 C-type	15.6609469764295	15.3847404573467	15.5636872454036	15.4605697010101	15.5309264900649	15.6586299060393	15.5309264900649	15.6558871910889	15.6047040867916	15.5919066868962
VIM_P08670_S459	VIM	Vimentin	15.5831353883926	15.784959456855	16.2883900605667	15.6807296892865	15.936957435372	16.1391321143979	16.0746342935097	16.1368275411516	16.1024104962705	16.0291960419581
VIM_P08670_S214	VIM	Vimentin	16.0235696517475	15.7411324273601	15.8420920568255	15.8257262138377	15.8806853069993	15.8039133042102	15.7957026134891	15.8039133042102	15.8242379692855	15.9969853150165
VIM_P08670_S72	VIM	Vimentin	14.7271013319665	14.3850122065761	14.8059981936208	14.6047870046238	14.3226379420928	14.9670479004754	14.0690170499988	14.3607321111714	14.3824970535889	14.1030054576033
VIM_P08670_S73	VIM	Vimentin	11.9167188475513	11.7409343739936	12.1208017226498	11.6734864099255	11.412927094611	11.5951658904385	11.3448298533328	11.4333436332683	11.5636414645434	11.3170030480945
VIM_P08670_S26	VIM	Vimentin	13.7140773486898	13.8195782056454	14.2758377636548	14.43845149124	14.0996903839485	13.1611225536493	13.3597275640712	12.5831162208144	13.9765481324689	13.8079857902925
VIM_P08670_S56	VIM	Vimentin	10.2524174981103	10.6802263604192	10.1398439673693	10.1722716034047	10.3873513660609	10.8746878681326	11.2477855739333	11.0913696096169	11.2276205710864	11.313593280827
VIM_P08670_S5	VIM	Vimentin	15.503647439897	15.3136470375123	15.5981957306786	15.3448052926667	15.3751026800999	15.2457421252085	15.528081019571	15.2003114378979	15.6597592152208	15.5399955173703
VIM_P08670_S9	VIM	Vimentin	12.9951896753211	12.8658806033857	13.1187471202907	13.2348480451354	13.3372273713091	12.696671770453	13.0362398113731	12.9856734784045	12.9715466252615	12.9099999503808
VIM_P08670_S10	VIM	Vimentin	15.4658595148682	14.5041391286705	15.4341863662388	15.4369547672103	15.1598065077563	14.5495920321026	14.6998446492708	14.2204787179815	15.0574855234501	14.9859192157549
VIM_P08670_S39	VIM	Vimentin	15.7424883534165	15.8160978331428	15.7342275835974	15.410967905889	15.6734851332324	15.0904827658155	15.0746362446425	15.1012786782746	15.3501466426073	15.3751026800999
VIM_P08670_S42	VIM	Vimentin	12.1539566458012	12.6459343963694	12.4154542996483	12.4483312533446	12.3335321877999	13.0871975597475	13.317654018668	12.8490538746338	13.3806266065335	13.6552201751595
VIM_P08670_S47	VIM	Vimentin	12.6201783999442	13.1056792533922	13.1870245754672	13.0086665143757	12.8248088584694	13.0296492986054	13.172079883797	12.578525111082	13.2871271134714	13.4262883600695
HMOX1_P09601_S229	HMOX1	Heme oxygenase 1	10.7142528029906	10.645931799221	10.9771992019491	10.7298274668596	10.4211597203125	10.7456409293627	10.6084376147746	10.8395558105849	10.6382031516046	10.8603741262697
CSF1_P09603_S533	CSF1	Macrophage colony-stimulating factor 1;Processed macrophage colony-stimulating factor 1	16.3255178324558	16.7466828345789	16.9563330204599	16.7024485075081	16.5729029283011	16.1030671821436	16.3604693898911	15.9741882480738	15.9624035399626	16.3218334963427
CSF1_P09603_S541	CSF1	Macrophage colony-stimulating factor 1;Processed macrophage colony-stimulating factor 1	16.8530064838582	16.5470328115561	16.6989411342159	16.4771609502676	16.7552206265668	16.6177443152634	16.4895225298188	16.518403683376	16.412445754025	16.2130829270335
HNRNPA1_P09651_S360	HNRNPA1	Heterogeneous nuclear ribonucleoprotein A1;Heterogeneous nuclear ribonucleoprotein A1, N-terminally processed	14.5026689219293	14.4783287448606	14.5495920321026	14.7249061783501	14.7249061783501	14.302720536363	14.2974989539085	14.0897398962225	14.459208883093	14.4465889702571
HNRNPA1_P09651_S368	HNRNPA1	Heterogeneous nuclear ribonucleoprotein A1;Heterogeneous nuclear ribonucleoprotein A1, N-terminally processed	15.8961562077683	15.9536720201061	15.6949332085089	16.1681196752531	15.9624035399626	15.2542854569756	15.4227972592608	14.5234346711762	16.1135368583248	16.0130697360155
HNRNPA1_P09651_S6	HNRNPA1	Heterogeneous nuclear ribonucleoprotein A1;Heterogeneous nuclear ribonucleoprotein A1, N-terminally processed	15.1845814221848	15.8659469528976	15.482769340585	15.4599754424543	15.5335020417966	15.79722172394	16.4562996592452	15.459169539619	15.7835695039822	16.0479520202751
TFPT_P0C1Z6_S180	TFPT	TCF3 fusion partner	13.5100921609262	13.5640129966593	13.542690992647	13.4001968322339	13.5231060738112	13.7168112763676	13.6394046437321	13.7748389945299	13.4767949474724	13.5100921609262
GCOM2_Q9BZD3_S179	GCOM2	Putative GRINL1B complex locus protein 2;DNA-directed RNA polymerase II subunit GRINL1A	12.6236621244409	12.8802128338918	12.7015795654867	12.6917146046147	13.1065528661079	12.5966741198165	12.3549839206421	12.7143448916453	12.7582454094985	12.5514761070451
SMIM13_P0DJ93_S58	SMIM13	Small integral membrane protein 13	13.8136830226531	16.0574078133713	13.6552201751595	13.7130758980201	13.6527138134017	13.6471223065272	15.6377648972667	13.4989391872209	13.7168112763676	13.6720675262255
SMIM13_P0DJ93_S60	SMIM13	Small integral membrane protein 13	14.3245270798921	16.9640763254262	14.3409160579984	14.2339447976832	14.2551798304177	14.2837665943544	16.5470328115561	14.1848793064977	14.3533892160939	14.4302299376085
HSPA1B_P0DMV9_S631	HSPA1B	Heat shock 70 kDa protein 1B;Heat shock 70 kDa protein 1A	13.6503505624706	14.081542675248	14.0007501887318	13.9140369022935	14.0645117885727	13.8737122903475	13.8896444129939	14.0332423347533	13.8932610781517	13.8943110684247
PGBD3_P0DP91_S554	PGBD3	PiggyBac transposable element-derived protein 3	13.9936912905662	14.2416976773972	14.6111771125988	14.4056484155522	14.2980376622934	14.495832110901	14.4273193337265	14.4935615898998	14.4964735261009	14.5868148677069
_P0DPB5_S104			13.9090573303677	13.5343796542594	13.7099712514079	13.6975059370387	13.7793067085533	13.9236981574456	13.7895378440525	13.7660834915557	13.8136830226531	13.8383064640239
ARAF_P10398_S257	ARAF	Serine/threonine-protein kinase A-Raf	14.1058639440275	13.9438758353842	13.978809885258	13.731995562943	13.8752605668908	13.5862561904331	13.3024649233791	14.2743415117683	13.3879799325437	13.2534429059174
ARAF_P10398_S259	ARAF	Serine/threonine-protein kinase A-Raf	13.6811438689044	13.6348184968935	13.5881683479237	13.68944448782	13.5157260205713	13.3800895205143	13.2855632167416	13.4949362928339	13.3456299501144	13.3439250642709
ARAF_P10398_S157	ARAF	Serine/threonine-protein kinase A-Raf	14.8099941566539	14.9891913335563	14.8871796239584	14.8511992104657	14.8737374517222	14.3468795682175	14.7055808288864	14.7271013319665	14.6382229044489	14.6869670024004
MAPT_P10636_S721	MAPT	Microtubule-associated protein tau	14.2505591198233	13.6687364136954	14.0910601507593	14.2482585832816	14.0604478187447	13.8547802465989	13.7399871825208	13.7043938369525	13.8506189962848	13.7438267915342
MAP2_P11137_S1782	MAP2	Microtubule-associated protein 2	14.1870271176294	14.3018052337317	13.9403858482225	14.0454711616483	14.3146992764105	14.1812401444911	13.9190876323797	13.9908708033025	14.0422405943681	13.8781905359165
SLC2A1_P11166_S490	SLC2A1	Solute carrier family 2, facilitated glucose transporter member 1	11.0497253800446	11.3739235235525	10.7760566642152	10.7508589451956	10.952650058733	10.6720869902353	10.3549693006887	10.6720869902353	10.4359853296661	10.0902634930691
SLC2A1_P11166_S465	SLC2A1	Solute carrier family 2, facilitated glucose transporter member 1	15.4636060958288	15.4496748309257	15.3610055745574	15.2907689797058	15.2873271931719	14.2161975828411	14.2847561106132	14.0526674508674	14.3848555974718	14.2202769525319
EPB41_P11171_S709	EPB41	Protein 4.1	12.1514719301438	12.289983711754	12.0664111955755	11.8055103428392	12.0606600792641	11.9957242404763	12.289983711754	11.9765839496773	12.3768451453707	12.2926854978523
TOP1_P11387_S10	TOP1	DNA topoisomerase 1	12.6073627935189	12.5312271766123	12.4267771215009	12.1827120462071	12.4236812634261	12.2206373544554	12.2466149238858	12.0978583789032	12.1879226288539	12.0170951932974
TOP2A_P11388_S1525	TOP2A	DNA topoisomerase 2-alpha	11.313593280827	11.2235095101622	10.691784655046	11.7464515334786	11.8020975810807	12.547283671769	12.4257491597646	12.3155150209206	12.271218104115	12.2396818604915
IGF2R_P11717_S2409	IGF2R	Cation-independent mannose-6-phosphate receptor	14.224542235069	15.2493883932698	14.3975165170925	14.4266092243287	14.5282759692107	14.38976054326	15.2803348088264	14.3089720011139	14.3526034832046	14.3586019836497
IGF2R_P11717_S2484	IGF2R	Cation-independent mannose-6-phosphate receptor	13.425098179695	13.6705004095837	13.6961151935956	13.4543943247246	13.5137398394341	13.8453851359366	13.6535845207181	13.5820726628	13.465437512121	13.5618987434014
SRF_P11831_S224	SRF	Serum response factor	16.2103045589352	16.1990731491652	16.0434660224438	16.1637052155229	16.1813916505686	16.1637052155229	16.1280393068929	16.1008178048038	16.0255713769647	16.0345428298215
SRF_P11831_S21	SRF	Serum response factor	13.6968591963527	13.8803414398259	13.5061879330605	13.4832107766355	13.371581754837	13.1845354537452	13.5290727374455	12.9933731896479	13.9855152415972	13.6481727500866
TPR_P12270_S2037	TPR	Nucleoprotein TPR	14.0368769081482	14.0752383143221	14.0445855643368	14.0578196413721	14.2174331926954	14.1321005243218	14.0374849768063	14.1294589349646	13.931074652192	14.0332423347533
BMP4_P12644_S91	BMP4	Bone morphogenetic protein 4	14.0986244888022	14.1082801212529	14.2541170478719	14.177581697685	14.1238827238291	14.1893742392626	14.0450283629926	14.2740009629574	14.2517243150912	14.1461876944218
BCKDHA_P12694_S337	BCKDHA	2-oxoisovalerate dehydrogenase subunit alpha, mitochondrial	12.9916984924309	12.357193116709	13.0633788466943	12.98773999839	12.9137752892608	13.4533679029194	13.4832107766355	13.0340226076334	13.2626498736283	13.5375629858673
RNH1_P13489_S2	RNH1	Ribonuclease inhibitor	10.3025842895276	8.48877308856456	9.71150530791367	9.58257050337612	10.1792352994259	10.5522328159921	10.0033224279763	10.4647160397866	10.7456409293627	10.103646216558
F3_P13726_S290	F3	Tissue factor	13.0975735781789	13.0508184519438	13.057422789433	13.1297509087157	13.2438960727393	13.4244170890399	13.3585951290707	13.1226156376131	13.2943495414597	13.3445519149461
F3_P13726_S295	F3	Tissue factor	12.5365927512118	12.8760399928642	12.8217592499622	12.6829139387365	12.7223238762142	12.2910948185807	12.5550491966293	12.240955719499	12.8777355455014	12.7249548121402
APEH_P13798_S187	APEH	Acylamino-acid-releasing enzyme	14.9786665887333	14.8861884354949	14.9326298994749	14.8397133120818	14.9116120095297	14.9026754455925	14.6911885427086	14.6483153645518	14.9122884773856	14.8980943021166
GYS1_P13807_S653	GYS1	Glycogen [starch] synthase, muscle	13.7476148720629	13.1201950335423	13.9718731656432	13.5555513419266	13.5371900468629	11.7119588122244	11.9241913806326	11.404599573158	11.5541617313878	11.3411194300459
GYS1_P13807_S710	GYS1	Glycogen [starch] synthase, muscle	14.0878233600122	14.0418206924516	13.9389981789952	13.9978820792959	14.1209988127593	13.3107800025377	13.1338154396754	13.5602876250478	13.5277330593128	13.3921176894473
GYS1_P13807_S727	GYS1	Glycogen [starch] synthase, muscle	14.749893517031	15.1043244818604	15.2065024387851	14.9282120041479	14.9612446057751	14.6951792101248	14.969565937013	14.7536930287178	14.6418029744229	14.7017185075206
PRKAR2A_P13861_S396	PRKAR2A	cAMP-dependent protein kinase type II-alpha regulatory subunit	12.9996682597619	13.3068151642634	13.3696824340082	13.0737867466692	13.246659772188	13.2457392774805	12.775780514658	12.7965429678247	12.9428316608189	12.9849829937275
PRKAR2A_P13861_S99	PRKAR2A	cAMP-dependent protein kinase type II-alpha regulatory subunit	14.4371476484753	14.5268439046859	14.5462771767516	14.4583907848449	14.7053218241632	14.6503249559598	14.7886328038699	14.8926512872507	14.692186454262	14.6294547464998
HNRNPL_P14866_S185	HNRNPL	Heterogeneous nuclear ribonucleoprotein L	12.5718165271235	11.9130034440891	12.0928019104539	12.2571798378645	12.355752536977	12.5657017509172	12.387239446686	12.2289267633437	12.4724195199674	12.5427996295173
HNRNPL_P14866_S589	HNRNPL	Heterogeneous nuclear ribonucleoprotein L	13.9656261126104	13.9897233278947	14.0037019603906	14.0371928950038	14.3034993628135	14.2000625960678	14.2177536916686	14.3018052337317	14.112739575381	14.2129204703597
HNRNPL_P14866_S52	HNRNPL	Heterogeneous nuclear ribonucleoprotein L	14.9480041430232	14.240913083974	14.5125621095419	14.6212847106113	14.5915076946847	14.2551798304177	14.240913083974	14.1225555876238	14.5353636685976	14.3386732055239
ETS1_P14921_S251	ETS1	Protein C-ets-1	13.5482794723576	13.6998020688958	13.7306502506759	13.5840502092026	13.6622677751305	13.6601051705719	13.7860504954387	13.7136972216284	13.5690052283292	13.7013822309927
BRAF_P15056_S446	BRAF	Serine/threonine-protein kinase B-raf	14.8953619832862	15.053722925632	14.849718465667	14.6862889106994	14.8553283199079	14.9336986453394	14.8511992104657	15.0287838374964	14.8345977156921	14.9590434176957
BRAF_P15056_S729	BRAF	Serine/threonine-protein kinase B-raf	11.111795289886	11.1556278182727	10.8603741262697	11.0648758910179	10.8139171278739	10.4002205900967	10.6170004982425	10.6747831708581	10.3651015998839	10.1279990131451
BRAF_P15056_S732	BRAF	Serine/threonine-protein kinase B-raf	14.5777585273259	14.1505862392652	14.2488124658816	14.2882282770396	14.1704510092921	14.0613822753943	14.0084298012664	14.2564185413956	13.8775894222903	14.1902604389562
PVR_P15151_S407	PVR	Poliovirus receptor	11.4305837548262	12.7023092281116	11.50630569396	11.5350098105054	11.7497552942512	11.9831747078863	12.7731425316319	11.7785323314931	11.9254690513525	11.764997252919
B4GALT1_P15291_S74	B4GALT1	Beta-1,4-galactosyltransferase 1;Lactose synthase A protein;N-acetyllactosamine synthase;Beta-N-acetylglucosaminylglycopeptide beta-1,4-galactosyltransferase;Beta-N-acetylglucosaminyl-glycolipid beta-1,4-galactosyltransferase;Processed beta-1,4-galactosyltransferase 1	13.8572653103649	14.1374809825422	13.8295550057464	14.0078243758792	13.7679886528612	14.1571820913725	14.185468206799	14.1472727989775	14.2016414701118	14.0966613850929
ATF2_P15336_S328	ATF2	Cyclic AMP-dependent transcription factor ATF-2	12.9884659603604	12.7725626648292	12.7688713414607	12.9409523624088	12.9007103288998	13.3461639983443	13.0777989022103	13.3915331772318	13.2523224312205	13.0896834499449
FOSL1_P15407_S74	FOSL1	Fos-related antigen 1	11.4720762911758	11.8353414445085	11.8237607155512	11.9525621812409	11.7697291522105	11.5095501759813	11.403206519119	11.8824528841914	11.8181245805861	11.3233249905442
FOSL1_P15407_S101	FOSL1	Fos-related antigen 1	15.7210049104769	15.0310242687377	15.3730395894253	15.5153675034596	15.5515535272371	15.8257262138377	15.773365432168	15.621655562754	15.8373287001716	15.8961562077683
FOSL2_P15408_S200	FOSL2	Fos-related antigen 2	14.9388484187483	14.5322802105956	14.854273342675	15.1995283727019	14.9282120041479	15.1561443971655	15.0926106700786	14.9466508271788	14.9580284074082	15.4187743293851
FOSL2_P15408_S308	FOSL2	Fos-related antigen 2	13.9273557691752	13.6988169000148	13.8980870027376	13.939742622902	13.9178079925535	13.9530219298051	13.5719841168057	13.7052584056433	13.6025198677458	13.4715301026103
HIVEP1_P15822_S698	HIVEP1	Zinc finger protein 40	14.2720052955283	13.6813281132337	13.9325176088317	13.9988131910671	14.0358968443522	13.6046594692042	13.5705220591571	13.7392300440545	13.8974118851114	13.675145528569
HIVEP1_P15822_S681	HIVEP1	Zinc finger protein 40	13.0305987450503	12.9392357546755	13.0862354344608	12.9655840274596	13.1039864599124	12.9216217173379	12.7237318156832	12.9137752892608	12.9941329813034	12.8212181513422
HIVEP1_P15822_S1180	HIVEP1	Zinc finger protein 40	12.0438633327788	12.372891978763	12.1219484533708	12.3203247909182	12.1326858722712	12.1336819431962	12.0285345907975	12.2882489004779	12.1219484533708	11.9894545009693
DSP_P15924_S22	DSP	Desmoplakin	13.4208522729326	13.002456467314	13.470749187152	13.2293314058396	12.9595218454022	13.3317925772267	13.240661160173	13.4417733220602	13.4617286412474	13.2103675244795
DSP_P15924_S2820	DSP	Desmoplakin	13.5371900468629	13.5701890063874	13.8717207611218	13.627674454135	13.5319661634982	13.5325431762411	13.5413642876155	13.4213399867728	13.6827357164789	13.6163189482355
DSP_P15924_S2821	DSP	Desmoplakin	12.6978870000767	12.8662472022832	12.8258808513472	12.5347912139962	12.6973690623212	13.0247872683857	12.6212071219235	12.7638000139184	12.8983079620824	12.7912776964952
DSP_P15924_S2825	DSP	Desmoplakin	13.939742622902	13.8928536419974	13.826292469279	13.6948137635208	13.8717207611218	13.8295550057464	13.5840502092026	13.7497049436787	13.751694063768	13.7913677713585
DSP_P15924_S2209	DSP	Desmoplakin	14.3039770635042	14.3152735414163	14.4094201835516	14.1616439209967	14.0371928950038	13.7583799810366	13.6256306959756	13.6020003387632	14.1997599082208	14.020366266436
MUC1_P15941_S1240	MUC1	Mucin-1;Mucin-1 subunit alpha;Mucin-1 subunit beta	13.6457867531387	13.9990493712108	13.9860718784669	13.6327688867666	13.5617019633392	13.724223621767	13.8980870027376	13.8177322842029	13.9119556864244	13.8999806443751
CD44_P16070_S718	CD44	CD44 antigen	15.4347453092144	15.3334093114962	15.3126301890163	15.5668683909388	15.6609469764295	15.7506550136878	15.6312876203694	15.7335211011948	15.6163864345873	15.7807950617545
CD44_P16070_S686	CD44	CD44 antigen	11.2221824579886	11.3024036697512	10.9623661072472	11.2288936196209	11.0691118144759	10.7508589451956	10.3873513660609	10.5022283987026	11.0047150246041	11.0344727357584
H2AFX_P16104_S140	H2AFX	Histone H2AX	13.3688529604602	13.1682435846067	13.5080498012635	13.2399459112032	13.1601027315985	13.1898824377183	13.1460803797303	13.1623916047357	12.9561156842644	13.1557108112484
ITGB4_P16144_S1604	ITGB4	Integrin beta-4	14.3942487157833	14.2137625985775	14.1048077472257	14.224542235069	14.1786115345837	13.8474878409005	14.0186624601816	13.8556578317816	14.0578196413721	14.0140680087687
ITGB4_P16144_S1000	ITGB4	Integrin beta-4	11.5803698629161	11.9386218095194	12.0039059174128	11.6461232294289	11.8055103428392	12.0270924201529	11.5095501759813	11.8433691292128	11.8642713406823	11.7881054436006
ITGB4_P16144_S1494	ITGB4	Integrin beta-4	12.9413220911259	13.124794080635	13.3445519149461	12.9745146756338	13.0029978705131	12.9530798804449	13.1557108112484	12.6116899507009	13.4985627868678	13.364172581673
ITGB4_P16144_S1503	ITGB4	Integrin beta-4	13.9333760897856	13.6138300887634	13.8547802465989	13.7219166931497	13.8349773029675	13.6027461628774	13.9032721616971	13.9232819622829	13.9910251218816	13.7089164197876
ITGB4_P16144_S1517	ITGB4	Integrin beta-4	12.6361606218767	12.6405383725329	12.3923959843612	12.4033207428235	12.372891978763	12.349980464053	12.3096444241146	12.2470588417897	12.6542906036595	12.7671606971715
ITGB4_P16144_S1457	ITGB4	Integrin beta-4	13.8775894222903	14.3745315662347	14.2281505155876	14.1496386270743	14.1423332203191	13.9860718784669	14.1193133130778	13.8947225116652	14.2864800643632	14.1963556132518
ITGB4_P16144_S1474	ITGB4	Integrin beta-4	13.2399459112032	13.1874636159357	13.0395443460824	13.1439685023308	13.0931258029013	13.3035055712032	13.2413865766974	13.1674619002856	13.2976199967389	13.3456299501144
ITGB4_P16144_S1209	ITGB4	Integrin beta-4	14.2177536916686	14.3097597638179	14.2645921379592	14.3045214369037	14.1924871476009	14.2738282140957	14.1622340888339	14.3245270798921	14.4324963405455	14.3083655677567
ITGB4_P16144_S1483	ITGB4	Integrin beta-4	14.6560240803833	14.8247761302285	14.7446367680593	14.8230639789646	14.7316394468356	14.4606674175921	14.6040857869557	14.5282759692107	14.9268052088534	14.8314089815262
ITGB4_P16144_S809	ITGB4	Integrin beta-4	12.6659764467516	12.8248088584694	13.0180381583983	12.8490538746338	13.1898824377183	12.9591479930626	12.7176915585286	12.977039162274	13.2972676458423	12.8836412064785
ANK1_P16157_S1666	ANK1	Ankyrin-1	13.339283808887	13.0563963473759	12.9319854236308	12.9827086789544	13.2813723759144	13.1219009847421	13.3705069559722	13.0651346993681	13.2680482213371	13.0535730064902
GCFC2_P16383_S19	GCFC2	GC-rich sequence DNA-binding factor 2	14.0029670261873	14.1594582810776	14.0438308818976	14.2082999504942	14.0445855643368	13.9765481324689	14.0720782686285	13.8567945594168	13.9486008601379	14.0663979006376
GCFC2_P16383_S40	GCFC2	GC-rich sequence DNA-binding factor 2	13.3990115241821	13.4839325920452	13.217496820199	13.4871272892871	13.0996499078179	13.2081110698229	13.3196722395805	13.0896834499449	13.0094371332242	13.2547814383045
ATP2A2_P16615_S663	ATP2A2	Sarcoplasmic/endoplasmic reticulum calcium ATPase 2	16.5827276379997	16.5325703445297	16.6152378549257	16.612668660217	16.5882266500085	16.4771609502676	16.4541487099522	16.4293206009337	16.4981328023392	16.5827276379997
STMN1_P16949_S16	STMN1	Stathmin	11.7230324177783	11.1015472029874	11.1475226503264	11.495973062322	11.4580163941851	10.4211597203125	9.74887189084986	8.77261771065282	10.2166217837566	10.9548895571858
STMN1_P16949_S25	STMN1	Stathmin	14.3188835027096	14.3581961820311	14.1294589349646	14.1203405901421	14.1012953002956	14.0042708071954	14.1283526392679	14.1097717382569	13.9190876323797	14.0371928950038
YBX3_P16989_S203	YBX3	Y-box-binding protein 3	13.7380008339288	13.9062419126215	14.2150802949831	13.9530219298051	14.3512424295696	14.3109545572259	14.1924871476009	14.1378718124439	14.1374809825422	14.3924659238154
HMGA1_P17096_S102	HMGA1	High mobility group protein HMG-I/HMG-Y	13.5120933713377	13.9653869121849	13.2805789536272	13.3105643242858	13.4857173299351	13.8567945594168	13.9597025832555	13.7949285501041	13.70848916476	13.6809596245751
TMEM11_P17152_S17	TMEM11	Transmembrane protein 11, mitochondrial	14.6717232791865	13.7821631510332	14.4804620528386	13.8115987999751	13.6425575842029	13.6331458635252	13.7628499307761	13.1886107830833	13.6963233362225	13.6823216269262
PRKCA_P17252_S319	PRKCA	Protein kinase C alpha type	15.4276301359059	15.2861923719944	15.4750665378979	15.2939144922483	15.1640412627855	15.2814489092229	15.2178400939497	15.2124168863967	15.1824085510164	15.1941020873021
DDX5_P17844_S480	DDX5	Probable ATP-dependent RNA helicase DDX5	12.9091635441643	13.1667891196219	12.4191470209018	12.5952247724224	12.7709098564177	11.5656941028904	12.2150397083679	11.0792923860529	12.7478212752072	12.5740092572578
TCP1_P17987_S544	TCP1	T-complex protein 1 subunit alpha	14.7711123107741	14.7548468767029	14.5800962735531	14.5234346711762	14.7130159963568	14.6540870165933	14.8215409744119	14.7491383339011	14.6760892305891	14.3901513991184
PTPN1_P18031_S50	PTPN1	Tyrosine-protein phosphatase non-receptor type 1	15.3761043422661	15.1768191392667	15.2903630495854	15.34361049792	15.4322816893398	15.3469269442875	15.3683347016251	15.3761043422661	15.3692360804453	15.4369547672103
PTPN1_P18031_S352	PTPN1	Tyrosine-protein phosphatase non-receptor type 1	14.5385999881467	14.5579659688315	14.6443048680776	14.6070326701801	14.6647472506013	14.6608772189286	14.5609115401475	14.5268439046859	14.7551216225274	14.6786792180442
PTPN1_P18031_S365	PTPN1	Tyrosine-protein phosphatase non-receptor type 1	13.7175244893615	14.0990419402422	13.8405471391528	14.0543788145525	13.7758957003087	13.4824300305659	13.884916643936	13.6138300887634	13.4113380655055	13.6301673945615
PTPN1_P18031_S378	PTPN1	Tyrosine-protein phosphatase non-receptor type 1	13.540961670244	13.5385518768078	13.6649133837705	13.1338154396754	13.3472448665611	13.1338154396754	12.8490538746338	12.638501343453	13.4170027651675	13.2365482042563
VCL_P18206_S290	VCL	Vinculin	14.8306816385159	14.8401292067894	14.759603194727	14.7027782244056	14.6608772189286	14.6063239135946	14.3152735414163	14.5406853306415	14.4305694725545	14.3277989974257
PTPRA_P18433_S189	PTPRA	Receptor-type tyrosine-protein phosphatase alpha	12.4918050805223	12.2396818604915	13.0321147775373	12.1560624716221	12.3736780549785	13.0570456477578	12.8186655662382	12.2768320027469	13.1079073940493	12.8585045648206
SON_P18583_S2181	SON	Protein SON	12.6051580558973	12.1991343878815	12.1718009700298	12.2588592436191	12.4367911150832	12.1175781906524	12.360870954233	12.289983711754	12.4700138785935	12.6984826690684
SON_P18583_S1769	SON	Protein SON	13.0321147775373	13.4568757554172	13.5640129966593	13.4932954432642	13.3992733317717	13.6395701674615	13.7007296771435	13.2813723759144	13.7456728321865	13.5673724813185
NELFE_P18615_S165	NELFE	Negative elongation factor E	14.2367685216891	13.8169040249059	13.8249523290227	14.2680845084428	14.2046449134511	13.7899056743126	13.5866040868493	13.7850065826345	13.9703922456387	14.0037019603906
NELFE_P18615_S251	NELFE	Negative elongation factor E	15.5865882083895	15.1346907775248	15.1941020873021	15.4544381378715	15.3849701636549	14.8732250629008	14.8298800687919	14.6631001173435	15.0481905335885	15.071412861283
NELFE_P18615_S181	NELFE	Negative elongation factor E	13.7263835866044	12.7751600917181	13.0490599152876	13.4008183582023	13.07599069125	13.0563963473759	13.1119088802902	13.075513640488	13.2021372867224	13.0392547810756
NELFE_P18615_S115	NELFE	Negative elongation factor E	15.6457053053952	15.4831505563264	15.1768191392667	15.6198204763335	15.4649005475556	15.2723934447326	15.3016216036197	15.2903630495854	15.1607296129875	15.6620965013187
PGAM1_P18669_S14	PGAM1	Phosphoglycerate mutase 1	13.8283595677437	13.731995562943	13.8903793592326	14.1148829141556	13.7694274858286	13.8939311383635	13.8453851359366	13.6238301849038	13.5681487167454	14.0973597674241
ATF6_P18850_S94	ATF6	Cyclic AMP-dependent transcription factor ATF-6 alpha;Processed cyclic AMP-dependent transcription factor ATF-6 alpha	13.4361599162873	13.6695257721144	13.5090869864458	13.6090020348179	13.5343796542594	13.6771470940455	13.4919610196428	13.3372273713091	13.5602876250478	13.8010276728485
PLCG1_P19174_S1248	PLCG1	1-phosphatidylinositol 4,5-bisphosphate phosphodiesterase gamma-1	13.484985655175	12.5831162208144	12.8658806033857	13.0787205527577	13.1606744872598	12.663595654941	12.5586169347183	12.4515343813756	12.7223238762142	12.7891670560793
NCL_P19338_S563	NCL	Nucleolin	14.3882023384492	14.2645921379592	14.0939403683373	14.3208907406333	14.2864800643632	14.8772136438018	14.5642612142225	14.4587989857433	14.665122931233	14.8249059551282
SLC9A1_P19634_S785	SLC9A1	Sodium/hydrogen exchanger 1	16.2447027366624	16.7526713670515	16.0448298346863	16.0024091630201	16.2356991171941	15.8734230250472	16.0702696717142	15.7921233524222	15.9536720201061	15.7881834297812
SLC9A1_P19634_S693	SLC9A1	Sodium/hydrogen exchanger 1	12.0397639346397	11.5095501759813	11.9562503453837	11.9465553122031	11.9765839496773	12.0638763613839	12.1336819431962	13.7758957003087	12.2194847871697	12.0320986465152
CD22_P20273_S717	CD22	B-cell receptor CD22	13.7817136472444	13.9855152415972	14.1209988127593	13.7438267915342	13.8407058785143	13.8118190061549	13.4364331113675	13.751694063768	13.7660834915557	13.7617673871946
M6PR_P20645_S267	M6PR	Cation-dependent mannose-6-phosphate receptor	15.82871094761	16.1391321143979	16.0779436871931	16.0746342935097	16.0654506314636	15.7468096666881	15.8739077183212	15.9697938892859	16.0088173639695	15.8946180204073
LMNB1_P20700_S23	LMNB1	Lamin-B1	14.0418206924516	14.1113885323064	14.2399244576751	14.059668281702	13.8496448028312	14.4213826920522	14.2568990025269	14.2923258340525	14.38976054326	14.431918326417
LMNB1_P20700_S391	LMNB1	Lamin-B1;Lamin-B2	11.8728124825227	13.3295227310684	11.6508644186744	11.7297770475634	11.6148410811234	11.9992951883454	13.907849335666	12.5511191949254	11.8824528841914	11.9845366081508
LMNB1_P20700_S393	LMNB1	Lamin-B1;Lamin-B2	13.9160985550613	13.5192323141279	13.7376428297912	13.5897458040877	13.4001968322339	14.0946972449434	14.0502123409711	13.9884502795121	14.0829715267653	14.1657532280604
LMNB1_P20700_S404	LMNB1	Lamin-B1	14.6825268592414	14.0133294239329	14.8327149913088	15.1335465358263	14.674307548251	14.2347177899884	14.3245270798921	14.1995199808676	14.2351686794919	14.7400212625189
BCL3_P20749_S41	BCL3	B-cell lymphoma 3 protein	13.1201950335423	13.3283105625949	13.1122020866198	13.0013634694353	13.0395443460824	13.3597275640712	13.3452520735438	13.5931157767537	13.5069542008778	13.3230629001588
BCL3_P20749_S374	BCL3	B-cell lymphoma 3 protein	8.47569296479709	8.48877308856456	6.79415283635102	8.09197961894996	7.18895151872797	8.56665659041685	8.23656093899709	10.6382031516046	9.90496173473656	8.68422141736186
COL5A1_P20908_S651	COL5A1	Collagen alpha-1(V) chain	14.3858343041992	14.4740657201323	14.5579659688315	13.961155445793	14.3065070409161	14.8967953186526	14.8571252122352	14.7409155558116	15.0138894037216	14.9146167797319
CDK11B_P21127_S283	CDK11B	Cyclin-dependent kinase 11B;Cyclin-dependent kinase 11A	13.4585680997134	13.5115505602236	13.5346116902004	13.864529890571	13.8317109067208	13.9837129337448	13.6720675262255	14.0675500163265	13.8649527569094	13.8374664687815
CDK11B_P21127_S47	CDK11B	Cyclin-dependent kinase 11B	11.9992951883454	11.6950759590944	11.6160084604523	11.7966826117019	11.8114597563765	12.240955719499	11.8777304591871	11.9152823318381	11.820137022858	12.1291320366899
CSRP1_P21291_S192	CSRP1	Cysteine and glycine-rich protein 1	14.3018052337317	14.3919492523812	14.2438451316154	14.1935001501043	14.2546404128914	14.1266215379045	14.0450283629926	14.2800808813292	14.0783695096453	14.012256434152
FLNA_P21333_S1084	FLNA	Filamin-A	13.9894174634959	13.7895378440525	13.9554182018536	13.917284191262	14.0519048397509	14.6832076455708	14.2852277852084	14.8456490198762	14.6320418392236	14.5902177603189
FLNA_P21333_S1459	FLNA	Filamin-A	16.3851872025122	16.6360965753369	16.4740903738795	16.2233845322105	16.2964784614268	16.3095676634196	16.412445754025	16.2826008437483	16.2356991171941	16.1813916505686
FLNA_P21333_S2327	FLNA	Filamin-A	15.5335020417966	15.4928299648496	15.3683347016251	15.3419512020344	15.3277095779151	15.2374837469256	15.1254963485263	15.2803348088264	15.2509109061569	15.3761043422661
HNRNPA2B1_P22626_S259	HNRNPA2B1	Heterogeneous nuclear ribonucleoproteins A2/B1	14.901548032703	14.779029268768	14.6647472506013	14.8594468520718	15.0804868018386	15.6734851332324	15.7001636206994	15.7278044961013	15.6791090577713	15.5651256523273
HNRNPA2B1_P22626_S212	HNRNPA2B1	Heterogeneous nuclear ribonucleoproteins A2/B1	16.1368275411516	16.0003807547495	15.9518088253947	16.0494249955462	16.1442878427997	15.7240011632717	15.6597592152208	15.4227972592608	15.7638648093335	15.7452826069444
HNRNPA2B1_P22626_S236	HNRNPA2B1	Heterogeneous nuclear ribonucleoproteins A2/B1	13.8732186235664	13.1852204325323	13.6117925911877	13.5080498012635	13.47207744694	13.1667891196219	13.3862413226717	12.9303571073717	13.4512350321511	13.387287588721
HNRNPA2B1_P22626_S198	HNRNPA2B1	Heterogeneous nuclear ribonucleoproteins A2/B1	16.0553010718049	15.5692874590413	15.8659469528976	15.931060577404	15.9079456737516	15.8722038440142	15.8257262138377	15.7525298444581	16.0108601562073	15.8722038440142
RFX1_P22670_S120	RFX1	MHC class II regulatory factor RFX1	12.5005398086659	12.1528682214892	12.3400364293829	12.3526652885888	12.1388154874062	12.0503484186579	12.5138710128381	12.2451067954481	12.355752536977	12.1145647682409
TCEA1_P23193_S100	TCEA1	Transcription elongation factor A protein 1	14.6852871211579	15.5176126683322	14.5322802105956	14.5534126532973	14.7145181649776	14.597499372848	14.894188289627	14.679568920091	14.4982781121637	14.4388548408944
ITGA6_P23229_S1128	ITGA6	Integrin alpha-6;Integrin alpha-6 heavy chain;Integrin alpha-6 light chain;Processed integrin alpha-6	13.3044286755131	13.2749942332623	13.4244170890399	13.4208522729326	13.3390781047601	12.9253171601504	13.1280158100488	12.7362849847318	13.4001968322339	13.4932954432642
PTPRG_P23470_S1182	PTPRG	Receptor-type tyrosine-protein phosphatase gamma	14.1238827238291	13.8317109067208	14.0639015327629	14.0317805901719	14.0377770586087	14.1148829141556	14.3290539447498	13.6542740099077	14.0893342686174	14.1087421946512
SP100_P23497_S18	SP100	Nuclear autoantigen Sp-100	15.3231533390946	14.819765812107	15.1385307017772	15.0253771754027	14.8848969871562	15.1706375092215	14.9746931343318	15.0686809731006	14.923348533744	15.0788241682319
SP100_P23497_S157	SP100	Nuclear autoantigen Sp-100	13.5065710669691	13.6025198677458	13.6722530819808	13.3411660186653	13.4472286742798	13.6642451665399	13.4580591663378	13.7974954784557	13.5448248426892	13.4039358819943
SP100_P23497_S410	SP100	Nuclear autoantigen Sp-100	13.0862354344608	13.1635579493561	12.8231940770804	13.0884322370738	12.7860986531788	13.4466805140732	13.3068151642634	13.1158331993041	13.2700505620068	13.6542740099077
CFL1_P23528_S3	CFL1	Cofilin-1	13.1754314990189	13.3382842181168	12.9679371773485	13.1788090819428	13.2028982931497	13.2980796142097	13.2043738781515	13.2342926016422	13.2630718145467	13.3466683517967
EIF4B_P23588_S283	EIF4B	Eukaryotic translation initiation factor 4B	15.1225323626106	15.3273562388641	14.7193860373399	14.597499372848	14.8878598100925	13.5448248426892	13.6474791712373	13.2547814383045	14.3551474965738	14.0368769081482
EIF4B_P23588_S207	EIF4B	Eukaryotic translation initiation factor 4B	14.7255813335917	14.544869106457	14.679568920091	14.5784692777458	14.5779826734535	14.271177851912	14.0969793538338	14.2311396062049	14.3664817578154	14.3607321111714
EIF4B_P23588_S406	EIF4B	Eukaryotic translation initiation factor 4B	13.6932657858198	13.4178333350763	13.2568987682544	13.3575254104887	13.4300633434001	13.1576973364904	13.2667854040014	13.0296492986054	13.1239043162224	13.1596545821096
EIF4B_P23588_S422	EIF4B	Eukaryotic translation initiation factor 4B	11.9189769556202	9.8360575827731	11.4546283651687	11.6815081356014	11.3987757452339	10.6359098948051	10.103646216558	10.2524174981103	10.5424729455359	10.7236006026702
EIF4B_P23588_S425	EIF4B	Eukaryotic translation initiation factor 4B	13.8106029699703	12.7143448916453	13.5100921609262	13.7103191643221	13.3044286755131	12.9889713479626	12.8944967833935	12.619363146946	13.2290248649871	12.8809406069862
EIF4B_P23588_S597	EIF4B	Eukaryotic translation initiation factor 4B	15.3888724436198	15.3888724436198	15.7039559165248	15.459169539619	15.5850322255016	15.8863808933921	15.3117565654459	15.2907689797058	15.5363882576142	15.4649005475556
ATP2B4_P23634_S13	ATP2B4	Plasma membrane calcium-transporting ATPase 4	15.8438015279665	15.9568433010891	15.6509436325546	15.6708478654163	15.6586299060393	15.2394391891131	15.2980833475428	15.1572785314398	15.4863600607995	15.3716826545128
ITPKA_P23677_S95	ITPKA	Inositol-trisphosphate 3-kinase A	11.9800948850087	12.5924930896289	12.3163179972878	11.6827150804375	11.9167188475513	12.5427996295173	12.1827120462071	12.0015291886663	12.2269388246583	12.0957055399105
ACAT1_P24752_S155	ACAT1	Acetyl-CoA acetyltransferase, mitochondrial	12.9477030205076	12.8638292531808	13.0591558333232	13.2562846011646	13.1667891196219	13.4995504642276	13.2103675244795	13.9350956599259	13.1056792533922	13.4213399867728
POLR2A_P24928_S1966	POLR2A	DNA-directed RNA polymerase II subunit RPB1	10.4844924511583	10.9687064237213	10.9318796977348	11.0571703218733	10.9318796977348	11.6102641377855	11.5951658904385	11.4434136184503	11.3904763153503	11.4153464738668
APC_P25054_S1038	APC	Adenomatous polyposis coli protein	13.2384491545925	13.4390466893896	13.4757283955519	13.2948257461198	13.2571691964473	13.358158896418	13.3935020364189	13.4716342893189	13.2135957175092	13.3100788547434
PSMA3_P25788_S250	PSMA3	Proteasome subunit alpha type-3	16.948889073879	18.0902565500221	16.7229638933821	16.6177443152634	16.8275730002155	16.8342782249219	18.0902565500221	17.0897548165671	16.7066265202041	16.7024485075081
ITGA3_P26006_S1042	ITGA3	Integrin alpha-3;Integrin alpha-3 heavy chain;Integrin alpha-3 light chain	14.3122967795397	14.3208907406333	14.5295556693242	14.3699139714234	14.3958381570774	14.178087297736	14.2200751870823	14.0623696586233	14.2367685216891	14.3506156791942
MSN_P26038_S576	MSN	Moesin	14.317893156813	14.1848793064977	14.3285384905643	14.1137313465024	14.3272805179545	14.295446105404	13.9477110685743	14.3628304963187	14.2916611616105	14.2379222459346
PTPN3_P26045_S425	PTPN3	Tyrosine-protein phosphatase non-receptor type 3	12.2528066068407	12.7067379289709	12.7716366642127	12.4276414817283	12.2799873992185	12.5718165271235	12.5019541375694	12.7582454094985	12.7606097969124	12.5116803497015
U2AF2_P26368_S79	U2AF2	Splicing factor U2AF 65 kDa subunit	15.6047040867916	15.6983652576858	15.231832602556	15.1447747897594	15.3346478425102	15.5007439211996	15.7791495864256	15.4515077563651	15.487429807613	15.3099431252816
U2AF2_P26368_S2	U2AF2	Splicing factor U2AF 65 kDa subunit	13.1134417710825	13.8958420799393	12.6405383725329	12.3950603342877	13.6968591963527	12.8397203066641	12.4703208557809	12.4305450216512	12.7132834173521	12.6051580558973
RPL13_P26373_S106	RPL13	60S ribosomal protein L13	13.669777153029	13.6378200739179	13.2846105836979	13.3831780629298	13.4284858726033	13.6192325445305	13.5517788877935	13.2552531137458	13.5465123967579	13.3333425739353
RPL13_P26373_S109	RPL13	60S ribosomal protein L13	14.3377640042429	14.4646356794107	14.1441341572255	13.8974118851114	14.0725556127641	14.2877569319418	13.9997274273762	14.0761186668705	14.2214276309179	14.3371363462197
ZFP36_P26651_S60	ZFP36	Tristetraprolin	13.0296492986054	12.4403615214454	12.7079792889346	12.6374320290313	12.5529299717945	12.0514066649783	11.9054744096651	12.2726164253698	12.0503484186579	12.1607715241653
YWHAQ_P27348_S232	YWHAQ	14-3-3 protein theta	14.7612817379969	14.597499372848	14.9914346034472	15.1130049980698	15.2632842651062	15.3832613223485	14.9704003293161	14.8980943021166	15.1277289497408	15.3206829030063
DCK_P27707_S11	DCK	Deoxycytidine kinase	13.6634100852185	13.19068130816	13.4456644472337	13.5618987434014	13.3213083554513	13.2450830795849	12.9672700484601	13.1209180139129	13.0876091460591	13.0718938522498
CALR_P27797_S69	CALR	Calreticulin	13.940948209341	13.0064137551818	13.8474878409005	13.6823216269262	13.8769123650467	13.8664744655394	13.3499451648115	13.470749187152	13.724223621767	13.3204694586065
PDE4A_P27815_S346	PDE4A	cAMP-specific 3',5'-cyclic phosphodiesterase 4A	14.6751231155602	14.4674268475127	14.3763241558731	14.3218935689436	14.4046691300362	14.1955683201231	14.226342241781	14.0708873748886	14.1719775929868	14.3589935200084
MAP4_P27816_S1151	MAP4	Microtubule-associated protein 4	11.4546283651687	11.3072288129107	11.4974856527165	11.6900395222828	11.3448298533328	12.0616472916561	11.5684939198859	12.0094914250828	11.9241913806326	11.9091663606283
CANX_P27824_S583	CANX	Calnexin	17.605021870219	17.7208686815273	17.7128754354663	17.5238730232982	17.5238730232982	17.6284012354589	17.5855388947782	17.5485226744138	17.605021870219	17.6353252721861
CANX_P27824_S554	CANX	Calnexin	13.4638440525327	14.8357543172684	13.4656524740363	13.3035055712032	13.2429425748966	13.7628499307761	15.0278767216797	13.8706062261842	13.808632145348	13.6130353383724
CANX_P27824_S564	CANX	Calnexin	15.9324841268872	15.7452826069444	16.2447027366624	15.7105065940161	15.7698552339638	16.166201647235	15.9591385743186	15.9489228297978	15.9122305913387	15.8050124865035
PSMA5_P28066_S16	PSMA5	Proteasome subunit alpha type-5	14.7788191835205	14.6179369421815	14.4587989857433	14.4524766408153	14.6012923155626	14.6563630959425	14.5136004913671	14.5472466024796	14.5902177603189	14.6642560789915
SSFA2_P28290_S1161	SSFA2	Sperm-specific antigen 2	14.2171126937223	14.4457430581271	14.2889228244067	14.0487670731243	14.0301989472968	14.1447489081354	13.8686781753893	14.0502123409711	14.0445855643368	13.8920000038939
SSFA2_P28290_S737	SSFA2	Sperm-specific antigen 2	14.1172301522594	14.1841384005311	14.1704510092921	14.2974989539085	14.081542675248	14.2640553861764	14.0438308818976	14.1216730859737	14.131580087116	14.24952515508
SSFA2_P28290_S739	SSFA2	Sperm-specific antigen 2	10.8395558105849	10.535358603671	11.177498398207	11.1976258440573	10.9736003608261	11.2974064732569	10.9993816929464	11.3319723385628	11.2661721311432	10.9687064237213
SSFA2_P28290_S869	SSFA2	Sperm-specific antigen 2	14.3140487800568	14.4624068784138	14.422167031875	14.3100317084966	14.4810693319534	14.0309106683522	13.6988169000148	13.9160985550613	14.081542675248	13.9735862125606
SSFA2_P28290_S706	SSFA2	Sperm-specific antigen 2	14.0021509194926	13.864529890571	13.7985891664827	13.7834405209206	13.8403883997913	13.5562719994556	13.5693196498988	13.653017064773	13.6701387813063	13.4018218509069
ERCC5_P28715_S382	ERCC5	DNA repair protein complementing XP-G cells	12.2952371713518	11.9167188475513	12.3681241008671	12.179677919878	12.4842675518296	12.3802035699507	12.0207889389265	12.271218104115	12.1911404952751	12.2185205356754
ERCC5_P28715_S384	ERCC5	DNA repair protein complementing XP-G cells	14.8164625712433	14.8973856482065	14.8511992104657	14.8437797213088	14.8751030149153	15.023949142649	14.9135073152965	15.033044490067	15.0495081640103	14.9519323201937
RBL1_P28749_S640	RBL1	Retinoblastoma-like protein 1	11.6536333800063	12.4033207428235	11.833598962331	11.5885575484933	11.2208554058151	11.7710183432642	13.2379460622894	12.5109038693266	12.0597534536321	11.9189769556202
EPHA2_P29317_S897	EPHA2	Ephrin type-A receptor 2	16.2862565130471	16.2233845322105	16.2356991171941	16.1570632126028	16.2551220727718	15.8326634065763	15.5754872953274	15.5945970128854	15.6874925957292	15.6825698948484
EPHA2_P29317_S892	EPHA2	Ephrin type-A receptor 2	13.8719102378991	14.3958381570774	14.6849736302936	14.2957292494197	14.1687839914109	14.1496386270743	13.8729049640242	13.8911129929032	14.0652740784831	14.0878233600122
KDM5A_P29375_S1331	KDM5A	Lysine-specific demethylase 5A	14.1035070018941	13.8160317322327	13.936472370931	13.8775894222903	13.8890955054519	14.1142407289394	13.8526095536477	13.9265421236386	13.9371374159108	13.9424904724141
TKT_P29401_S295	TKT	Transketolase	12.7846423658736	13.110237091027	12.5550491966293	12.6714339554086	12.9672700484601	12.7345687396168	12.8916889017163	12.8744927070499	12.8623665500256	12.652054450545
PML_P29590_S518	PML	Protein PML	12.0606600792641	12.2970612332096	12.1682096752718	12.1637116924511	12.2655426596701	12.3694118384085	12.3912731436713	12.4591688029339	12.1433409733705	12.4246509766284
PML_P29590_S527	PML	Protein PML	12.4088179918501	12.4646229473508	12.417677437166	12.2768320027469	12.2937686400245	12.6294502165053	12.5793997937596	12.4430219666248	12.4621881224061	12.2630717883481
PML_P29590_S530	PML	Protein PML	14.7719665268375	14.7679630323519	15.0197494516583	14.8748820098583	14.704442428768	14.9859192157549	14.9792247010723	15.0704902261659	15.1474566826717	14.8537009875378
PML_P29590_S879	PML	Protein PML	14.6221807303503	14.1294589349646	14.7357951991218	14.3163930022554	14.2610460872628	14.1400339120623	13.9249660703304	14.2150802949831	13.9778399304857	13.9038510927405
PML_P29590_S36	PML	Protein PML	14.4895203018772	14.1695492199074	14.240913083974	14.0466864292622	14.0978507623353	14.5364955334248	14.5679717969481	14.3409160579984	14.5065105961418	14.3048653768454
PML_P29590_S38	PML	Protein PML	12.5064980152016	11.7810188425795	12.1607715241653	12.0135643069157	12.1682096752718	12.7106460116137	12.5304810854509	12.3705162025457	12.8490538746338	12.4467739787119
PML_P29590_S505	PML	Protein PML	12.0723157242088	12.9732492635457	12.0124023059493	11.9845366081508	12.0812005897557	12.0135643069157	13.2850411791996	12.1219484533708	12.5399510607035	12.1770797586981
PML_P29590_S565	PML	Protein PML	13.6419756730586	13.9735862125606	13.3840400704876	13.4085552857763	13.4229621098214	13.5703555327722	13.8063199306556	13.6587043935047	13.2779629138506	13.3709760032999
TYK2_P29597_S499	TYK2	Non-receptor tyrosine-protein kinase TYK2	14.1823163361109	14.2461355501869	14.1012953002956	13.8915564983986	14.0555976999044	14.390600004944	14.5218913823893	14.7080935039539	14.4377823289597	14.3544353780354
EEF1D_P29692_S133	EEF1D	Elongation factor 1-delta	16.6948729026533	16.4185838683405	16.4323370875288	16.4712633694832	16.412445754025	16.5230417937783	16.4929822351245	16.5827276379997	16.7363339127337	16.646421555621
EEF1D_P29692_S162	EEF1D	Elongation factor 1-delta	13.6405730075536	17.1155541658352	13.7311705515221	14.0928865748056	13.8586667104094	13.8980870027376	16.7229638933821	14.074655846332	14.0725556127641	13.8564726106596
AQP1_P29972_S247	AQP1	Aquaporin-1	12.9889713479626	13.0669986179417	12.9540960749725	13.1280158100488	13.1835731352891	13.2839544185519	13.4605857624296	13.449709580486	13.3515647232357	13.3107800025377
WEE1_P30291_S139	WEE1	Wee1-like protein kinase	11.0456415043391	11.1503782694045	11.1429324838525	10.6279001433672	10.9001991264788	11.0497253800446	11.1184793088203	11.1215290650511	10.8139171278739	10.9157902375776
NKTR_P30414_S613	NKTR	NK-tumor recognition protein;Putative peptidyl-prolyl cis-trans isomerase	14.9104406621822	14.9036632202896	15.005475999626	14.8416404961582	15.0639434163284	15.2924124000174	15.1505680143658	15.5428376994608	15.2493883932698	14.9776057178991
HLA-B_P30481_S343	HLA-B	HLA class I histocompatibility antigen, B-44 alpha chain;HLA class I histocompatibility antigen, B-41 alpha chain;HLA class I histocompatibility antigen, B-40 alpha chain;HLA class I histocompatibility antigen, B-47 alpha chain;HLA class I histocompatibility antigen, B-13 alpha chain;HLA class I histocompatibility antigen, B-81 alpha chain;HLA class I histocompatibility antigen, B-48 alpha chain;…	13.9735862125606	14.0487670731243	14.2389562804538	13.8480389380678	14.2082999504942	13.481570460654	13.5175105608648	13.4464060065228	13.705604957102	13.4715301026103
HLA-B_P30481_S352	HLA-B	HLA class I histocompatibility antigen, B-44 alpha chain;HLA class I histocompatibility antigen, B-41 alpha chain;HLA class I histocompatibility antigen, B-40 alpha chain;HLA class I histocompatibility antigen, B-47 alpha chain;HLA class I histocompatibility antigen, B-13 alpha chain;HLA class I histocompatibility antigen, B-81 alpha chain;HLA class I histocompatibility antigen, B-48 alpha chain;…	14.3628304963187	14.3561145708625	14.781236089617	14.391214736917	14.2855946557661	14.176380372392	14.1863885368369	14.0361059061104	14.1271578954793	13.9627277014671
HLA-B_P30481_S359	HLA-B	HLA class I histocompatibility antigen, B-44 alpha chain;HLA class I histocompatibility antigen, B-41 alpha chain;HLA class I histocompatibility antigen, B-40 alpha chain;HLA class I histocompatibility antigen, B-47 alpha chain;HLA class I histocompatibility antigen, B-13 alpha chain;HLA class I histocompatibility antigen, B-81 alpha chain;HLA class I histocompatibility antigen, B-48 alpha chain;…	13.0282592166951	12.9916984924309	13.0912319974832	13.1056792533922	13.2115462908459	13.2352277491933	13.0247872683857	13.4605857624296	12.9325188480917	13.1347293270656
AXL_P30530_S875	AXL	Tyrosine-protein kinase receptor UFO	14.1935001501043	15.090762041165	14.2538582976712	13.9685460703689	14.1304656435962	13.9515190817243	14.6567021115017	14.0886132864236	14.24952515508	13.9990493712108
AXL_P30530_S884	AXL	Tyrosine-protein kinase receptor UFO	15.8626934274244	15.8728134345307	16.0041388180521	15.8541765472481	15.8577729573979	16.0984888648518	16.0418173466935	16.1990731491652	16.2447027366624	16.200386239608
LRPAP1_P30533_S247	LRPAP1	Alpha-2-macroglobulin receptor-associated protein	13.7311705515221	13.7256827464553	13.6980490498459	13.8415819467575	13.6365839261346	14.0021509194926	13.9658653130358	13.9458304377144	13.9946285631026	14.1402127985321
ADSL_P30566_S9	ADSL	Adenylosuccinate lyase	13.358158896418	13.3230629001588	13.2687582768672	13.3478084322416	13.1119088802902	13.3995351393613	13.4557189772898	13.8063199306556	13.2687582768672	13.1667891196219
PRKAR2B_P31323_S114	PRKAR2B	cAMP-dependent protein kinase type II-beta regulatory subunit	14.2541170478719	14.2996074955806	14.4213826920522	14.5065105961418	14.6631001173435	14.6100689997705	14.5545709265472	14.6642560789915	14.3942487157833	14.5673809123784
HIVEP2_P31629_S1989	HIVEP2	Transcription factor HIVEP2	14.2399244576751	14.3401651502276	14.2177536916686	14.3753528781964	14.3140487800568	14.1216730859737	14.0878233600122	14.252661207433	14.1182522616118	13.9825180641836
HNRNPH1_P31943_S104	HNRNPH1	Heterogeneous nuclear ribonucleoprotein H;Heterogeneous nuclear ribonucleoprotein H, N-terminally processed;Heterogeneous nuclear ribonucleoprotein H2	15.7767842386836	15.7543749324988	15.8514266464939	16.3325274233868	15.8884129243448	15.8387613529041	16.178995195442	15.8079168217806	15.7675695045516	16.8060341494292
L1CAM_P32004_S1243	L1CAM	Neural cell adhesion molecule L1	11.7497552942512	11.8020975810807	12.2682074458686	12.3223005759024	12.2510532614763	12.357193116709	12.3648990325803	12.5150605496572	12.3141829326279	12.5657017509172
L1CAM_P32004_S1244	L1CAM	Neural cell adhesion molecule L1	12.7965429678247	13.1498206492358	13.4949362928339	13.1635579493561	13.1705550250066	13.4630836957819	13.5740398904922	13.5843837389789	13.4076913034407	13.4076913034407
L1CAM_P32004_S1248	L1CAM	Neural cell adhesion molecule L1	11.9614069653861	12.018047221588	12.1929280734708	12.157343701175	11.9001927846357	12.4632085265712	12.2749450251439	12.2041262454749	11.9715383783463	12.1757194386285
ABCC1_P33527_S915	ABCC1	Multidrug resistance-associated protein 1	13.5712561820928	13.7429866142495	14.0265623476603	13.8511068555191	14.0783695096453	14.5184099482473	14.4423491195606	14.3506156791942	14.6806851455529	14.5452773133086
ABCC1_P33527_S918	ABCC1	Multidrug resistance-associated protein 1	14.9079061848451	14.9108488287943	14.9719577201915	15.0504148656901	14.9296795630648	14.9519323201937	15.020766563637	15.1078365381218	15.0874966246032	15.0504148656901
S100A3_P33764_S100	S100A3	Protein S100-A3	14.1758816195314	14.3339422913588	14.2658880295933	14.2698958452188	14.1863885368369	14.3371363462197	14.2855946557661	14.2818769725928	14.5500322142122	14.3201408134962
CTNNA1_P35221_S655	CTNNA1	Catenin alpha-1;Catenin alpha-2	13.6642451665399	13.6732759616224	13.8810878084585	13.5693196498988	13.7069449420329	13.9916908301589	13.8079857902925	13.9680115355188	13.957816473022	14.0258161463055
CTNNA1_P35221_S641	CTNNA1	Catenin alpha-1	16.8985514348182	16.9833762936171	17.2078466015996	17.0811984087726	17.098552932206	17.5109180461712	17.487257671851	17.384225551982	17.3529620766008	17.5003129570483
CTNNB1_P35222_S191	CTNNB1	Catenin beta-1	14.0176375962492	14.0194311491917	13.9419648040446	13.9190876323797	13.5912201631583	14.101938026634	14.007117209081	14.0037019603906	13.9530219298051	14.0109515987386
CTNNB1_P35222_S552	CTNNB1	Catenin beta-1	16.1024104962705	16.0798169531641	16.1030671821436	15.9410528671796	15.8954413105246	15.9472239153883	15.9898411155581	15.7342275835974	15.9020445169252	15.8739077183212
GTF2F1_P35269_S385	GTF2F1	General transcription factor IIF subunit 1	13.124794080635	13.0048066012999	12.6940913116096	12.749981160522	12.8998372954563	13.240661160173	13.0235832215453	12.9382181332939	13.057422789433	13.0482527636913
IRS1_P35568_S3	IRS1	Insulin receptor substrate 1	12.4662256137063	13.1770724903508	12.8744927070499	13.054496642019	12.9972486715643	13.6342811481742	13.371581754837	13.4152002626062	13.2571691964473	13.4124459505733
IRS1_P35568_S330	IRS1	Insulin receptor substrate 1	17.2356526136936	16.9388566533836	16.93258048113	16.9128574910362	16.93258048113	16.7674295822091	16.6989411342159	16.5123634590408	16.8745468645391	16.8939411066304
IRS1_P35568_S348	IRS1	Insulin receptor substrate 1	16.7466828345789	16.6107956676381	16.8653172819983	16.7958672705897	16.8985514348182	17.098552932206	17.0379601889718	17.2486791087693	17.2356526136936	17.1886813669112
IRS1_P35568_S1100	IRS1	Insulin receptor substrate 1	12.4342856278244	12.2308623245312	12.4700138785935	12.6236621244409	12.4207293921309	12.1447901466727	12.0362986594943	12.1718009700298	11.8268377466818	12.1593962842182
IRS1_P35568_S1101	IRS1	Insulin receptor substrate 1	12.8556618069571	12.656623296667	13.110237091027	12.8337009072249	12.8802128338918	12.638501343453	12.4033207428235	12.4095384984115	12.7067379289709	12.6542906036595
IRS1_P35568_S419	IRS1	Insulin receptor substrate 1	14.1999112521443	14.38976054326	14.4371476484753	14.4374649887175	14.5936163683793	14.4748673879541	14.349996102611	14.7012892773148	14.4056484155522	14.6799669756048
IRS1_P35568_S1078	IRS1	Insulin receptor substrate 1	14.0677948620764	13.6203341239757	13.7130758980201	13.7175244893615	13.592441380158	13.5681487167454	13.4023600016879	13.7108359695738	13.8245305776849	13.6293757712967
MYH9_P35579_S1943	MYH9	Myosin-9	12.1808699158324	14.4241448540934	12.0844622976196	12.1863729217331	11.8403381358838	12.1770797586981	14.3958381570774	12.4033207428235	11.7810188425795	12.2488226250372
MYH10_P35580_S1939	MYH10	Myosin-10	15.066714595037	15.1156564939066	14.868806209036	14.8044396464468	14.9261535296885	13.8572653103649	14.1097717382569	13.7744139455212	14.4575452984133	14.2466632220666
MYH10_P35580_S1975	MYH10	Myosin-10	15.9041123811773	15.7166689826269	15.7622202610282	15.893403181295	15.8094099593824	15.7375441234797	15.5708978278428	15.7001636206994	15.7342275835974	15.7909621421997
ADD1_P35611_S431	ADD1	Alpha-adducin	14.1594582810776	14.1317568249024	14.3990874225918	14.4800622886111	14.4346878896508	14.4438165939824	14.4107006582927	14.4986244147094	14.5089734116274	14.597499372848
NUP214_P35658_S646	NUP214	Nuclear pore complex protein Nup214	14.650690416784	14.9062122216235	14.6006693441614	14.6231404892382	14.6344115069745	14.6838286327684	14.6774984907292	14.7701177298321	14.7064823746497	14.7055808288864
DEK_P35659_S71	DEK	Protein DEK	14.6989283388797	14.7409155558116	14.6020026981429	14.5482012364646	14.6325474619026	14.2740009629574	14.2236756667713	14.1817568375339	14.6287544039572	14.5462771767516
MAP2K2_P36507_S295	MAP2K2	Dual specificity mitogen-activated protein kinase kinase 2	13.8001530574715	13.4730567415124	13.7577716272719	13.7635060358533	13.5014420335556	13.4757283955519	13.0633788466943	13.5669043657312	13.3300433940774	13.1953329658405
MAP2K2_P36507_S226	MAP2K2	Dual specificity mitogen-activated protein kinase kinase 2;Dual specificity mitogen-activated protein kinase kinase 1	12.6487473720282	12.1407629167982	12.4965240475768	12.4672305160508	12.8111946894351	12.2970612332096	12.026729682563	12.2849699669592	12.4342856278244	12.3021553569905
GNL1_P36915_S51	GNL1	Guanine nucleotide-binding protein-like 1	14.400989864912	13.9910251218816	14.1117411430285	14.0708873748886	14.2655884296198	14.4583907848449	14.3642677525268	14.2351686794919	14.2812602546091	13.9907164847235
TGFBR2_P37173_S548	TGFBR2	TGF-beta receptor type-2	13.2365482042563	13.7570265959677	13.4832107766355	13.240661160173	13.3915331772318	13.0687627919155	12.9148823803197	13.156800409018	12.8111946894351	12.9941329813034
TGFBR2_P37173_S409	TGFBR2	TGF-beta receptor type-2	12.1663124601358	12.6856293806083	12.7912776964952	12.7441974271785	12.7258169918038	12.4073525034991	12.1948203705732	12.4207293921309	12.7211951315491	12.6108680865812
ZEB1_P37275_S995	ZEB1	Zinc finger E-box-binding homeobox 1	13.4691474776655	13.4932954432642	13.4638440525327	13.6008495674868	13.7438267915342	13.7176814043434	13.6709220175318	13.7412027445337	13.6096101840113	13.7694274858286
ZEB1_P37275_S322	ZEB1	Zinc finger E-box-binding homeobox 1	14.5172983502561	14.8125513911442	14.6751231155602	14.6063239135946	14.3520287771493	14.6006693441614	14.4946335041086	14.5500322142122	14.3234453260051	14.7944050887385
RBMX_P38159_S326	RBMX	RNA-binding motif protein, X chromosome;RNA-binding motif protein, X chromosome, N-terminally processed	15.0702177648094	14.733511237358	15.1790177592784	14.8296107417781	14.7683388695633	15.0702177648094	14.9889624695269	14.9221932683104	15.055358049499	15.0742319312043
RBMX_P38159_S336	RBMX	RNA-binding motif protein, X chromosome;RNA-binding motif protein, X chromosome, N-terminally processed	11.7409343739936	11.5541617313878	12.1447901466727	11.7907183017434	11.6330097065332	12.0857729297614	12.0597534536321	12.1116611282697	11.9831747078863	12.0015291886663
RBMX_P38159_S337	RBMX	RNA-binding motif protein, X chromosome;RNA-binding motif protein, X chromosome, N-terminally processed	12.5019541375694	11.8777304591871	12.1498489268462	12.5436730887166	12.638501343453	11.5409875926261	11.4720762911758	11.3233249905442	11.8353414445085	11.736530895801
RBMX_P38159_S273	RBMX	RNA-binding motif protein, X chromosome;RNA-binding motif protein, X chromosome, N-terminally processed;RNA binding motif protein, X-linked-like-1	14.3937453724114	13.8626769187341	14.4263117915997	14.2375964780564	14.5151278442176	14.6260708014971	14.3597795644983	14.2916611616105	14.690546562889	14.2905275199208
RBMX_P38159_S277	RBMX	RNA-binding motif protein, X chromosome;RNA-binding motif protein, X chromosome, N-terminally processed;RNA binding motif protein, X-linked-like-1	12.5952247724224	12.6096577973214	12.5393292546174	12.1607715241653	12.157343701175	12.7965429678247	12.9762366791935	12.8357240249028	12.604145408656	12.5875035776378
RBMX_P38159_S284	RBMX	RNA-binding motif protein, X chromosome;RNA-binding motif protein, X chromosome, N-terminally processed;RNA binding motif protein, X-linked-like-1	13.6425575842029	15.8566067042075	13.5674711412807	13.358158896418	13.6359486014086	13.783701308218	15.7269392199741	13.802484661222	13.9658653130358	13.863495599899
RBMX_P38159_S291	RBMX	RNA-binding motif protein, X chromosome;RNA-binding motif protein, X chromosome, N-terminally processed;RNA binding motif protein, X-linked-like-1	15.4061441760262	14.9002437089329	15.3294064948127	15.2585697327796	15.3453479953965	15.2740407429343	14.9296795630648	15.1768191392667	15.3022869231611	15.0596559836742
RBMX_P38159_S208	RBMX	RNA-binding motif protein, X chromosome;RNA-binding motif protein, X chromosome, N-terminally processed;RNA binding motif protein, X-linked-like-1	14.5614205247581	14.6532235421966	14.6084453003321	14.3493828588431	14.4065306940782	14.7080935039539	14.5477708020796	14.4717220952706	14.6732256796468	14.6119899660914
RBMX_P38159_S249	RBMX	RNA-binding motif protein, X chromosome;RNA-binding motif protein, X chromosome, N-terminally processed;RNA binding motif protein, X-linked-like-1	10.7869276075397	10.7817380144011	10.5928897208238	10.5522328159921	10.535358603671	10.952650058733	10.7817380144011	10.952650058733	10.343648605008	10.6359098948051
RBMX_P38159_S250	RBMX	RNA-binding motif protein, X chromosome;RNA-binding motif protein, X chromosome, N-terminally processed;RNA binding motif protein, X-linked-like-1	12.6494057062142	11.8594602338296	12.8737361789103	12.4714627182837	12.4823379485738	12.6629066709647	12.7143448916453	12.4220988592214	12.2466149238858	12.5486170597771
RBMX_P38159_S116	RBMX	RNA-binding motif protein, X chromosome;RNA-binding motif protein, X chromosome, N-terminally processed;RNA binding motif protein, X-linked-like-1	11.192772187912	10.5621483674035	11.1015472029874	11.1556278182727	11.2557764218886	11.0520861334095	11.2046113701692	10.6279001433672	11.2974064732569	11.2319047700804
RBMX_P38159_S124	RBMX	RNA-binding motif protein, X chromosome;RNA-binding motif protein, X chromosome, N-terminally processed;RNA binding motif protein, X-linked-like-1	13.5454634999694	14.20282871152	13.4001968322339	13.6301673945615	13.7390270662448	13.8686781753893	14.1523583051723	13.55029468905	13.9807701238603	13.9109681370354
RBMX_P38159_S352	RBMX	RNA-binding motif protein, X chromosome;RNA-binding motif protein, X chromosome, N-terminally processed	16.2356991171941	16.1548791071431	16.2130829270335	16.0041388180521	15.9815738035099	16.4740903738795	16.425154232845	17.0811984087726	16.4004842060852	16.3722229463508
RBMX_P38159_S307	RBMX	RNA-binding motif protein, X chromosome;RNA-binding motif protein, X chromosome, N-terminally processed;RNA binding motif protein, X-linked-like-1	13.383923321657	12.7478212752072	12.960477507341	13.1743802576462	12.887064836791	13.0036181649509	13.1411762684768	12.9111893939725	13.0570456477578	13.0904952074562
RBMX_P38159_S308	RBMX	RNA-binding motif protein, X chromosome;RNA-binding motif protein, X chromosome, N-terminally processed;RNA binding motif protein, X-linked-like-1	14.0454711616483	14.1605615123252	14.1223301460437	13.9515190817243	13.9552184225977	14.1556362841259	14.2109713456118	13.9597025832555	14.177581697685	14.0932590868895
RBMX_P38159_S315	RBMX	RNA-binding motif protein, X chromosome;RNA-binding motif protein, X chromosome, N-terminally processed;RNA binding motif protein, X-linked-like-1	14.4295716396883	14.2620624895627	14.251417032193	14.1451244341522	14.084576656207	14.0720782686285	14.2253004348028	14.1461876944218	14.2322762245425	14.1058639440275
RBMX_P38159_S316	RBMX	RNA-binding motif protein, X chromosome;RNA-binding motif protein, X chromosome, N-terminally processed;RNA binding motif protein, X-linked-like-1	14.6567021115017	14.2266185361657	14.3986186424959	14.2974989539085	14.3986186424959	14.2359703755528	14.2143326777351	14.2945601654572	14.0897398962225	14.101938026634
RBMX_P38159_S102	RBMX	RNA-binding motif protein, X chromosome;RNA-binding motif protein, X chromosome, N-terminally processed	11.7607387562074	11.313593280827	12.0219263404693	11.3739235235525	11.5194908415971	11.9715383783463	11.8914460298103	11.8683919230311	12.1474759729967	11.9573422842171
CDKN1A_P38936_S130	CDKN1A	Cyclin-dependent kinase inhibitor 1	13.9928893843115	13.7850065826345	13.7648633557648	13.9923793922456	13.8307753865611	13.9109681370354	14.0374849768063	13.8108627361116	13.7989599086724	13.7886594267277
IL6ST_P40189_S825	IL6ST	Interleukin-6 receptor subunit beta	15.2907689797058	14.4690327318709	15.2407483541403	15.2135411519163	14.9686637955467	14.9914346034472	15.1092495771419	14.8558196143787	15.0810914077293	15.1758880590511
IL6ST_P40189_S667	IL6ST	Interleukin-6 receptor subunit beta	13.8424941382714	13.3671451966807	13.7350224273821	13.7358558126239	13.5143233246725	13.7526411195984	13.750067471929	13.8195782056454	13.6932657858198	13.7108359695738
TXLNA_P40222_S515	TXLNA	Alpha-taxilin	14.6817481801287	14.1209988127593	14.3806385340457	14.6933360985523	14.5746800327827	14.4841289526181	14.4411837435512	14.5208470063003	14.7233334697751	14.5579659688315
STAT3_P40763_S727	STAT3	Signal transducer and activator of transcription 3	13.6110650805343	13.3730729714024	13.2021372867224	13.6151096894992	13.7130758980201	13.4656524740363	13.5941953567583	13.7345440283577	13.4743785109624	13.3913417442643
ETV6_P41212_S213	ETV6	Transcription factor ETV6	10.9001991264788	10.7919051757804	10.5022283987026	10.3215575388891	10.6529584709487	11.3003264236146	11.206921608414	11.5496358707289	11.3170030480945	10.9875178715482
PPP1R2_P41236_S87	PPP1R2	Protein phosphatase inhibitor 2	14.3359147115921	14.2184240924559	14.3188835027096	14.6278432184288	14.4800622886111	14.3305831360429	14.131580087116	14.2605909691696	14.2091765063937	14.3763241558731
PPP1R2_P41236_S122	PPP1R2	Protein phosphatase inhibitor 2;Protein phosphatase inhibitor 2-like protein 3	13.7116359773327	13.5100921609262	13.7399871825208	13.8932610781517	13.8984239338785	13.7173675743796	13.5999912338829	13.4340263965795	13.6852538007461	13.5719841168057
GARS_P41250_S653	GARS	Glycine--tRNA ligase	13.1177100502887	12.6779684348326	12.8777355455014	12.732686121045	12.808712721999	12.5942252989471	12.6585505735736	12.5365927512118	12.5728869180039	12.4724195199674
PRKCI_P41743_S19	PRKCI	Protein kinase C iota type	11.3170030480945	10.7565841434537	10.5474173459321	10.3873513660609	10.9548895571858	10.7236006026702	10.3328008848124	9.6550164943556	10.7760566642152	10.6860706532788
TMPO_P42167_S156	TMPO	Lamina-associated polypeptide 2, isoform alpha;Thymopoietin;Thymopentin;Lamina-associated polypeptide 2, isoforms beta/gamma;Thymopoietin;Thymopentin	14.9460860558039	14.717117869825	15.0058892603957	15.0074892571788	15.073827617766	14.9273728736862	14.9411246706664	14.8322404414736	14.8048555185076	15.023949142649
TMPO_P42167_S159	TMPO	Lamina-associated polypeptide 2, isoform alpha;Thymopoietin;Thymopentin;Lamina-associated polypeptide 2, isoforms beta/gamma;Thymopoietin;Thymopentin	15.5524602804146	15.6487348830185	15.7303642828324	15.8438015279665	15.6597592152208	15.8751921256207	15.9400992569768	15.9190357347003	15.9055256182194	15.8923247749535
TMPO_P42167_S66	TMPO	Lamina-associated polypeptide 2, isoform alpha;Thymopoietin;Thymopentin;Lamina-associated polypeptide 2, isoforms beta/gamma;Thymopoietin;Thymopentin	16.7642844605306	16.6795246771012	16.7552206265668	16.8060341494292	16.8060341494292	16.646421555621	16.7552206265668	16.7526713670515	16.7814141092004	16.7503302107267
TMPO_P42167_S378	TMPO	Lamina-associated polypeptide 2, isoforms beta/gamma;Thymopoietin;Thymopentin	13.5690052283292	13.6634100852185	13.7559900882441	13.5354879990724	13.484985655175	13.6181797466633	13.661350124243	13.7147542138998	13.448654371097	13.5583346201692
TMPO_P42167_S250	TMPO	Lamina-associated polypeptide 2, isoforms beta/gamma;Thymopoietin;Thymopentin	13.4504728264229	13.3696824340082	13.557732593615	13.3436266212399	13.2994634882738	13.2358988882051	13.1534969638281	13.0420453544279	13.3372273713091	13.2733420122867
TMPO_P42167_S306	TMPO	Lamina-associated polypeptide 2, isoforms beta/gamma;Thymopoietin;Thymopentin	13.387287588721	13.7940757911688	13.8054455834107	13.5938851744065	13.5076958919322	13.6630787551801	13.8556578317816	13.7963487470972	13.5348437261415	13.8338939483706
TMPO_P42167_S265	TMPO	Lamina-associated polypeptide 2, isoforms beta/gamma;Thymopoietin;Thymopentin	11.644880182582	11.743191594219	11.7522869277924	10.9736003608261	11.1976258440573	11.2828589061516	11.3655225082065	11.2235095101622	11.5231271847103	11.0866772226901
STAT1_P42224_S727	STAT1	Signal transducer and activator of transcription 1-alpha/beta	14.9154816442571	14.8916939155444	14.8322404414736	14.980104951981	14.7230203370229	14.729703810983	14.7236466025273	15.1706375092215	14.7503993519683	14.7906953815166
PI4KA_P42356_S230	PI4KA	Phosphatidylinositol 4-kinase alpha	13.5470115606475	13.4464060065228	13.4282242391765	13.3738871792568	13.4484168095457	13.521578622098	13.5052016139855	13.8424941382714	13.3425623139554	13.4888984280339
PI4KA_P42356_S265	PI4KA	Phosphatidylinositol 4-kinase alpha	13.2002662942233	13.0171469186459	13.2103675244795	13.3181769065072	13.045243949944	13.2513863571957	12.9337682998471	13.1411762684768	13.0657116164097	13.4107417354686
RPS27L_Q71UM5_S78	RPS27L	40S ribosomal protein S27-like;40S ribosomal protein S27	14.2322762245425	14.3790440198081	13.9032721616971	13.9132532477948	14.1058639440275	13.5482794723576	13.9126118619034	13.6447411652485	14.1097717382569	14.0978507623353
ABL2_P42684_S817	ABL2	Abelson tyrosine-protein kinase 2	15.5895333350698	15.3751026800999	15.3261282468266	15.4016355653613	15.3424306992313	14.1082801212529	14.032876735799	13.8928536419974	14.451282591296	14.3734758429676
HELZ_P42694_S1317	HELZ	Probable helicase with zinc finger domain	16.8939411066304	16.3488465991044	16.5447218527902	16.7123524552957	16.601070501546	16.6049107562548	16.5061239516622	16.5404492607747	16.6177443152634	16.6613104937968
HELZ_P42694_S1614	HELZ	Probable helicase with zinc finger domain	13.8578962959465	13.7448318888469	13.7399871825208	13.8079857902925	13.7108359695738	13.8487920162186	13.8424941382714	13.8725913044819	13.7886594267277	13.9807701238603
RBM34_P42696_S28	RBM34	RNA-binding protein 34	16.0595749451531	15.9236342960809	15.9122305913387	16.0418173466935	16.0595749451531	16.1990731491652	16.2497526906058	16.4064130560798	16.2778438283249	16.3187094573536
MATR3_P43243_S188	MATR3	Matrin-3	15.5692874590413	16.2043007700105	15.5341199638044	15.5399955173703	16.3454781353592	15.7909621421997	15.4464826139705	15.3334093114962	15.8257262138377	15.8141233329243
MATR3_P43243_S9	MATR3	Matrin-3	14.4046691300362	14.2551798304177	14.2082999504942	14.3660436775705	14.0655036160334	13.8216795776148	14.1823163361109	13.4004107800098	14.378404985601	14.280830697075
MATR3_P43243_S11	MATR3	Matrin-3	15.0031825900754	14.3156319811433	14.9704003293161	14.9104406621822	14.6588784643621	14.4696733540385	14.2305695125309	14.2379222459346	14.2718308957922	14.4964735261009
MKI67_P46013_S584	MKI67	Antigen KI-67	11.6554854746405	11.291325836337	11.1372718185576	11.0913696096169	11.4781802943805	11.7157561721393	11.4795013674473	11.8390718600969	11.5258767247736	11.6570388890591
MKI67_P46013_S827	MKI67	Antigen KI-67	12.9018900310369	13.0818570525125	12.8574300401753	12.9990303870857	12.8365798161372	13.2782165948599	13.3189279694027	13.2050318175094	13.4333116669444	13.5712561820928
MKI67_P46013_S1376	MKI67	Antigen KI-67	14.5295556693242	14.3664817578154	14.5731150055575	14.6144636736519	14.6278432184288	15.0005999201273	14.8914624979934	14.9135073152965	14.9807602171664	14.9433126375934
NOP2_P46087_S786	NOP2	Probable 28S rRNA (cytosine(4447)-C(5))-methyltransferase	15.0519523352291	15.2234669761336	15.0372005516541	14.7796679530364	14.9621969205607	15.3022869231611	15.3340484711929	15.3062916591865	15.3117565654459	15.1930636895869
ATRX_P46100_S34	ATRX	Transcriptional regulator ATRX	12.8263774826306	12.4207293921309	12.5150605496572	12.2921512966272	12.5742788721735	12.4191470209018	12.2813593780773	12.2033411949111	12.4355357693602	12.6546874984065
ATRX_P46100_S213	ATRX	Transcriptional regulator ATRX	16.0041388180521	16.7423709593575	16.0798169531641	16.2256975159178	16.147690380346	16.3772047921244	16.4582660752775	16.2551220727718	16.7485065226528	16.6049107562548
CRK_P46108_S41	CRK	Adapter molecule crk	14.9466508271788	14.94999054724	14.9554002983895	14.8011761321675	15.0021003809291	14.9686637955467	14.7224132849008	14.7804588825122	14.8357543172684	14.9200060460065
BAG6_P46379_S1081	BAG6	Large proline-rich protein BAG6	13.1056792533922	12.8682095218084	12.9966035233967	13.0235832215453	13.0718938522498	13.0255837686076	12.8760399928642	13.2887922249942	13.0247872683857	13.1370304248531
BAG6_P46379_S106	BAG6	Large proline-rich protein BAG6	13.729705727554	13.5470115606475	13.9438758353842	13.5999912338829	13.6709220175318	13.9964920308084	13.6959070509688	13.9154764973283	13.908092652961	13.4493007565672
BAG6_P46379_S113	BAG6	Large proline-rich protein BAG6	15.0481905335885	14.4804620528386	14.7205383677482	15.0774902123948	14.8650012168242	14.9210216685521	15.0213598092614	14.8019015137815	14.718100551028	15.0413437436866
BAG6_P46379_S964	BAG6	Large proline-rich protein BAG6	17.5003129570483	17.5365907539449	17.305668944278	17.281589964915	17.2639286227665	17.3372403725541	17.2486791087693	17.1941424583351	17.2639286227665	17.1155541658352
BAG6_P46379_S973	BAG6	Large proline-rich protein BAG6	16.1519520185507	15.8585727523465	16.0399290160056	16.0063355782369	16.0063355782369	15.8792293982808	15.7578873604583	15.6334388888031	15.866865693127	15.7791495864256
BAG6_P46379_S1117	BAG6	Large proline-rich protein BAG6	14.0186624601816	14.2272720433786	14.0999527744043	14.1157112708142	13.7624701455841	14.1389537770222	14.2221559457807	14.0921407298074	14.1539827072971	14.342420539728
IER3_P46695_S31	IER3	Radiation-inducible immediate-early gene IEX-1	13.418728200963	13.4896633288489	13.5290727374455	13.4857173299351	13.5196577287476	14.0571974376739	13.7718105516464	13.7027923056837	13.8903793592326	13.8720997146763
RPS10_P46783_S146	RPS10	40S ribosomal protein S10;Putative 40S ribosomal protein S10-like	11.4989435379891	11.5496358707289	11.7252575960992	11.5754835482223	11.5476150403535	11.5246249844282	11.3739235235525	11.5305080454629	11.7986027576371	11.6011891810882
MAP1B_P46821_S2209	MAP1B	Microtubule-associated protein 1B;MAP1B heavy chain;MAP1 light chain LC1	14.1097717382569	13.7350224273821	13.9539430544917	13.771426644686	13.9160985550613	13.940948209341	13.9455962663297	13.6884543836418	13.8417304188719	13.9564174272715
MAP1B_P46821_S1785	MAP1B	Microtubule-associated protein 1B;MAP1B heavy chain;MAP1 light chain LC1	13.8698765515766	13.954412359222	13.6852538007461	13.6796575185504	13.6535845207181	13.4319457252072	13.0953501135492	13.1808948818903	13.5245177666355	13.2873278770089
MAP1B_P46821_S1653	MAP1B	Microtubule-associated protein 1B;MAP1B heavy chain;MAP1 light chain LC1	14.3975165170925	14.4993285771532	14.5081156171502	14.495832110901	14.6623503716802	14.3797748286952	14.326544776274	14.295446105404	14.4555691442116	14.559980602667
MAP1B_P46821_S1819	MAP1B	Microtubule-associated protein 1B;MAP1B heavy chain;MAP1 light chain LC1	14.6075366210515	14.9557794038241	14.7642051914996	14.9002437089329	14.7446367680593	14.6337976011586	14.5073295865298	14.4046691300362	14.6597474996662	14.7164186296369
YAP1_P46937_S109	YAP1	Transcriptional coactivator YAP1	13.6151096894992	13.5543121675795	13.5509067305654	13.7399871825208	13.7734219521765	13.5354879990724	13.4144304386925	13.656531938262	13.7497049436787	13.7266153801142
YAP1_P46937_S289	YAP1	Transcriptional coactivator YAP1	13.5975105205104	13.9785676213787	13.6593841938399	13.5705220591571	13.5479200981032	13.53920354887	13.6046594692042	13.3499451648115	13.4732350677839	13.5693196498988
YAP1_P46937_S367	YAP1	Transcriptional coactivator YAP1	16.5009026672158	16.2682583739704	16.353990247397	16.4323370875288	16.5207227385771	16.1496202883153	16.147690380346	16.3372067553926	16.1245881866721	16.2301870245816
UTRN_P46939_S295	UTRN	Utrophin	14.1990945200726	14.1786115345837	14.2989357228634	14.059668281702	13.8786324660742	14.1182522616118	14.2444896540343	14.1321005243218	14.1893742392626	14.1863885368369
UTRN_P46939_S1405	UTRN	Utrophin	13.936472370931	14.1796707999615	13.8586667104094	13.7448318888469	13.8267628086872	13.9331448719789	14.3954755330182	14.2538582976712	14.0120316566498	13.9171400268471
IQGAP1_P46940_S482	IQGAP1	Ras GTPase-activating-like protein IQGAP1	13.8863071757648	13.8978192672907	14.0431647818475	14.1556362841259	14.2055540425545	14.1245719672052	14.2575318356092	14.1082801212529	14.1823163361109	14.0002530272184
IQGAP1_P46940_S2	IQGAP1	Ras GTPase-activating-like protein IQGAP1	13.4340263965795	13.8403883997913	13.6293757712967	13.7394330218641	13.661350124243	13.5043894405723	13.7429866142495	13.724223621767	13.8374664687815	13.7399871825208
ZFP36L2_P47974_S125	ZFP36L2	Zinc finger protein 36, C3H1 type-like 2	13.982344833399	13.0876091460591	13.5277330593128	13.4412321270861	13.5583346201692	13.5808014476329	13.1729816264621	13.1278675018664	13.4960161874259	13.3196722395805
ZFP36L2_P47974_S426	ZFP36L2	Zinc finger protein 36, C3H1 type-like 2	11.718936240231	11.3090020267182	11.4795013674473	11.9831747078863	11.6081358566244	11.3319723385628	11.0711312504607	10.645931799221	11.1632235527955	11.2165020216243
TFPI2_P48307_S168	TFPI2	Tissue factor pathway inhibitor 2	15.183745582165	15.2576921194241	15.2723934447326	15.1065266550865	15.1474566826717	14.9460860558039	14.9786665887333	14.9807602171664	14.9561201869756	14.854273342675
ARCN1_P48444_S493	ARCN1	Coatomer subunit delta	13.7895378440525	13.961155445793	13.6692743911998	13.6102133195934	13.6203341239757	13.7163442686876	13.5405590528724	13.5945824774401	13.7771142926833	13.6488318804172
PRRC2A_P48634_S761	PRRC2A	Protein PRRC2A	15.2783959039993	15.1780073202143	14.8019015137815	14.8143690663106	15.1714445134155	14.9769600986186	15.3634816665608	15.0639434163284	14.9686637955467	14.8590308116617
PRRC2A_P48634_S1219	PRRC2A	Protein PRRC2A	13.2718642268543	12.7008925304632	12.9920729035248	13.1263516133229	13.240661160173	13.0058862850936	12.8111946894351	13.0904952074562	13.0131841327849	13.0392547810756
PRRC2A_P48634_S2113	PRRC2A	Protein PRRC2A	11.764997252919	11.9551584065503	11.6797052960002	11.85015808718	11.718936240231	11.6160084604523	11.7710183432642	11.7966826117019	11.9334078951176	11.6597626693063
PRRC2A_P48634_S932	PRRC2A	Protein PRRC2A	13.7949285501041	13.3585951290707	13.5938851744065	13.6572359563784	13.8572653103649	13.4107417354686	13.449709580486	12.9119716261789	13.6457867531387	13.7130758980201
CD97_P48960_S833	CD97	CD97 antigen;CD97 antigen subunit alpha;CD97 antigen subunit beta	13.6392391200027	13.6467654418172	13.7192375858622	13.5701890063874	13.5454634999694	13.1891747903488	13.1347293270656	12.9086628770162	13.4886259864836	13.4879762570872
CD97_P48960_S815	CD97	CD97 antigen;CD97 antigen subunit alpha;CD97 antigen subunit beta	13.8317109067208	13.7370027487719	14.2897354519053	13.936472370931	13.7350224273821	13.8544920748023	13.7210449191662	13.7069449420329	13.7429866142495	13.6852538007461
CD97_P48960_S818	CD97	CD97 antigen;CD97 antigen subunit alpha;CD97 antigen subunit beta	16.0873028745976	15.9856804928333	16.1681196752531	16.2356991171941	16.1391321143979	16.0193861557686	16.0399290160056	15.8696676514238	16.176162382393	16.2278705098738
MARCKSL1_P49006_S165	MARCKSL1	MARCKS-related protein	13.9903230770037	14.6838286327684	14.4825104895633	14.1266215379045	14.2399244576751	14.6221807303503	14.8786199043027	14.6686166320695	14.8586147712517	14.6667750933252
PXN_P49023_S260	PXN	Paxillin	13.7646180941882	13.4381445149273	13.3478635011371	13.5669043657312	13.2107066377272	12.8497168574728	12.6951815488298	13.5873077698696	12.6932823218551	13.1629465780762
PXN_P49023_S106	PXN	Paxillin	14.6647472506013	14.5211250787504	14.6266985800669	14.5673809123784	14.2221559457807	14.1451244341522	13.9258339911887	14.4740657201323	13.9458304377144	13.9552184225977
NR2C2_P49116_S19	NR2C2	Nuclear receptor subfamily 2 group C member 2	12.2620924163187	12.5170891879967	12.2995009413103	12.3306220640949	12.1175781906524	12.2768320027469	12.2655426596701	12.6051580558973	12.2185205356754	12.4342856278244
FNTA_P49354_S373	FNTA	Protein farnesyltransferase/geranylgeranyltransferase type-1 subunit alpha	12.8823335630923	12.4141953489402	12.7596154093314	13.0500103530253	12.6907590313053	12.9297059618632	13.0508184519438	12.5116803497015	12.708978261244	13.1424139446789
CYB561_P49447_S247	CYB561	Cytochrome b561	14.1317568249024	14.0578196413721	14.2916611616105	14.0897398962225	14.1766552278533	14.3436747347536	13.9530219298051	14.0249448558704	14.1897034012782	14.1978634310115
CENPA_P49450_S19	CENPA	Histone H3-like centromeric protein A	12.570178474025	12.5373410805886	12.7106460116137	12.7509447788152	12.5019541375694	12.9197404100527	12.9540960749725	12.9951896753211	12.9175857960293	12.9303571073717
CENPF_P49454_S3175	CENPF	Centromere protein F	14.6344115069745	14.7564250569841	14.5369545243897	14.487811776468	14.4862394944452	14.917619114465	14.848139431278	14.8786199043027	15.0404590089025	14.8048555185076
PCYT1A_P49585_S329	PCYT1A	Choline-phosphate cytidylyltransferase A	11.0173757743878	10.3549693006887	10.4134131377727	10.2419761152561	10.1398439673693	10.8462628683319	10.1547131813006	10.9548895571858	10.1792352994259	10.7508589451956
PCYT1A_P49585_S331	PCYT1A	Choline-phosphate cytidylyltransferase A	13.5662257812244	13.2601385123075	13.2718642268543	13.3478084322416	13.2205923034043	13.3738871792568	13.1550965427622	13.4244170890399	13.3286579700915	13.467738230575
PCYT1A_P49585_S362	PCYT1A	Choline-phosphate cytidylyltransferase A	13.2488865159073	13.394824706911	13.0247872683857	13.230479604086	13.2293314058396	13.1016364406441	13.1092920518112	13.3267728851812	13.0667105300612	12.8682095218084
CARS_P49589_S19	CARS	Cysteine--tRNA ligase, cytoplasmic	14.3929606607299	14.4493343511783	14.3865898204154	14.4935615898998	14.4690327318709	14.2960123934354	14.2620624895627	14.2046449134511	14.2945601654572	14.2640553861764
HARS2_P49590_S67	HARS2	Probable histidine--tRNA ligase, mitochondrial	13.8160317322327	13.4787103591841	13.7949285501041	13.7168112763676	13.5873077698696	13.7906998324768	13.7960000764583	13.6572359563784	13.631124403391	13.6346751729925
CSNK1E_P49674_S363	CSNK1E	Casein kinase I isoform epsilon	12.0061138987901	11.6783588981336	11.5014376385518	11.8371056432418	11.9508060601595	12.0957055399105	12.1326858722712	12.0957055399105	12.1103484391731	12.070277178652
MCM2_P49736_S13	MCM2	DNA replication licensing factor MCM2	15.5999965049127	15.6163864345873	15.6118539887929	15.699589826412	15.8174794848514	15.8696676514238	15.6949332085089	15.6922336199415	15.6480855054859	15.7319130617166
MCM2_P49736_S139	MCM2	DNA replication licensing factor MCM2	16.2551220727718	16.2784822441594	16.3309744069538	16.3165430768684	16.3810193596163	16.5151673726847	16.3939723461171	16.5061239516622	16.3746591542776	16.353990247397
MCM2_P49736_S27	MCM2	DNA replication licensing factor MCM2	13.6370411111702	13.2125764847874	13.2488865159073	13.3915331772318	13.5348437261415	13.6043469172674	13.5454634999694	13.4533679029194	13.5470115606475	13.6065806269536
MCM2_P49736_S41	MCM2	DNA replication licensing factor MCM2	15.7987725657031	14.9686637955467	15.1238730231894	15.0810914077293	15.1930636895869	15.4016355653613	15.4478225696043	15.5777841345323	15.2576921194241	15.0944129284031
YLPM1_P49750_S1119	YLPM1	YLP motif-containing protein 1	13.3275554353991	13.2863365090067	13.3267728851812	13.3105643242858	13.4061691650803	13.5862561904331	13.5181627680037	13.4685485744373	13.3112541056777	13.4113380655055
NUMB_P49757_S7	NUMB	Protein numb homolog	13.2012984358469	12.7965429678247	12.7488990802417	12.5977346104101	12.7991137537795	12.3902844840312	12.3119225057832	12.8944967833935	12.5831162208144	12.4285058419558
CLK1_P49759_S140	CLK1	Dual specificity protein kinase CLK1	14.695540387762	14.8242576399805	14.7271013319665	14.6707463147307	14.6191473349456	14.6198514015163	14.597499372848	14.813554340588	14.5731150055575	14.679568920091
CLK1_P49759_S341	CLK1	Dual specificity protein kinase CLK1;Dual specificity protein kinase CLK4	12.0812005897557	12.313307617205	12.4748672645674	12.3943887124165	12.2644133848977	12.5365927512118	12.1084376027062	12.2308623245312	12.3998921874319	12.349980464053
CLK2_P49760_S50	CLK2	Dual specificity protein kinase CLK2	12.3227080520837	11.7320183480834	12.1129218574203	12.2355978965026	12.0149924875067	12.2006686958547	12.1607715241653	11.6695843028305	11.8728124825227	12.1040309896288
CLK3_P49761_S157	CLK3	Dual specificity protein kinase CLK3	14.2591070651345	14.422646038384	14.2640553861764	14.1902604389562	14.4136073454084	14.4535136032685	14.2989357228634	14.5377636329129	14.416951944014	14.3824970535889
PSEN1_P49768_S367	PSEN1	Presenilin-1;Presenilin-1 NTF subunit;Presenilin-1 CTF subunit;Presenilin-1 CTF12	12.6746374996562	12.4079487558145	13.1300742558386	12.8760399928642	12.8728390887495	13.3042576752325	13.4533679029194	13.270812405551	13.1338154396754	13.2779629138506
PSEN1_P49768_S346	PSEN1	Presenilin-1;Presenilin-1 NTF subunit;Presenilin-1 CTF subunit;Presenilin-1 CTF12	14.400989864912	14.4377823289597	14.3326944909477	14.3794094242516	14.2236756667713	14.2872895498896	14.2466632220666	14.1157112708142	14.2074611959487	14.3538178179199
PSEN1_P49768_S324	PSEN1	Presenilin-1;Presenilin-1 NTF subunit;Presenilin-1 CTF subunit;Presenilin-1 CTF12	14.3990874225918	14.8082123417544	14.6410692164683	14.9847738859409	14.9146167797319	14.9786665887333	14.9154816442571	15.1362991143267	14.9460860558039	15.1437572801974
PSEN1_P49768_S43	PSEN1	Presenilin-1;Presenilin-1 NTF subunit;Presenilin-1 CTF subunit;Presenilin-1 CTF12	14.4800622886111	14.1622340888339	14.2311396062049	14.5081156171502	14.3607321111714	14.2934845599969	14.3454518088161	14.2616522503176	14.2568990025269	14.3753528781964
NUP153_P49790_S185	NUP153	Nuclear pore complex protein Nup153	14.0301989472968	14.3089720011139	13.9520357263105	14.007117209081	14.1280232086345	14.2040911673032	14.1242273455172	14.1808584456341	14.0190468046866	14.0021509194926
NUP153_P49790_S209	NUP153	Nuclear pore complex protein Nup153	12.3736780549785	12.6262246490175	12.5841500007437	12.6494057062142	12.5593852645015	12.6643969548533	12.5676586054088	12.7385524915454	12.6900739133846	12.7120045625837
NUP153_P49790_S334	NUP153	Nuclear pore complex protein Nup153	12.7582454094985	12.9974992283337	13.3128198538057	12.937598354189	12.7097325491094	13.0139890887934	12.9453314821996	13.1370304248531	13.1743802576462	12.9578726493026
RANBP2_P49792_S2454	RANBP2	E3 SUMO-protein ligase RanBP2;RANBP2-like and GRIP domain-containing protein 1;RANBP2-like and GRIP domain-containing protein 2;RanBP2-like and GRIP domain-containing protein 4;RanBP2-like and GRIP domain-containing protein 3;RANBP2-like and GRIP domain-containing protein 5/6;RANBP2-like and GRIP domain-containing protein 8	10.7565841434537	10.7982538318133	10.9281352540269	10.8256635417744	10.7982538318133	10.9207252840968	10.4134131377727	11.2319047700804	10.938423485592	10.5752797499254
TSC2_P49815_S1420	TSC2	Tuberin	15.712366649449	15.9122305913387	15.9676567089383	15.7638648093335	15.877566880227	15.2358352416942	15.3378842426858	15.1101278737757	15.5932461617048	15.3062916591865
MRE11A_P49959_S688	MRE11A	Double-strand break repair protein MRE11A	13.9350956599259	13.7718105516464	13.7526411195984	13.835393437976	13.8007950860201	14.5817762836727	14.377238248581	14.3171132820499	14.3018052337317	14.1739777293096
MRE11A_P49959_S689	MRE11A	Double-strand break repair protein MRE11A	15.2242217315734	15.3875566028357	15.1375274868365	15.3244848812405	15.4636060958288	15.7987725657031	15.6088749064239	15.5559868168507	15.5299855275923	15.640448018018
EMD_P50402_S163	EMD	Emerin	14.8725724680014	15.3291691533405	15.0228825020573	15.5320566837158	15.3784105675324	14.9450859232459	14.8553283199079	14.8607963800946	15.1930636895869	15.1561443971655
EMD_P50402_S171	EMD	Emerin	18.5235741518554	18.6983768917702	18.7667250701584	18.5235741518554	18.4403277203662	18.6983768917702	18.6983768917702	18.6983768917702	18.6983768917702	18.7667250701584
EMD_P50402_S49	EMD	Emerin	16.1264758381532	15.9898411155581	16.0529168858435	16.0108601562073	16.1008178048038	16.1681196752531	16.1413767972713	16.2130829270335	16.2844690284745	16.2256975159178
EMD_P50402_S110	EMD	Emerin	12.6405383725329	12.4329763318336	12.9933731896479	12.7991137537795	12.5090735142034	13.0029978705131	12.9530798804449	12.8014113764425	12.59105274262	12.8716728362876
PDLIM4_P50479_S112	PDLIM4	PDZ and LIM domain protein 4	15.8722038440142	15.8728134345307	15.8616602386936	15.82871094761	15.9041123811773	15.877566880227	15.8626934274244	16.3076176877858	16.0041388180521	15.9741882480738
PDLIM4_P50479_S120	PDLIM4	PDZ and LIM domain protein 4	14.8973856482065	14.8105927495222	14.6212847106113	14.6084453003321	14.5472466024796	14.6865408049042	14.5817762836727	14.9891913335563	14.6528680099731	14.4783287448606
ERF_P50548_S185	ERF	ETS domain-containing transcription factor ERF	14.0530747537521	14.2454616352292	14.0409685462946	14.1992800535144	14.3277989974257	13.8786324660742	13.9826912949683	13.9438758353842	13.8245305776849	13.809696691316
CDK7_P50613_S164	CDK7	Cyclin-dependent kinase 7	13.2953194376145	12.6451481180547	12.9530798804449	12.9611856034716	12.8744927070499	13.127719193684	12.5170891879967	13.2115462908459	12.8786948843645	12.7645446406298
BCAM_P50895_S614	BCAM	Basal cell adhesion molecule	14.0340270634365	14.1109210647951	13.908092652961	13.940948209341	14.1793380706964	13.7860504954387	13.5701890063874	13.6004204006849	14.0530747537521	13.787818858996
BCAM_P50895_S621	BCAM	Basal cell adhesion molecule	13.974336359986	13.974336359986	14.0330519814992	13.9099116237101	13.8706062261842	13.5831116323375	13.6796575185504	13.4552005873395	13.765714834326	13.754376178303
FXR1_P51114_S409	FXR1	Fragile X mental retardation syndrome-related protein 1	13.6527138134017	13.5985054543481	13.3940760667866	13.5371900468629	13.6117925911877	13.9375612797192	13.7805719396042	13.7635060358533	13.9389981789952	13.8656519420073
FXR2_P51116_S601	FXR2	Fragile X mental retardation syndrome-related protein 2	14.7869292788924	15.0074892571788	15.0504148656901	15.1987495485416	15.1375274868365	14.9420687718355	14.9471811022185	14.8934758992771	14.9471811022185	15.014749941142
FXR2_P51116_S566	FXR2	Fragile X mental retardation syndrome-related protein 2	13.8389953671125	14.0279114387838	14.0963434163521	14.0301989472968	13.8389953671125	14.1078284765914	13.9941599268344	14.0010267958454	13.9477110685743	14.3349913838362
RAB7A_P51149_S72	RAB7A	Ras-related protein Rab-7a	14.10504380252	14.5861638180632	14.4273193337265	13.7812641434556	13.8417304188719	13.8859033394693	13.6664677595007	13.8397406185863	13.809696691316	13.7266153801142
PLCD1_P51178_S460	PLCD1	1-phosphatidylinositol 4,5-bisphosphate phosphodiesterase delta-1	13.1316302825385	13.5162343124459	13.3812929047023	12.9779590762638	13.2282895321404	13.246659772188	13.3372273713091	13.4543943247246	13.329096344344	13.3411660186653
HCFC1_P51610_S1497	HCFC1	Host cell factor 1;HCF N-terminal chain 1;HCF N-terminal chain 2;HCF N-terminal chain 3;HCF N-terminal chain 4;HCF N-terminal chain 5;HCF N-terminal chain 6;HCF C-terminal chain 1;HCF C-terminal chain 2;HCF C-terminal chain 3;HCF C-terminal chain 4;HCF C-terminal chain 5;HCF C-terminal chain 6	13.8099765304642	13.7653678916465	13.3688529604602	13.6863106767464	13.8122100589753	13.6839999064474	13.7546106819118	14.0166244801341	13.7311705515221	13.8276523148392
HCFC1_P51610_S1507	HCFC1	Host cell factor 1;HCF N-terminal chain 1;HCF N-terminal chain 2;HCF N-terminal chain 3;HCF N-terminal chain 4;HCF N-terminal chain 5;HCF N-terminal chain 6;HCF C-terminal chain 1;HCF C-terminal chain 2;HCF C-terminal chain 3;HCF C-terminal chain 4;HCF C-terminal chain 5;HCF C-terminal chain 6	13.3575254104887	13.6243943722147	13.7778786703642	13.6510250609841	13.6632444201993	13.8630862593166	13.678689766637	14.0932590868895	13.9303251104634	13.6998020688958
HSD17B4_P51659_S3	HSD17B4	Peroxisomal multifunctional enzyme type 2;(3R)-hydroxyacyl-CoA dehydrogenase;Enoyl-CoA hydratase 2	13.3730729714024	13.2457392774805	13.3333425739353	13.3284842663432	13.2358988882051	13.172079883797	13.0672867058223	13.0500103530253	13.2220427051719	13.2457392774805
STAT5B_P51692_S193	STAT5B	Signal transducer and activator of transcription 5B	10.1279990131451	10.6529584709487	9.6550164943556	10.0902634930691	8.61506964356992	10.103646216558	8.90146732141693	9.96147974666225	10.3025842895276	10.4963888445965
USP11_P51784_S948	USP11	Ubiquitin carboxyl-terminal hydrolase 11	13.9645052874719	13.8424941382714	14.0420306434099	13.8928536419974	13.8431276859579	14.2916611616105	14.0334326880074	14.4260143588707	14.141505240576	14.185468206799
PLXNA3_P51805_S1610	PLXNA3	Plexin-A3;Plexin-A1	16.3042045410963	16.1496202883153	16.4004842060852	16.3939723461171	16.3042045410963	16.2719883055927	16.301725413211	16.2156404062922	16.4929822351245	16.5009026672158
RPS6KA3_P51812_S227	RPS6KA3	Ribosomal protein S6 kinase alpha-3;Ribosomal protein S6 kinase alpha-1;Ribosomal protein S6 kinase alpha-6	12.4675626694289	12.5347912139962	12.5109038693266	12.5365927512118	12.732686121045	12.7794422601724	12.6116899507009	12.7980994767571	12.7652892673413	12.6269409215688
RPS6KA3_P51812_S715	RPS6KA3	Ribosomal protein S6 kinase alpha-3	13.7646180941882	14.1357573955842	13.9217927032535	13.7628499307761	13.8615385060692	13.7255226076699	13.6027461628774	13.793342435937	13.8781905359165	13.6606949001974
AFF1_P51825_S588	AFF1	AF4/FMR2 family member 1	13.5931157767537	13.3207402869302	12.8419657913873	13.1729816264621	13.1775943194089	13.1674619002856	13.8593880185057	13.6117925911877	13.1439685023308	12.8924347755953
MNAT1_P51948_S279	MNAT1	CDK-activating kinase assembly factor MAT1	13.4767949474724	13.6435392718318	13.3258158570573	13.2190440897685	13.3221223296214	13.6130353383724	13.4319457252072	13.552201787791	13.6490315992434	13.6921861294811
HNRNPA3_P51991_S358	HNRNPA3	Heterogeneous nuclear ribonucleoprotein A3	16.3772047921244	16.0341676326019	16.147690380346	16.2062041562645	16.257430959015	16.6297282986526	16.2431648467078	16.4673097596281	16.6297282986526	16.3638074032472
HNRNPA3_P51991_S375	HNRNPA3	Heterogeneous nuclear ribonucleoprotein A3	15.4695752322627	15.4035579899193	15.2698678088304	15.4407376596655	15.4583217481243	15.4369547672103	15.2698678088304	15.5074224767158	15.4416360319218	15.2851836183175
HNRNPM_P52272_S637	HNRNPM	Heterogeneous nuclear ribonucleoprotein M	12.8571165573583	13.1219009847421	12.9066567038994	13.0643712539249	13.1460803797303	12.9413220911259	13.0832068060944	13.1878195345163	13.1424139446789	12.8860999310012
HNRNPM_P52272_S481	HNRNPM	Heterogeneous nuclear ribonucleoprotein M	13.5115505602236	13.04747273271	13.0996499078179	13.2260341183005	13.05879122396	12.6186047466627	12.7766852080437	12.2926854978523	13.197265263162	12.9205538324986
HNRNPM_P52272_S618	HNRNPM	Heterogeneous nuclear ribonucleoprotein M	15.0287838374964	15.2907689797058	15.1687786309767	15.0234553158065	15.2097393168506	14.7449846423914	14.7027782244056	14.3468795682175	14.7468373337125	14.7711123107741
HNRNPM_P52272_S452	HNRNPM	Heterogeneous nuclear ribonucleoprotein M	12.8924347755953	12.9261956571751	12.6951815488298	12.8556618069571	12.6513537774583	12.2269388246583	12.2952371713518	12.1254788096386	12.8274185622699	12.5952247724224
KPNA2_P52292_S62	KPNA2	Importin subunit alpha-1	15.5153675034596	15.5012672098889	15.5831353883926	15.6575804907178	15.6470753976172	16.2183515529334	16.1135368583248	16.176162382393	16.2551220727718	16.3901351544846
AGFG1_P52594_S181	AGFG1	Arf-GAP domain and FG repeat-containing protein 1	14.5338354548026	13.989111599097	14.2897354519053	14.4964735261009	14.0438308818976	13.9721384244851	14.1148829141556	14.1885300854919	13.9442619724572	14.2655884296198
RBM5_P52756_S624	RBM5	RNA-binding protein 5	15.686303955558	15.6334388888031	15.5777841345323	15.6072415651959	15.7015133223396	16.0337924353823	15.9359581609887	16.0363498759312	15.8806853069993	15.7250774705609
RBM5_P52756_S78	RBM5	RNA-binding protein 5	14.8036801545832	14.4527933584088	14.6272417232099	14.6351144041713	14.6002264934565	14.7255813335917	14.953687954613	14.6063239135946	14.6179369421815	14.9318446058847
RBM5_P52756_S59	RBM5	RNA-binding protein 5	15.5570557731698	15.1607296129875	15.3814933227562	15.511502828055	15.3481248320888	15.5217718025757	15.5201535839802	15.4091567326524	15.4743878874176	15.6139954905477
NUP98_P52948_S623	NUP98	Nuclear pore complex protein Nup98-Nup96;Nuclear pore complex protein Nup98;Nuclear pore complex protein Nup96	15.3784105675324	15.3585860281225	15.7698552339638	15.4571420576515	15.5419546559778	15.5919066868962	15.5617504887033	15.7660856934873	15.5056152321539	15.5082503837725
NUP98_P52948_S612	NUP98	Nuclear pore complex protein Nup98-Nup96;Nuclear pore complex protein Nup98;Nuclear pore complex protein Nup96	13.2978498054743	13.5229745648631	13.5475878281546	13.3856075321532	13.1891747903488	13.2869263499339	13.2579722494984	13.0209126885971	13.1775943194089	13.4287475060301
NUP98_P52948_S934	NUP98	Nuclear pore complex protein Nup98-Nup96;Nuclear pore complex protein Nup98;Nuclear pore complex protein Nup96	11.985947298846	12.3816087176394	12.5138710128381	12.2227791665332	12.3322471264899	12.4118928772613	12.3965006829092	12.2269388246583	12.4079487558145	12.2269388246583
ARFIP1_P53367_S79	ARFIP1	Arfaptin-1	12.8125180202958	12.8014113764425	12.8263774826306	12.7716366642127	12.5942252989471	12.6797109897696	12.6843952114285	13.3341480728075	12.8319465080624	12.5608288001285
ACLY_P53396_S457	ACLY	ATP-citrate synthase	14.1924871476009	13.7831797336232	13.9205273425772	14.029041882989	14.0213032559548	13.5796383643181	13.5380249101965	13.5517788877935	13.4683038945702	13.8815962218669
COPA_P53621_S173	COPA	Coatomer subunit alpha;Xenin;Proxenin	14.4489121031299	14.488387896489	14.6034790035182	14.5587362401977	14.5132817086297	14.5427380139664	14.5992880220769	14.7468373337125	14.6278432184288	14.5036324156238
LIMK1_P53667_S298	LIMK1	LIM domain kinase 1	13.4775874487851	13.1724860894315	13.2763560226108	13.2863365090067	13.1326389759386	13.0412795666887	12.7912776964952	12.937598354189	13.217496820199	13.0064137551818
CLNS1A_P54105_S102	CLNS1A	Methylosome subunit pICln	14.5353636685976	15.4960971264686	14.2726989339359	14.2011554251203	14.3865898204154	14.3538178179199	15.4195676188051	14.8029186057889	14.2934845599969	14.1523583051723
ATXN1_P54253_S238	ATXN1	Ataxin-1	14.5648730386419	14.2476504568461	14.2834583368454	14.4354531039587	14.4740657201323	14.1786115345837	14.1441341572255	14.5452773133086	14.3359147115921	14.2339447976832
ATXN1_P54253_S775	ATXN1	Ataxin-1	11.8390718600969	11.4305837548262	11.2235095101622	11.5992454863483	11.8849434469082	11.9352769446262	11.5231271847103	11.9311801619251	11.857254395683	11.435791069073
TERF1_P54274_S11	TERF1	Telomeric repeat-binding factor 1	12.7079792889346	12.6993317511399	12.6459343963694	12.5158342336436	12.6558301528692	12.4894217799048	12.5740092572578	12.4965240475768	12.5365927512118	12.5399510607035
TERF1_P54274_S435	TERF1	Telomeric repeat-binding factor 1	12.164623263196	12.5100873901355	12.0758189642992	12.0978583789032	12.3457548890878	12.6769121054041	12.357193116709	12.9026711273838	12.3705162025457	12.6150920070164
PRKAA2_P54646_S491	PRKAA2	5'-AMP-activated protein kinase catalytic subunit alpha-2	14.7647610765165	14.3753528781964	14.2379222459346	14.3874948721095	14.4744773691791	13.6392391200027	13.7168112763676	13.5785684632207	13.8863071757648	13.669777153029
SLC12A2_P55011_S77	SLC12A2	Solute carrier family 12 member 2	13.0727324197797	13.1433710571254	13.2986885494518	12.9762366791935	13.075513640488	12.5200431846936	12.5903954385727	12.0606600792641	13.0531772692498	12.8556618069571
VCP_P55072_S770	VCP	Transitional endoplasmic reticulum ATPase	13.9837129337448	13.8044783789209	14.1063603144851	13.8939311383635	14.0867359284265	13.7185319829415	13.7541416746942	13.5385518768078	13.2637836511937	13.4358867212072
VCP_P55072_S748	VCP	Transitional endoplasmic reticulum ATPase	12.0379079629557	11.6425740524089	11.7119588122244	11.6783588981336	11.720485174355	11.9738946386611	11.9635302662655	12.0714913632626	11.6719772744561	12.0978583789032
MFAP1_P55081_S94	MFAP1	Microfibrillar-associated protein 1	14.1357573955842	14.3623509750765	13.8107328530409	13.9419648040446	14.0824259863956	14.0703295554111	14.191738410989	14.1007761957427	14.0409685462946	13.9140369022935
MLLT4_P55196_S1696	MLLT4	Afadin	15.3692360804453	15.518683251128	15.3751026800999	15.3340484711929	15.2933533770731	15.2031182790941	15.1277289497408	15.4299409967161	15.2097393168506	15.1917336994075
MLLT4_P55196_S557	MLLT4	Afadin	12.9156788805493	12.6784959898461	12.9382181332939	12.8125180202958	12.733692448339	12.0723157242088	12.2084079604017	11.9362577036649	12.4632085265712	12.3594288560269
ADAR_P55265_S629	ADAR	Double-stranded RNA-specific adenosine deaminase	14.2065517301263	14.1910002882406	13.8283595677437	14.2668686535115	14.2132582480591	13.9090573303677	13.7679886528612	13.8885465979099	13.974336359986	13.9802486142351
CDH11_P55287_S714	CDH11	Cadherin-11	13.6950724590092	14.2738282140957	14.590694237591	14.439482002171	14.1518286650102	14.8537009875378	14.6287544039572	14.3691081056984	14.9411246706664	14.980104951981
NHP2L1_P55769_S122	NHP2L1	NHP2-like protein 1;NHP2-like protein 1, N-terminally processed	15.6329437190327	15.6139954905477	15.4939810837297	15.2881594002407	15.2698678088304	15.6367475942082	15.6660738403356	15.699589826412	15.6743002043724	15.518683251128
EIF3B_P55884_S119	EIF3B	Eukaryotic translation initiation factor 3 subunit B	13.4052720093507	12.6418830803793	12.9972486715643	13.2059847546203	13.1543874316243	12.6779684348326	12.1911404952751	12.518440392228	12.6347402915945	12.5550491966293
NDUFV3_P56181_S105	NDUFV3	NADH dehydrogenase [ubiquinone] flavoprotein 3, mitochondrial	11.9001927846357	11.5338982392561	11.743191594219	11.5770866559701	11.5238760845692	11.5194908415971	11.8253295561144	11.5694861274246	11.4974856527165	11.5709913112258
HDAC4_P56524_S565	HDAC4	Histone deacetylase 4	15.4605697010101	15.0047381289122	15.2333612020129	15.1727887312833	15.3007422365664	14.9381500976522	14.6006693441614	14.8613306276007	14.9344279542697	14.8848969871562
KCNQ4_Q9NR82_S466	KCNQ4	Potassium voltage-gated channel subfamily KQT member 4;Potassium voltage-gated channel subfamily KQT member 5	14.6161326421862	14.7618667785154	14.9450859232459	14.5046188853283	14.5239620459641	13.8108627361116	13.9783253574994	13.7176814043434	14.1040801991334	14.0725556127641
HSD17B7_P56937_S337	HSD17B7	3-keto-steroid reductase	12.4800966457631	12.9271949843018	13.1079073940493	13.0975735781789	12.9933731896479	12.6893955956526	12.4714627182837	12.4626983244887	12.792844289541	12.8460833995619
EVC_P57679_S81	EVC	Ellis-van Creveld syndrome protein	13.5043894405723	13.6208906768601	13.3300433940774	13.3490185692288	13.4390466893896	13.6215823976749	13.3343537581283	13.3258158570573	13.6163189482355	13.5662257812244
NUP107_P57740_S37	NUP107	Nuclear pore complex protein Nup107	14.4598736949104	14.271177851912	14.5073295865298	14.6597474996662	14.3561145708625	14.0620170420297	13.8586667104094	14.3969879171748	14.0761186668705	14.1607129668468
EPPK1_P58107_S2718	EPPK1	Epiplakin	14.4514096026956	14.6856006120223	14.5361049594721	14.6168579962445	14.3401651502276	14.3614833828895	14.1551882512415	14.302720536363	14.4187869049812	14.3377640042429
ANTXR2_P58335_S379	ANTXR2	Anthrax toxin receptor 2;Anthrax toxin receptor 1	14.5534126532973	14.4731480097581	14.7770149637719	14.560256044537	14.6375621971359	14.2099451537702	14.5026689219293	14.3045214369037	14.6144636736519	14.5427380139664
SEC61B_P60468_S7	SEC61B	Protein transport protein Sec61 subunit beta	13.8515947147534	13.5380249101965	14.0270530987499	13.9855152415972	14.0095764460483	14.0194311491917	13.6425575842029	13.3745649347894	14.0002530272184	13.7361183723924
DSTN_P60981_S3	DSTN	Destrin	12.0270924201529	11.7175896400457	11.7582394692451	11.4922544154095	11.4720762911758	12.0909340341455	12.1528682214892	12.3802035699507	11.8005822821847	11.9871218391281
CXCR4_P61073_S319	CXCR4	C-X-C chemokine receptor type 4	11.5326660106065	11.8935788079796	11.6219197672676	11.4490613582694	11.2607293633538	11.5936076671873	11.3271504938282	11.5435077631351	11.50630569396	11.7596909975666
RPS3A_P61247_S263	RPS3A	40S ribosomal protein S3a	13.3918254333395	13.3652925631297	13.4944426979795	13.19754200471	13.5555513419266	13.6963233362225	13.4213399867728	13.6329573751459	13.5971838131768	13.6932657858198
SEC61A1_P61619_S408	SEC61A1	Protein transport protein Sec61 subunit alpha isoform 1	14.459208883093	14.2161975828411	14.4457430581271	14.0413374902977	14.1939751782825	14.7618667785154	14.5664447695067	14.3715335032872	14.6887688154928	14.4324963405455
HNRNPK_P61978_S284	HNRNPK	Heterogeneous nuclear ribonucleoprotein K	16.7180725513629	16.6989411342159	16.4489515670474	16.5151673726847	16.5383511730253	16.7466828345789	16.7180725513629	16.4962332507156	16.5644031389716	16.6360965753369
RRAS2_P62070_S186	RRAS2	Ras-related protein R-Ras2	15.9689401732285	16.0839508080512	16.2233845322105	16.4464160050771	16.1681196752531	15.8190922621623	15.9763534892505	16.0553010718049	15.5806524323567	15.9554232737811
RPS14_P62263_S139	RPS14	40S ribosomal protein S14	14.8172925663232	15.1038218807646	14.9612446057751	14.959666807805	15.2135411519163	14.4795775553636	14.4495720731897	14.4501791787877	14.8558196143787	14.8176249249789
TMSB4X_P62328_S2	TMSB4X	Thymosin beta-4;Hematopoietic system regulatory peptide	14.1069038382404	14.4902181978773	13.8490222268552	14.0309106683522	14.1182522616118	14.2291600760777	14.7230203370229	14.3075470776133	14.3272805179545	14.1317568249024
RPL23A_P62750_S43	RPL23A	60S ribosomal protein L23a	12.5767171922177	12.3486378468083	12.7899983219055	12.568701923026	12.6843952114285	12.732686121045	12.603723760845	12.6732737250548	12.7345687396168	12.6619471419994
HIST1H4A_P62805_S48	HIST1H4A	Histone H4	12.5304810854509	12.8692261549252	12.853827624371	12.604145408656	12.850802516456	13.1564077689065	13.2972676458423	13.2403035356881	13.440208339858	13.6474791712373
RPS28_P62857_S23	RPS28	40S ribosomal protein S28	11.929255331729	11.2427806841354	11.4420914819692	11.8683919230311	11.6418866881656	11.5588386430105	10.9954258025936	10.9921717130379	11.2235095101622	11.5114312022422
GNB4_Q9HAV0_S136	GNB4	Guanine nucleotide-binding protein subunit beta-4;Guanine nucleotide-binding protein G(I)/G(S)/G(T) subunit beta-2;Guanine nucleotide-binding protein G(I)/G(S)/G(T) subunit beta-1	13.2839544185519	12.1979978195207	13.2171317179727	13.1257690411501	12.9345389204846	12.9382181332939	12.7298699396715	12.6714339554086	12.9037700098637	12.8005313305077
RPL30_P62888_S10	RPL30	60S ribosomal protein L30	13.5517788877935	13.5033075690177	13.4792978037753	13.5085435940226	13.3477533633461	13.9438758353842	13.7570265959677	13.8267628086872	13.7380008339288	13.7306502506759
FKBP1A_P62942_S9	FKBP1A	Peptidyl-prolyl cis-trans isomerase FKBP1A	13.1092920518112	12.487920136354	13.1165664267547	12.9243686232321	12.9966035233967	13.1874636159357	12.7814181788467	12.9081800459805	13.0438165721589	12.9595218454022
TRA2B_Q13595_S260	TRA2B	Transformer-2 protein homolog beta;Transformer-2 protein homolog alpha	15.5246054335591	14.9865414137357	15.3744579120293	15.2794686850272	15.4559401440778	15.7767842386836	15.6909903728019	15.6413513454453	15.6377648972667	15.6413513454453
TRA2B_Q13595_S262	TRA2B	Transformer-2 protein homolog beta;Transformer-2 protein homolog alpha	13.8249523290227	13.5229745648631	13.8604965993948	13.5740398904922	13.6763858143161	14.3493828588431	14.2367685216891	14.1406550322888	14.0581918724707	14.1679653187775
TRA2B_P62995_S2	TRA2B	Transformer-2 protein homolog beta	14.4634303091441	13.5085435940226	14.1541630658269	13.9669330489252	14.4073646095244	14.7262089149017	13.8649527569094	14.2091765063937	14.10021516486	13.8001530574715
SUMO1_P63165_S2	SUMO1	Small ubiquitin-related modifier 1	8.88492343847847	10.0603412739149	9.96147974666225	10.4134131377727	10.7919051757804	10.663700875859	10.8746878681326	10.4733531234158	10.6860706532788	10.3873513660609
YBX1_P67809_S314	YBX1	Nuclease-sensitive element-binding protein 1	15.7638648093335	15.8119727247893	15.8961562077683	15.9400992569768	15.893403181295	15.9151434601606	16.0291960419581	15.9624035399626	15.9489228297978	15.8490450879615
YBX1_P67809_S176	YBX1	Nuclease-sensitive element-binding protein 1	14.6328522393501	14.5570189576317	14.718100551028	14.3865898204154	14.173590647407	14.3929606607299	14.6034790035182	13.6959070509688	14.1245719672052	14.0294200987037
YBX1_P67809_S209	YBX1	Nuclease-sensitive element-binding protein 1	13.5188618493877	13.7635060358533	13.0832068060944	13.5647108199883	13.4835199256919	13.4896633288489	13.7342959824852	13.2275837768275	13.2601385123075	13.4349348360974
TUBA1A_Q71U36_S439	TUBA1A	Tubulin alpha-1A chain;Tubulin alpha-1B chain	13.0672867058223	13.3971987029421	13.6054721601223	13.5319661634982	13.8538233799183	13.8769123650467	13.7311705515221	13.7128990546116	13.8723455095791	13.6535845207181
SH3BP2_P78314_S278	SH3BP2	SH3 domain-binding protein 2	14.485210474678	14.3349913838362	14.177581697685	14.2278986252589	14.3486185103482	13.9903230770037	13.7778786703642	13.9467706545914	14.0824259863956	13.8597040771225
SH3BP2_P78314_S416	SH3BP2	SH3 domain-binding protein 2	12.7008925304632	12.2328285621991	12.733692448339	12.2999896110847	12.1827120462071	13.1385967246007	12.7097325491094	13.0018718209588	12.578525111082	12.5857793639929
RBM6_P78332_S1025	RBM6	RNA-binding protein 6	14.1294589349646	14.1461876944218	14.1786115345837	13.9258339911887	14.1523583051723	14.4402443706191	14.1436557015386	14.5007258744322	14.3257443309149	14.3409160579984
GTF2I_P78347_S16	GTF2I	General transcription factor II-I	12.7539268012344	12.5448843785948	12.7825250479193	12.7545226767528	12.7545226767528	12.5570905754234	12.6757156645454	12.8365798161372	12.6993317511399	12.7488990802417
JAG1_P78504_S1210	JAG1	Protein jagged-1	15.6718296311478	15.627388455762	15.6355288741694	15.5355851009226	15.6088749064239	15.3965769710327	15.2521738816901	14.9564609701272	15.3314687447246	15.2124168863967
PRKDC_P78527_S3205	PRKDC	DNA-dependent protein kinase catalytic subunit	14.1078284765914	13.8680758911824	14.112739575381	14.2551798304177	14.3377640042429	14.2305695125309	14.0627222752169	14.112739575381	14.1676397795586	14.1238827238291
PRKDC_P78527_S2612	PRKDC	DNA-dependent protein kinase catalytic subunit	11.4694426196935	12.5952247724224	11.5684939198859	11.7252575960992	11.9152823318381	12.2726164253698	11.9254690513525	12.1979978195207	11.9871218391281	11.7856033341119
ADAM17_P78536_S791	ADAM17	Disintegrin and metalloproteinase domain-containing protein 17	12.5857793639929	12.8063661902518	12.6721443467038	12.271218104115	12.4257491597646	12.6843952114285	12.5657017509172	12.5952247724224	12.383199624314	12.669250252946
TMF1_P82094_S319	TMF1	TATA element modulatory factor	15.1168028671408	15.0620594167402	15.1617904779724	15.0269095627156	15.1491112704347	15.3481248320888	15.2509109061569	15.3398611821209	15.2447000299162	15.2794686850272
LSM11_P83369_S21	LSM11	U7 snRNA-associated Sm-like protein LSm11	13.2779629138506	12.8521870630358	12.7571125842468	13.4102117264146	13.2552531137458	13.2976199967389	12.9900633631104	13.1303976029615	12.9662120802273	13.1110438283132
COG7_P83436_S506	COG7	Conserved oligomeric Golgi complex subunit 7	13.9419648040446	13.8102563696125	13.6467654418172	13.8764702848289	13.864529890571	13.6674593019648	13.6959070509688	13.989111599097	13.848561805582	13.9232819622829
MXRA7_P84157_S191	MXRA7	Matrix-remodeling-associated protein 7	13.6046594692042	13.9669330489252	13.7345440283577	13.7007296771435	13.6572359563784	13.753080305506	13.7960000764583	13.5509067305654	13.7679886528612	13.6158661981164
FOXK1_P85037_S416	FOXK1	Forkhead box protein K1	13.6474791712373	13.0829025600882	13.5157260205713	13.4792978037753	13.4431981734645	13.5385518768078	13.5287044617269	13.5333991998309	13.4792978037753	13.5319661634982
FOXK1_P85037_S420	FOXK1	Forkhead box protein K1	14.431918326417	13.959109124929	13.9718731656432	14.1739777293096	14.1530644333572	14.4659559876688	14.2322762245425	14.2753702828958	14.2488124658816	14.2999306084121
FOXK1_P85037_S257	FOXK1	Forkhead box protein K1	14.3631852306796	14.3183852091647	14.4472079518512	14.4213826920522	14.3329348556571	14.3486185103482	14.1812401444911	14.2253004348028	14.1255997551237	14.2351686794919
CCZ1_P86791_S266	CCZ1	Vacuolar fusion protein CCZ1 homolog;Vacuolar fusion protein CCZ1 homolog B	12.9841930793741	12.8766958430319	12.792844289541	13.125482252196	12.8585045648206	12.8243029722449	12.9007103288998	12.991074320763	12.6732737250548	12.927612606244
FGD1_P98174_S48	FGD1	FYVE, RhoGEF and PH domain-containing protein 1	12.9397679932607	13.0362398113731	12.8998372954563	12.9578726493026	13.0535730064902	12.8737361789103	12.8337009072249	12.9762366791935	12.9442721247511	12.8302455419567
FGD1_P98174_S116	FGD1	FYVE, RhoGEF and PH domain-containing protein 1	13.4023600016879	13.3201986302828	13.2619512134935	13.19455332993	13.3929688545525	13.0356296372603	12.7488990802417	13.1770724903508	12.8224471938737	12.968313175275
RBM10_P98175_S736	RBM10	RNA-binding protein 10	14.6799669756048	14.6732256796468	14.708660890145	14.7449846423914	14.733511237358	14.8143690663106	14.8425626583564	14.7055808288864	14.5614205247581	14.5172983502561
RBM10_P98175_S738	RBM10	RNA-binding protein 10	13.8222839195607	14.0690170499988	14.2549101216545	14.2311396062049	14.2298885387116	13.9336073075924	14.0180175205859	14.0772728689168	13.8515947147534	14.0791327620323
RBM10_P98175_S723	RBM10	RNA-binding protein 10	15.7154790032787	16.176162382393	15.3062916591865	15.5687301414341	15.3692360804453	15.8268109942418	15.7335211011948	15.6850941916795	15.6470753976172	15.5953008151071
CDK16_Q00536_S95	CDK16	Cyclin-dependent kinase 16	14.8230639789646	14.8531490295667	14.959666807805	15.7039559165248	15.3875566028357	15.3784105675324	15.0751683137969	14.9719577201915	14.9165592744181	15.3424306992313
CDK17_Q00537_S165	CDK17	Cyclin-dependent kinase 17	13.7125060151422	13.6481727500866	13.6758168283276	13.2203634832915	13.3178826373293	13.542690992647	13.1357724404707	13.2805789536272	13.0832068060944	13.0996499078179
CDK17_Q00537_S122	CDK17	Cyclin-dependent kinase 17	14.6984392039932	14.8848969871562	14.7992959841912	14.8110970967794	14.6431703977191	14.5861638180632	14.6070326701801	14.7545399121556	14.6168579962445	14.5817762836727
PURA_Q00577_S182	PURA	Transcriptional activator protein Pur-alpha	11.466409605167	11.5246249844282	11.3590556943457	10.923999428475	10.7869276075397	10.518362446192	10.2819620333815	10.599530502161	10.8681611215055	10.518362446192
CDC42EP1_Q00587_S350	CDC42EP1	Cdc42 effector protein 1	15.3751026800999	15.2532922330152	15.3308076173744	15.5007439211996	15.4464826139705	15.1780073202143	14.8306816385159	14.9460860558039	15.0937036127975	15.0580928459919
CDC42EP1_Q00587_S353	CDC42EP1	Cdc42 effector protein 1	14.556178321897	14.5731150055575	14.3538178179199	14.5017565482819	14.3942487157833	13.628346003396	13.8877262706359	13.9486008601379	14.1350231510558	14.0377770586087
CDC42EP1_Q00587_S143	CDC42EP1	Cdc42 effector protein 1	13.7168112763676	14.0808847022162	14.0363149678687	13.7476148720629	13.9685460703689	14.1333574268908	14.1045716919313	14.1520934850913	14.138478164816	14.250322354378
CDC42EP1_Q00587_S192	CDC42EP1	Cdc42 effector protein 1	15.3252815463755	15.3622693192239	15.3074259333662	15.3174497910635	15.0854596158143	14.9580284074082	14.9879518666178	14.9273728736862	15.2234669761336	15.2253001018918
CLTC_Q00610_S1494	CLTC	Clathrin heavy chain 1	14.9373427673599	14.9334288384934	15.2186075072778	15.1922043008269	15.2489964459935	14.9677637932557	14.9108488287943	14.9318446058847	14.9154816442571	15.0645297248525
HNRNPU_Q00839_S59	HNRNPU	Heterogeneous nuclear ribonucleoprotein U	16.6252621467543	16.4381929427415	16.5964438418627	17.098552932206	16.7066265202041	16.7503302107267	17.0561882111319	16.409335852023	16.6659711058905	17.4394070662776
HNRNPU_Q00839_S66	HNRNPU	Heterogeneous nuclear ribonucleoprotein U	13.1848779431388	13.1837665229319	13.2211897458623	13.5813286278054	13.2953194376145	13.4052720093507	13.2072576334152	13.4406186342506	13.3812929047023	13.5209630301681
SPTBN1_Q01082_S2165	SPTBN1	Spectrin beta chain, non-erythrocytic 1	13.0395443460824	13.1134417710825	12.9884659603604	12.9951896753211	12.9018900310369	13.0749448992009	13.0842511562441	13.0165406482157	13.1451248201165	13.0554570694374
SPTBN1_Q01082_S2138	SPTBN1	Spectrin beta chain, non-erythrocytic 1	14.1409801175909	13.9190876323797	13.9997274273762	14.729703810983	14.0466864292622	14.2256788898708	14.112739575381	14.090582731901	14.1713473234226	14.4905888244749
SPTBN1_Q01082_S1237	SPTBN1	Spectrin beta chain, non-erythrocytic 1	13.1187471202907	13.0305987450503	12.9807253618597	12.8365798161372	12.8638292531808	13.0171469186459	12.887064836791	12.9442721247511	13.0188027901721	12.8611081205837
SPTBN1_Q01082_S2102	SPTBN1	Spectrin beta chain, non-erythrocytic 1	8.77261771065282	11.3683552063267	8.73678549174702	6.79415283635102	8.36741202104693	8.4232777873737	11.5173132396388	10.103646216558	8.79760664199278	8.36741202104693
SPTBN1_Q01082_S1557	SPTBN1	Spectrin beta chain, non-erythrocytic 1	12.4596237879981	12.7887613052537	12.1637116924511	12.3416443087074	12.64410979118	12.1858542702989	11.9723687499528	12.2655426596701	12.3155150209206	12.3486378468083
SRSF2_Q01130_S101	SRSF2	Serine/arginine-rich splicing factor 2	13.8177322842029	13.2325577611026	13.2667854040014	13.4504728264229	13.6256306959756	12.3400364293829	12.9086628770162	12.0236860967131	13.2450830795849	13.1030001529144
FOXK2_Q01167_S30	FOXK2	Forkhead box protein K2	12.2760623975774	12.4305450216512	12.2269388246583	12.2084079604017	12.3508970732849	12.1019023676985	12.1219484533708	12.1498489268462	12.2076438878575	12.387239446686
FOXK2_Q01167_S428	FOXK2	Forkhead box protein K2	14.3097597638179	14.3140487800568	14.6671894288883	14.3929606607299	14.185468206799	14.2196097373457	13.9761873257262	14.2375964780564	14.3034993628135	13.9825180641836
FOXK2_Q01167_S373	FOXK2	Forkhead box protein K2	12.6532671920111	12.4236812634261	12.2813593780773	12.4632085265712	12.5868618887949	12.7874945982208	12.8823335630923	13.0188027901721	12.7891670560793	12.7023092281116
SLC7A5_Q01650_S31	SLC7A5	Large neutral amino acids transporter small subunit 1	13.6884543836418	13.6486321615911	13.7340479366127	13.9232819622829	13.7590330505125	13.6560820028923	13.5920390055551	13.5069542008778	13.7334962346749	13.7653678916465
SLC7A5_Q01650_S35	SLC7A5	Large neutral amino acids transporter small subunit 1	15.1561443971655	15.0337262249391	15.3564098961731	15.295355412887	15.2329621980795	15.0173713815818	15.0567811133317	15.090203490466	15.1362991143267	15.2440578278519
OTUD4_Q01804_S1024	OTUD4	OTU domain-containing protein 4	13.3588919374745	13.3267728851812	13.4732350677839	13.3284842663432	13.6606949001974	13.5736988683643	13.1941212824678	13.2527635305491	13.3915331772318	13.19754200471
OTUD4_Q01804_S1006	OTUD4	OTU domain-containing protein 4	14.5136004913671	14.6315362165445	14.4583907848449	14.5452773133086	14.5111306791437	14.8488281659244	14.5868148677069	14.718100551028	14.7055808288864	14.7446367680593
PFKP_Q01813_S783	PFKP	ATP-dependent 6-phosphofructokinase, platelet type	13.7653678916465	14.3075470776133	13.7232899121467	13.6827357164789	13.8104296697914	13.8344051060891	14.3188835027096	13.6948137635208	13.5647108199883	13.6061168139419
ATP2B2_Q01814_S19	ATP2B2	Plasma membrane calcium-transporting ATPase 2	14.9545774318028	15.1030428946551	14.9545774318028	15.0197494516583	14.9980405851485	15.0645297248525	15.1130049980698	15.2022075011783	15.0674310033712	15.1627200641752
PLCB3_Q01970_S474	PLCB3	1-phosphatidylinositol 4,5-bisphosphate phosphodiesterase beta-3	11.4254198709642	10.3651015998839	10.9077640982544	11.3987757452339	11.1705154562954	10.8256635417744	10.8795965585151	9.88274467017339	10.5090208209425	10.8795965585151
MEF2A_Q02078_S408	MEF2A	Myocyte-specific enhancer factor 2A	11.6562678424436	11.4007610564693	11.5231271847103	11.5005473128844	11.1705154562954	11.50630569396	11.2435454143618	11.5005473128844	11.2346075826292	11.5496358707289
PRKCE_Q02156_S368	PRKCE	Protein kinase C epsilon type	13.5238618384535	13.305392169179	13.3477533633461	13.296685493124	13.2680482213371	13.1557108112484	12.9889713479626	12.9007103288998	13.2384491545925	13.4045743208499
PRKCE_Q02156_S329	PRKCE	Protein kinase C epsilon type	11.9598130941286	12.6619471419994	12.0978583789032	12.0714913632626	12.1879226288539	12.1388154874062	12.2451067954481	12.5798728665487	12.3943887124165	12.3033970847544
SP3_Q02447_S73	SP3	Transcription factor Sp3	12.5942252989471	11.8699345842201	12.4591688029339	12.2041262454749	12.4073525034991	12.9014250215964	12.2738295810338	12.3081358701316	12.4051717486936	12.6201783999442
NUCB1_Q02818_S369	NUCB1	Nucleobindin-1	14.3586019836497	14.5026689219293	14.342420539728	14.1538023487673	14.3390955226197	14.3454518088161	14.3753528781964	14.3285384905643	14.3631852306796	14.1398550255925
TOP2B_Q02880_S1552	TOP2B	DNA topoisomerase 2-beta	15.295355412887	15.0231689089319	14.9746931343318	14.9050003282235	15.1561443971655	15.6296561962274	15.6673208562681	15.7291966095348	15.6487348830185	15.5438318241525
TOP2B_Q02880_S1581	TOP2B	DNA topoisomerase 2-beta	13.6102133195934	14.4587989857433	13.89917798673	13.6295368281711	13.7648633557648	14.1198780481337	14.9165592744181	14.609190841396	14.2718308957922	13.931074652192
DST_Q03001_S3123	DST	Dystonin	13.3550806100188	12.9723783723763	13.1920292306889	13.0389652160689	13.1835731352891	13.1920292306889	12.9662120802273	13.0226143022802	13.0558753359255	13.2183930422136
DST_Q03001_S7510	DST	Dystonin	13.4012259363948	13.6713594175696	13.5893131161341	13.7328086979033	13.7744139455212	13.5336943424733	13.4349348360974	13.741937550088	13.6425575842029	13.5893131161341
MECOM_Q03112_S1039	MECOM	MDS1 and EVI1 complex locus protein EVI1	10.9687064237213	11.9976953872152	11.1556278182727	11.7017160803923	11.5567410903988	11.0792923860529	11.4989435379891	11.2046113701692	11.8935788079796	11.652502875279
CAV1_Q03135_S37	CAV1	Caveolin-1	15.2480256495293	15.6850941916795	15.1194240286821	15.1964726836933	15.0704902261659	15.0058892603957	15.8946180204073	15.1878640036617	14.9853442006958	15.3126301890163
CAV1_Q03135_S2	CAV1	Caveolin-1	12.808712721999	13.2483533273239	12.7887613052537	12.7385524915454	12.9990303870857	13.0290195019315	12.9325188480917	12.9925530042424	12.8556618069571	12.9961040288013
CAV1_Q03135_S9	CAV1	Caveolin-1	14.4710566632096	14.2905275199208	14.5679717969481	14.6825268592414	14.4643019532856	14.5570189576317	14.431918326417	14.3745315662347	14.5719824850123	14.370768442416
KMT2A_Q03164_S3511	KMT2A	Histone-lysine N-methyltransferase 2A;MLL cleavage product N320;MLL cleavage product C180	14.8639399954301	14.6344115069745	14.5276346977302	14.4755360966699	14.5125621095419	14.5369545243897	14.3865898204154	14.6287544039572	14.2889228244067	14.2438451316154
KMT2A_Q03164_S1056	KMT2A	Histone-lysine N-methyltransferase 2A;MLL cleavage product N320;MLL cleavage product C180	15.6355288741694	15.1830740568823	15.0980752872655	15.1572785314398	15.2302861436915	15.4249805010218	15.5468368674408	15.3965769710327	15.4951392671431	15.3419512020344
KMT2A_Q03164_S142	KMT2A	Histone-lysine N-methyltransferase 2A;MLL cleavage product N320;MLL cleavage product C180	12.8515305526452	13.0155525406408	12.8236193908822	12.9361000412968	13.2912488605098	13.3088087792764	13.2660720431116	13.6392391200027	13.3544330374925	13.4192270065904
KMT2A_Q03164_S153	KMT2A	Histone-lysine N-methyltransferase 2A;MLL cleavage product N320;MLL cleavage product C180	13.6959070509688	14.0037019603906	13.9802486142351	14.1007761957427	13.9897233278947	14.1350231510558	14.282468682909	14.2236756667713	14.2130893592094	14.3954755330182
KMT2A_Q03164_S1837	KMT2A	Histone-lysine N-methyltransferase 2A;MLL cleavage product N320;MLL cleavage product C180	13.3491929572283	13.7027923056837	13.552201787791	13.4672791038038	13.3659390094728	13.4832107766355	13.6365839261346	13.4373675444211	13.7173675743796	13.6340304472569
KMT2A_Q03164_S2201	KMT2A	Histone-lysine N-methyltransferase 2A;MLL cleavage product N320;MLL cleavage product C180	10.663700875859	11.1943514232718	11.0711312504607	11.1503782694045	11.2373550979838	11.6827150804375	11.6508644186744	11.463065306494	11.9001927846357	11.5231271847103
KMT2A_Q03164_S532	KMT2A	Histone-lysine N-methyltransferase 2A;MLL cleavage product N320;MLL cleavage product C180	12.2099819137662	11.6330097065332	11.6851558372263	11.739109948082	11.739109948082	11.2005787418163	11.0497253800446	10.8795965585151	11.4420914819692	11.2005787418163
KMT2A_Q03164_S518	KMT2A	Histone-lysine N-methyltransferase 2A;MLL cleavage product N320;MLL cleavage product C180	15.2447000299162	15.3186844599639	15.4695752322627	15.4143598632415	15.3136470375123	15.4951392671431	15.5419546559778	15.6509436325546	15.6949332085089	15.621655562754
KMT2A_Q03164_S2938	KMT2A	Histone-lysine N-methyltransferase 2A;MLL cleavage product N320;MLL cleavage product C180	14.8465495560046	14.6817481801287	14.736517962591	14.7886328038699	14.795296502411	14.9108488287943	14.9062122216235	15.9837797830777	14.9939370180897	14.9444900696145
KMT2A_Q03164_S1858	KMT2A	Histone-lysine N-methyltransferase 2A;MLL cleavage product N320;MLL cleavage product C180	15.1210822581788	15.2668106705789	15.035561587222	15.3849701636549	15.1791650662196	15.2271878209806	15.4583217481243	15.4360289174672	15.1845814221848	15.3832613223485
CENPC_Q03188_S538	CENPC	Centromere protein C	13.9713467286463	14.2945601654572	14.1455964119671	14.1673142403397	14.1436557015386	14.724260889897	14.6724324921211	14.9411246706664	14.748661124858	14.7545399121556
CENPC_Q03188_S684	CENPC	Centromere protein C	13.6950724590092	13.8822234455845	14.0163093664014	14.004825083938	14.0703295554111	14.252661207433	14.1992800535144	14.4298904026625	14.2256788898708	14.2687258281144
LMNB2_Q03252_S5	LMNB2	Lamin-B2	12.5219934931657	11.6160084604523	12.4355357693602	12.2185205356754	11.8683919230311	12.4569193913611	12.7113381887972	12.4317812411925	12.6325624070848	12.6405383725329
PTS_Q03393_S19	PTS	6-pyruvoyl tetrahydrobiopterin synthase	11.6425740524089	11.3380310455586	11.2742722108818	11.3411194300459	11.2435454143618	10.9954258025936	10.9001991264788	11.0497253800446	10.6747831708581	10.9207252840968
EIF4G1_Q04637_S1209	EIF4G1	Eukaryotic translation initiation factor 4 gamma 1	13.7725407085609	13.0633788466943	13.3142594381852	13.4736974824101	13.5031161936586	13.4620837011806	13.3778605600999	13.3056088145169	13.1848779431388	13.4949362928339
EIF4G1_Q04637_S1194	EIF4G1	Eukaryotic translation initiation factor 4 gamma 1	11.9233611123937	11.7907183017434	11.6203608408907	11.5394296662814	11.743191594219	11.5579697473759	11.9152823318381	11.4932764365993	11.7582394692451	11.5617763463454
EIF4G1_Q04637_S1147	EIF4G1	Eukaryotic translation initiation factor 4 gamma 1	13.2704314837789	12.5019541375694	13.1724860894315	13.1391749287068	12.9297059618632	12.6116899507009	12.4894217799048	12.1757194386285	12.5166079176299	12.732686121045
EIF4G1_Q04637_S1596	EIF4G1	Eukaryotic translation initiation factor 4 gamma 1	11.7881054436006	11.5173132396388	11.3683552063267	12.1116611282697	12.278729274779	11.9152823318381	12.0812005897557	11.8041847630341	11.8433691292128	12.3441329995199
NOTCH2_Q04721_S1778	NOTCH2	Neurogenic locus notch homolog protein 2;Notch 2 extracellular truncation;Notch 2 intracellular domain	13.3107800025377	13.5107261567416	13.4954722851027	13.2421669034315	13.3555286317318	13.4750737762611	13.5348437261415	13.3849135214413	13.2921744970048	13.4787103591841
TLE3_Q04726_S203	TLE3	Transducin-like enhancer protein 3	15.2924124000174	15.2897622581216	15.1964726836933	15.1055196850346	15.211429562022	15.6187256145823	15.5355851009226	15.9689401732285	15.5082503837725	15.5661533454122
PTPN12_Q05209_S673	PTPN12	Tyrosine-protein phosphatase non-receptor type 12	14.2359703755528	14.3146992764105	14.2634461020432	14.4065306940782	14.3441511535174	14.3089720011139	14.2375964780564	14.4120032634758	14.4606674175921	14.3569437175183
PTK2_Q05397_S910	PTK2	Focal adhesion kinase 1	15.4599754424543	15.5335020417966	15.2861923719944	15.3634816665608	15.3244848812405	15.102408966382	15.0574855234501	15.2217212104638	15.1856906974433	14.9564609701272
SRSF11_Q05519_S449	SRSF11	Serine/arginine-rich splicing factor 11	11.7297770475634	14.342420539728	11.3448298533328	11.6597626693063	11.4989435379891	11.5857900226325	14.9079061848451	11.5730055081765	11.0412461509044	11.7582394692451
PTPN11_Q06124_S562	PTPN11	Tyrosine-protein phosphatase non-receptor type 11	14.4495720731897	14.5441129364039	14.5825517818012	14.6253890438991	14.4775836346544	14.2651600927255	14.0996903839485	14.3477872818511	14.3364381852506	14.4312433794271
GABPA_Q06546_S303	GABPA	GA-binding protein alpha chain	14.1832522615761	13.4954722851027	14.059668281702	13.7570265959677	13.7860504954387	14.0708873748886	13.6250884334088	13.7782722426263	14.0088827879162	13.8832596748007
RING1_Q06587_S229	RING1	E3 ubiquitin-protein ligase RING1	12.1770797586981	12.7035300957031	12.4443973503102	12.216783550394	12.6451481180547	13.0282592166951	12.762563516202	12.9388554009568	13.0235832215453	12.5639196285793
RING1_Q06587_S38	RING1	E3 ubiquitin-protein ligase RING1	11.512717522611	11.3700711752219	10.7710756219484	11.4527974675341	11.1591813175624	11.6040486417439	11.4922544154095	11.6536333800063	11.3655225082065	11.4305837548262
CKAP4_Q07065_S461	CKAP4	Cytoskeleton-associated protein 4	15.4416360319218	15.5341199638044	15.8905263479433	15.4082067897758	15.4627465534156	15.7186951386593	15.6296561962274	15.7303642828324	15.7015133223396	15.6088749064239
TJP1_Q07157_S927	TJP1	Tight junction protein ZO-1	14.5500322142122	15.043537806349	14.894188289627	14.7975016316469	14.959666807805	14.7669357271545	14.9951159852449	14.9704003293161	14.8896991642143	14.9026754455925
TJP1_Q07157_S1617	TJP1	Tight junction protein ZO-1	13.7420702390119	13.814644643355	13.675145528569	13.7027923056837	13.9062419126215	13.7456728321865	13.6587043935047	13.8228636038539	13.6587043935047	13.8172995102266
TJP1_Q07157_S125	TJP1	Tight junction protein ZO-1	15.9122305913387	16.6403196945973	15.7444864336151	15.8316208917201	15.9536720201061	15.8541765472481	16.7066265202041	16.2935889291356	15.8420920568255	15.8039133042102
TJP1_Q07157_S966	TJP1	Tight junction protein ZO-1	13.1385967246007	13.6535845207181	13.2483533273239	13.1385967246007	13.1269756563871	13.7744139455212	13.4750737762611	13.8407058785143	13.6223796286489	13.6805773559607
TJP1_Q07157_S1051	TJP1	Tight junction protein ZO-1	15.2260304883036	14.6572186570088	15.2031182790941	15.0185012877005	15.1185083228447	14.4444803858	14.2500855889327	13.982344833399	14.4082331990699	14.2119212502334
TJP1_Q07157_S1111	TJP1	Tight junction protein ZO-1	14.7388396498096	14.5557568589964	14.4501791787877	14.5868148677069	14.4415328462838	14.3561145708625	14.4935615898998	14.2214276309179	14.4282941475707	14.3390955226197
TJP1_Q07157_S899	TJP1	Tight junction protein ZO-1	12.9261956571751	12.8646888331802	12.708978261244	12.59105274262	12.7688713414607	12.9392357546755	12.9456688386248	12.663595654941	12.9916984924309	12.8547703270022
ZFP36L1_Q07352_S92	ZFP36L1	Zinc finger protein 36, C3H1 type-like 1	16.1117793150188	15.699589826412	15.8387613529041	15.6973619504459	15.7871863249055	15.3206829030063	15.2045726368018	15.2740407429343	15.3618724744472	15.2751975905273
KHDRBS1_Q07666_S20	KHDRBS1	KH domain-containing, RNA-binding, signal transduction-associated protein 1	15.5668683909388	14.9980405851485	15.2870405925697	15.2333612020129	15.3716826545128	14.9334288384934	15.1101278737757	14.6979734713344	15.1572785314398	14.9967134829379
KHDRBS1_Q07666_S29	KHDRBS1	KH domain-containing, RNA-binding, signal transduction-associated protein 1	11.4932764365993	10.8917907410587	11.5409875926261	11.0608773614759	11.2346075826292	11.3090020267182	11.3621119281471	11.1015472029874	11.3683552063267	11.2288936196209
SRSF1_Q07955_S2	SRSF1	Serine/arginine-rich splicing factor 1	15.2234669761336	15.528081019571	14.9734232948419	15.2253001018918	15.2106452522302	15.538955174588	15.4180683404098	15.0949631349127	15.3270028998132	15.0106179652221
SRSF1_Q07955_S199	SRSF1	Serine/arginine-rich splicing factor 1	13.7205314843802	13.8228636038539	13.4835199256919	13.4630836957819	13.5655350681505	13.9154764973283	13.7974954784557	13.6953311544976	13.9325176088317	13.4484168095457
SRSF4_Q08170_S431	SRSF4	Serine/arginine-rich splicing factor 4	14.4825104895633	13.4300633434001	14.0543788145525	14.1719775929868	13.9953602544136	14.6301845148225	14.3981152517593	14.1687839914109	14.5714711815428	14.4444803858
SRSF4_Q08170_S113	SRSF4	Serine/arginine-rich splicing factor 4;Serine/arginine-rich splicing factor 6;Serine/arginine-rich splicing factor 5	13.1171069427604	13.0180381583983	13.1419629551945	12.5676586054088	12.8005313305077	13.651947917662	13.3952154942663	13.414078328106	13.2593297564401	13.0412795666887
SRSF4_Q08170_S422	SRSF4	Serine/arginine-rich splicing factor 4	13.5324369561371	13.0500103530253	13.5231060738112	13.5888459423761	13.7821631510332	13.3778605600999	13.2552531137458	13.6975059370387	13.3207402869302	13.5959307094746
PCDH1_Q08174_S962	PCDH1	Protocadherin-1	14.9865414137357	15.0863152605807	14.9753600089867	15.1090054438624	14.9677637932557	14.7582338834908	14.6799669756048	14.7108857403258	14.7679630323519	14.7436839726759
DHX9_Q08211_S125	DHX9	ATP-dependent RNA helicase A	12.9231918700217	12.7766852080437	13.0261453418177	12.7097325491094	12.6714339554086	12.7702964962062	12.6769121054041	12.468720263701	12.5868618887949	12.6096577973214
DHX9_Q08211_S1171	DHX9	ATP-dependent RNA helicase A	15.8064808405201	15.2542854569756	15.4120407693753	15.4983543542342	15.3314687447246	14.6724324921211	15.1141602309645	14.4731480097581	15.3639507754463	15.3314687447246
LGALS3BP_Q08380_S444	LGALS3BP	Galectin-3-binding protein	12.2799873992185	12.6867201774063	12.4532473152419	12.3141829326279	12.2123145707191	11.9107024520236	11.879649391956	12.033366595648	11.8612047042095	11.9352769446262
SSRP1_Q08945_S444	SSRP1	FACT complex subunit SSRP1	16.9128574910362	16.7770456112842	16.8809237399925	16.9439603866129	17.0091982515595	16.9925518955532	16.7770456112842	16.6850329364779	16.8809237399925	16.7705747038876
AHNAK_Q09666_S41	AHNAK	Neuroblast differentiation-associated protein AHNAK	14.4696733540385	14.6488622353614	14.901548032703	14.7128014837309	14.8183186069643	15.3761043422661	15.5953008151071	15.6098627779407	15.490529582193	15.6647829266843
AHNAK_Q09666_S177	AHNAK	Neuroblast differentiation-associated protein AHNAK	13.7034933943694	14.8203785493769	13.8070923752445	13.6486321615911	13.6173048643801	13.7648633557648	14.6119899660914	13.6674593019648	13.6763858143161	13.8550515069955
AHNAK_Q09666_S110	AHNAK	Neuroblast differentiation-associated protein AHNAK	13.2619512134935	13.632052173512	13.6110650805343	13.542690992647	13.6481727500866	13.5757731433273	13.4035941779929	13.814644643355	13.8007950860201	13.3632021902589
AHNAK_Q09666_S115	AHNAK	Neuroblast differentiation-associated protein AHNAK	14.1616439209967	14.4132014373988	14.3146992764105	14.3322338217117	14.4035899130263	14.3942487157833	14.6260708014971	14.6231404892382	14.4195614569162	14.2680845084428
AHNAK_Q09666_S5830	AHNAK	Neuroblast differentiation-associated protein AHNAK	12.7358640324271	15.0021003809291	12.9091635441643	12.7860986531788	12.9621200054726	12.9037700098637	14.3824970535889	12.8611081205837	12.8005313305077	13.1391749287068
AHNAK_Q09666_S5110	AHNAK	Neuroblast differentiation-associated protein AHNAK	10.9591303077138	14.0743627995047	11.0691118144759	11.2005787418163	11.3411194300459	11.1834868312186	13.7850065826345	11.09731698689	10.5522328159921	11.2046113701692
AHNAK_Q09666_S3360	AHNAK	Neuroblast differentiation-associated protein AHNAK	11.8005822821847	13.4067867157102	11.6674834317843	11.841753712906	11.8485384216225	11.435791069073	12.8134174705726	12.018047221588	11.7017160803923	12.0688006056253
AHNAK_Q09666_S93	AHNAK	Neuroblast differentiation-associated protein AHNAK	15.4143598632415	15.877566880227	15.2836463236659	14.9719577201915	15.1658317920627	15.335844467032	16.1368275411516	15.6575804907178	15.3469269442875	15.1979694462339
AHNAK_Q09666_S283	AHNAK	Neuroblast differentiation-associated protein AHNAK	16.0088173639695	16.3309744069538	16.4225450025541	16.2551220727718	16.3095676634196	15.6983652576858	15.830153240053	15.4369547672103	16.0779436871931	15.9459384619537
AHNAK_Q09666_S5731	AHNAK	Neuroblast differentiation-associated protein AHNAK	13.04747273271	14.5343026011861	13.0745547242415	12.9366180381987	12.9700088597839	13.2190440897685	14.4606674175921	13.1421884499367	13.2115462908459	13.1960201425544
AHNAK_Q09666_S5782	AHNAK	Neuroblast differentiation-associated protein AHNAK	14.5764459654797	14.1924871476009	14.7151843033068	14.6799669756048	14.4015266402696	14.9056207202566	14.901548032703	14.6344115069745	14.7705304113271	15.0086886446688
AHNAK_Q09666_S5784	AHNAK	Neuroblast differentiation-associated protein AHNAK	15.1640412627855	14.724260889897	15.3094277928405	15.0913503773905	14.8190547001173	15.4426860987068	15.2783959039993	15.2775730897031	15.4813173895788	15.3081886087478
AHNAK_Q09666_S135	AHNAK	Neuroblast differentiation-associated protein AHNAK	16.5470328115561	18.3450139803692	16.1548791071431	16.0305178065798	16.3165430768684	16.7066265202041	18.1756248316408	17.0025076210193	16.7423709593575	16.1844154428997
AHNAK_Q09666_S210	AHNAK	Neuroblast differentiation-associated protein AHNAK	15.8905263479433	15.8079168217806	15.9020445169252	15.7835695039822	15.7660856934873	15.6088749064239	15.4683983918588	15.2891614666578	15.7538904495623	15.5905556366468
AHNAK_Q09666_S212	AHNAK	Neuroblast differentiation-associated protein AHNAK	15.0504148656901	15.014749941142	15.1692183355602	15.4195676188051	15.2532922330152	14.8621905069357	14.7669357271545	14.7129087400439	15.1122142815012	15.1451572799545
AHNAK_Q09666_S216	AHNAK	Neuroblast differentiation-associated protein AHNAK	17.3185370063774	17.2486791087693	17.798693132862	17.8880260412479	17.8449009734363	18.0902565500221	17.9131722914995	17.8880260412479	17.8449009734363	18.1756248316408
AHNAK_Q09666_S220	AHNAK	Neuroblast differentiation-associated protein AHNAK	14.9146167797319	14.9792247010723	14.8937823076901	15.0086886446688	14.9842368578954	14.8270254509367	14.8157477326399	16.2447027366624	14.9960483815132	15.0893703037904
FCHO2_Q0JRZ9_S394	FCHO2	F-BAR domain only protein 2	12.797355772037	12.6158481233519	12.5496894035592	12.7751600917181	12.6829139387365	12.2960712820683	12.7400590013322	12.1089796135527	12.2308623245312	12.708978261244
FCHO2_Q0JRZ9_S488	FCHO2	F-BAR domain only protein 2	13.5265140985171	13.7997357576151	13.5413642876155	13.4094142157357	13.4808018983997	13.6223796286489	13.7334962346749	13.6875063998852	13.1960201425544	13.4824300305659
FCHO2_Q0JRZ9_S391	FCHO2	F-BAR domain only protein 2	13.2961712925834	13.4020909262974	13.1589258650505	13.0770142850877	13.1763619622846	12.9519595644123	13.1785281307751	13.0950760352032	13.3267728851812	13.1611225536493
KIAA0195_Q12767_S445	KIAA0195	Uncharacterized protein KIAA0195	13.7140773486898	14.6084453003321	14.1808584456341	13.9071555427886	13.8720997146763	14.0878233600122	14.6294547464998	13.7089164197876	14.0645117885727	14.1647794200377
SCAP_Q12770_S851	SCAP	Sterol regulatory element-binding protein cleavage-activating protein	12.8057852978797	12.7488990802417	12.9388554009568	12.9119716261789	12.737338991369	13.0737867466692	12.8699897108288	12.8777355455014	12.9319854236308	13.2002662942233
ARHGEF5_Q12774_S1126	ARHGEF5	Rho guanine nucleotide exchange factor 5	13.2125764847874	16.5009026672158	13.0838720048295	13.0064137551818	13.3458969742294	13.0996499078179	15.4960971264686	13.5808014476329	13.1378365431231	13.2135957175092
ARHGEF5_Q12774_S606	ARHGEF5	Rho guanine nucleotide exchange factor 5	12.2041262454749	11.4740957657298	12.0407109304928	12.0236860967131	11.8824528841914	12.0320986465152	11.559931060911	11.8522376697582	12.2831433993696	12.0616472916561
ARHGEF5_Q12774_S184	ARHGEF5	Rho guanine nucleotide exchange factor 5	14.1567445879001	14.2123622485503	14.1357573955842	14.2347177899884	14.1939751782825	13.835393437976	13.8374664687815	14.2171126937223	13.9212397312535	13.9013153441117
ASPH_Q12797_S29	ASPH	Aspartyl/asparaginyl beta-hydroxylase	10.2740480606482	8.48877308856456	10.2740480606482	10.6170004982425	9.89631989001684	10.6958554780458	10.7690729122881	10.5849163477716	10.7919051757804	11.439942793967
CHD3_Q12873_S1601	CHD3	Chromodomain-helicase-DNA-binding protein 3	14.8190547001173	14.9564609701272	14.8702556460973	15.0113620893303	14.8242576399805	15.1451572799545	15.0495081640103	14.953687954613	15.1055196850346	15.1878640036617
TP53BP1_Q12888_S784	TP53BP1	Tumor suppressor p53-binding protein 1	14.1419192304475	14.0901053130427	14.4132014373988	14.4402443706191	14.6221807303503	14.8172925663232	14.5338354548026	14.6860370164946	14.5250587556946	14.7423333712476
TP53BP1_Q12888_S1462	TP53BP1	Tumor suppressor p53-binding protein 1	14.2702515057385	14.4423491195606	14.609190841396	14.4358839479315	14.4515366140952	14.6588784643621	14.5435182921221	14.7660398626112	14.500032875988	14.4952382237281
TP53BP1_Q12888_S830	TP53BP1	Tumor suppressor p53-binding protein 1	11.9017427256737	12.0978583789032	12.3537016009347	12.3705162025457	12.1145647682409	12.8224471938737	12.0844622976196	12.3416443087074	12.1948203705732	12.5448843785948
TP53BP1_Q12888_S831	TP53BP1	Tumor suppressor p53-binding protein 1	15.4016355653613	15.2980833475428	15.7186951386593	15.5056152321539	15.5017904985783	15.9856804928333	15.8242379692855	15.8174794848514	15.9108771198983	15.9086510398069
TP53BP1_Q12888_S380	TP53BP1	Tumor suppressor p53-binding protein 1	15.8884129243448	15.6708478654163	15.9379567097553	15.8160978331428	15.6647829266843	16.0434660224438	15.7375441234797	15.9472239153883	15.9676567089383	15.8954413105246
TP53BP1_Q12888_S316	TP53BP1	Tumor suppressor p53-binding protein 1	13.802484661222	13.6359486014086	13.846224010643	13.5167917766071	13.4922787384233	13.8932610781517	14.0249448558704	13.68944448782	14.0648402289417	13.8063199306556
ILF3_Q12906_S860	ILF3	Interleukin enhancer-binding factor 3	14.1453604230597	13.9556179811095	13.9297188890576	14.0526674508674	14.2743415117683	14.1423332203191	14.005694415376	13.8903793592326	14.2687258281144	14.3512424295696
ILF3_Q12906_S190	ILF3	Interleukin enhancer-binding factor 3	12.0039059174128	11.7785323314931	12.0997473382456	12.1066775545733	12.2588592436191	12.289983711754	12.0298057509607	12.1689065487084	12.2768320027469	12.3681241008671
EPS8_Q12929_S811	EPS8	Epidermal growth factor receptor kinase substrate 8	12.8840568062159	13.2157080905835	12.9779590762638	13.1007985138969	13.2630718145467	13.2260341183005	13.329096344344	13.1729816264621	13.2660720431116	13.2107066377272
EPS8_Q12929_S815	EPS8	Epidermal growth factor receptor kinase substrate 8	13.2438960727393	13.3507293353015	13.3990115241821	13.3472448665611	13.4989391872209	13.3915331772318	13.5655350681505	13.1845354537452	13.4552005873395	13.3096909608746
EPS8_Q12929_S662	EPS8	Epidermal growth factor receptor kinase substrate 8	14.1523583051723	13.8586667104094	13.8725913044819	13.8526095536477	13.7850065826345	14.3377640042429	14.3194881214747	14.1897034012782	14.0690170499988	14.1500888279553
DLG1_Q12959_S568	DLG1	Disks large homolog 1	13.7096233384937	13.5196577287476	13.4427571977745	13.4775874487851	13.4832107766355	13.4294668889352	13.5061879330605	13.4358867212072	13.5672738213563	13.3121867630718
DLG1_Q12959_S575	DLG1	Disks large homolog 1	16.4853673829509	16.5383511730253	16.4853673829509	16.4830950392541	16.4771609502676	16.3604693898911	16.5123634590408	16.5942220858783	16.4771609502676	16.5752347813252
MYO1E_Q12965_S980	MYO1E	Unconventional myosin-Ie	14.2680845084428	14.3493828588431	13.9477110685743	14.0521325054015	14.1995199808676	14.2930565352108	13.9280949660265	14.2842674306894	14.2466632220666	14.0620170420297
BNIP3_Q12983_S160	BNIP3	BCL2/adenovirus E1B 19 kDa protein-interacting protein 3	12.2937686400245	12.164623263196	12.1229283295565	12.2099819137662	12.0758189642992	12.1229283295565	12.351604356245	12.1816277552264	12.070277178652	12.4990689169928
BNIP3_Q12983_S131	BNIP3	BCL2/adenovirus E1B 19 kDa protein-interacting protein 3	14.665122931233	14.1812401444911	14.7569538609761	14.8145999744133	14.7012892773148	14.8284429788287	15.0138894037216	14.8437797213088	14.7998660085228	15.0303011863831
CSTF3_Q12996_S691	CSTF3	Cleavage stimulation factor subunit 3	12.7912776964952	14.1007761957427	12.8944967833935	12.9693898059779	13.0795347262066	13.1297509087157	14.3359147115921	13.0508184519438	13.1655485636431	13.0795347262066
TRAF1_Q13077_S66	TRAF1	TNF receptor-associated factor 1	15.9607461671345	15.712366649449	15.8119727247893	15.8659469528976	15.8751921256207	16.147690380346	16.0479520202751	16.130609712339	16.1158910594353	16.2183515529334
GPS1_Q13098_S474	GPS1	COP9 signalosome complex subunit 1	14.7319744002209	14.4331310615138	14.3872140270923	14.4902181978773	14.3775706430799	14.3240378182043	14.5887924743262	14.2834583368454	14.2651600927255	14.3107181463029
CHAF1A_Q13111_S951	CHAF1A	Chromatin assembly factor 1 subunit A	12.2212344455979	12.7709098564177	12.6379666862422	12.6500049433358	12.5037919674742	12.8374094724279	12.7781035935297	12.8916889017163	12.6317460981473	12.8365798161372
CHAF1A_Q13111_S772	CHAF1A	Chromatin assembly factor 1 subunit A	8.84180778313418	9.98474575073127	8.09197961894996	8.90146732141693	8.4232777873737	9.91580658921174	8.68422141736186	9.73548049807857	8.73678549174702	8.75729701746445
CHAF1A_Q13111_S141	CHAF1A	Chromatin assembly factor 1 subunit A	13.8882422202146	13.3650320365329	13.7219166931497	13.5509067305654	13.387287588721	13.9807701238603	13.8035912117811	13.522843055915	13.8019216284811	13.814644643355
CHAF1B_Q13112_S410	CHAF1B	Chromatin assembly factor 1 subunit B	12.3033970847544	12.2451067954481	12.0463022584244	11.8268377466818	11.8748740983325	12.9243686232321	12.7311672332726	12.7633281209936	12.780312133421	12.4828202146006
CHAF1B_Q13112_S429	CHAF1B	Chromatin assembly factor 1 subunit B	15.2891614666578	14.8926512872507	15.4028626847088	15.2861923719944	15.2595970887727	15.7660856934873	15.5448619558767	15.4831505563264	15.7424883534165	15.7871863249055
RLF_Q13129_S1628	RLF	Zinc finger protein Rlf	12.4367911150832	12.0076295825793	12.4608071542455	11.720485174355	12.313307617205	12.468720263701	12.7184903069332	12.6269409215688	12.7441974271785	12.417677437166
PRKAA1_Q13131_S496	PRKAA1	5'-AMP-activated protein kinase catalytic subunit alpha-1	12.8111946894351	12.6269409215688	12.7545226767528	12.5496894035592	12.4569193913611	12.0170951932974	11.9894545009693	11.6011891810882	12.0664111955755	11.9484778655507
PPFIA1_Q13136_S708	PPFIA1	Liprin-alpha-1	13.9467706545914	13.6142274586606	13.6425575842029	13.5881683479237	13.793342435937	13.4911720210872	13.6506878117273	13.9419648040446	13.592441380158	13.6778145164518
PPFIA1_Q13136_S668	PPFIA1	Liprin-alpha-1	14.3234453260051	14.5262773206366	14.6301845148225	14.7788191835205	14.5852350304706	14.3183852091647	14.1567445879001	14.8796145734205	14.3436747347536	14.3133541291166
TARDBP_Q13148_S292	TARDBP	TAR DNA-binding protein 43	15.5754872953274	15.7751203511656	15.6334388888031	15.7863846605235	15.7675695045516	14.969565937013	14.9763567113198	14.6786792180442	15.6088749064239	15.3639507754463
HNRNPA0_Q13151_S188	HNRNPA0	Heterogeneous nuclear ribonucleoprotein A0	14.7331026039276	16.3108394385357	14.5506951747389	14.4527933584088	14.7255813335917	14.4598736949104	15.7566741693322	14.4241448540934	15.1294783948436	14.885351830989
HNRNPA0_Q13151_S280	HNRNPA0	Heterogeneous nuclear ribonucleoprotein A0	14.4964735261009	14.2281505155876	14.101938026634	14.4346878896508	14.3964971008605	14.1378718124439	14.1673142403397	14.138478164816	14.1676397795586	14.4232737289177
FADD_Q13158_S194	FADD	FAS-associated death domain protein	15.5595241799728	15.6296561962274	15.5135830731855	15.6367475942082	15.5981957306786	15.4455064527838	15.3081886087478	15.5376990820423	15.4683983918588	15.421468352837
CBX3_Q13185_S176	CBX3	Chromobox protein homolog 3	15.5806524323567	15.6020651043152	15.5692874590413	15.6825698948484	15.5355851009226	15.3716826545128	15.1878640036617	15.3291691533405	15.2794686850272	15.4276301359059
PSMD2_Q13200_S363	PSMD2	26S proteasome non-ATPase regulatory subunit 2	14.9907699574288	14.9146167797319	14.924603911061	14.9181142094538	14.9381500976522	14.883890146685	14.6128277858767	14.5784692777458	14.9116120095297	14.819765812107
DDX10_Q13206_S539	DDX10	Probable ATP-dependent RNA helicase DDX10	15.1896497046635	15.1072539854881	14.9807602171664	15.0850414411432	15.0893703037904	15.1149120984204	14.9670479004754	14.9907699574288	14.9612446057751	14.9059190723483
DDX10_Q13206_S831	DDX10	Probable ATP-dependent RNA helicase DDX10	14.65171589191	13.9985770109233	14.5051431538115	14.388782650043	14.3990874225918	14.3056325058173	14.2196097373457	13.9908708033025	14.1935001501043	14.2123622485503
MAP3K1_Q13233_S292	MAP3K1	Mitogen-activated protein kinase kinase kinase 1	11.7094139855195	12.0714913632626	11.3829759578476	11.09731698689	11.313593280827	12.1433409733705	12.6806303495275	12.708978261244	12.2006686958547	11.5095501759813
SRSF9_Q13242_S204	SRSF9	Serine/arginine-rich splicing factor 9	13.3248168497077	12.7846423658736	12.7478212752072	12.9382181332939	12.9231918700217	13.3499451648115	13.2094258276774	12.98773999839	13.1433710571254	12.9865431833801
SRSF9_Q13242_S211	SRSF9	Serine/arginine-rich splicing factor 9	14.3874948721095	14.690546562889	14.6736792905622	14.4149140133792	14.4232737289177	14.9980405851485	14.9450859232459	15.1561443971655	14.9663614651909	14.7863260302091
SRSF9_Q13242_S189	SRSF9	Serine/arginine-rich splicing factor 9	14.1402127985321	13.6587043935047	14.2316067140648	14.0749488931592	14.0973597674241	14.2601358510763	14.1142407289394	13.9530219298051	14.3045214369037	14.0595428657396
SRSF6_Q13247_S81	SRSF6	Serine/arginine-rich splicing factor 6	13.653017064773	13.628346003396	13.4995504642276	13.7232899121467	13.5324369561371	13.9129325548491	13.7370027487719	13.7956514058193	13.7420702390119	13.7702948326589
TRIM28_Q13263_S19	TRIM28	Transcription intermediary factor 1-beta	12.6427207069381	12.5334409672293	12.4556514262785	12.7691390408212	12.8809406069862	12.7488990802417	12.8369946442825	12.7358640324271	12.7463992715168	12.578525111082
TRIM28_Q13263_S594	TRIM28	Transcription intermediary factor 1-beta	15.5537435091907	15.6891250141544	15.5999965049127	15.9300110059814	15.7739946624231	15.5537435091907	15.5636872454036	15.8064808405201	15.6909903728019	15.6171868710631
TRIM28_Q13263_S596	TRIM28	Transcription intermediary factor 1-beta	13.6223796286489	13.7412027445337	13.9765481324689	14.2939320779602	13.55029468905	13.5413642876155	14.1832522615761	14.3790440198081	13.9099116237101	13.8108627361116
G3BP1_Q13283_S232	G3BP1	Ras GTPase-activating protein-binding protein 1	16.2964784614268	16.1519520185507	16.2043007700105	16.5009026672158	16.301725413211	16.2301870245816	16.2043007700105	16.1844154428997	16.257430959015	16.5048518318942
G3BP1_Q13283_S149	G3BP1	Ras GTPase-activating protein-binding protein 1	16.8415455139225	16.7861474779678	17.0459985288583	17.1090350364343	17.1622935094203	17.1155541658352	17.0739733553711	17.0518538291229	17.098552932206	17.1754967374514
CLN3_Q13286_S12	CLN3	Battenin	15.7807950617545	15.4559401440778	15.6208924230719	15.5636872454036	15.6329437190327	15.699589826412	15.6208924230719	15.6198204763335	15.6891250141544	15.6509436325546
CLN3_Q13286_S14	CLN3	Battenin	13.0851375133733	13.2255600901307	13.2695076500361	13.3405302208766	13.2523224312205	13.1770724903508	13.1870245754672	13.2183930422136	13.1158331993041	12.9297059618632
GRB10_Q13322_S104	GRB10	Growth factor receptor-bound protein 10	14.2610460872628	13.9765481324689	14.2389562804538	14.0476763286807	14.0088827879162	13.8431276859579	13.7621187663894	13.997101934377	13.9109681370354	13.8195782056454
MTA1_Q13330_S449	MTA1	Metastasis-associated protein MTA1	13.8453851359366	13.6054721601223	13.7136972216284	13.7372848256537	13.8526095536477	13.8515947147534	13.6110650805343	13.4319457252072	13.864529890571	13.751694063768
PDCL_Q13371_S296	PDCL	Phosducin-like protein	14.4377823289597	13.9703922456387	14.3390955226197	14.6774984907292	14.425537577147	14.3983669471276	14.1350231510558	13.9303251104634	14.2999306084121	14.5506951747389
PLD1_Q13393_S629	PLD1	Phospholipase D1	13.4048057139931	13.5920390055551	13.5888459423761	13.3121867630718	13.2892424894049	13.296685493124	13.6090020348179	13.4730567415124	13.3283105625949	13.4919610196428
UBE2V1_Q13404_S146	UBE2V1	Ubiquitin-conjugating enzyme E2 variant 1	15.5101833648291	15.6620965013187	15.6020651043152	15.4960971264686	15.5399955173703	15.4605697010101	15.2613366154577	15.3481248320888	15.511502828055	15.4757928560979
DYNC1I2_Q13409_S101	DYNC1I2	Cytoplasmic dynein 1 intermediate chain 2	12.5249525304981	12.6769121054041	12.3998921874319	12.6451481180547	12.8490538746338	12.2719194356227	12.214267691249	12.2150397083679	12.4703208557809	12.3881073237558
SNTA1_Q13424_S201	SNTA1	Alpha-1-syntrophin	13.7089164197876	13.1569582346739	13.705604957102	13.5568528259457	13.3652925631297	13.4580591663378	13.3488441812294	13.3651622998313	13.4412321270861	13.2757683680363
SNTB2_Q13425_S95	SNTB2	Beta-2-syntrophin	15.0545092173994	15.033044490067	15.033044490067	14.9034895274908	14.9411246706664	14.9351345322568	14.8327149913088	15.0558271243382	15.0863152605807	14.9008728841456
SNTB2_Q13425_S110	SNTB2	Beta-2-syntrophin	15.7240011632717	15.5082503837725	15.5622928568165	15.3923255700296	15.5246054335591	15.8344828548582	15.7385355451305	15.7767842386836	15.784959456855	15.7015133223396
PPIG_Q13427_S397	PPIG	Peptidyl-prolyl cis-trans isomerase G	10.6611584937526	10.6747831708581	10.5090208209425	10.7869276075397	10.663700875859	11.2718672601746	10.9921717130379	10.9954258025936	11.4007610564693	11.0648758910179
PPIG_Q13427_S415	PPIG	Peptidyl-prolyl cis-trans isomerase G	13.8520822676058	12.8038531586697	13.3351930781821	13.6243943722147	13.3806266065335	13.9572353227987	13.4896633288489	13.2905990368695	14.0487670731243	13.7526411195984
TCOF1_Q13428_S381	TCOF1	Treacle protein	8.03165861290513	10.2419761152561	7.15926868745644	7.05113511696992	6.79415283635102	6.5371412276247	9.98474575073127	6.64179493003708	6.64179493003708	4.61284957655071
TCOF1_Q13428_S1350	TCOF1	Treacle protein	13.4861763192454	14.7869292788924	13.1177100502887	13.1303976029615	13.2552531137458	13.5479200981032	15.1078365381218	13.7624701455841	13.3339423874867	13.4533679029194
SF3B2_Q13435_S289	SF3B2	Splicing factor 3B subunit 2	12.2510532614763	11.6995789689548	11.7735961289351	12.0451312476491	12.0309139156196	12.0972892495394	11.9936694277466	12.0219263404693	11.8559963492436	12.3265747969106
GOLGA4_Q13439_S41	GOLGA4	Golgin subfamily A member 4	15.7532101470102	15.7367910411645	15.9108771198983	15.7881834297812	15.7892630341632	15.8514266464939	15.8954413105246	15.6660738403356	15.9774484024967	16.0553010718049
GOLGA4_Q13439_S98	GOLGA4	Golgin subfamily A member 4	13.7429866142495	13.0669986179417	13.6163189482355	13.6467654418172	13.1308720273898	12.8722250041773	13.1911531589402	12.797355772037	13.7277761686454	13.5448248426892
GOLGA4_Q13439_S71	GOLGA4	Golgin subfamily A member 4	11.8935788079796	12.383199624314	12.2227791665332	11.9508060601595	12.1129218574203	11.9091663606283	12.0723157242088	11.9688171188002	12.0714913632626	11.7949946591896
ADAM9_Q13443_S758	ADAM9	Disintegrin and metalloproteinase domain-containing protein 9	15.1788704523373	14.8967953186526	14.9154816442571	14.883890146685	14.8594468520718	15.0106179652221	15.043537806349	14.8693189547271	14.885351830989	14.784403527255
ADAM9_Q13443_S752	ADAM9	Disintegrin and metalloproteinase domain-containing protein 9	14.1679653187775	13.6866472567665	14.3354530477142	14.240913083974	13.973155265351	14.2034524375702	14.2281505155876	13.6683127945593	14.5637107396974	14.5435182921221
ADAM9_Q13443_S799	ADAM9	Disintegrin and metalloproteinase domain-containing protein 9	12.7288247606177	13.0036181649509	12.9497509243545	12.6893955956526	12.7652892673413	12.5560975679419	12.0938143693296	12.6073627935189	12.0556817879004	12.2910948185807
MYO9B_Q13459_S1992	MYO9B	Unconventional myosin-IXb	14.2387002703052	14.2074611959487	14.1058639440275	13.959109124929	14.1113885323064	14.1581933197325	14.1172301522594	14.376905854082	14.158829015776	14.1897034012782
MYO9B_Q13459_S1290	MYO9B	Unconventional myosin-IXb	12.9453314821996	13.9280949660265	12.8287566110599	12.7691390408212	12.7539268012344	12.8005313305077	13.6062402689249	13.2492525182617	12.8082526051276	12.6294502165053
ROCK1_Q13464_S1105	ROCK1	Rho-associated protein kinase 1	13.8049619811658	13.542690992647	13.6412034112634	13.7366918404664	13.6783092947915	13.8725913044819	13.7219166931497	13.5231060738112	13.7648633557648	13.6215823976749
NFATC2_Q13469_S856	NFATC2	Nuclear factor of activated T-cells, cytoplasmic 2	13.7985891664827	14.012256434152	13.8786324660742	13.9759905403052	14.0330519814992	13.9249660703304	14.0118068791476	14.0861215954251	14.0109515987386	13.9855152415972
SQSTM1_Q13501_S24	SQSTM1	Sequestosome-1	16.6909765219524	16.8001822344669	16.601070501546	16.7281274550331	16.7423709593575	16.4541487099522	16.4381929427415	16.3285858842954	16.4541487099522	16.4464160050771
SQSTM1_Q13501_S28	SQSTM1	Sequestosome-1	14.1327304013888	14.2260659473963	14.3018052337317	14.1374809825422	14.2680845084428	13.7390270662448	13.7839252512148	14.1350231510558	13.6173048643801	14.0064507868324
MTX1_Q13505_S87	MTX1	Metaxin-1	11.8711375316442	12.2468368828377	12.1528682214892	11.8114597563765	11.6797052960002	11.5394296662814	11.6011891810882	11.5014376385518	11.5173132396388	11.4580163941851
PRPF4B_Q13523_S277	PRPF4B	Serine/threonine-protein kinase PRP4 homolog	10.8956838352979	12.7288247606177	10.3873513660609	10.9207252840968	10.691784655046	10.9001991264788	12.9856734784045	10.5252918829747	11.2403444222954	10.923999428475
PRPF4B_Q13523_S368	PRPF4B	Serine/threonine-protein kinase PRP4 homolog	14.8242576399805	13.6942034166472	14.6333249202543	15.3639507754463	14.6933360985523	14.8725724680014	14.7400212625189	14.4598736949104	14.5642612142225	14.7634730521004
PRPF4B_Q13523_S292	PRPF4B	Serine/threonine-protein kinase PRP4 homolog	12.193874222022	11.5048529058124	11.6002173337183	12.4091782451308	12.0695388921386	12.0011306117933	11.8719750070834	11.8323896638568	11.9967098138458	12.1057486442871
PRPF4B_Q13523_S294	PRPF4B	Serine/threonine-protein kinase PRP4 homolog	12.193874222022	11.5048529058124	11.6002173337183	12.4091782451308	12.0695388921386	12.0011306117933	11.8719750070834	11.8323896638568	11.9967098138458	12.1057486442871
PRPF4B_Q13523_S569	PRPF4B	Serine/threonine-protein kinase PRP4 homolog	12.8294240866077	12.8916889017163	13.1655485636431	13.2275837768275	13.279008854189	13.1187471202907	13.0018718209588	13.0004756229451	13.231923877018	13.0356296372603
RIPK1_Q13546_S320	RIPK1	Receptor-interacting serine/threonine-protein kinase 1	12.9519595644123	12.6829139387365	12.9086628770162	12.7237318156832	12.8750251363998	12.7521693075659	12.5347912139962	12.5200431846936	12.581861855814	12.5129262493102
HDAC1_Q13547_S393	HDAC1	Histone deacetylase 1	15.1375274868365	15.7210049104769	15.2310133034464	15.3672877450638	15.5001085798992	15.0528078406719	15.5981957306786	15.3231533390946	15.2088607332235	15.2532922330152
CAMK2D_Q13557_S280	CAMK2D	Calcium/calmodulin-dependent protein kinase type II subunit delta;Calcium/calmodulin-dependent protein kinase type II subunit gamma;Calcium/calmodulin-dependent protein kinase type II subunit beta	11.20302383996	10.8795965585151	10.9736003608261	11.0208196276656	10.6720869902353	10.4963888445965	11.435791069073	10.8316653054594	10.5752797499254	10.6958554780458
PKD2_Q13563_S812	PKD2	Polycystin-2	15.3136470375123	15.039352701281	15.5217718025757	15.6047040867916	15.1983594973878	15.0368354963867	15.2065024387851	14.7649910109431	15.0797449366781	15.4286017459726
SNW1_Q13573_S224	SNW1	SNW domain-containing protein 1	15.9055256182194	15.5636872454036	15.3579490380512	15.3163583281275	15.3704032825017	15.3683347016251	15.3832613223485	15.2284778182128	15.3219949652672	15.6312876203694
SNW1_Q13573_S33	SNW1	SNW domain-containing protein 1	14.4952382237281	13.7438267915342	13.729163125667	14.0791327620323	13.9232819622829	13.7985891664827	13.6447411652485	13.5826278655075	13.9318813625835	13.7403888756038
STIM1_Q13586_S257	STIM1	Stromal interaction molecule 1	12.840650840778	12.9655840274596	12.8813121099047	13.0624441388577	12.830901067291	12.2889207902583	12.3736780549785	12.3245318936762	12.1447901466727	12.06300064722
STIM1_Q13586_S660	STIM1	Stromal interaction molecule 1	13.4443519066022	13.6064104479393	13.5920390055551	13.470749187152	13.5785684632207	13.7147542138998	13.8474878409005	13.9879971778371	13.7903027533947	13.731995562943
STIM1_Q13586_S519	STIM1	Stromal interaction molecule 1	16.7958672705897	17.1832483928401	16.7958672705897	16.9388566533836	16.7363339127337	16.5061239516622	17.3529620766008	16.5964438418627	16.550706978931	16.5942220858783
STIM1_Q13586_S521	STIM1	Stromal interaction molecule 1	16.0345428298215	15.8474482305512	15.9400992569768	15.9459384619537	15.8387613529041	15.6773385204693	15.7909621421997	15.5515535272371	15.7090353200756	15.7675695045516
STIM1_Q13586_S524	STIM1	Stromal interaction molecule 1	13.8172995102266	13.6724386377361	13.6122962810934	13.8295550057464	13.6813281132337	13.4937477381373	13.7899056743126	13.5831116323375	13.6687364136954	13.7734219521765
STIM1_Q13586_S512	STIM1	Stromal interaction molecule 1	11.9738946386611	12.287181553541	11.7535564352802	11.6664393530176	11.7297770475634	11.1503782694045	11.4170631192263	11.3904763153503	11.4740957657298	11.4861691145177
STIM1_Q13586_S618	STIM1	Stromal interaction molecule 1	17.1886813669112	16.4225450025541	17.1155541658352	17.0325479297184	17.0561882111319	17.3677712443903	17.1754967374514	17.2356526136936	17.4230132981953	17.4593562016366
TRA2A_Q13595_S236	TRA2A	Transformer-2 protein homolog alpha	14.2091765063937	13.1655485636431	13.572831559248	13.0657116164097	13.2887922249942	13.8338939483706	13.9062419126215	13.6481727500866	13.1257690411501	13.2275837768275
TRA2A_Q13595_S2	TRA2A	Transformer-2 protein homolog alpha	14.4305694725545	14.4273193337265	14.4975071221445	14.4388548408944	14.3824970535889	14.2351686794919	14.0422405943681	14.2687258281144	14.3901513991184	13.9674707083135
TRA2A_Q13595_S14	TRA2A	Transformer-2 protein homolog alpha	13.0667105300612	13.1960201425544	13.3004403054144	13.2718642268543	13.1790900331106	13.0165406482157	13.1498206492358	12.853827624371	13.0077059100554	12.9807253618597
KRR1_Q13601_S3	KRR1	KRR1 small subunit processome component homolog	11.6597626693063	11.5522538263083	11.6874959309245	12.0298057509607	11.8196409979498	11.8268377466818	11.8961152638315	11.8128451532802	11.8748740983325	11.7550642671176
PWP1_Q13610_S50	PWP1	Periodic tryptophan protein 1 homolog	17.0123798434697	17.2078466015996	17.1622935094203	17.1886813669112	17.1832483928401	17.47569946606	17.6662206275877	17.47569946606	17.7030277352236	17.5963016728454
MTMR1_Q13613_S655	MTMR1	Myotubularin-related protein 1	12.3671757313715	12.3508970732849	12.2328285621991	12.0664111955755	12.0135643069157	11.6900395222828	12.1539566458012	11.8699345842201	11.8914460298103	12.1103484391731
MTMR2_Q13614_S58	MTMR2	Myotubularin-related protein 2	14.0600979631263	14.0502123409711	14.2132582480591	14.2129204703597	14.2616522503176	13.7255226076699	13.7274831704076	13.7168112763676	14.0140680087687	14.1786115345837
MTMR3_Q13615_S613	MTMR3	Myotubularin-related protein 3	14.7511109578246	14.7770149637719	14.9200060460065	14.9326298994749	14.883890146685	14.6111771125988	14.6887688154928	14.8327149913088	14.849718465667	14.8973856482065
TP53BP2_Q13625_S481	TP53BP2	Apoptosis-stimulating of p53 protein 2	14.5967350187769	14.3810543167551	14.4999275287242	14.5852350304706	14.5393086767908	14.083976168256	13.8839266258848	13.9978820792959	14.0270530987499	14.0099774644309
DYRK1A_Q13627_S758	DYRK1A	Dual specificity tyrosine-phosphorylation-regulated kinase 1A	14.3441511535174	14.1567445879001	14.2557029779496	14.1436557015386	14.0536350482776	13.6452639591936	13.6674593019648	13.3244863560704	13.7089164197876	13.5439397407526
TPBG_Q13641_S415	TPBG	Trophoblast glycoprotein	12.9551597376198	13.1385967246007	13.2976199967389	12.9807253618597	13.2268428961785	12.9974992283337	12.8346634831909	13.1581442216054	13.1303976029615	12.7731425316319
TPBG_Q13641_S416	TPBG	Trophoblast glycoprotein	12.4064141565436	12.727165523861	12.6856293806083	12.7362849847318	12.6893955956526	11.7262141213285	11.9334078951176	11.3448298533328	12.1247336968794	12.1183712680821
TPBG_Q13641_S418	TPBG	Trophoblast glycoprotein	12.5486170597771	12.753584940687	12.8174162336193	12.6843952114285	12.4929339555931	12.5617614964408	12.4154542996483	12.4626983244887	12.570178474025	12.3694118384085
RIN1_Q13671_S337	RIN1	Ras and Rab interactor 1	15.3956524206256	14.8284429788287	15.0863152605807	15.1090054438624	15.0010669902921	14.749515925466	14.6736792905622	14.8425626583564	14.7642051914996	14.5861638180632
RIN1_Q13671_S258	RIN1	Ras and Rab interactor 1	13.0867859734359	13.0924796511791	13.2534429059174	12.7035300957031	12.8777355455014	12.8433300447087	12.6659764467516	13.0382904955551	12.8027393248184	12.6779684348326
NCOA4_Q13772_S237	NCOA4	Nuclear receptor coactivator 4	14.4975071221445	13.9946285631026	14.5764459654797	14.526043063865	14.3006230474829	12.9007103288998	12.9835048120565	12.7606097969124	12.9226333446915	12.8341821952079
SHROOM2_Q13796_S1036	SHROOM2	Protein Shroom2	12.1175781906524	11.8097792258871	12.240955719499	12.3594288560269	12.3119225057832	12.7189142078051	12.5511191949254	12.3768451453707	12.6507287675731	12.8638292531808
SHROOM2_Q13796_S779	SHROOM2	Protein Shroom2	11.2319047700804	11.0866772226901	11.2974064732569	11.2718672601746	10.9281352540269	11.2373550979838	11.4546283651687	11.2828589061516	11.2932902470486	11.3904763153503
SPTAN1_Q13813_S1217	SPTAN1	Spectrin alpha chain, non-erythrocytic 1	13.7268471736241	13.7116359773327	13.6942034166472	13.6579869146899	13.705604957102	14.022110594081	13.9605629911323	13.9605629911323	14.0604478187447	14.0249448558704
BMPR2_Q13873_S862	BMPR2	Bone morphogenetic protein receptor type-2	14.3196527193317	14.5717268332775	14.2625050087352	14.2147064863591	14.3646498345618	14.1660522038076	14.3832501069305	14.2180888920623	14.0343061193071	14.1939751782825
BMPR2_Q13873_S863	BMPR2	Bone morphogenetic protein receptor type-2	14.3196527193317	14.5717268332775	14.2625050087352	14.2147064863591	14.3646498345618	14.1660522038076	14.3832501069305	14.2180888920623	14.0343061193071	14.1939751782825
BMPR2_Q13873_S586	BMPR2	Bone morphogenetic protein receptor type-2	13.8950479853945	13.5288885995862	13.802484661222	14.0368769081482	13.7667156195974	13.9160985550613	14.1040801991334	13.557732593615	13.9258339911887	14.2221559457807
SNTB1_Q13884_S87	SNTB1	Beta-1-syntrophin	13.5167917766071	13.4273710419941	13.2887922249942	13.2413865766974	13.4580591663378	13.4989391872209	13.4672791038038	13.5813286278054	13.3076469807184	13.3862413226717
SNTB1_Q13884_S219	SNTB1	Beta-1-syntrophin	13.6593841938399	14.0620170420297	13.908092652961	13.8803414398259	13.7805719396042	13.8122100589753	13.8729049640242	14.0568915574582	13.8815962218669	13.9849646125136
RAPGEF1_Q13905_S335	RAPGEF1	Rap guanine nucleotide exchange factor 1	12.1528682214892	11.9311801619251	11.8128451532802	11.8005822821847	12.0270924201529	11.466409605167	11.1976258440573	11.3106645123679	11.5305080454629	11.3482569734739
CDK13_Q14004_S383	CDK13	Cyclin-dependent kinase 13	13.5335467711521	13.7870146152598	13.2850411791996	13.2547814383045	13.3971987029421	13.5740398904922	13.5626748244041	13.3681511621687	13.4134843079261	13.5618987434014
CIRBP_Q14011_S159	CIRBP	Cold-inducible RNA-binding protein	14.2113793636862	14.1378718124439	14.0697825795779	14.2055540425545	14.2834583368454	13.7805719396042	13.7601071006012	14.0377770586087	13.961155445793	13.9064734889364
HNRNPD_Q14103_S83	HNRNPD	Heterogeneous nuclear ribonucleoprotein D0	14.9951159852449	15.9815738035099	13.580082563652	13.2527635305491	13.9028113414677	14.5648730386419	16.5404492607747	15.4710009258486	14.4792049804269	13.922592488964
DSG2_Q14126_S1118	DSG2	Desmoglein-2	12.0688006056253	11.4254198709642	12.0270924201529	12.4220988592214	11.7486230916445	11.5844664306169	11.85015808718	11.5034001176648	11.3891367326005	12.1808699158324
DSG2_Q14126_S680	DSG2	Desmoglein-2	15.3897372919132	15.490968762446	15.6088749064239	15.2676844301268	15.1531167349914	14.854273342675	15.1156564939066	14.7679630323519	15.516677142491	15.3168928387197
SAFB2_Q15424_S443	SAFB2	Scaffold attachment factor B2;Scaffold attachment factor B1	14.7027782244056	14.0520186725762	14.5353636685976	14.7731661480513	14.6887688154928	14.7034975062752	14.7687147067748	14.5883081234288	14.7271013319665	14.9632558253618
EIF3A_Q14152_S882	EIF3A	Eukaryotic translation initiation factor 3 subunit A	15.8316208917201	15.5299855275923	15.6688565073187	15.4464826139705	15.4173623514345	15.4757928560979	15.5363882576142	15.5953008151071	15.386682911322	15.5690088002377
FAM53B_Q14153_S167	FAM53B	Protein FAM53B	14.4142001669918	14.2692322098684	14.252661207433	14.1786115345837	14.0808847022162	13.631124403391	13.6713594175696	13.7052584056433	13.6802289128038	13.8151635911033
EFR3A_Q14156_S694	EFR3A	Protein EFR3 homolog A	13.6033463912633	13.9140369022935	13.8254166655386	13.6528654390873	13.7170894253736	13.9923793922456	14.084576656207	14.0737641817823	13.9761873257262	14.0392742804248
SCRIB_Q14160_S1348	SCRIB	Protein scribble homolog	12.8063661902518	12.7463992715168	12.5665979654747	12.5200431846936	12.8469235128605	12.7184903069332	12.2926854978523	12.5767171922177	12.4933781105858	12.6279500394173
SCRIB_Q14160_S1353	SCRIB	Protein scribble homolog	16.1135368583248	16.0479520202751	16.0479520202751	16.0839508080512	16.0345428298215	15.528081019571	15.6543725651103	15.5932461617048	15.9410528671796	15.8326634065763
SCRIB_Q14160_S1276	SCRIB	Protein scribble homolog	15.4951392671431	15.987609363037	15.7675695045516	15.686303955558	15.5865882083895	15.7871863249055	15.9536720201061	15.8438015279665	16.0529168858435	15.9697938892859
SCRIB_Q14160_S1561	SCRIB	Protein scribble homolog	16.2736782071146	16.0378028002012	16.280752529802	16.371323201602	16.2156404062922	15.9122305913387	15.9079456737516	15.8923247749535	16.0193861557686	15.9236342960809
SCRIB_Q14160_S1566	SCRIB	Protein scribble homolog	14.7886328038699	14.7687147067748	15.1902755454055	14.9471811022185	14.9951159852449	14.7731661480513	14.7910996817366	14.7314131598994	14.8306816385159	14.8019015137815
SCRIB_Q14160_S1437	SCRIB	Protein scribble homolog	13.4593276192237	13.6915276290918	14.0186624601816	13.4888984280339	13.653017064773	13.978809885258	14.2872895498896	14.38976054326	13.6177869030361	13.8044783789209
SCRIB_Q14160_S853	SCRIB	Protein scribble homolog	13.1308720273898	13.2579722494984	13.127719193684	13.3045996757937	13.3614486187168	13.1705550250066	12.8983079620824	13.5938851744065	13.240661160173	13.1400385443765
SCRIB_Q14160_S1475	SCRIB	Protein scribble homolog	15.0368354963867	14.8238472572422	15.0458366395642	14.5808686425831	14.6075366210515	14.9719577201915	14.8871796239584	14.9734232948419	14.7525309515204	14.6724324921211
SCRIB_Q14160_S835	SCRIB	Protein scribble homolog	16.1718034785652	16.2082465274675	16.2754174678086	16.1974421174065	16.1698502630863	16.2233845322105	16.1698502630863	16.3810193596163	16.2468888049384	16.2719883055927
SCRIB_Q14160_S1220	SCRIB	Protein scribble homolog	13.6486321615911	14.1286820699013	14.0392742804248	13.724223621767	13.9199999061055	14.1250106860104	13.997101934377	13.917284191262	14.3322338217117	14.2322762245425
SCRIB_Q14160_S1448	SCRIB	Protein scribble homolog	15.6825698948484	15.6647829266843	15.7090353200756	15.4061441760262	15.3981284229779	15.3923255700296	15.3144388623263	15.2842600841409	15.2542854569756	15.2657402976011
DPYSL3_Q14195_S522	DPYSL3	Dihydropyrimidinase-related protein 3	12.4646229473508	12.3245318936762	12.3306220640949	12.0909340341455	12.1229283295565	12.3881073237558	12.1962113901397	11.8777304591871	12.2242399520829	12.1219484533708
DYNC1H1_Q14204_S4368	DYNC1H1	Cytoplasmic dynein 1 heavy chain 1	14.9997374594886	14.7919985896229	14.8401292067894	14.9154816442571	14.885351830989	14.6732256796468	14.6168579962445	14.4107006582927	14.6309154126315	14.6970294407742
TCEB3_Q14241_S311	TCEB3	Transcription elongation factor B polypeptide 3	11.6148410811234	10.0713715340002	11.3871448452035	11.8547417658779	11.7245530961318	10.9548895571858	11.4841483892748	11.2523320982924	11.720485174355	11.5951658904385
TCEB3_Q14241_S151	TCEB3	Transcription elongation factor B polypeptide 3	13.9852399270554	13.253761236831	13.5647108199883	13.7144574757512	13.4866353085558	13.5133186798478	13.6778145164518	13.5033075690177	13.5196577287476	13.5151678549726
CTTN_Q14247_S405	CTTN	Src substrate cortactin	13.1439685023308	13.7488576372634	13.0667105300612	13.2508977304176	13.0255837686076	12.991074320763	13.1451248201165	12.9066567038994	13.120008930756	13.2912488605098
CTTN_Q14247_S113	CTTN	Src substrate cortactin	14.2575318356092	13.8506189962848	13.7821631510332	14.3975165170925	14.0454711616483	12.5293485861478	12.5593852645015	12.600349997722	12.840650840778	13.078259727484
FLNC_Q14315_S2233	FLNC	Filamin-C	13.8939311383635	13.6783092947915	13.7069449420329	13.6980490498459	13.6713594175696	13.1158331993041	12.7618896712666	13.0305987450503	13.1629465780762	12.9933731896479
SLBP_Q14493_S20	SLBP	Histone RNA hairpin-binding protein	15.538955174588	15.3099431252816	15.3049626728869	15.5595241799728	15.3391744023037	15.3261282468266	15.3152051635133	15.141038481834	15.1674502642793	15.3888724436198
RBM39_Q14498_S136	RBM39	RNA-binding protein 39	15.9489228297978	16.2964784614268	15.5919066868962	15.2302861436915	15.7240011632717	15.8373287001716	16.1892805408477	16.2256975159178	16.0873028745976	15.3897372919132
ITPR3_Q14573_S2609	ITPR3	Inositol 1,4,5-trisphosphate receptor type 3	13.3597275640712	13.2043738781515	13.2043738781515	13.1987079004424	13.358158896418	13.1678628856378	13.2739550094494	13.4764394095345	13.2421669034315	13.258524770001
ITPR3_Q14573_S2670	ITPR3	Inositol 1,4,5-trisphosphate receptor type 3	11.3351455510735	12.0503484186579	11.8074121843317	11.2165020216243	11.2718672601746	11.5754835482223	11.1897866889856	11.6719772744561	11.3024036697512	11.3072288129107
ITPR3_Q14573_S916	ITPR3	Inositol 1,4,5-trisphosphate receptor type 3	14.8990450112507	14.7585326312085	14.8029186057889	14.5960480200306	14.6964879728628	14.7696261424698	14.7128014837309	14.8818696559552	14.692186454262	14.8143690663106
ITPR3_Q14573_S1834	ITPR3	Inositol 1,4,5-trisphosphate receptor type 3	11.0412461509044	11.3776161178721	10.8917907410587	10.691784655046	10.4733531234158	10.7817380144011	10.343648605008	10.8036256873404	10.6359098948051	10.0820537768977
NBR1_Q14596_S656	NBR1	Next to BRCA1 gene 1 protein	14.2934845599969	14.3109545572259	14.2837665943544	13.957816473022	14.0010267958454	14.0509639524286	13.9735862125606	14.0099774644309	14.0418206924516	13.8759612616218
ITPR1_Q14643_S1598	ITPR1	Inositol 1,4,5-trisphosphate receptor type 1	12.792844289541	12.2256140896891	12.656623296667	12.6532671920111	12.619363146946	12.7265580693472	12.5048879110126	12.3424293925725	12.4452712100673	12.5676586054088
TRIP12_Q14669_S991	TRIP12	E3 ubiquitin-protein ligase TRIP12	14.5579659688315	14.7648760437298	14.3664817578154	14.4765402121202	14.5247333745868	14.6799669756048	14.6468020930697	14.6989283388797	14.7770149637719	14.7919985896229
TRIP12_Q14669_S1577	TRIP12	E3 ubiquitin-protein ligase TRIP12	13.1020040019762	13.3488441812294	13.1308720273898	13.4119286019852	13.1857996377177	13.0554570694374	13.0912319974832	12.9895682754707	13.3333425739353	13.2667854040014
TRIP12_Q14669_S312	TRIP12	E3 ubiquitin-protein ligase TRIP12	13.3213083554513	13.1576973364904	13.1370304248531	13.2667854040014	13.1405258568257	13.4787103591841	13.0139890887934	13.6606949001974	13.3490185692288	13.4229621098214
TRIP12_Q14669_S77	TRIP12	E3 ubiquitin-protein ligase TRIP12	15.2310133034464	14.5587362401977	14.8488281659244	14.8936291034836	15.0580928459919	15.1979694462339	14.9837901546683	15.0245956313018	15.2407483541403	15.0269095627156
MDC1_Q14676_S329	MDC1	Mediator of DNA damage checkpoint protein 1	10.6802263604192	10.7760566642152	11.0456415043391	10.1547131813006	10.8395558105849	11.1372718185576	10.5752797499254	10.9623661072472	10.8557228173223	11.0497253800446
MDC1_Q14676_S780	MDC1	Mediator of DNA damage checkpoint protein 1	13.4061691650803	13.2641994803351	13.3981075556468	13.5849694399251	13.4552005873395	13.9205273425772	13.6915276290918	14.0265623476603	13.989111599097	13.7412027445337
MDC1_Q14676_S299	MDC1	Mediator of DNA damage checkpoint protein 1	14.381592679716	13.8950479853945	14.3339422913588	14.1975587050735	14.3395256632441	14.3818772161487	14.2488124658816	14.3874948721095	14.4178923023481	14.3652728995353
KANK1_Q14678_S325	KANK1	KN motif and ankyrin repeat domain-containing protein 1	12.9297059618632	13.127719193684	12.9974992283337	13.0412795666887	12.9900633631104	13.0580665342712	13.0188027901721	13.2036592995771	13.0290195019315	12.9972486715643
KANK1_Q14678_S330	KANK1	KN motif and ankyrin repeat domain-containing protein 1	16.0003807547495	15.9359581609887	15.8923247749535	16.0378028002012	15.920743071986	15.6118539887929	15.3798914054421	15.6791090577713	15.6660738403356	15.5617504887033
SMC1A_Q14683_S956	SMC1A	Structural maintenance of chromosomes protein 1A	11.5588386430105	11.4861691145177	11.8961152638315	11.7810188425795	11.3871448452035	12.1116611282697	12.1066775545733	12.1879226288539	12.216783550394	12.3662668306621
SMC1A_Q14683_S957	SMC1A	Structural maintenance of chromosomes protein 1A	13.9140369022935	14.6424214991813	14.2564185413956	14.0963434163521	14.075527735485	14.0340270634365	14.8919253330954	14.5020675239333	14.1010357480192	14.2367685216891
RRP1B_Q14684_S245	RRP1B	Ribosomal RNA processing protein 1 homolog B	14.6760892305891	14.4684908921753	14.3835583197428	14.7266551234341	14.7271013319665	14.6361922145721	14.700860047109	14.6547742755047	14.5739387677879	14.5746800327827
BMS1_Q14692_S552	BMS1	Ribosome biogenesis protein BMS1 homolog	11.9311801619251	12.1593962842182	11.9180253038988	12.0688006056253	11.9582832649159	12.2355978965026	12.0879051051173	12.104819734001	12.1326858722712	11.9152823318381
LPIN1_Q14693_S889	LPIN1	Phosphatidate phosphatase LPIN1	13.2566283400615	13.2921744970048	13.0535730064902	13.0382904955551	13.0235832215453	12.64410979118	12.4940127875956	12.9216217173379	12.8744927070499	12.7545226767528
LPIN1_Q14693_S449	LPIN1	Phosphatidate phosphatase LPIN1	13.6362662637716	13.4472286742798	13.4617286412474	13.6422666286308	13.6563069705771	13.656531938262	13.362642238966	13.3275554353991	13.6250884334088	13.5537758112553
USP10_Q14694_S576	USP10	Ubiquitin carboxyl-terminal hydrolase 10	15.4072953049267	15.335844467032	15.0464426124748	15.444417168258	15.0980752872655	15.1385307017772	15.3579490380512	15.0443098815497	15.0287838374964	15.82871094761
USP10_Q14694_S211	USP10	Ubiquitin carboxyl-terminal hydrolase 10	14.3824970535889	14.43845149124	14.5258088070934	14.5211250787504	14.560256044537	14.4305694725545	14.3409160579984	14.3188835027096	14.2930565352108	14.271656496056
RFTN1_Q14699_S450	RFTN1	Raftlin	12.1689065487084	12.2831433993696	12.3119225057832	12.1229283295565	12.0597534536321	11.4989435379891	11.5476150403535	11.2492936327565	12.2493119558907	12.1539566458012
MVP_Q14764_S873	MVP	Major vault protein	15.1012786782746	14.980104951981	15.142036852921	14.6623503716802	14.7302973342941	14.733511237358	14.7585326312085	14.8143690663106	14.6464509544451	14.7582338834908
GOLGB1_Q14789_S38	GOLGB1	Golgin subfamily B member 1	15.2990567638362	15.2585697327796	15.4143598632415	15.2461824734048	15.2851836183175	15.250110698617	15.3956524206256	15.2076721540675	15.329643836285	15.3618724744472
NAA30_Q147X3_S199	NAA30	N-alpha-acetyltransferase 30	13.8113785937954	13.7253624688844	13.8338939483706	13.7127222112032	13.7034933943694	13.4685485744373	13.5312276293882	13.7306502506759	13.6535845207181	13.6683127945593
MEF2D_Q14814_S444	MEF2D	Myocyte-specific enhancer factor 2D	14.2161975828411	13.5828697489225	13.8690797603715	13.9721384244851	14.0663979006376	14.4364286596835	14.1647794200377	14.1198780481337	14.3506156791942	14.1643374672408
MEF2D_Q14814_S472	MEF2D	Myocyte-specific enhancer factor 2D	14.6867539036523	14.8553283199079	14.8242576399805	14.774425244953	14.8564731762401	14.795296502411	14.6806851455529	14.5800962735531	14.6431703977191	14.6608772189286
LASP1_Q14847_S134	LASP1	LIM and SH3 domain protein 1	14.0652740784831	13.4453658200158	13.7263835866044	13.9710855504913	13.8113785937954	13.6250884334088	13.7886594267277	13.2457392774805	13.675145528569	13.7188536631455
LASP1_Q14847_S146	LASP1	LIM and SH3 domain protein 1	18.4403277203662	17.7128754354663	18.0353252405554	18.2664116988862	18.1756248316408	17.6662206275877	16.9563330204599	17.9736426358206	17.5238730232982	17.4028892364595
NFIX_Q14938_S280	NFIX	Nuclear factor 1 X-type	13.6238301849038	13.5785684632207	13.5757731433273	13.5385518768078	13.7096233384937	13.8325101825285	13.4406186342506	13.6724386377361	13.6215823976749	13.5380249101965
NFIX_Q14938_S288	NFIX	Nuclear factor 1 X-type	13.4236533514162	13.5537758112553	13.9093646206743	13.4976311554925	13.6998020688958	13.6054721601223	13.6839999064474	13.6823216269262	13.3363943194832	13.5431928707482
NOLC1_Q14978_S623	NOLC1	Nucleolar and coiled-body phosphoprotein 1	12.9148823803197	12.2682074458686	12.2952371713518	12.6746374996562	12.3912731436713	12.6726163734462	12.7590514366051	12.8634650849029	12.7814181788467	12.6252649449992
NUMA1_Q14980_S1757	NUMA1	Nuclear mitotic apparatus protein 1	16.1974421174065	16.0956513922924	16.1892805408477	16.2130829270335	16.2278705098738	16.4971830265274	16.3095676634196	16.4489515670474	16.4582660752775	16.4541487099522
CUL7_Q14999_S339	CUL7	Cullin-7	11.4380417836994	11.9545626435316	11.3380310455586	11.8196409979498	11.9715383783463	11.9723687499528	11.6240036980495	12.0688006056253	11.7230324177783	11.7607387562074
GAPVD1_Q14C86_S900	GAPVD1	GTPase-activating protein and VPS9 domain-containing protein 1	12.3648990325803	12.2719194356227	12.0236860967131	11.9582832649159	12.2076438878575	12.1539566458012	12.1284993935738	12.0320986465152	12.0590481666374	11.6941863253259
GAPVD1_Q14C86_S902	GAPVD1	GTPase-activating protein and VPS9 domain-containing protein 1	15.0362751926482	14.9388484187483	14.9191617536641	14.8679579841941	14.9289675580149	14.5041391286705	14.4126023504373	14.5941024245945	14.7128014837309	14.7513274823031
C16orf72_Q14CZ0_S212	C16orf72	UPF0472 protein C16orf72	9.86943280260596	8.48877308856456	8.4232777873737	10.5928897208238	8.71833596460464	6.99881437873021	8.36741202104693	8.23656093899709	6.89333345447087	9.77014918527173
NCAPH_Q15003_S87	NCAPH	Condensin complex subunit 2	13.8344051060891	13.5617019633392	13.6370411111702	13.6856538926085	13.715399366242	14.3257443309149	14.3461013944038	14.2854112204872	14.2726989339359	14.3468795682175
MORF4L2_Q15014_S71	MORF4L2	Mortality factor 4-like protein 2	13.6601051705719	13.2149428887923	13.6243943722147	13.4824300305659	13.2566283400615	13.1193405800079	13.1589258650505	12.7171093546818	13.5265140985171	13.3204694586065
SEPT2_Q15019_S218	SEPT2	Septin-2	15.2076721540675	15.7835695039822	15.0126284590519	14.917619114465	15.1706375092215	14.9879518666178	15.877566880227	14.9960483815132	14.9734232948419	15.1824085510164
NCAPD2_Q15021_S1330	NCAPD2	Condensin complex subunit 1	13.6208906768601	13.8610462704079	13.521578622098	13.5681487167454	13.5562719994556	13.3445519149461	13.6324959422599	13.6340304472569	13.954412359222	13.7228138030055
NCAPD2_Q15021_S1333	NCAPD2	Condensin complex subunit 1	15.2873271931719	15.2058446035946	15.2097393168506	15.1428112357783	15.0372005516541	15.2407483541403	14.9433126375934	15.0699453034529	15.0528078406719	15.1674502642793
SUZ12_Q15022_S546	SUZ12	Polycomb protein SUZ12	16.9081012579457	16.9081012579457	16.8939411066304	16.7770456112842	16.9388566533836	17.0091982515595	16.9925518955532	17.0325479297184	17.0398953532251	16.9640763254262
R3HDM1_Q15032_S381	R3HDM1	R3H domain-containing protein 1	14.1750177558324	14.4664605793772	14.1814984910125	14.3198173171888	14.1975587050735	13.7734219521765	13.5421029217093	13.7981082614599	13.9241143526083	13.7989599086724
R3HDM1_Q15032_S362	R3HDM1	R3H domain-containing protein 1	14.6239648511829	14.733511237358	14.544869106457	14.4644688163482	14.7711123107741	14.425537577147	14.1986584819332	14.2359703755528	14.2680845084428	14.3339422913588
EIF4H_Q15056_S14	EIF4H	Eukaryotic translation initiation factor 4H	16.2183515529334	16.3140210645534	16.0494249955462	16.4004842060852	16.4562996592452	15.7367910411645	15.6825698948484	15.5919066868962	15.9881684208075	15.9947949923329
EIF4H_Q15056_S21	EIF4H	Eukaryotic translation initiation factor 4H	15.8160978331428	15.1987495485416	15.2647023294982	15.3730395894253	15.5748116772147	14.4260143588707	14.4643019532856	14.1069038382404	14.9776057178991	14.8425626583564
KIF14_Q15058_S1292	KIF14	Kinesin-like protein KIF14	12.9672700484601	13.0058862850936	13.0679574460589	13.2014722232221	12.9686891732015	13.1596545821096	13.3929688545525	13.2358988882051	12.991074320763	13.3237910192469
PLEC_Q15149_S4382	PLEC	Plectin	15.3875566028357	15.3664832053104	15.7538904495623	15.6234694574755	15.7303642828324	15.2217212104638	15.1108943273254	15.1930636895869	15.231832602556	15.3337288913446
PLEC_Q15149_S647	PLEC	Plectin	13.1460803797303	13.5354879990724	13.2260341183005	13.1119088802902	13.3632021902589	13.4161887506963	13.4113380655055	13.3944503868488	13.4364331113675	13.4512350321511
PLEC_Q15149_S720	PLEC	Plectin	15.0548889746598	14.8172925663232	15.1587140800767	14.8973856482065	14.9069336233091	14.9554002983895	15.1508894082582	15.0580928459919	15.0620594167402	15.0337262249391
PLEC_Q15149_S4613	PLEC	Plectin	15.9359581609887	16.3042045410963	16.409335852023	16.0291960419581	16.0434660224438	16.6909765219524	16.6215191626969	16.6909765219524	16.5827276379997	16.4434725132795
PLEC_Q15149_S4618	PLEC	Plectin	15.7278044961013	15.866865693127	15.9324841268872	15.8577729573979	15.9002008414077	15.9624035399626	15.8064808405201	16.0378028002012	15.6609469764295	15.7186951386593
PLEC_Q15149_S4622	PLEC	Plectin	14.674307548251	14.7255813335917	14.7630197456077	14.6161326421862	14.5803876172356	14.8257010614039	14.6547742755047	14.7525309515204	14.7474305543614	14.6699496498995
PLEC_Q15149_S4626	PLEC	Plectin	17.5593355530227	17.6353252721861	17.6510966078216	17.6353252721861	17.5365907539449	17.5963016728454	17.5109180461712	17.4028892364595	17.6510966078216	17.6284012354589
PLEC_Q15149_S4642	PLEC	Plectin	15.5581104943195	15.7871863249055	15.84611902013	15.84611902013	16.0291960419581	15.9969853150165	15.8514266464939	16.0779436871931	15.9721483463629	15.9503007434033
PLEC_Q15149_S4670	PLEC	Plectin	16.2915971141943	16.2431648467078	16.3722229463508	16.3746591542776	16.3392769260964	16.1442878427997	16.0956513922924	16.2103045589352	16.1906030499277	16.257430959015
PLEC_Q15149_S4672	PLEC	Plectin	13.2201346631787	13.3990115241821	13.279008854189	13.1534969638281	13.1158331993041	12.8287566110599	12.8430312939398	13.0356296372603	13.1729816264621	12.958774140723
PLEC_Q15149_S4675	PLEC	Plectin	12.8682095218084	12.9026711273838	12.4890877224651	12.6083794100056	12.792844289541	12.7478212752072	12.732686121045	12.7035300957031	12.7596154093314	12.6797109897696
PLEC_Q15149_S1732	PLEC	Plectin	16.4323370875288	16.612668660217	16.5827276379997	16.3830465164954	16.420312152798	15.7881834297812	15.8792293982808	15.8344828548582	16.105839655646	15.8872643328477
PLEC_Q15149_S4386	PLEC	Plectin	17.0235430235761	16.9925518955532	17.2639286227665	17.0561882111319	17.0739733553711	16.9128574910362	16.4981328023392	16.6107956676381	16.9081012579457	16.8342782249219
PLEC_Q15149_S4396	PLEC	Plectin	15.0893703037904	15.5605567317892	15.4258843797522	15.1950418785903	15.2861923719944	16.0305178065798	16.1024104962705	16.0448298346863	15.8438015279665	16.0363498759312
PLEC_Q15149_S4400	PLEC	Plectin	13.9978820792959	14.1750177558324	14.2768114312565	14.4795775553636	14.759603194727	14.6858188142585	14.6944053791502	14.8345977156921	15.2585697327796	15.4599754424543
PCM1_Q15154_S110	PCM1	Pericentriolar material 1 protein	14.2557029779496	14.376905854082	14.6075366210515	14.2457985927081	14.4195614569162	14.9132538297773	14.7536930287178	14.8725724680014	14.7869292788924	14.7357951991218
PCM1_Q15154_S872	PCM1	Pericentriolar material 1 protein	12.6177059171107	12.7611823004073	12.7193240904297	12.9216217173379	12.5373410805886	12.737338991369	12.9655840274596	12.5608288001285	12.4412092011062	12.619363146946
PCM1_Q15154_S65	PCM1	Pericentriolar material 1 protein	15.3859831801101	15.4028626847088	15.6098627779407	15.4671669386832	15.5056152321539	15.4286017459726	15.1995283727019	15.421468352837	15.3334093114962	15.3875566028357
PCM1_Q15154_S69	PCM1	Pericentriolar material 1 protein	12.8585045648206	13.054496642019	13.047044239429	12.9996682597619	13.1187471202907	13.0830546830913	13.2348480451354	13.2229562530861	13.1705550250066	13.2994634882738
PPP2R5A_Q15172_S42	PPP2R5A	Serine/threonine-protein phosphatase 2A 56 kDa regulatory subunit alpha isoform	13.0657116164097	12.7814181788467	12.9253171601504	12.897179201131	12.7463992715168	12.8988685408906	12.5952247724224	12.6619471419994	12.9435978075442	12.9611856034716
PTPRK_Q15262_S856	PTPRK	Receptor-type tyrosine-protein phosphatase kappa	13.9403858482225	14.1280232086345	14.0476763286807	13.8270291348337	13.7923970206238	13.4001968322339	13.5620955234637	13.8417304188719	13.4061691650803	13.5517788877935
RNPS1_Q15287_S251	RNPS1	RNA-binding protein with serine-rich domain 1	14.2466632220666	13.5555513419266	13.6181797466633	13.911176880191	13.9658653130358	14.3107181463029	14.1472727989775	14.2532820959801	14.2557029779496	14.1374809825422
RALBP1_Q15311_S11	RALBP1	RalA-binding protein 1	13.0155525406408	12.6494057062142	12.5807229102067	13.0696306722946	12.8983079620824	12.9672700484601	12.8896870229281	12.9884659603604	12.9303571073717	13.0400885144062
PCBP1_Q15365_S171	PCBP1	Poly(rC)-binding protein 1	12.4483312533446	12.5728869180039	12.4231943593264	12.7463992715168	12.7702964962062	12.5807229102067	12.578525111082	12.3629234664363	12.4498927155338	12.5436730887166
PCBP1_Q15365_S173	PCBP1	Poly(rC)-binding protein 1	15.6020651043152	15.6234694574755	15.9912586178619	15.8268109942418	15.7291966095348	15.3030869592998	15.073470367395	15.211429562022	15.3062916591865	15.04718675903
PCBP1_Q15365_S189	PCBP1	Poly(rC)-binding protein 1	15.0349216306838	15.2217212104638	15.0558271243382	15.0893703037904	15.1803188914375	15.2196911069773	15.0047381289122	15.073470367395	15.1289719247787	15.1402597788273
PCBP1_Q15365_S190	PCBP1	Poly(rC)-binding protein 1	15.3103248921057	15.4347453092144	15.3859831801101	15.3956524206256	15.4159521676515	15.5636872454036	15.3564098961731	15.7210049104769	15.5678695195387	15.4506225995759
TOMM20_Q15388_S135	TOMM20	Mitochondrial import receptor subunit TOM20 homolog	13.5602876250478	13.783701308218	13.5175105608648	13.4008183582023	13.4415027245732	13.3636873859659	13.4609660269583	13.352559106612	13.1581442216054	13.2660720431116
SAFB_Q15424_S24	SAFB	Scaffold attachment factor B1	11.4274029170841	11.7464515334786	11.9765839496773	11.8836828453717	11.8674835571778	12.3245318936762	12.0463022584244	12.2185205356754	12.3096444241146	12.1637116924511
PPP1R7_Q15435_S12	PPP1R7	Protein phosphatase 1 regulatory subunit 7	12.9745146756338	12.7061433296434	12.5037919674742	12.9497509243545	12.670003191765	12.5639196285793	12.2470588417897	12.4285058419558	12.4367911150832	12.4662256137063
SHB_Q15464_S310	SHB	SH2 domain-containing adapter protein B	12.5529299717945	12.5427996295173	12.1911404952751	12.5312271766123	12.581861855814	12.2799873992185	12.6279500394173	12.9226333446915	12.3182002933611	12.3623756961479
SHB_Q15464_S166	SHB	SH2 domain-containing adapter protein B	11.8642713406823	12.467894822807	11.9117359059681	12.2451067954481	11.9130034440891	11.6461232294289	12.1291320366899	11.4694426196935	11.7157561721393	11.9508060601595
TRIP10_Q15642_S296	TRIP10	Cdc42-interacting protein 4	12.4608071542455	12.5529299717945	12.0529119921761	12.4467739787119	12.3965006829092	12.3648990325803	11.9800948850087	12.3965006829092	12.1421905863031	12.2328285621991
TRIP10_Q15642_S299	TRIP10	Cdc42-interacting protein 4	14.3045214369037	14.0434978318726	14.0889737775205	14.1030054576033	14.2214276309179	14.012256434152	14.0164669232678	13.9985770109233	14.0953692669898	13.9761873257262
TRIP10_Q15642_S482	TRIP10	Cdc42-interacting protein 4	16.1698502630863	15.7154790032787	15.9763534892505	15.866865693127	16.1030671821436	15.5791673276784	15.3277095779151	15.503647439897	15.5999965049127	15.3117565654459
HMGN3_Q15651_S93	HMGN3	High mobility group nucleosome-binding domain-containing protein 3	12.3071700495054	11.644880182582	11.736530895801	12.0155529148976	11.5951658904385	12.1553524507383	11.4781802943805	11.8961152638315	11.9765839496773	11.9334078951176
PTPN14_Q15678_S314	PTPN14	Tyrosine-protein phosphatase non-receptor type 14	16.5353990349573	16.4740903738795	16.3596018084689	16.301725413211	16.3604693898911	16.4853673829509	16.353990247397	16.3392769260964	16.4434725132795	16.4381929427415
PTPN14_Q15678_S512	PTPN14	Tyrosine-protein phosphatase non-receptor type 14	12.8419657913873	12.5793997937596	12.6332246172597	12.5448843785948	12.5798728665487	12.6685238620077	12.8014113764425	12.8823335630923	12.7999030343208	12.7874945982208
PTPN14_Q15678_S578	PTPN14	Tyrosine-protein phosphatase non-receptor type 14	12.7223238762142	12.7184903069332	12.6672770057489	12.5708587234539	12.593004694354	12.6225571674136	12.6984826690684	12.6746374996562	12.8515305526452	12.7980994767571
PTPN14_Q15678_S594	PTPN14	Tyrosine-protein phosphatase non-receptor type 14	15.2253001018918	15.1474566826717	15.3186844599639	15.2723934447326	15.250110698617	15.0303011863831	14.9686637955467	15.0021003809291	15.0178469667395	15.1447747897594
ZRSR2_Q15696_S349	ZRSR2	U2 small nuclear ribonucleoprotein auxiliary factor 35 kDa subunit-related protein 2	14.1350231510558	14.1207007164768	14.1327304013888	14.0969793538338	14.2088466093491	14.2568990025269	14.0801354227309	14.0690170499988	13.9090573303677	14.10021516486
GPR68_Q15743_S353	GPR68	Ovarian cancer G-protein coupled receptor 1	13.6346751729925	14.0737641817823	14.1488559762432	13.5912201631583	13.8397406185863	13.8079857902925	13.729163125667	14.0007501887318	13.7043938369525	13.793342435937
MYLK_Q15746_S305	MYLK	Myosin light chain kinase, smooth muscle;Myosin light chain kinase, smooth muscle, deglutamylated form	13.4273710419941	13.4406186342506	13.3472448665611	13.3663821809297	13.4775874487851	13.470749187152	13.2630718145467	13.5175105608648	13.5090869864458	13.5014420335556
MLF2_Q15773_S238	MLF2	Myeloid leukemia factor 2	15.2097393168506	15.2698678088304	15.336929903076	15.1692183355602	15.1917336994075	15.3270028998132	15.084623266472	15.231832602556	15.2207712030537	15.2022075011783
CCDC85B_Q15834_S199	CCDC85B	Coiled-coil domain-containing protein 85B	12.3182002933611	12.5076163286394	12.6024287556033	12.4025938669948	12.5991166361087	12.8699897108288	12.8460833995619	12.9817705434053	12.5529299717945	12.7505295244357
VAMP3_Q15836_S11	VAMP3	Vesicle-associated membrane protein 3	12.2132504106752	12.8032348759926	12.0418031922108	12.2882489004779	12.3623756961479	12.3050683050831	12.7258169918038	12.2620924163187	12.4784831983151	12.248133904654
ZYX_Q15942_S308	ZYX	Zyxin	15.5355851009226	15.624430175549	15.7921233524222	15.5678695195387	15.7566741693322	15.7319130617166	15.6922336199415	15.7240011632717	15.7807950617545	15.6688565073187
HSPB2_Q16082_S65	HSPB2	Heat shock protein beta-2	13.2846105836979	12.4257491597646	13.3515647232357	13.0149696465416	12.7478212752072	13.3230629001588	13.1920292306889	13.1864295838991	13.1092920518112	13.2352277491933
SEPT7_Q16181_S423	SEPT7	Septin-7	14.1137313465024	13.9530219298051	14.2074611959487	13.9674707083135	13.9645052874719	13.7895378440525	13.836867146488	13.5888459423761	14.1832522615761	14.1409801175909
ADRM1_Q16186_S211	ADRM1	Proteasomal ubiquitin receptor ADRM1	11.5363378558132	11.1834868312186	11.4989435379891	11.5326660106065	11.2680866277669	11.6639476407253	11.1591813175624	11.2680866277669	11.4720762911758	11.1475226503264
CCDC6_Q16204_S244	CCDC6	Coiled-coil domain-containing protein 6	11.5754835482223	11.5694861274246	11.5567410903988	11.3590556943457	11.7735961289351	11.495973062322	11.5409875926261	11.9386218095194	11.6508644186744	11.5901935391356
PKN1_Q16512_S205	PKN1	Serine/threonine-protein kinase N1	13.3540374918764	13.2399459112032	13.5265140985171	13.4425089690026	13.4911720210872	13.1316302825385	13.0939198741569	13.2314251511577	13.2718642268543	13.2190440897685
PKN1_Q16512_S916	PKN1	Serine/threonine-protein kinase N1	15.2302861436915	15.3378842426858	15.3664832053104	15.3626661640007	15.2186075072778	15.3672877450638	15.2139978633267	15.1640412627855	15.5668683909388	15.4805530672037
PKN2_Q16513_S360	PKN2	Serine/threonine-protein kinase N2	12.1103484391731	12.5401510340852	12.4515343813756	12.3736780549785	12.4861154371149	12.7912776964952	12.216783550394	12.7671606971715	12.7298699396715	12.5496894035592
PKN2_Q16513_S603	PKN2	Serine/threonine-protein kinase N2	11.6377079830939	11.9957242404763	12.1145647682409	12.467894822807	12.4467739787119	12.2535036629297	12.2889207902583	12.3756594983281	12.4672305160508	12.3141829326279
PPP2R5E_Q16537_S33	PPP2R5E	Serine/threonine-protein phosphatase 2A 56 kDa regulatory subunit epsilon isoform	13.0356296372603	12.8231940770804	13.3024649233791	13.2943495414597	13.2244711125242	13.6572359563784	13.156015128795	13.3544330374925	13.3439250642709	13.4134843079261
MAPK14_Q16539_S2	MAPK14	Mitogen-activated protein kinase 14	13.0508184519438	13.3452520735438	12.9261956571751	12.7400590013322	13.0077059100554	13.4048057139931	13.5354879990724	13.8597040771225	13.632052173512	12.8705641567255
DPYSL2_Q16555_S540	DPYSL2	Dihydropyrimidinase-related protein 2	15.1995283727019	15.0260825860191	15.2980833475428	15.2714558666162	15.3489521298234	14.8786199043027	14.7817034740047	14.8388733920794	14.8575235207403	14.9580284074082
STX1A_Q16623_S14	STX1A	Syntaxin-1A	15.4710009258486	15.4605697010101	15.2234669761336	14.700860047109	15.3672877450638	15.6377648972667	15.3409955497673	15.3897372919132	15.6198204763335	14.8410031464314
OCLN_Q16625_S310	OCLN	Occludin	14.7992959841912	14.8834947495394	14.8861884354949	14.7119357492292	14.6865408049042	15.0954851286256	15.1117967946881	15.0874966246032	15.1687786309767	15.0005999201273
SRSF7_Q16629_S192	SRSF7	Serine/arginine-rich splicing factor 7	14.5397920782149	14.4831996419417	14.5057726631178	14.390600004944	14.4684908921753	14.6084453003321	14.5557568589964	14.6656198630494	14.6260708014971	14.6647472506013
DBN1_Q16643_S381	DBN1	Drebrin	15.1043244818604	15.1861375554037	15.0920461753344	15.0464426124748	15.073470367395	14.8520495687194	14.9146167797319	15.1007265088304	14.8714594822651	14.827574019201
DBN1_Q16643_S142	DBN1	Drebrin	10.4963888445965	10.4733531234158	8.75729701746445	9.73548049807857	9.96147974666225	10.12055358577	10.0141675556199	10.0033224279763	10.103646216558	8.90146732141693
DBN1_Q16643_S337	DBN1	Drebrin	16.1180656984835	16.147690380346	16.2183515529334	16.1432353344365	16.1264758381532	16.5630731161134	16.5447218527902	16.2635994994858	16.7180725513629	16.6152378549257
DBN1_Q16643_S339	DBN1	Drebrin	13.9793624865638	14.1266215379045	14.3075470776133	14.5664447695067	14.3171132820499	14.3349913838362	14.2454616352292	15.9925385565584	14.5132817086297	14.4836642972799
DBN1_Q16643_S341	DBN1	Drebrin	14.2629475279077	14.5614205247581	14.5247333745868	14.4241448540934	14.4444803858	14.7459372110133	14.5211250787504	14.6070326701801	14.8044396464468	14.6474508390622
IFI16_Q16666_S153	IFI16	Gamma-interferon-inducible protein 16	15.773365432168	16.0235696517475	15.7940973938871	15.9020445169252	15.8420920568255	15.8626934274244	15.7538904495623	16.5681595159878	15.7492729792579	16.027498003878
IFI16_Q16666_S160	IFI16	Gamma-interferon-inducible protein 16	14.0829715267653	13.8572653103649	13.8752605668908	14.0064507868324	13.8556578317816	14.0400943439589	13.5115505602236	13.5431928707482	13.9105709432021	13.9710855504913
CA9_Q16790_S448	CA9	Carbonic anhydrase 9	14.7649910109431	14.8896991642143	14.8834947495394	14.6431703977191	14.7064823746497	15.0420527018491	15.0068305714286	14.7553963683518	15.1819880644346	15.0751683137969
TMEM132A_Q24JP5_S529	TMEM132A	Transmembrane protein 132A	14.4082331990699	14.5800962735531	14.5406853306415	14.4696733540385	14.5933375694164	14.7230203370229	14.7148512341422	14.8732250629008	14.7938621805191	14.7474305543614
PDS5A_Q29RF7_S1195	PDS5A	Sister chromatid cohesion protein PDS5 homolog A	14.3506156791942	13.8389953671125	14.0777065452882	14.1687839914109	14.3359147115921	14.1441341572255	14.0368769081482	14.1165818856215	14.101938026634	13.9997274273762
AAK1_Q2M2I8_S678	AAK1	AP2-associated protein kinase 1	11.9545626435316	11.7119588122244	11.7785323314931	11.6851558372263	11.4282999953896	11.1976258440573	11.3590556943457	11.1556278182727	11.2607293633538	11.2208554058151
ERCC6L_Q2NKX8_S1069	ERCC6L	DNA excision repair protein ERCC-6-like	13.6090020348179	13.4308683844924	13.5949695981218	13.6932657858198	13.5209630301681	13.8160317322327	13.3621163379127	13.28431542943	13.4396983588044	13.7839252512148
TMEM44_Q2T9K0_S401	TMEM44	Transmembrane protein 44	12.960477507341	13.4364331113675	12.8766958430319	12.8611081205837	12.8888608083927	13.258524770001	13.3755039927896	13.3755039927896	13.2094258276774	13.1177100502887
TMEM44_Q2T9K0_S472	TMEM44	Transmembrane protein 44	14.0352693048174	13.6875063998852	13.9946285631026	14.2538582976712	13.9378855216944	14.0133294239329	14.0659814234973	13.8307753865611	13.7590330505125	14.4621367983077
TUSC1_Q2TAM9_S153	TUSC1	Tumor suppressor candidate gene 1 protein	12.2719194356227	14.4986244147094	12.070277178652	12.1129218574203	12.0957055399105	12.1407629167982	13.5901784920413	11.9957242404763	12.0463022584244	11.841753712906
ATG2A_Q2TAZ0_S1630	ATG2A	Autophagy-related protein 2 homolog A	14.2668686535115	14.2500855889327	14.1796707999615	14.1924871476009	14.2532820959801	14.1472727989775	14.2091765063937	14.2316067140648	14.1398550255925	13.9539430544917
ATG2A_Q2TAZ0_S1263	ATG2A	Autophagy-related protein 2 homolog A	13.2986885494518	13.425098179695	12.98773999839	13.2429425748966	13.2905990368695	12.7709098564177	12.8141584215628	12.844631250881	12.9849829937275	12.8082526051276
CWF19L2_Q2TBE0_S479	CWF19L2	CWF19-like protein 2	15.2168803936413	14.7072881638849	15.1204459179815	15.0213598092614	15.1500316287447	15.0191556086615	14.8397133120818	15.1038218807646	15.0038319066304	14.7612817379969
CTU2_Q2VPK5_S419	CTU2	Cytoplasmic tRNA 2-thiolation protein 2	13.3544330374925	13.19754200471	13.1837665229319	13.002456467314	13.0518853371313	13.2036592995771	13.0531772692498	13.2523224312205	12.8988685408906	13.1187471202907
LRRFIP1_Q32MZ4_S768	LRRFIP1	Leucine-rich repeat flightless-interacting protein 1	14.3171132820499	14.0392742804248	14.3576255857173	14.4087481490297	14.2782115599921	13.9849646125136	14.2082999504942	14.0645117885727	14.0294200987037	14.4046691300362
EML3_Q32P44_S156	EML3	Echinoderm microtubule-associated protein-like 3	8.82335049063714	8.48877308856456	6.99881437873021	8.4232777873737	8.09197961894996	4.61284957655071	4.61284957655071	6.89333345447087	8.13312581149027	8.13312581149027
EML3_Q32P44_S889	EML3	Echinoderm microtubule-associated protein-like 3	10.923999428475	10.9031115408393	11.1632235527955	11.0298098272594	11.0497253800446	10.3215575388891	10.7919051757804	11.439942793967	10.4134131377727	10.7690729122881
MAP7D1_Q3KQU3_S446	MAP7D1	MAP7 domain-containing protein 1	13.3515647232357	13.1694215679069	13.0044837463955	13.2352277491933	13.1550965427622	13.3932354454857	13.2834104821405	13.3341480728075	13.5591167554064	13.5120933713377
CHD8_Q9HCK8_S1070	CHD8	Chromodomain-helicase-DNA-binding protein 8;Chromodomain-helicase-DNA-binding protein 9	13.1165664267547	13.0912319974832	12.8638292531808	12.780312133421	12.9099999503808	12.9632874281522	13.1790900331106	12.8175456364786	13.0429487129391	13.0305987450503
TBC1D25_Q3MII6_S506	TBC1D25	TBC1 domain family member 25	15.0838540404831	14.9670479004754	14.9865414137357	14.9460860558039	14.9529562492027	14.6151354760598	14.4402443706191	14.4324963405455	14.5793483145512	14.6344115069745
GON4L_Q3T8J9_S1268	GON4L	GON-4-like protein	14.9381500976522	15.0804868018386	15.0699453034529	15.1845814221848	15.1346907775248	15.1861375554037	15.2794686850272	15.3579490380512	14.9924461134722	15.386682911322
TDRG1_Q3Y452_S60	TDRG1	Testis development-related protein 1	12.4294894817412	12.4498927155338	12.5312271766123	12.3322471264899	12.1709841786755	12.5767171922177	12.7035300957031	12.5550491966293	12.8141584215628	12.6875173367869
TBRG1_Q3YBR2_S405	TBRG1	Transforming growth factor beta regulator 1	14.6724324921211	14.6474508390622	14.6927376788367	14.4331310615138	14.5353636685976	14.5441129364039	14.4710566632096	14.6198514015163	14.556178321897	14.6686166320695
PLEKHN1_Q494U1_S611	PLEKHN1	Pleckstrin homology domain-containing family N member 1	13.6215823976749	13.3738871792568	13.5568528259457	13.3806266065335	13.7170894253736	13.3971987029421	13.5137398394341	13.3831780629298	13.4102117264146	13.2739550094494
TBC1D10B_Q4KMP7_S678	TBC1D10B	TBC1 domain family member 10B	15.4805530672037	15.3030869592998	15.3996086531743	15.4478225696043	15.3618724744472	15.5692874590413	15.4900904019399	15.516677142491	15.4506225995759	15.5468368674408
TBC1D10B_Q4KMP7_S633	TBC1D10B	TBC1 domain family member 10B	14.4818293776916	13.6965912662876	14.0591167296496	14.1488559762432	14.1607129668468	13.8874382884293	13.8397406185863	13.7546106819118	13.8106029699703	13.8626769187341
TBC1D10B_Q4KMP7_S22	TBC1D10B	TBC1 domain family member 10B	12.1607715241653	12.355752536977	12.0094914250828	12.2498012867442	12.2132504106752	12.4940127875956	12.4467739787119	12.2328285621991	12.06300064722	12.4267771215009
ANO6_Q4KMQ2_S256	ANO6	Anoctamin-6	13.0247872683857	12.9632874281522	13.2429425748966	12.663595654941	12.9467587492203	13.1589258650505	13.3154124028859	12.9943759887243	13.1007985138969	13.0029978705131
ARID4B_Q4LE39_S1029	ARID4B	AT-rich interactive domain-containing protein 4B	13.5176458872618	13.7390270662448	13.820924795079	13.7694274858286	13.9997274273762	13.9318813625835	13.8054455834107	13.8874382884293	13.6778145164518	13.6771470940455
GRIPAP1_Q4V328_S692	GRIPAP1	GRIP1-associated protein 1	13.3572037106728	13.2943495414597	13.296685493124	13.3004403054144	13.3018408226593	13.1049989834957	13.19068130816	13.1297509087157	13.0696306722946	13.270812405551
EPC2_Q52LR7_S538	EPC2	Enhancer of polycomb homolog 2	14.894188289627	14.9021117391478	15.1130049980698	14.8791807440916	15.0253771754027	15.3103248921057	15.1539522033835	15.3314687447246	15.2723934447326	15.1819880644346
EPC2_Q52LR7_S119	EPC2	Enhancer of polycomb homolog 2	11.3904763153503	11.9660845356004	12.1474759729967	12.0957055399105	12.1896328819182	11.9765839496773	11.8923371063726	12.0076295825793	11.85015808718	12.1116611282697
ARHGAP29_Q52LW3_S499	ARHGAP29	Rho GTPase-activating protein 29	16.2468888049384	16.3472028071716	16.3095676634196	16.3255178324558	16.3980636139924	16.4582660752775	16.4403724415284	16.4403724415284	16.3851872025122	16.4623828416731
ARHGAP29_Q52LW3_S1029	ARHGAP29	Rho GTPase-activating protein 29	13.0362398113731	13.1705550250066	12.7035300957031	12.8098782879356	12.7999030343208	12.9591479930626	12.7132834173521	13.1872440957015	12.7738207142644	12.7633281209936
ARHGAP29_Q52LW3_S552	ARHGAP29	Rho GTPase-activating protein 29	13.3234269597029	13.0335146184607	13.1075188604977	13.075513640488	13.1466650621993	13.1790900331106	12.927612606244	13.2757683680363	13.2107066377272	13.2036592995771
ARHGAP29_Q52LW3_S559	ARHGAP29	Rho GTPase-activating protein 29	13.2483533273239	13.2513863571957	13.2503523052145	13.0188027901721	13.110237091027	12.8231940770804	13.2107066377272	13.0962213948704	12.9467587492203	13.1086282563826
PDCD4_Q53EL6_S76	PDCD4	Programmed cell death protein 4	12.5150605496572	12.5841500007437	12.2726164253698	12.3010015659055	12.3265747969106	11.5173132396388	11.1526889250568	11.5326660106065	11.3271504938282	11.4694426196935
PDCD4_Q53EL6_S457	PDCD4	Programmed cell death protein 4	16.5539939401367	16.0746342935097	16.1604403008737	15.8474482305512	15.9947949923329	15.6597592152208	15.527191042322	15.8691965055561	15.5074224767158	15.3649844509241
AGPAT9_Q53EU6_S68	AGPAT9	Glycerol-3-phosphate acyltransferase 3	14.0438308818976	14.24952515508	14.283053259331	14.2491688104808	14.0530747537521	13.8389953671125	13.5912201631583	13.8477633894842	13.8604965993948	13.8532168075469
C17orf85_Q53F19_S25	C17orf85	Uncharacterized protein C17orf85	14.4674268475127	14.610443020259	14.7449846423914	14.5295556693242	14.6128277858767	14.708660890145	14.7262089149017	14.9336986453394	14.733511237358	14.7886328038699
USP39_Q53GS9_S46	USP39	U4/U6.U5 tri-snRNP-associated protein 2	14.0604478187447	13.6008495674868	13.631124403391	13.8235329590107	13.957816473022	14.2422266864084	14.1530644333572	14.280830697075	14.240913083974	14.0657331535836
USP39_Q53GS9_S82	USP39	U4/U6.U5 tri-snRNP-associated protein 2	17.0379601889718	16.6520101390089	16.6732240112977	16.6215191626969	16.7024485075081	17.0235430235761	17.0235430235761	16.8809237399925	16.9925518955532	16.8196326102385
ESCO2_Q56NI9_S512	ESCO2	N-acetyltransferase ESCO2	14.3636861296925	14.7108857403258	14.5719824850123	14.5570189576317	14.2184240924559	14.0783695096453	13.9621101218902	14.084576656207	13.9897233278947	14.2399244576751
PLEKHG4_Q58EX7_S64	PLEKHG4	Puratrophin-1	13.8206358804999	14.8044396464468	13.8593880185057	13.8195782056454	13.8374664687815	14.2520315979894	14.3544353780354	14.416951944014	14.5163551058855	14.2359703755528
DCAF6_Q58WW2_S850	DCAF6	DDB1- and CUL4-associated factor 6	14.2675731480858	14.2640553861764	14.2347177899884	14.487152901869	14.3835583197428	15.084623266472	14.7618667785154	14.959666807805	14.8520495687194	14.9034895274908
DCAF6_Q58WW2_S336	DCAF6	DDB1- and CUL4-associated factor 6	12.937598354189	12.4191470209018	12.8243029722449	12.7298699396715	12.8823335630923	12.9621200054726	13.110237091027	13.1655485636431	12.9841930793741	13.2094258276774
DCAF6_Q58WW2_S657	DCAF6	DDB1- and CUL4-associated factor 6	13.1498206492358	13.362642238966	13.3659390094728	13.5640129966593	13.5543121675795	13.7541416746942	13.6835743868492	13.6720675262255	13.5031161936586	13.6365839261346
ZNF326_Q5BKZ1_S56	ZNF326	DBIRD complex subunit ZNF326	14.1203405901421	13.8496448028312	13.8538233799183	14.2930565352108	14.4731480097581	14.0392742804248	13.5602876250478	13.5859082940169	13.5873077698696	13.7827526019696
NOM1_Q5C9Z4_S139	NOM1	Nucleolar MIF4G domain-containing protein 1	11.0208196276656	11.0913696096169	10.599530502161	10.8956838352979	10.8660346875599	10.9157902375776	11.20302383996	11.4007610564693	10.7508589451956	10.8011862834195
NOM1_Q5C9Z4_S114	NOM1	Nucleolar MIF4G domain-containing protein 1	12.3881073237558	12.077664059163	11.8299011404682	11.403206519119	11.5694861274246	10.3873513660609	11.6263815791026	10.1547131813006	10.2922391488963	10.3549693006887
BCORL1_Q5H9F3_S1033	BCORL1	BCL-6 corepressor-like protein 1	14.4555691442116	13.8874382884293	14.1739777293096	14.0725556127641	14.2872895498896	14.2989357228634	14.0737641817823	14.2088466093491	14.2974989539085	14.2668686535115
TCEAL3_Q969E4_S121	TCEAL3	Transcription elongation factor A protein-like 3;Transcription elongation factor A protein-like 6;Transcription elongation factor A protein-like 5	13.6692743911998	14.459208883093	13.6975059370387	13.9748943148255	13.5265140985171	13.6425575842029	14.4770619233873	13.7232899121467	13.5813286278054	13.9178079925535
PPP6R3_Q5H9R7_S579	PPP6R3	Serine/threonine-protein phosphatase 6 regulatory subunit 3	15.1870608263237	15.0156439666753	15.2217212104638	14.9100323255538	15.2253001018918	15.1012786782746	14.7711123107741	14.748661124858	14.8374235642679	14.8327149913088
MTX3_Q5HYI7_S311	MTX3	Metaxin-3	14.6395623715328	14.8190547001173	14.9116120095297	14.5803876172356	14.5699297446705	14.6382229044489	14.4792049804269	14.450648430984	14.450648430984	14.4740657201323
MTX3_Q5HYI7_S284	MTX3	Metaxin-3	13.9990493712108	13.8786324660742	13.8276523148392	13.8984239338785	13.8054455834107	13.8706062261842	13.6852538007461	13.7116359773327	13.7390270662448	13.8267628086872
FAM76B_Q5HYJ3_S338	FAM76B	Protein FAM76B	12.1129218574203	12.4317812411925	11.9800948850087	12.2510532614763	12.2242399520829	12.216783550394	11.816915752145	12.2132504106752	12.1528682214892	12.2099819137662
MIA3_Q5JRA6_S1706	MIA3	Melanoma inhibitory activity protein 3	12.7211951315491	13.2021372867224	13.240661160173	12.7788300980885	12.7505295244357	12.033366595648	12.5617614964408	12.5354710838314	12.5550491966293	12.6073627935189
TJAP1_Q5JTD0_S545	TJAP1	Tight junction-associated protein 1	12.0236860967131	13.2135957175092	12.0606600792641	12.0320986465152	12.3816087176394	12.2630717883481	12.8212181513422	12.9900633631104	12.3841008022105	12.3816087176394
RRP12_Q5JTH9_S1080	RRP12	RRP12-like protein	11.9465553122031	12.3896826013301	12.2112002783008	12.3977604350074	12.3424293925725	12.6236621244409	12.6051580558973	12.6451481180547	11.9117359059681	12.1619372153466
TOR1AIP1_Q5JTV8_S135	TOR1AIP1	Torsin-1A-interacting protein 1	16.0152547073919	15.9925385565584	15.877566880227	16.0702696717142	15.9837797830777	15.9796718061836	15.8094099593824	15.6807296892865	16.0130697360155	15.9721483463629
TOR1AIP1_Q5JTV8_S143	TOR1AIP1	Torsin-1A-interacting protein 1	17.0811984087726	17.0235430235761	16.9128574910362	17.1832483928401	17.1886813669112	17.281589964915	16.9833762936171	17.1155541658352	17.1622935094203	17.1622935094203
TOR1AIP1_Q5JTV8_S315	TOR1AIP1	Torsin-1A-interacting protein 1	12.9442721247511	12.5752641910274	13.1611225536493	13.044247981281	12.9578726493026	14.2967476477545	14.1978634310115	14.1087421946512	14.2143326777351	14.2720052955283
SPECC1_Q5M775_S112	SPECC1	Cytospin-B	13.19455332993	13.3995351393613	13.3168092840219	13.1748321269263	13.2226213924412	12.883225606741	12.8369946442825	13.0912319974832	13.0412795666887	12.9271949843018
SPECC1_Q5M775_S120	SPECC1	Cytospin-B	11.9209345427522	12.417677437166	12.2620924163187	12.104819734001	11.985947298846	10.8139171278739	12.6427207069381	11.2403444222954	12.1089796135527	12.0503484186579
SPECC1_Q5M775_S218	SPECC1	Cytospin-B	15.4151309592036	15.6757514976053	15.6874925957292	15.5217718025757	15.5999965049127	15.2698678088304	15.0831910729369	15.3244848812405	15.3166255834236	15.3453479953965
SMEK2_Q5MIZ7_S840	SMEK2	Serine/threonine-protein phosphatase 4 regulatory subunit 3B	12.2726164253698	12.7237318156832	12.7709098564177	12.8716728362876	12.696671770453	13.2421669034315	12.9397679932607	13.2863365090067	13.1086282563826	13.045243949944
SAMD4B_Q5PRF9_S271	SAMD4B	Protein Smaug homolog 2	15.6850941916795	15.7186951386593	15.640448018018	15.8784345816039	15.7622202610282	15.5475868904602	15.5651256523273	15.6163864345873	15.5762207047169	15.6773385204693
SAMD4B_Q5PRF9_S252	SAMD4B	Protein Smaug homolog 2	12.0149924875067	12.6721443467038	12.1709841786755	12.1373496172805	12.3486378468083	12.4141953489402	12.3227080520837	12.3858904029141	12.5851829831132	12.4532473152419
DNTTIP2_Q5QJE6_S184	DNTTIP2	Deoxynucleotidyltransferase terminal-interacting protein 2	14.9847738859409	15.130850483366	15.2613366154577	15.0863152605807	15.1451572799545	14.8181379452995	14.9002437089329	14.8298800687919	14.9792247010723	14.9557794038241
DCAF10_Q5QP82_S63	DCAF10	DDB1- and CUL4-associated factor 10	13.2072576334152	12.5129262493102	13.0851375133733	13.2611265061359	12.9961040288013	13.3181769065072	12.7965429678247	13.0462410178688	12.98773999839	13.0589735286416
DCAF10_Q5QP82_S92	DCAF10	DDB1- and CUL4-associated factor 10	14.8506091135548	14.9872361667279	15.0645297248525	14.9777838527753	15.0788241682319	15.0047381289122	14.8818696559552	15.1830740568823	14.9951159852449	15.0113620893303
TMEM201_Q5SNT2_S466	TMEM201	Transmembrane protein 201	14.4438165939824	14.6418029744229	14.5132817086297	14.4499605001602	14.5406853306415	14.1547760511761	14.1997599082208	14.0081270885728	14.2461355501869	14.1294589349646
TMEM201_Q5SNT2_S441	TMEM201	Transmembrane protein 201	12.2227791665332	11.5844664306169	11.9422410734649	12.0723157242088	11.8268377466818	11.8522376697582	12.0170951932974	11.929255331729	12.1783555656595	12.0564873831632
CEP170_Q5SW79_S1241	CEP170	Centrosomal protein of 170 kDa	13.8241088263471	14.1430632426407	13.7476148720629	13.9907164847235	13.7340479366127	13.4695358264081	13.5938851744065	13.9093646206743	13.5093901133533	13.585221611095
CEP170_Q5SW79_S1162	CEP170	Centrosomal protein of 170 kDa;Perilipin-5	12.8662472022832	12.1879226288539	12.1089796135527	12.5888007634042	12.7305335557837	11.7175896400457	11.4490613582694	11.4420914819692	12.1757194386285	11.9976953872152
CEP170_Q5SW79_S1529	CEP170	Centrosomal protein of 170 kDa;Cep170-like protein	13.931074652192	14.0237133270174	13.6197147844345	13.7253624688844	13.5826278655075	13.7122898190812	14.0279114387838	13.8331341249349	13.521578622098	13.4170027651675
FNBP1L_Q5T0N5_S488	FNBP1L	Formin-binding protein 1-like	15.3168928387197	14.4484898550815	14.9519323201937	14.9677637932557	14.8926512872507	14.9480041430232	14.6916352296873	14.6375621971359	14.9872361667279	15.0937036127975
C6orf132_Q5T0Z8_S736	C6orf132	Uncharacterized protein C6orf132	13.7923970206238	13.7583799810366	13.7827526019696	13.7043938369525	13.7328086979033	14.0431647818475	13.9371374159108	14.2074611959487	13.8885465979099	14.0084298012664
C6orf132_Q5T0Z8_S275	C6orf132	Uncharacterized protein C6orf132	13.1511014375762	12.4672305160508	12.8357240249028	12.7652892673413	12.6096577973214	12.792844289541	12.7478212752072	12.7113381887972	12.7288247606177	12.7463992715168
C6orf132_Q5T0Z8_S1011	C6orf132	Uncharacterized protein C6orf132	12.9572729050831	12.9583233950128	13.2107066377272	13.2834104821405	13.253761236831	13.1686242835757	13.1263516133229	13.2733420122867	13.2348480451354	13.3472448665611
FKBP15_Q5T1M5_S979	FKBP15	FK506-binding protein 15	14.7851027638392	14.8011761321675	14.9036632202896	14.894188289627	14.8460713848234	14.6986837714365	14.2980376622934	14.6382229044489	14.717117869825	14.4535136032685
FKBP15_Q5T1M5_S956	FKBP15	FK506-binding protein 15	13.8490222268552	13.1775943194089	13.6642451665399	13.7617673871946	13.6008495674868	13.3959956681912	13.4192270065904	13.5975105205104	13.6138300887634	13.4767949474724
HIVEP3_Q5T1R4_S1895	HIVEP3	Transcription factor HIVEP3	15.268390913125	15.6058537174853	15.5719247725452	15.6558871910889	15.4960971264686	15.5082503837725	15.5678695195387	15.7250774705609	15.3649844509241	15.627388455762
HIVEP3_Q5T1R4_S933	HIVEP3	Transcription factor HIVEP3	14.3152735414163	14.2750099794587	14.2706071662583	14.2772749297092	14.4342742460386	14.5892768252237	14.3054209113022	14.3371363462197	14.5247333745868	14.3218935689436
ZC3H13_Q5T200_S943	ZC3H13	Zinc finger CCCH domain-containing protein 13	11.7710183432642	11.3891367326005	11.4380417836994	11.6203608408907	11.3482569734739	11.6240036980495	11.4460447793174	11.8181245805861	11.6240036980495	11.4527974675341
ZC3H13_Q5T200_S198	ZC3H13	Zinc finger CCCH domain-containing protein 13	15.4398302971168	15.3564098961731	15.2302861436915	15.2271878209806	15.2119368697896	15.4767539938311	15.4781844277266	15.5617504887033	15.5881589659822	15.4992951468367
ZC3H13_Q5T200_S1208	ZC3H13	Zinc finger CCCH domain-containing protein 13	14.3489517067025	13.705604957102	13.7734219521765	14.0029670261873	13.8932610781517	14.2221559457807	14.4334561354924	14.2772749297092	14.3006230474829	14.2375964780564
ZC3H13_Q5T200_S877	ZC3H13	Zinc finger CCCH domain-containing protein 13	14.8951315794019	14.5001382232518	14.6656198630494	14.6294547464998	14.6460998158204	14.8953619832862	14.7770149637719	14.9405320758614	14.8878598100925	14.8628314967113
ZC3H13_Q5T200_S77	ZC3H13	Zinc finger CCCH domain-containing protein 13	12.2588592436191	12.518440392228	11.5857900226325	11.9614069653861	11.9957242404763	12.4164140930442	12.6507287675731	12.6361606218767	12.4285058419558	12.0007320349203
ZC3H13_Q5T200_S242	ZC3H13	Zinc finger CCCH domain-containing protein 13	14.5302948733711	14.8099941566539	14.3305831360429	14.6151354760598	14.4659559876688	14.5981007215338	14.6525124777496	14.5441129364039	14.7375014356296	14.8114591371883
UBR4_Q5T4S7_S2719	UBR4	E3 ubiquitin-protein ligase UBR4	11.7986027576371	11.8181245805861	11.4282999953896	11.487566351949	11.4974856527165	11.3271504938282	10.8917907410587	11.192772187912	11.0456415043391	11.5246249844282
KIAA1217_Q5T5P2_S326	KIAA1217	Sickle tail protein homolog	14.7262089149017	14.6301845148225	14.5925186163248	14.6027079640952	14.6084453003321	14.5416671202577	14.5746800327827	14.5525400708213	14.6119899660914	14.5833946180204
KIAA1217_Q5T5P2_S361	KIAA1217	Sickle tail protein homolog	14.1007761957427	14.2763052444138	14.0166244801341	13.978809885258	14.141505240576	13.8950479853945	13.8999806443751	14.2629475279077	14.083976168256	14.1286820699013
ARHGAP21_Q5T5U3_S1513	ARHGAP21	Rho GTPase-activating protein 21	11.9422410734649	11.7290402591407	11.0047150246041	10.3549693006887	11.6783588981336	11.5363378558132	11.8074121843317	12.0828857078301	11.6185389429658	10.1863738576483
ARHGAP21_Q5T5U3_S1668	ARHGAP21	Rho GTPase-activating protein 21	13.0438165721589	13.4641102137744	13.3709760032999	12.9510374899322	13.1878195345163	13.1995093819566	13.3572037106728	13.2043738781515	13.0123914301626	13.0372651534641
BEND3_Q5T5X7_S164	BEND3	BEN domain-containing protein 3	14.0471534664063	13.7643728326115	13.8431276859579	14.2379222459346	14.1327304013888	14.0352693048174	14.0358968443522	14.2768114312565	14.0901053130427	14.1193133130778
CAMSAP1_Q5T5Y3_S563	CAMSAP1	Calmodulin-regulated spectrin-associated protein 1	15.1149120984204	15.0464426124748	15.073827617766	15.0495081640103	15.2939144922483	14.8751030149153	14.7393753060077	14.9570441815362	14.8937823076901	14.9132538297773
RBM26_Q5T8P6_S127	RBM26	RNA-binding protein 26	14.9988419682674	14.2351686794919	14.4514096026956	14.7145181649776	14.6686166320695	14.806989604874	14.6769246983584	14.7696261424698	14.8203785493769	14.7553963683518
DCAF8_Q5TAQ9_S99	DCAF8	DDB1- and CUL4-associated factor 8	14.7076072978566	14.6253890438991	14.8110970967794	14.8748820098583	14.7883244496912	14.6631001173435	14.3650319165968	14.4451651548976	14.5960480200306	14.6144636736519
SH3PXD2A_Q5TCZ1_S1038	SH3PXD2A	SH3 and PX domain-containing protein 2A	12.0542898141107	12.1040309896288	12.0909340341455	11.9001927846357	12.0007320349203	12.0879051051173	11.7550642671176	11.7320183480834	11.7616662897063	12.0792559531828
SH3PXD2A_Q5TCZ1_S1043	SH3PXD2A	SH3 and PX domain-containing protein 2A	12.3061241122158	12.6907590313053	12.3061241122158	12.3188894249309	12.25980676095	12.5129262493102	12.6024287556033	12.8433300447087	12.4064141565436	12.6024287556033
SH3PXD2A_Q5TCZ1_S547	SH3PXD2A	SH3 and PX domain-containing protein 2A	14.7536930287178	14.5642612142225	14.8352479579013	14.6970294407742	14.6769246983584	14.7481399587337	14.7319744002209	14.7970770167312	14.8564731762401	14.7569538609761
SH3PXD2A_Q5TCZ1_S1002	SH3PXD2A	SH3 and PX domain-containing protein 2A	13.002456467314	12.8983079620824	12.9799159977248	13.0749448992009	13.047044239429	12.8186655662382	12.879317131756	12.5966741198165	13.339283808887	13.217496820199
SH3PXD2A_Q5TCZ1_S724	SH3PXD2A	SH3 and PX domain-containing protein 2A	15.033044490067	14.2629475279077	14.6070326701801	14.6344115069745	14.5981007215338	14.6215210022058	14.3477872818511	14.4515366140952	14.6623503716802	14.439482002171
ARFGEF3_Q5TH69_S1061	ARFGEF3	Brefeldin A-inhibited guanine nucleotide-exchange protein 3	12.8248088584694	13.3142594381852	12.6558301528692	12.7193240904297	12.6806303495275	12.6279500394173	12.372891978763	12.8813121099047	13.044247981281	12.8750251363998
VPS13D_Q5THJ4_S1045	VPS13D	Vacuolar protein sorting-associated protein 13D	14.3349913838362	14.6869670024004	14.4195614569162	14.3939970440974	14.402369781239	14.4710566632096	14.3942487157833	14.4102012649059	14.317893156813	14.2520315979894
VPS13D_Q5THJ4_S1709	VPS13D	Vacuolar protein sorting-associated protein 13D	15.2847218512292	15.2124168863967	15.5708978278428	15.3716826545128	15.5007439211996	15.1254963485263	14.8878598100925	15.1001216945871	15.2139978633267	15.0954851286256
LIN9_Q5TKA1_S65	LIN9	Protein lin-9 homolog	13.7981082614599	13.7913677713585	13.731995562943	13.7306502506759	13.8656519420073	13.4262883600695	13.1517888240871	13.2012984358469	13.3575254104887	13.4364331113675
RIF1_Q5UIP0_S2161	RIF1	Telomere-associated protein RIF1	12.8460833995619	12.8728390887495	13.05879122396	12.6951815488298	13.0131841327849	13.3267728851812	13.0171469186459	13.23372756745	13.2226213924412	13.0727324197797
CDC42BPA_Q5VT25_S1719	CDC42BPA	Serine/threonine-protein kinase MRCK alpha	15.3537734126813	15.2569950560805	15.3346478425102	15.2058446035946	15.2178400939497	15.201094503094	15.0620594167402	15.4464826139705	15.2039618506293	15.2613366154577
PRPF38B_Q5VTL8_S320	PRPF38B	Pre-mRNA-splicing factor 38B	11.3801842421166	11.0792923860529	10.7456409293627	11.1897866889856	11.291325836337	11.4282999953896	11.3215118272973	11.4527974675341	11.403206519119	11.3621119281471
RNF20_Q5VTR2_S136	RNF20	E3 ubiquitin-protein ligase BRE1A	15.1964726836933	15.1335465358263	15.2842600841409	15.238595142603	15.2613366154577	15.2861923719944	15.2242217315734	15.627388455762	15.2168803936413	15.238595142603
ZNF318_Q5VUA4_S501	ZNF318	Zinc finger protein 318	15.5726176638061	15.0920461753344	15.4813173895788	15.1539522033835	15.1519752410121	15.1768191392667	14.7679630323519	14.8594468520718	14.8096571960611	14.7929459002738
ZNF318_Q5VUA4_S173	ZNF318	Zinc finger protein 318	15.1648035660422	15.150728711312	15.2990567638362	15.268390913125	15.336929903076	15.5363882576142	15.3847404573467	15.2343371730695	15.4159521676515	15.3574138008227
ZNF318_Q5VUA4_S40	ZNF318	Zinc finger protein 318	12.0135643069157	11.0047150246041	11.9367456263029	12.0514066649783	11.7785323314931	12.1613543697559	12.0270924201529	11.8299011404682	12.2644133848977	11.9069006468433
ZNF318_Q5VUA4_S2243	ZNF318	Zinc finger protein 318	13.864529890571	14.007117209081	14.1087421946512	14.1304656435962	14.0227011547749	14.0270530987499	14.1496386270743	13.8841349872682	14.0939403683373	13.9318813625835
FAM171A1_Q5VUB5_S358	FAM171A1	Protein FAM171A1	13.6004204006849	13.2249741995587	13.414078328106	13.6422666286308	13.4043429277067	13.5840502092026	13.470749187152	13.4701249090019	13.4832107766355	13.5859082940169
FAM171A1_Q5VUB5_S824	FAM171A1	Protein FAM171A1	14.9924461134722	14.9967134829379	14.8284429788287	14.800673719545	14.8164625712433	14.8628314967113	14.896057785206	14.9621969205607	14.8377794490838	14.8553283199079
FAM171A1_Q5VUB5_S849	FAM171A1	Protein FAM171A1	11.2288936196209	11.2276205710864	11.5656941028904	10.938423485592	10.8297350172135	11.3024036697512	11.1088890519166	11.2577467206469	11.3590556943457	10.9001991264788
PPRC1_Q5VV67_S1413	PPRC1	Peroxisome proliferator-activated receptor gamma coactivator-related protein 1	14.5936163683793	14.4232737289177	14.6052288821676	14.6355113609779	14.6337976011586	14.3848555974718	14.3929606607299	14.4065306940782	14.485210474678	14.4402443706191
DAB2IP_Q5VWQ8_S995	DAB2IP	Disabled homolog 2-interacting protein	16.5942220858783	17.4028892364595	16.3604693898911	16.4582660752775	16.5657331618297	16.3851872025122	16.8985514348182	16.8342782249219	16.3472028071716	16.3411535780516
DAB2IP_Q5VWQ8_S716	DAB2IP	Disabled homolog 2-interacting protein	11.9440210532007	11.9992951883454	12.0135643069157	11.9927607637834	11.9723687499528	12.0362986594943	11.7144318119767	12.1040309896288	11.9635302662655	12.018047221588
DENND4C_Q5VZ89_S1325	DENND4C	DENN domain-containing protein 4C	14.4312433794271	14.2399244576751	14.1389537770222	14.2298885387116	14.3109545572259	13.6412034112634	13.6572359563784	13.6744507624236	13.7185319829415	13.7744139455212
ZMYM4_Q5VZL5_S1241	ZMYM4	Zinc finger MYM-type protein 4	13.9894174634959	14.0520186725762	14.2005646544455	14.2945601654572	13.8532168075469	14.2645921379592	14.2763052444138	13.9990493712108	14.5148082790349	14.4015266402696
ZMYM4_Q5VZL5_S242	ZMYM4	Zinc finger MYM-type protein 4	12.7171093546818	12.6347402915945	12.3155150209206	12.5626831903156	12.7801067011902	12.467894822807	12.1709841786755	12.6585505735736	12.5279705803764	12.5807229102067
RRAGB_Q5VZM2_S4	RRAGB	Ras-related GTP-binding protein B	12.0320986465152	12.578525111082	12.3096444241146	12.2655426596701	12.2738295810338	12.3638437170099	12.6867201774063	12.2979919586528	12.3203247909182	12.077664059163
ZDHHC20_Q5W0Z9_S305	ZDHHC20	Probable palmitoyltransferase ZDHHC20	15.3022869231611	15.5999965049127	15.5595241799728	15.5419546559778	15.3912424741931	15.2509109061569	15.3574138008227	15.3516749757992	15.3730395894253	15.3326403567123
FAM219B_Q5XKK7_S125	FAM219B	Protein FAM219B	13.2527635305491	13.521578622098	13.2086210916662	13.2656171838004	13.3073514480915	13.2065164518109	13.3382842181168	13.1618502112131	13.4048057139931	13.2220427051719
FAM219B_Q5XKK7_S127	FAM219B	Protein FAM219B	11.6995789689548	11.6664393530176	11.5770866559701	11.6950759590944	12.0155529148976	11.7582394692451	12.0155529148976	12.0207889389265	11.9152823318381	11.816915752145
FAM219B_Q5XKK7_S141	FAM219B	Protein FAM219B	13.997101934377	13.8781905359165	14.2046449134511	13.9997274273762	14.0663979006376	14.3717169353491	14.2129204703597	14.2322762245425	14.2852277852084	14.166997864962
TNS2_Q63HR2_S931	TNS2	Tensin-2	10.645931799221	10.12055358577	10.5849163477716	10.6220638641394	10.5849163477716	9.91580658921174	9.90496173473656	10.6802263604192	10.441413946536	10.7456409293627
TNS2_Q63HR2_S811	TNS2	Tensin-2	13.0500103530253	12.6746374996562	12.9925530042424	13.0165406482157	12.9148823803197	12.8032348759926	12.6468956031455	13.1385967246007	12.9900633631104	13.120008930756
KANK2_Q63ZY3_S323	KANK2	KN motif and ankyrin repeat domain-containing protein 2	15.9856804928333	16.0291960419581	16.0814187814807	16.1496202883153	16.1245881866721	15.9676567089383	15.7721057537053	15.9947949923329	15.9568433010891	16.0088173639695
FAM21A_Q641Q2_S1091	FAM21A	WASH complex subunit FAM21A	12.2387354469666	12.7176915585286	12.8786948843645	12.6797109897696	12.9382181332939	12.3786318143298	12.670003191765	13.0071248806595	12.547283671769	12.4861154371149
FAM21A_Q641Q2_S619	FAM21A	WASH complex subunit FAM21A	12.9762366791935	13.2342926016422	13.2766760278761	13.196988521614	13.4641102137744	13.4792978037753	12.8571165573583	13.3445519149461	13.2333731031782	13.3024649233791
FAM21A_Q641Q2_S620	FAM21A	WASH complex subunit FAM21A	13.1705550250066	12.9510374899322	13.2183930422136	13.2813723759144	13.4119286019852	13.28431542943	13.1852204325323	13.2619512134935	13.3696824340082	13.3806266065335
FAM21A_Q641Q2_S288	FAM21A	WASH complex subunit FAM21A;WASH complex subunit FAM21C	12.4443973503102	12.387239446686	12.6379666862422	12.4276414817283	12.663595654941	12.1460934330136	11.9069006468433	11.9545626435316	11.9508060601595	12.0309139156196
LARP1B_Q659C4_S60	LARP1B	La-related protein 1B	11.8237607155512	11.5709913112258	12.0207889389265	11.9936694277466	11.9788715616717	11.6851558372263	11.833598962331	11.743191594219	12.0418031922108	11.9276703738257
TBC1D9B_Q66K14_S995	TBC1D9B	TBC1 domain family member 9B	14.3075470776133	13.8490222268552	13.939742622902	13.8720997146763	13.9680115355188	13.7694274858286	13.8169040249059	13.9086966503118	13.7601071006012	13.9241143526083
TBC1D9B_Q66K14_S1241	TBC1D9B	TBC1 domain family member 9B	14.8238472572422	14.8702556460973	14.700860047109	14.6111771125988	14.7669357271545	14.7883244496912	14.6717232791865	14.7339233656317	14.6694020202652	14.5982392202532
TBC1D9B_Q66K14_S407	TBC1D9B	TBC1 domain family member 9B	13.8131530740847	12.8005313305077	13.246659772188	13.0679574460589	13.0412795666887	13.0086665143757	12.6073627935189	12.7265580693472	13.0389652160689	12.9672700484601
MAP1S_Q66K74_S640	MAP1S	Microtubule-associated protein 1S;MAP1S heavy chain;MAP1S light chain	13.3096909608746	12.5279705803764	13.0235832215453	13.0580665342712	12.9397679932607	12.5773821711982	12.3933349178281	12.5129262493102	12.6096577973214	12.5019541375694
MAP1S_Q66K74_S759	MAP1S	Microtubule-associated protein 1S;MAP1S heavy chain;MAP1S light chain	16.2301870245816	16.130609712339	16.1442878427997	16.0925011055155	16.0479520202751	16.105839655646	16.0088173639695	16.0956513922924	16.0553010718049	16.1413767972713
MAP1S_Q66K74_S657	MAP1S	Microtubule-associated protein 1S;MAP1S heavy chain;MAP1S light chain	13.8216795776148	13.5143233246725	13.28431542943	13.3149663736306	13.1209180139129	13.0975735781789	12.5529299717945	13.0335146184607	13.1835731352891	12.9889713479626
ARL6IP4_Q66PJ3_S239	ARL6IP4	ADP-ribosylation factor-like protein 6-interacting protein 4	13.5778414831273	13.9997274273762	13.4152002626062	13.4617286412474	13.7412027445337	13.5618987434014	13.4543943247246	13.6212365372675	13.5881683479237	13.5287044617269
KAZN_Q674X7_S339	KAZN	Kazrin	14.0194311491917	13.4824300305659	13.884916643936	13.7350224273821	13.5380249101965	13.4512350321511	13.3035055712032	13.7940757911688	13.5183270763255	13.3755039927896
KIAA1429_Q69YN4_S173	KIAA1429	Protein virilizer homolog	12.6797109897696	12.8243029722449	12.3389728978203	11.8237607155512	12.568701923026	13.1209180139129	12.8998372954563	13.1995093819566	13.3935020364189	12.1359067028464
KIAA1429_Q69YN4_S1579	KIAA1429	Protein virilizer homolog	15.3007422365664	15.2521738816901	15.3585860281225	15.1911639195905	15.3261282468266	15.6575804907178	15.4616301634343	15.6088749064239	15.5399955173703	15.5865882083895
TMEM200B_Q69YZ2_S15	TMEM200B	Transmembrane protein 200B	12.9700088597839	13.1303976029615	13.0071248806595	13.2135957175092	13.0389652160689	12.879317131756	13.3445519149461	12.8571165573583	12.9966035233967	12.830901067291
UHRF1BP1_Q6BDS2_S1106	UHRF1BP1	UHRF1-binding protein 1	13.7669405798035	14.2339447976832	14.3290539447498	14.1172301522594	14.0963434163521	14.0377770586087	14.0021509194926	13.9403858482225	14.1266215379045	14.0913947986227
SMYD5_Q6GMV2_S157	SMYD5	SET and MYND domain-containing protein 5	14.7409155558116	14.9776057178991	14.7705304113271	14.9554002983895	14.7553963683518	15.2751975905273	15.538955174588	15.5007439211996	15.5246054335591	15.4464826139705
OTUD7B_Q6GQQ9_S449	OTUD7B	OTU domain-containing protein 7B	12.6558301528692	12.6279500394173	12.9738203231727	12.9397679932607	12.8019671277172	13.1152179472408	12.6900739133846	13.1110438283132	12.7590514366051	12.6083794100056
RALGAPA1_Q6GYQ0_S797	RALGAPA1	Ral GTPase-activating protein subunit alpha-1	14.3695322337186	13.8717207611218	14.1374809825422	14.1875238650476	14.1963556132518	13.8698765515766	13.8151635911033	14.2645921379592	13.8717207611218	13.7748389945299
TWF2_Q6IBS0_S349	TWF2	Twinfilin-2	16.7861474779678	16.3285858842954	16.6107956676381	16.6360965753369	16.6613104937968	16.4064130560798	15.8863808933921	16.0345428298215	16.3372067553926	16.1145883574528
NCAPH2_Q6IBW4_S284	NCAPH2	Condensin-2 complex subunit H2	10.6529584709487	10.5800980488485	9.90496173473656	10.441413946536	10.2524174981103	10.7690729122881	10.8956838352979	11.4861691145177	10.5671422380479	10.535358603671
KIAA0930_Q6ICG6_S267	KIAA0930	Uncharacterized protein KIAA0930	14.4102012649059	14.0652740784831	14.4575452984133	14.45711040559	14.3152735414163	14.3223649320883	13.9552184225977	13.9424904724141	13.9964920308084	14.0568915574582
RAB12_Q6IQ22_S21	RAB12	Ras-related protein Rab-12	15.6098627779407	16.1264758381532	15.6125477274056	16.130609712339	16.0418173466935	15.8022251802576	16.2014244260624	16.2043007700105	16.1990731491652	15.7921233524222
PLEKHA7_Q6IQ23_S1063	PLEKHA7	Pleckstrin homology domain-containing family A member 7	13.4144304386925	12.3061241122158	12.8068364685543	12.8944967833935	12.8430312939398	12.2308623245312	12.4246509766284	12.1991343878815	12.7509447788152	12.7950219712492
PLEKHA7_Q6IQ23_S986	PLEKHA7	Pleckstrin homology domain-containing family A member 7	13.5736988683643	13.5705220591571	14.0133294239329	13.9303251104634	14.0109515987386	14.1975587050735	13.8815962218669	13.8958420799393	14.2130893592094	14.0604478187447
SDE2_Q6IQ49_S266	SDE2	Protein SDE2 homolog	14.5276346977302	14.1955683201231	13.628346003396	13.8915564983986	13.8999806443751	12.9996682597619	13.387287588721	12.8802128338918	13.940948209341	13.6705004095837
SDE2_Q6IQ49_S278	SDE2	Protein SDE2 homolog	16.7066265202041	16.6297282986526	16.6691662596143	16.7204978913244	16.6403196945973	16.3570616506183	16.0673125307533	16.3596018084689	16.3042045410963	16.3095676634196
RCSD1_Q6JBY9_S120	RCSD1	CapZ-interacting protein	14.0249448558704	13.8397406185863	13.8839266258848	13.8019216284811	13.9406670287818	13.7617673871946	13.6008495674868	13.5920390055551	13.8742059571285	13.7805719396042
RCSD1_Q6JBY9_S216	RCSD1	CapZ-interacting protein	15.7291966095348	15.4310977303178	15.6718296311478	15.8514266464939	15.8268109942418	15.4992951468367	15.4120407693753	15.4436458192282	15.4455064527838	15.4347453092144
RCSD1_Q6JBY9_S267	RCSD1	CapZ-interacting protein	13.9232819622829	13.651947917662	13.8216795776148	13.7163442686876	13.7686636856133	14.0208347611954	13.9493349411031	13.7648633557648	13.8435603442738	13.7585689018438
RCSD1_Q6JBY9_S268	RCSD1	CapZ-interacting protein	16.1570632126028	15.8514266464939	15.8835004847427	15.8525453451254	15.8119727247893	15.6139954905477	15.6098627779407	15.5017904985783	15.5719247725452	15.6020651043152
RCSD1_Q6JBY9_S284	RCSD1	CapZ-interacting protein	13.3221223296214	13.306169455812	13.3154124028859	13.080409402081	13.3351930781821	13.1878195345163	12.9895682754707	13.2774022647313	13.2293314058396	12.8341821952079
RCSD1_Q6JBY9_S179	RCSD1	CapZ-interacting protein	15.6757514976053	15.527191042322	15.5491926024788	15.5475868904602	15.5945970128854	15.5850322255016	15.2691887441014	15.4723168202323	15.5410134158921	15.5719247725452
NIPBL_Q6KC79_S306	NIPBL	Nipped-B-like protein	14.2551798304177	14.3670412050569	14.3156319811433	14.141505240576	14.2426991343259	14.3409160579984	14.2668686535115	14.3650319165968	14.2989357228634	14.3285384905643
NIPBL_Q6KC79_S2672	NIPBL	Nipped-B-like protein	14.8110970967794	15.2076721540675	15.073470367395	15.4241888617675	15.1462417359304	15.5981957306786	15.4398302971168	15.2881594002407	15.5981957306786	15.8387613529041
ZNF280D_Q6N043_S545	ZNF280D	Zinc finger protein 280D	13.5076958919322	13.549272959229	13.6763858143161	13.4512350321511	13.4691474776655	13.0696306722946	13.0558753359255	13.362642238966	12.8998372954563	12.7202651552043
PWWP2B_Q6NUJ5_S84	PWWP2B	PWWP domain-containing protein 2B	12.8983079620824	13.2171317179727	12.8038531586697	12.7781035935297	13.0347252420455	12.9655840274596	12.9467587492203	12.6468956031455	12.9732492635457	12.867131522651
PWWP2B_Q6NUJ5_S206	PWWP2B	PWWP domain-containing protein 2B	14.5587362401977	14.1245719672052	14.0413374902977	14.0893342686174	13.863495599899	13.9303251104634	13.6771470940455	14.1607129668468	13.783701308218	13.753080305506
KIAA1211L_Q6NV74_S113	KIAA1211L	Uncharacterized protein KIAA1211-like	14.1343329609292	13.936472370931	14.0334326880074	13.7758957003087	13.7256827464553	13.8195782056454	13.6506878117273	13.7590330505125	13.627674454135	13.7361183723924
ANKRD54_Q6NXT1_S63	ANKRD54	Ankyrin repeat domain-containing protein 54	13.6744507624236	13.270812405551	13.372457077654	13.4333116669444	13.1280158100488	12.8547703270022	13.0282592166951	13.1201950335423	12.7959140934421	12.8658806033857
PPP1R18_Q6NYC8_S175	PPP1R18	Phostensin	13.7899056743126	13.6593841938399	13.6395701674615	13.751694063768	13.8453851359366	14.2214276309179	14.3569437175183	14.3277989974257	14.1567445879001	14.2311396062049
PPP1R18_Q6NYC8_S145	PPP1R18	Phostensin	12.3756594983281	11.5901935391356	12.0638763613839	11.816915752145	11.7710183432642	12.2749450251439	12.3468693938154	12.4918050805223	12.2535036629297	12.205827394448
PPP1R18_Q6NYC8_S432	PPP1R18	Phostensin	15.0558271243382	14.953687954613	15.3007422365664	15.2329621980795	15.2152322084377	15.0746362446425	15.0699453034529	15.4939810837297	15.0946880316579	14.8896991642143
PPP1R18_Q6NYC8_S125	PPP1R18	Phostensin	11.6219197672676	12.3107837947365	11.644880182582	11.6395878240694	11.4227506789101	11.7230324177783	11.9598130941286	11.2435454143618	11.3871448452035	11.7043082269665
PTRF_Q6NZI2_S300	PTRF	Polymerase I and transcript release factor	15.5636872454036	15.9881684208075	15.6963463086395	15.6098627779407	15.6118539887929	15.4544381378715	15.5341199638044	15.1856906974433	15.7525298444581	15.6609469764295
PTRF_Q6NZI2_S127	PTRF	Polymerase I and transcript release factor	11.3938439548461	11.1718630728864	11.8594602338296	11.342190120819	11.4434136184503	11.652502875279	11.1317749793111	11.1429324838525	11.6995789689548	11.7230324177783
ZCCHC8_Q6NZY4_S498	ZCCHC8	Zinc finger CCHC domain-containing protein 8	12.5373410805886	12.7582454094985	12.5064980152016	12.3537016009347	12.5403510074668	12.4608071542455	12.3486378468083	12.7731425316319	12.4515343813756	12.360870954233
LLGL2_Q6P1M3_S1000	LLGL2	Lethal(2) giant larvae protein homolog 2	12.6347402915945	12.6129996602088	12.8337009072249	12.6993317511399	12.853827624371	12.6139611006854	12.8484321820086	12.8063661902518	12.7991137537795	12.6917146046147
LLGL2_Q6P1M3_S653	LLGL2	Lethal(2) giant larvae protein homolog 2;Lethal(2) giant larvae protein homolog 1	12.4950796145612	12.3155150209206	12.3858904029141	12.1783555656595	11.9311801619251	12.4064141565436	11.9422410734649	11.8711375316442	12.179677919878	11.9884668864095
MSANTD2_Q6P1R3_S48	MSANTD2	Myb/SANT-like DNA-binding domain-containing protein 2	13.5968571058432	13.4974345154435	13.7034933943694	13.6327688867666	13.820924795079	13.5940402655824	13.5472555582061	13.729705727554	13.5920390055551	13.6329573751459
MSANTD2_Q6P1R3_S27	MSANTD2	Myb/SANT-like DNA-binding domain-containing protein 2	13.3529367634746	13.9183737484874	14.1037936005138	13.7334962346749	13.8206358804999	14.10504380252	13.974336359986	13.973155265351	13.7340479366127	13.9265421236386
EDC4_Q6P2E9_S729	EDC4	Enhancer of mRNA-decapping protein 4	12.7478212752072	13.2887922249942	12.8907583739009	13.0044837463955	13.0490599152876	13.632052173512	13.3042576752325	13.1857996377177	12.9621200054726	13.2348480451354
KLC3_Q6P597_S167	KLC3	Kinesin light chain 3	12.6513537774583	12.5767171922177	12.5319994703527	12.7067379289709	12.6884898472245	12.5233441942408	12.1979978195207	12.3071700495054	12.401717566474	12.2021329787447
RPL22L1_Q6P5R6_S118	RPL22L1	60S ribosomal protein L22-like 1	13.6122962810934	14.0327014900988	14.0088827879162	13.9916908301589	14.1152970924849	14.1271578954793	14.1704510092921	13.7013822309927	13.6875063998852	13.8664744655394
ALKBH5_Q6P6C2_S361	ALKBH5	RNA demethylase ALKBH5	12.8667158969266	13.0131841327849	12.7590514366051	12.7048589038421	12.8346634831909	12.8747589217248	12.8172868307599	12.7437372956624	12.8248088584694	12.9319854236308
ALKBH5_Q6P6C2_S384	ALKBH5	RNA demethylase ALKBH5	13.6579869146899	14.0078243758792	13.4811861795269	13.5591167554064	13.5568528259457	13.8610462704079	13.9178079925535	13.9923793922456	13.7667156195974	13.6965912662876
CNKSR3_Q6P9H4_S383	CNKSR3	Connector enhancer of kinase suppressor of ras 3	15.5309264900649	15.4750665378979	15.4888147323975	15.3882768227233	15.329643836285	15.3649844509241	15.3859831801101	15.490968762446	15.3579490380512	15.3683347016251
CNKSR3_Q6P9H4_S479	CNKSR3	Connector enhancer of kinase suppressor of ras 3	11.5636414645434	11.9525621812409	11.7881054436006	11.6102641377855	11.4905005913578	11.3891367326005	11.7966826117019	11.5936076671873	11.6148410811234	11.7986027576371
PGM2L1_Q6PCE3_S175	PGM2L1	Glucose 1,6-bisphosphate synthase	13.0749448992009	13.2421669034315	12.8802128338918	12.6051580558973	12.6468956031455	13.0051294562042	13.0924796511791	12.9197404100527	12.8596258313475	12.8646888331802
CTR9_Q6PD62_S1097	CTR9	RNA polymerase-associated protein CTR9 homolog	13.9721384244851	13.2201346631787	13.7546106819118	13.6535845207181	13.7179863648969	13.8424941382714	13.973155265351	13.8832596748007	14.1137313465024	13.6408882094085
FBXO38_Q6PIJ6_S792	FBXO38	F-box only protein 38	9.73548049807857	9.85642858471992	9.98474575073127	9.96147974666225	9.77014918527173	9.77014918527173	8.77261771065282	7.15926868745644	8.17914246239366	9.86943280260596
RHBDF2_Q6PJF5_S129	RHBDF2	Inactive rhomboid protein 2	12.9361000412968	13.0950760352032	13.1269756563871	13.0139890887934	12.8484321820086	12.7694067401816	12.5393292546174	12.9175857960293	12.8337009072249	12.5841500007437
RHBDF2_Q6PJF5_S115	RHBDF2	Inactive rhomboid protein 2	13.4001968322339	13.5265140985171	13.5465123967579	13.3840400704876	13.3356950794052	13.4543943247246	13.1303976029615	13.2739550094494	13.4119286019852	13.2905990368695
RHBDF2_Q6PJF5_S385	RHBDF2	Inactive rhomboid protein 2	14.0037019603906	13.9297188890576	14.2022995157756	13.8896444129939	13.7497049436787	13.9325176088317	13.9099116237101	14.1207007164768	14.0213032559548	14.0680397078263
RHBDF2_Q6PJF5_S143	RHBDF2	Inactive rhomboid protein 2	10.1398439673693	9.58257050337612	9.85642858471992	8.73678549174702	9.86943280260596	9.60337976536873	8.63705652060628	7.18895151872797	10.0603412739149	8.50185321233202
RHBDF2_Q6PJF5_S90	RHBDF2	Inactive rhomboid protein 2	13.2571691964473	13.7756665188894	13.4406186342506	12.9530798804449	13.0818570525125	12.8236193908822	12.5541499394612	12.670003191765	12.879317131756	12.9966035233967
ELMSAN1_Q6PJG2_S636	ELMSAN1	ELM2 and SANT domain-containing protein 1	14.1848793064977	14.1793380706964	14.191738410989	14.1643374672408	14.1893742392626	14.3285384905643	14.1378718124439	14.638937126853	14.2000625960678	14.224542235069
LRFN4_Q6PJG9_S585	LRFN4	Leucine-rich repeat and fibronectin type-III domain-containing protein 4	13.0261453418177	13.1232095470408	13.2892424894049	13.1347293270656	13.2006954713475	13.4390466893896	13.2421669034315	13.3990115241821	13.3312862079263	13.4023600016879
ZC3H14_Q6PJT7_S323	ZC3H14	Zinc finger CCCH domain-containing protein 14	14.0812136887321	14.4725973311559	14.0213032559548	14.0095764460483	14.3461013944038	14.326544776274	14.6108100664289	14.3586019836497	14.2291600760777	14.252661207433
CCDC137_Q6PK04_S19	CCDC137	Coiled-coil domain-containing protein 137	14.2291600760777	13.4484168095457	13.7923970206238	14.075527735485	14.0363149678687	13.7438267915342	13.7694274858286	13.7812641434556	13.8939311383635	13.8349773029675
LARP1_Q6PKG0_S90	LARP1	La-related protein 1	17.5855388947782	17.6510966078216	17.6284012354589	17.6917524459601	17.6917524459601	17.5855388947782	17.4230132981953	17.487257671851	17.6284012354589	17.5593355530227
LARP1_Q6PKG0_S824	LARP1	La-related protein 1	16.0610573157498	16.0201440540134	15.9607461671345	16.0956513922924	16.0152547073919	15.5448619558767	15.5881589659822	15.2733981824529	15.9400992569768	15.8094099593824
LARP1_Q6PKG0_S766	LARP1	La-related protein 1	16.109171348774	16.0255713769647	16.0378028002012	16.1906030499277	16.2062041562645	16.5964438418627	16.3218334963427	16.3472028071716	16.4293206009337	16.3596018084689
BLOC1S3_Q6QNY0_S65	BLOC1S3	Biogenesis of lysosome-related organelles complex 1 subunit 3	15.1451572799545	15.3152051635133	15.1936264546005	15.1122142815012	15.4813173895788	15.141038481834	14.9842368578954	15.1617904779724	15.1648035660422	15.0996073531655
RICTOR_Q6R327_S21	RICTOR	Rapamycin-insensitive companion of mTOR	16.4643468500176	16.3372067553926	16.4464160050771	16.4064130560798	16.4185838683405	16.176162382393	16.0925011055155	16.2682583739704	16.3604693898911	16.2948979255905
RICTOR_Q6R327_S1284	RICTOR	Rapamycin-insensitive companion of mTOR	14.0536350482776	14.1633251919721	13.53920354887	13.8222839195607	13.9605629911323	13.7049118541845	13.5662257812244	13.7340479366127	13.7643728326115	13.9757937548841
RICTOR_Q6R327_S1219	RICTOR	Rapamycin-insensitive companion of mTOR	13.1303976029615	13.371581754837	13.0064137551818	12.9916984924309	13.2899245345114	13.238914642807	13.0500103530253	13.0077059100554	13.047044239429	12.9817705434053
BRWD3_Q6RI45_S1763	BRWD3	Bromodomain and WD repeat-containing protein 3	12.5586169347183	12.6757156645454	12.5511191949254	12.547283671769	12.8766958430319	12.8662472022832	12.958774140723	12.9686891732015	12.9413220911259	13.0004756229451
AGTRAP_Q6RW13_S138	AGTRAP	Type-1 angiotensin II receptor-associated protein	14.4245907890144	14.485210474678	14.7468373337125	14.4986244147094	14.7886328038699	14.44597442199	14.4444803858	14.4946335041086	14.4145570901855	14.4415328462838
SAMD1_Q6SPF0_S161	SAMD1	Atherin	13.3652925631297	13.3838065728264	13.5300322381583	13.3940760667866	13.4701249090019	13.5901784920413	13.3900764419191	13.549272959229	13.6020003387632	13.4406186342506
NHS_Q6T4R5_S271	NHS	Nance-Horan syndrome protein	14.2532820959801	14.5184099482473	14.3636861296925	14.4298904026625	14.5477708020796	14.7096160583248	14.5427380139664	14.8537009875378	14.7481399587337	14.5875094273223
NHS_Q6T4R5_S415	NHS	Nance-Horan syndrome protein	14.4583907848449	14.3676322860195	14.326544776274	14.112739575381	14.3954755330182	14.3326944909477	14.2640553861764	14.3390955226197	14.1978634310115	14.3520287771493
ZNF322_Q6U7Q0_S391	ZNF322	Zinc finger protein 322	11.720485174355	11.8196409979498	11.4592414784535	11.7710183432642	11.9484778655507	11.4254198709642	11.2828589061516	11.7464515334786	11.6734864099255	11.6330097065332
ANKRD11_Q6UB99_S834	ANKRD11	Ankyrin repeat domain-containing protein 11	13.1124952929494	13.2667854040014	13.3650320365329	13.467738230575	13.3452520735438	13.2429425748966	13.3461639983443	13.1678628856378	13.5949695981218	13.5177812136587
FIP1L1_Q6UN15_S492	FIP1L1	Pre-mRNA 3'-end-processing factor FIP1	15.9086510398069	15.9489228297978	15.6773385204693	15.9002008414077	15.82129616837	15.9647704313993	16.1990731491652	15.8094099593824	16.0063355782369	16.0255713769647
FIP1L1_Q6UN15_S579	FIP1L1	Pre-mRNA 3'-end-processing factor FIP1	14.3156319811433	14.5506951747389	14.2505591198233	14.2634461020432	14.2818769725928	14.3188835027096	14.5268439046859	14.3670412050569	14.3715335032872	14.3486185103482
FIP1L1_Q6UN15_S304	FIP1L1	Pre-mRNA 3'-end-processing factor FIP1	13.3908547001786	13.2107066377272	13.4866353085558	13.7340479366127	13.7763050730999	13.8245305776849	13.4003038061219	13.580082563652	13.793342435937	13.9493349411031
FAT4_Q6V0I7_S4876	FAT4	Protocadherin Fat 4	15.026433683776	15.2333612020129	15.4398302971168	15.1474566826717	15.0784403741968	15.0996073531655	15.5320566837158	15.6743002043724	15.4571420576515	15.4951392671431
RANBP10_Q6VN20_S369	RANBP10	Ran-binding protein 10	12.2910948185807	12.372131827491	12.1254788096386	11.9372335489409	12.2990122715358	12.1089796135527	12.1839941446667	12.214267691249	12.2328285621991	12.0879051051173
MPRIP_Q6WCQ1_S289	MPRIP	Myosin phosphatase Rho-interacting protein	15.3649844509241	15.4951392671431	15.4723168202323	15.4091567326524	15.3022869231611	15.0854596158143	15.0944129284031	15.2271878209806	15.2825404089983	15.2284778182128
MPRIP_Q6WCQ1_S292	MPRIP	Myosin phosphatase Rho-interacting protein	15.1658317920627	15.3126301890163	15.2559061964197	15.3489521298234	15.459169539619	15.3751026800999	15.1238730231894	15.2870405925697	15.3343481568516	15.3634816665608
MPRIP_Q6WCQ1_S362	MPRIP	Myosin phosphatase Rho-interacting protein	15.820274873921	15.8863808933921	15.7881834297812	15.6791090577713	15.7587692948381	15.8438015279665	15.6187256145823	15.7807950617545	15.7291966095348	15.8344828548582
MPRIP_Q6WCQ1_S365	MPRIP	Myosin phosphatase Rho-interacting protein	14.3581961820311	14.3188835027096	14.5389543324688	14.509857853414	14.439482002171	14.4115019145076	14.5960480200306	14.883890146685	14.5302948733711	14.7050628194399
MPRIP_Q6WCQ1_S220	MPRIP	Myosin phosphatase Rho-interacting protein	15.0319318856707	15.2480256495293	15.3462096581354	15.1930636895869	15.033044490067	15.043537806349	15.0074892571788	15.0661734167409	15.2595970887727	15.06019780645
RAB11FIP1_Q6WKZ4_S529	RAB11FIP1	Rab11 family-interacting protein 1	14.4621367983077	14.4065306940782	14.4102012649059	14.2763052444138	14.1378718124439	14.271656496056	14.38976054326	14.4295716396883	14.3377640042429	14.2229811335121
DSTYK_Q6XUX3_S928	DSTYK	Dual serine/threonine and tyrosine protein kinase	13.2626498736283	12.7781035935297	13.0201175832998	13.0327670431126	13.2183930422136	13.0102878823643	12.867131522651	12.9827086789544	12.927612606244	13.2072576334152
GIGYF2_Q6Y7W6_S139	GIGYF2	PERQ amino acid-rich with GYF domain-containing protein 2	13.522843055915	13.4453658200158	13.3849135214413	13.1020040019762	13.4533679029194	14.0893342686174	13.8216795776148	13.940948209341	14.2738282140957	14.1137313465024
GIGYF2_Q6Y7W6_S160	GIGYF2	PERQ amino acid-rich with GYF domain-containing protein 2	14.5777585273259	14.1142407289394	14.3006230474829	14.326544776274	14.4087481490297	14.2454616352292	14.138478164816	14.1480735214246	14.0996903839485	14.191738410989
GIGYF2_Q6Y7W6_S236	GIGYF2	PERQ amino acid-rich with GYF domain-containing protein 2	13.6027461628774	13.0123914301626	13.3011424383724	13.2552531137458	13.0737867466692	13.057422789433	13.2905990368695	13.1694215679069	13.2081110698229	13.1489024072781
AEBP2_Q6ZN18_S206	AEBP2	Zinc finger protein AEBP2	14.6736792905622	14.2601358510763	14.5516736794583	14.7553963683518	14.4624068784138	14.5936163683793	14.5658012189522	14.4919527317358	14.5154474094002	14.8878598100925
QSOX2_Q6ZRP7_S578	QSOX2	Sulfhydryl oxidase 2	16.2602672797094	16.3722229463508	16.6520101390089	16.3454781353592	16.3772047921244	17.0897548165671	16.9640763254262	16.8939411066304	17.0025076210193	16.9833762936171
SRCAP_Q6ZRS2_S3177	SRCAP	Helicase SRCAP	14.0743627995047	14.1148829141556	13.9280949660265	14.2568990025269	14.3409160579984	14.2620624895627	14.1899819201172	14.4535136032685	14.3223649320883	14.2113793636862
SRCAP_Q6ZRS2_S1859	SRCAP	Helicase SRCAP	15.0464426124748	14.9821598456687	15.026433683776	15.2106452522302	15.2242217315734	15.073827617766	14.9326298994749	14.8099941566539	15.1072539854881	15.2310133034464
FAM83H_Q6ZRV2_S870	FAM83H	Protein FAM83H	14.7642051914996	14.7491383339011	14.484669713648	14.5925186163248	14.495832110901	14.7770149637719	14.7899521366659	14.6006693441614	14.7536930287178	14.759603194727
FAM83H_Q6ZRV2_S523	FAM83H	Protein FAM83H	10.441413946536	10.9591303077138	11.0497253800446	10.8826339859993	10.4647160397866	10.3940008702788	10.6720869902353	10.7298274668596	10.518362446192	10.6084376147746
FAM83H_Q6ZRV2_S914	FAM83H	Protein FAM83H	14.1673142403397	13.7219166931497	13.9350956599259	14.0680397078263	14.0422405943681	14.0301989472968	13.9757937548841	14.020366266436	14.0536350482776	14.0697825795779
FAM83H_Q6ZRV2_S1003	FAM83H	Protein FAM83H	15.005475999626	15.1117967946881	14.917619114465	14.9428134106884	14.854273342675	14.7758380211907	14.9050003282235	14.7949733169385	14.901548032703	15.0058892603957
FAM83H_Q6ZRV2_S1098	FAM83H	Protein FAM83H	13.5785684632207	13.1198228279697	13.3614486187168	13.5151678549726	13.2850411791996	12.6951815488298	12.9595218454022	12.5991166361087	13.0727324197797	13.2342926016422
FAM83H_Q6ZRV2_S924	FAM83H	Protein FAM83H	13.2523224312205	13.4736974824101	13.2855632167416	13.481570460654	13.2687582768672	13.2384491545925	13.2994634882738	13.2972676458423	13.4129632991614	13.3900764419191
FAM65A_Q6ZS17_S171	FAM65A	Protein FAM65A	12.8134174705726	12.4051717486936	12.8728390887495	12.5541499394612	12.5233441942408	12.9497509243545	12.8988685408906	13.002456467314	12.8302455419567	12.9974992283337
FAM65A_Q6ZS17_S349	FAM65A	Protein FAM65A	14.7459372110133	14.6407372071015	14.8270254509367	14.890585657895	14.813554340588	14.9165592744181	14.7481399587337	14.8306816385159	14.9218898354857	14.9154816442571
FAM65A_Q6ZS17_S351	FAM65A	Protein FAM65A	15.8835004847427	15.9041123811773	16.1413767972713	16.0798169531641	15.928847754895	16.0479520202751	15.7751203511656	15.8659469528976	16.0399290160056	16.0595749451531
FAM65A_Q6ZS17_S22	FAM65A	Protein FAM65A	13.4646498803183	13.3668253523867	13.2953194376145	13.258524770001	13.4919610196428	13.4603268525059	13.3307798386259	13.3787094701482	13.3572037106728	13.3103486460338
FAM65A_Q6ZS17_S732	FAM65A	Protein FAM65A	12.8337009072249	11.5803698629161	12.5461321357872	12.2644133848977	12.3549839206421	12.5875035776378	12.2682074458686	12.0928019104539	12.3265747969106	12.4141953489402
MFSD6_Q6ZSS7_S733	MFSD6	Major facilitator superfamily domain-containing protein 6	15.3081886087478	15.1788704523373	15.4767539938311	15.3152051635133	15.2207712030537	15.5726176638061	15.5762207047169	15.5581104943195	15.527191042322	15.490968762446
ARHGEF18_Q6ZSZ5_S1101	ARHGEF18	Rho guanine nucleotide exchange factor 18	13.2410238684352	13.0846943348087	12.9044469697165	13.0556662026815	12.7207301433767	12.2049768199614	12.0129833064325	12.7101892803616	12.301578461448	12.1404023868173
ARHGEF18_Q6ZSZ5_S1103	ARHGEF18	Rho guanine nucleotide exchange factor 18	13.2410238684352	13.0846943348087	12.9044469697165	13.0556662026815	12.7207301433767	12.2049768199614	12.0129833064325	12.7101892803616	12.301578461448	12.1404023868173
ARHGAP27_Q6ZUM4_S633	ARHGAP27	Rho GTPase-activating protein 27	14.3056325058173	14.138478164816	14.2351686794919	14.1622340888339	14.0471534664063	14.0159533415313	13.724223621767	14.1863885368369	13.8572653103649	13.9190876323797
C15orf52_Q6ZUT6_S55	C15orf52	Uncharacterized protein C15orf52	14.4247567603859	13.8019216284811	14.3969879171748	14.2864800643632	14.0409685462946	14.1989089866308	14.1728735319256	13.7628499307761	14.2476504568461	14.0986244888022
C15orf52_Q6ZUT6_S193	C15orf52	Uncharacterized protein C15orf52	15.1437572801974	14.6503249559598	15.1917336994075	15.1758880590511	15.0080889509238	15.3692360804453	14.8934758992771	14.774425244953	15.336929903076	15.2119368697896
C15orf52_Q6ZUT6_S201	C15orf52	Uncharacterized protein C15orf52	15.490968762446	15.5617504887033	15.5791673276784	15.3551976303114	15.2990567638362	15.4191709740951	15.4416360319218	15.4757928560979	15.4227972592608	15.3398611821209
FGD6_Q6ZV73_S728	FGD6	FYVE, RhoGEF and PH domain-containing protein 6	14.8401292067894	14.7236466025273	14.8345977156921	14.8096571960611	14.8668355440685	14.8019015137815	14.6027079640952	14.7731661480513	14.7687147067748	14.7533344410376
SH2D5_Q6ZV89_S12	SH2D5	SH2 domain-containing protein 5	13.9627277014671	13.5847172687552	13.1705550250066	13.5404026247899	13.5901784920413	12.8860999310012	12.9392357546755	12.9745146756338	12.9253171601504	12.9037700098637
TOM1L2_Q6ZVM7_S479	TOM1L2	TOM1-like protein 2	14.0939403683373	14.3594599112523	14.2416976773972	14.2457985927081	14.2074611959487	14.1728735319256	14.2842674306894	14.3418635900748	14.1216730859737	14.2564185413956
TOM1L2_Q6ZVM7_S492	TOM1L2	TOM1-like protein 2	13.2059847546203	13.4012259363948	12.9865431833801	13.0114340752008	13.1589258650505	12.8175456364786	12.9551597376198	13.2211897458623	12.9679371773485	12.9632874281522
SYDE1_Q6ZW31_S60	SYDE1	Rho GTPase-activating protein SYDE1	13.4381445149273	13.3591887458783	13.1596545821096	12.9849829937275	13.2765160252435	13.522843055915	13.7422029279358	14.0258161463055	13.6758168283276	13.3929688545525
SYDE1_Q6ZW31_S645	SYDE1	Rho GTPase-activating protein SYDE1	11.3829759578476	10.6382031516046	11.0372035311595	11.1184793088203	11.0263651441978	11.2165020216243	10.8660346875599	11.5476150403535	11.2492936327565	11.1718630728864
UNC13D_Q70J99_S150	UNC13D	Protein unc-13 homolog D	15.7871863249055	15.5515535272371	15.9086510398069	15.9324841268872	15.7186951386593	16.2082465274675	15.8474482305512	16.280752529802	15.9969853150165	16.1264758381532
CENPU_Q71F23_S141	CENPU	Centromere protein U	13.724223621767	13.3499451648115	13.5993036347526	13.8732186235664	13.907849335666	13.9680115355188	13.8335140366528	14.1209988127593	13.922592488964	13.8254166655386
ILDR2_Q71H61_S587	ILDR2	Immunoglobulin-like domain-containing receptor 2	12.9435978075442	13.4835199256919	13.467738230575	13.0201175832998	13.2976199967389	13.3727650245282	13.7232899121467	13.7771142926833	13.4504728264229	13.4954722851027
LARP4_Q71RC2_S597	LARP4	La-related protein 4	15.3346478425102	15.268390913125	15.1598065077563	15.2569950560805	15.2775730897031	15.3453479953965	15.3501466426073	15.3996086531743	15.452519063952	15.3965769710327
NOL8_Q76FK4_S365	NOL8	Nucleolar protein 8	13.5559116706911	13.5209630301681	13.5181627680037	13.5253344761027	13.3275554353991	13.7553331156113	13.6687364136954	13.6844518472334	13.753080305506	13.8752605668908
MARK2_Q7KZI7_S619	MARK2	Serine/threonine-protein kinase MARK2	13.1280158100488	12.9297059618632	13.1543874316243	13.1655485636431	12.9662120802273	13.1522839484949	13.0829025600882	13.1152179472408	13.0305987450503	13.2637836511937
MARK2_Q7KZI7_S40	MARK2	Serine/threonine-protein kinase MARK2	13.8431276859579	13.1878195345163	13.3521814497493	13.5897458040877	13.4960161874259	13.2936276946884	13.2527635305491	13.2749942332623	13.3178826373293	13.3189279694027
MARK2_Q7KZI7_S595	MARK2	Serine/threonine-protein kinase MARK2	11.3528872156926	11.5836040278825	11.4592414784535	10.9993816929464	11.2742722108818	9.8038085402799	10.1991504301152	10.2419761152561	10.1722716034047	10.1398439673693
MARK2_Q7KZI7_S486	MARK2	Serine/threonine-protein kinase MARK2	12.6779684348326	12.749981160522	12.5048879110126	12.6585505735736	12.5586169347183	12.5977346104101	12.669250252946	12.8172868307599	12.6532671920111	12.5166079176299
MARK2_Q7KZI7_S569	MARK2	Serine/threonine-protein kinase MARK2	14.0330519814992	14.0921407298074	13.8241088263471	14.005694415376	14.2174331926954	14.1538023487673	13.9685460703689	14.0713600205416	14.0801354227309	14.0928865748056
BZW1_Q7L1Q6_S411	BZW1	Basic leucine zipper and W2 domain-containing protein 1	15.3574138008227	14.9100323255538	15.2569950560805	15.0413437436866	14.9891913335563	15.0722772418457	14.5692456763489	14.8380748770069	14.7669357271545	15.0156439666753
BZW1_Q7L1Q6_S413	BZW1	Basic leucine zipper and W2 domain-containing protein 1	14.9008728841456	14.1367574446122	14.9069336233091	14.4433435284019	14.083976168256	13.9038510927405	13.6601051705719	13.8477633894842	13.7260331665298	13.5752289462981
MEPCE_Q7L2J0_S60	MEPCE	7SK snRNA methylphosphate capping enzyme	14.6315362165445	14.5989119627981	14.7660398626112	14.7715394188058	14.6052288821676	14.5208470063003	14.4358839479315	14.4659559876688	14.4566755127668	14.6717232791865
MEPCE_Q7L2J0_S69	MEPCE	7SK snRNA methylphosphate capping enzyme	14.2454616352292	13.6117925911877	13.7590330505125	14.2750099794587	14.1910002882406	13.9910251218816	14.0913947986227	13.9645052874719	14.0176375962492	14.1889521623772
MEPCE_Q7L2J0_S330	MEPCE	7SK snRNA methylphosphate capping enzyme	11.7856033341119	12.3163179972878	12.6317460981473	12.1247336968794	12.1593962842182	12.1474759729967	11.5885575484933	12.2021329787447	11.8485384216225	11.8005822821847
ARMCX2_Q7L311_S238	ARMCX2	Armadillo repeat-containing X-linked protein 2	13.3918254333395	13.4349348360974	13.4960161874259	13.6606949001974	13.5336943424733	13.5912201631583	13.6177869030361	13.7694274858286	13.5959307094746	13.9331448719789
FAM73B_Q7L4E1_S224	FAM73B	Protein FAM73B	14.1472727989775	14.6555935595744	14.1165818856215	14.1713473234226	14.2000625960678	14.3832501069305	14.5915076946847	14.7236466025273	14.3569437175183	14.138478164816
RSRC2_Q7L4I2_S32	RSRC2	Arginine/serine-rich coiled-coil protein 2	14.3520287771493	14.1238827238291	14.0496836213709	14.0530747537521	14.2895352341448	14.5719824850123	14.5579659688315	14.6765069644737	14.6034790035182	14.3942487157833
TAOK1_Q7L7X3_S421	TAOK1	Serine/threonine-protein kinase TAO1	15.3683347016251	15.0608728487221	15.2253001018918	15.102408966382	15.0397910292193	15.3875566028357	15.1294783948436	15.1941020873021	15.1658317920627	15.1092495771419
TAOK1_Q7L7X3_S426	TAOK1	Serine/threonine-protein kinase TAO1	13.7363809321609	13.5591167554064	13.5043894405723	13.2881796759747	13.4944426979795	13.0777989022103	13.2912488605098	13.3237910192469	13.5120933713377	13.3793994953312
TAOK1_Q7L7X3_S965	TAOK1	Serine/threonine-protein kinase TAO1	13.6739210600646	13.6392391200027	13.5763269360335	13.5061879330605	13.1864295838991	13.5221683536343	13.4456644472337	13.3363943194832	13.6709220175318	13.529720406329
SH3BP5L_Q7L8J4_S362	SH3BP5L	SH3 domain-binding protein 5-like	14.0555976999044	14.1488559762432	13.9635086544362	13.954412359222	13.8947225116652	13.9013153441117	13.7786658148885	13.8295550057464	13.8035912117811	13.7997357576151
EEPD1_Q7L9B9_S21	EEPD1	Endonuclease/exonuclease/phosphatase family domain-containing protein 1	12.7426020294209	12.9361000412968	12.9477030205076	12.401717566474	12.6951815488298	12.733692448339	12.7899983219055	12.3163179972878	12.8484321820086	12.6395703671008
ZC3HAV1_Q7Z2W4_S284	ZC3HAV1	Zinc finger CCCH-type antiviral protein 1	14.7034975062752	14.4539308924326	14.8194102561121	14.7211478953504	14.8586147712517	14.7980369113565	14.6597474996662	14.8257010614039	14.890585657895	14.6838286327684
KANSL1_Q7Z3B3_S827	KANSL1	KAT8 regulatory NSL complex subunit 1	13.0962213948704	13.6158661981164	12.9442721247511	13.5404026247899	13.1571160603298	12.6856293806083	12.6726163734462	12.9453314821996	13.5018160408529	12.6867201774063
KANSL1_Q7Z3B3_S1045	KANSL1	KAT8 regulatory NSL complex subunit 1	14.8818696559552	14.9373427673599	15.0481905335885	14.9663614651909	15.1335465358263	14.8203785493769	14.8105927495222	15.0674310033712	14.9059190723483	14.9853442006958
ATG9A_Q7Z3C6_S735	ATG9A	Autophagy-related protein 9A	14.7998660085228	14.2837665943544	14.5775343811984	14.6984392039932	14.5258088070934	14.7998660085228	14.732731463122	14.6168579962445	14.7551216225274	14.5989119627981
ATG9A_Q7Z3C6_S656	ATG9A	Autophagy-related protein 9A	12.026729682563	12.0285345907975	12.0972892495394	12.1145647682409	12.0714913632626	12.1560624716221	12.1460934330136	12.3526652885888	12.3107837947365	12.2041262454749
PRICKLE2_Q7Z3G6_S695	PRICKLE2	Prickle-like protein 2	11.8914460298103	12.2294790954329	11.5901935391356	11.7262141213285	11.7175896400457	11.4527974675341	12.5005398086659	12.2294790954329	11.8661542842886	11.512717522611
POGZ_Q7Z3K3_S1364	POGZ	Pogo transposable element with ZNF domain	14.4795775553636	13.729705727554	14.3056325058173	14.422646038384	14.4199518674096	14.5486316708496	14.6572186570088	14.4664605793772	14.5314834484298	14.4606674175921
POGZ_Q7Z3K3_S1338	POGZ	Pogo transposable element with ZNF domain	13.2552531137458	13.1209180139129	12.9018900310369	13.196332837913	13.2028982931497	12.9693898059779	12.9081800459805	12.4191470209018	12.9990303870857	13.0180381583983
DENND4A_Q7Z401_S1511	DENND4A	C-myc promoter-binding protein	14.0520186725762	13.8063199306556	13.9680115355188	13.8874382884293	14.0243248877076	14.2236756667713	14.1423332203191	14.2999306084121	14.2692322098684	14.3594599112523
NUFIP2_Q7Z417_S692	NUFIP2	Nuclear fragile X mental retardation-interacting protein 2	14.3371363462197	14.7711123107741	14.7491383339011	14.762566439115	14.6786792180442	14.6309154126315	14.4497418215326	14.7944050887385	14.6052288821676	14.6656198630494
NUFIP2_Q7Z417_S652	NUFIP2	Nuclear fragile X mental retardation-interacting protein 2	14.781236089617	15.0977639096269	15.1572785314398	15.4097787951047	15.0699453034529	14.1374809825422	14.252661207433	14.2546404128914	14.2482585832816	14.9108488287943
NUFIP2_Q7Z417_S655	NUFIP2	Nuclear fragile X mental retardation-interacting protein 2	14.6361922145721	14.8951315794019	14.923348533744	15.1108943273254	14.827574019201	14.3676322860195	14.4266092243287	14.3806385340457	14.2837665943544	14.608818070864
NUFIP2_Q7Z417_S376	NUFIP2	Nuclear fragile X mental retardation-interacting protein 2	14.4273193337265	14.1314033493296	14.5933375694164	14.65171589191	14.6231404892382	14.6410692164683	14.487811776468	14.5221656165716	14.6856006120223	14.6842810648933
CLASP1_Q7Z460_S1091	CLASP1	CLIP-associating protein 1	15.084623266472	15.3610055745574	15.1561443971655	15.3875566028357	15.1902755454055	15.0937036127975	14.7634730521004	14.7027782244056	15.2532922330152	15.2207712030537
CLASP1_Q7Z460_S646	CLASP1	CLIP-associating protein 1	15.3814933227562	14.5065105961418	14.6786792180442	15.1294783948436	14.9373427673599	14.4273193337265	13.9680115355188	13.8786324660742	14.4132014373988	14.487152901869
CLASP1_Q7Z460_S636	CLASP1	CLIP-associating protein 1	12.2696976352912	12.7521693075659	12.8365798161372	13.0633788466943	12.652054450545	12.4498927155338	12.7558361983813	12.4763590537595	12.656623296667	13.0247872683857
LRP10_Q7Z4F1_S576	LRP10	Low-density lipoprotein receptor-related protein 10	10.3328008848124	10.2819620333815	10.663700875859	10.9157902375776	10.1547131813006	9.8360575827731	8.54451159285656	7.9760517201645	10.5022283987026	10.3940008702788
HDGFRP2_Q7Z4V5_S664	HDGFRP2	Hepatoma-derived growth factor-related protein 2	13.4662353094759	13.4119286019852	13.4575348351155	13.5157260205713	13.641589542161	13.7679886528612	13.9067050652514	13.5555513419266	13.6260282541548	13.729705727554
HDGFRP2_Q7Z4V5_S671	HDGFRP2	Hepatoma-derived growth factor-related protein 2	13.8945167900449	14.0317805901719	13.9535339371399	14.1271578954793	13.9486008601379	14.331740278732	14.1538023487673	14.0466864292622	13.9793624865638	14.1633251919721
HDGFRP2_Q7Z4V5_S652	HDGFRP2	Hepatoma-derived growth factor-related protein 2	16.6795246771012	15.920743071986	16.1974421174065	16.3681206155245	16.3501166981997	16.2915971141943	16.0814187814807	16.2062041562645	16.2719883055927	16.3285858842954
IRF2BP2_Q7Z5L9_S406	IRF2BP2	Interferon regulatory factor 2-binding protein 2	14.390600004944	14.7569538609761	14.5833946180204	14.5322802105956	14.5731150055575	14.5739387677879	14.5500322142122	14.4377823289597	14.6214028564086	14.5679717969481
IRF2BP2_Q7Z5L9_S175	IRF2BP2	Interferon regulatory factor 2-binding protein 2	15.410967905889	15.1065266550865	15.3081886087478	15.3252815463755	15.2542854569756	15.6234694574755	15.4767539938311	15.79722172394	15.538955174588	15.4455064527838
IRF2BP2_Q7Z5L9_S457	IRF2BP2	Interferon regulatory factor 2-binding protein 2	13.461906171214	12.8141584215628	13.2779629138506	13.2461995248342	13.1370304248531	13.2813723759144	13.3207402869302	13.0255837686076	13.1576973364904	13.1378365431231
IRF2BP2_Q7Z5L9_S460	IRF2BP2	Interferon regulatory factor 2-binding protein 2	10.0902634930691	10.5671422380479	10.4777007364129	10.6529584709487	10.3215575388891	10.5621483674035	10.4542038946061	10.6170004982425	10.691784655046	10.4542038946061
SPRED2_Q7Z698_S168	SPRED2	Sprouty-related, EVH1 domain-containing protein 2	13.0591558333232	12.708978261244	13.2115462908459	12.8357240249028	12.7731425316319	12.8319465080624	12.9382181332939	13.0123914301626	12.7202651552043	12.8836412064785
SPRED1_Q7Z699_S238	SPRED1	Sprouty-related, EVH1 domain-containing protein 1	12.287181553541	12.3119225057832	12.3227080520837	12.278729274779	12.2726164253698	12.0714913632626	12.3081358701316	12.2813593780773	12.240955719499	12.5365927512118
SRGAP1_Q7Z6B7_S906	SRGAP1	SLIT-ROBO Rho GTPase-activating protein 1	15.0854596158143	14.6111771125988	14.7331026039276	14.7224132849008	14.6707463147307	14.391214736917	14.5302948733711	14.6944053791502	14.5800962735531	14.5118274172948
RBBP6_Q7Z6E9_S861	RBBP6	E3 ubiquitin-protein ligase RBBP6	14.6351144041713	14.4462057858529	14.1695492199074	14.5472466024796	14.4371476484753	14.5361049594721	14.6555935595744	14.6144636736519	14.3972522171336	14.4346878896508
RBBP6_Q7Z6E9_S516	RBBP6	E3 ubiquitin-protein ligase RBBP6	11.0571703218733	11.2718672601746	10.8956838352979	10.7142528029906	10.5752797499254	11.09731698689	10.8826339859993	11.3271504938282	10.9157902375776	11.2680866277669
FRMD5_Q7Z6J6_S351	FRMD5	FERM domain-containing protein 5	12.6672770057489	13.1020040019762	12.6325624070848	12.1979978195207	12.2423632466726	12.4933781105858	13.324651602889	12.7157268648297	12.4329763318336	12.4025938669948
HUWE1_Q7Z6Z7_S1395	HUWE1	E3 ubiquitin-protein ligase HUWE1	14.1030054576033	13.9026296523782	13.5184913846474	13.5785684632207	13.6563069705771	13.3456299501144	13.4178333350763	13.2744455755783	13.4609660269583	13.2438960727393
HUWE1_Q7Z6Z7_S1907	HUWE1	E3 ubiquitin-protein ligase HUWE1	16.8479197589168	16.6909765219524	16.9242645158926	17.1155541658352	16.9034775072688	16.178995195442	15.9578859053073	16.1117793150188	16.0418173466935	15.9624035399626
HUWE1_Q7Z6Z7_S3757	HUWE1	E3 ubiquitin-protein ligase HUWE1	11.5951658904385	11.9422410734649	11.6425740524089	11.4380417836994	11.5456286723137	11.5901935391356	11.1864158735165	11.3956501715198	10.9921717130379	11.3801842421166
HUWE1_Q7Z6Z7_S2918	HUWE1	E3 ubiquitin-protein ligase HUWE1	13.8930573600746	13.715399366242	14.0609150470695	14.1113885323064	13.8664744655394	13.7671655400096	13.5674711412807	13.5640129966593	13.6065806269536	13.678689766637
HUWE1_Q7Z6Z7_S2377	HUWE1	E3 ubiquitin-protein ligase HUWE1	14.3964971008605	14.5875094273223	14.4982781121637	14.4479087234702	14.5103681820383	14.3163930022554	14.5154474094002	14.5477708020796	14.485605984524	14.5154474094002
GALNT5_Q7Z7M9_S354	GALNT5	Polypeptide N-acetylgalactosaminyltransferase 5	11.8253295561144	11.7925916807995	11.6411993239223	11.4282999953896	11.2854851818466	11.5034001176648	11.278358913189	11.2854851818466	11.4922544154095	11.1556278182727
TMEM179B_Q7Z7N9_S214	TMEM179B	Transmembrane protein 179B	14.7468373337125	14.9824081418533	15.2770440529387	14.896057785206	14.8571252122352	14.6791240690676	14.7503993519683	14.3664817578154	14.6063239135946	14.4975071221445
PHLDB2_Q86SQ0_S513	PHLDB2	Pleckstrin homology-like domain family B member 2	14.2591070651345	14.3107181463029	14.1109210647951	13.9815480074109	14.1541630658269	14.3339422913588	14.4195614569162	14.5579659688315	14.5258088070934	13.9382097636696
PHLDB2_Q86SQ0_S351	PHLDB2	Pleckstrin homology-like domain family B member 2	12.9704884782805	13.2797875990582	13.3591887458783	13.2784702758691	13.3950201005887	13.2483533273239	13.4922787384233	13.6425575842029	13.3599005811069	13.2588790571
PHLDB2_Q86SQ0_S384	PHLDB2	Pleckstrin homology-like domain family B member 2	11.7596909975666	12.0664111955755	11.9054744096651	11.9976953872152	12.1498489268462	11.6874959309245	11.5820443467647	11.4490613582694	11.8674835571778	11.5820443467647
PHLDB2_Q86SQ0_S387	PHLDB2	Pleckstrin homology-like domain family B member 2	11.7277638298162	11.7986027576371	11.9209345427522	11.929255331729	11.9386218095194	12.1593962842182	11.8522376697582	11.9582832649159	11.8074121843317	12.0362986594943
PHLDB2_Q86SQ0_S334	PHLDB2	Pleckstrin homology-like domain family B member 2	12.9752200648059	12.9884659603604	13.1790900331106	13.2461995248342	13.2660720431116	13.3745649347894	13.3321288185053	13.4422607402306	13.2205923034043	13.372457077654
TMEM55B_Q86T03_S162	TMEM55B	Type 1 phosphatidylinositol 4,5-bisphosphate 4-phosphatase	14.112739575381	14.7148512341422	14.5172983502561	14.2190036217007	14.3628304963187	14.2123622485503	14.2416976773972	14.1628726311719	14.1989089866308	14.1505862392652
KIAA1328_Q86T90_S21	KIAA1328	Uncharacterized protein KIAA1328	11.8961152638315	12.6051580558973	12.5019541375694	12.3756594983281	12.6779684348326	12.4136213231092	12.7633281209936	12.8623665500256	11.9894545009693	12.4811100815691
PATL1_Q86TB9_S179	PATL1	Protein PAT1 homolog 1	14.2658880295933	14.2634461020432	14.1082801212529	14.2387002703052	14.1409801175909	14.0861215954251	13.9691521476373	13.9113856233465	14.1165818856215	14.2444896540343
SYVN1_Q86TM6_S613	SYVN1	E3 ubiquitin-protein ligase synoviolin	12.6012962991601	12.8094155617999	13.0389652160689	12.6619471419994	12.5888007634042	13.0261453418177	12.8287566110599	12.887064836791	13.197265263162	12.9732492635457
TTC7B_Q86TV6_S630	TTC7B	Tetratricopeptide repeat protein 7B	13.2948257461198	13.0518853371313	13.1209180139129	13.1239043162224	13.0226143022802	13.3237910192469	13.3300433940774	13.6560820028923	13.4422607402306	13.2508977304176
TTC7B_Q86TV6_S160	TTC7B	Tetratricopeptide repeat protein 7B	12.5617614964408	13.1316302825385	12.7288247606177	12.6361606218767	12.7509447788152	13.0838720048295	12.9091635441643	12.753584940687	12.8547703270022	12.9738203231727
ISCA2_Q86U28_S42	ISCA2	Iron-sulfur cluster assembly 2 homolog, mitochondrial	14.191738410989	13.6110650805343	13.8424941382714	14.1910002882406	13.9597025832555	14.2575318356092	13.8325101825285	13.7617673871946	13.8044783789209	13.6884543836418
PBRM1_Q86U86_S10	PBRM1	Protein polybromo-1	13.9389981789952	14.0627222752169	13.9249660703304	13.9556179811095	14.2034524375702	14.4377823289597	14.2587988176177	14.6020026981429	14.5452773133086	14.302720536363
YRDC_Q86U90_S37	YRDC	YrdC domain-containing protein, mitochondrial	13.4464060065228	13.4466805140732	13.3564025236093	13.3201986302828	13.3088087792764	13.0044837463955	12.9704884782805	12.8699897108288	13.0500103530253	12.968313175275
YRDC_Q86U90_S60	YRDC	YrdC domain-containing protein, mitochondrial	13.4764394095345	13.3681511621687	13.3339423874867	13.2650085550158	13.296685493124	13.4098129710752	13.3128198538057	13.1119088802902	13.6486321615911	13.2700505620068
KTN1_Q86UP2_S75	KTN1	Kinectin	16.3472028071716	16.5353990349573	16.4064130560798	16.3140210645534	16.240409191908	16.4562996592452	16.612668660217	16.3638074032472	16.5009026672158	16.5151673726847
SMG6_Q86US8_S484	SMG6	Telomerase-binding protein EST1A	13.9047136493313	14.1423332203191	13.9936912905662	13.9703922456387	13.9674707083135	13.7821631510332	13.5448248426892	13.5736988683643	13.7701431116403	13.651947917662
BCL9L_Q86UU0_S116	BCL9L	B-cell CLL/lymphoma 9-like protein	13.0777989022103	12.3681241008671	12.4811100815691	12.9156788805493	12.6769121054041	12.2033411949111	12.0590481666374	11.8887819226046	12.5005398086659	12.2644133848977
BCL9L_Q86UU0_S118	BCL9L	B-cell CLL/lymphoma 9-like protein	12.4714627182837	12.3923959843612	12.1326858722712	12.1084376027062	12.1539566458012	12.3389728978203	12.1474759729967	12.6225571674136	12.1539566458012	11.9765839496773
BCL9L_Q86UU0_S21	BCL9L	B-cell CLL/lymphoma 9-like protein	13.7860504954387	13.771426644686	13.4787103591841	13.6292147144223	13.6879803917635	13.8506189962848	13.7146058448255	13.7675770964354	13.6437835653027	13.6948137635208
PHLDB1_Q86UU1_S443	PHLDB1	Pleckstrin homology-like domain family B member 1	13.1550965427622	12.8433300447087	12.9286219795555	13.0123914301626	12.7414747051715	12.6746374996562	12.8302455419567	13.6778145164518	12.9817705434053	13.1826553775007
PHLDB1_Q86UU1_S419	PHLDB1	Pleckstrin homology-like domain family B member 1	12.5200431846936	12.06300064722	12.4784831983151	12.355752536977	12.2882489004779	12.2227791665332	12.4267771215009	12.6797109897696	12.1839941446667	12.2696976352912
DTX2_Q86UW9_S360	DTX2	Probable E3 ubiquitin-protein ligase DTX2	15.5171449054116	15.3346478425102	15.3626661640007	15.2613366154577	15.3152051635133	15.5468368674408	15.5895333350698	15.5335020417966	15.5017904985783	15.4928299648496
STK32C_Q86UX6_S18	STK32C	Serine/threonine-protein kinase 32C	13.6395701674615	13.4995504642276	13.6096101840113	13.6359486014086	13.5517788877935	13.4039358819943	13.3456299501144	13.4001968322339	13.4213399867728	13.4521496040515
CASZ1_Q86V15_S1758	CASZ1	Zinc finger protein castor homolog 1	11.7833950221127	10.8956838352979	11.3233249905442	12.1175781906524	11.85015808718	12.5952247724224	11.9738946386611	12.6806303495275	12.6487473720282	12.2990122715358
ALYREF_Q86V81_S239	ALYREF	THO complex subunit 4	13.6763858143161	13.7476148720629	13.6535845207181	13.5757731433273	13.8276523148392	13.8978192672907	13.6856538926085	13.8222839195607	13.8752605668908	13.8054455834107
ZC3H18_Q86VM9_S46	ZC3H18	Zinc finger CCCH domain-containing protein 18	15.1284569543168	14.9939370180897	15.0397910292193	15.2039618506293	15.1670463816349	15.3639507754463	15.3062916591865	15.3053839266603	15.4407376596655	15.2924124000174
ZC3H18_Q86VM9_S67	ZC3H18	Zinc finger CCCH domain-containing protein 18	11.5936076671873	11.463065306494	11.6148410811234	11.6330097065332	11.5709913112258	12.0418031922108	12.5665979654747	11.7252575960992	11.7535564352802	11.5857900226325
ZC3H18_Q86VM9_S95	ZC3H18	Zinc finger CCCH domain-containing protein 18	16.1280393068929	16.200386239608	15.6558871910889	16.240409191908	16.2447027366624	16.2964784614268	16.5009026672158	16.4185838683405	16.5061239516622	16.3980636139924
ZC3H18_Q86VM9_S534	ZC3H18	Zinc finger CCCH domain-containing protein 18	14.3865898204154	14.5618757635973	14.0703295554111	14.3872140270923	14.3899559711892	14.6266985800669	14.7929459002738	14.7224132849008	14.7520440864837	14.5397920782149
ZC3H18_Q86VM9_S6	ZC3H18	Zinc finger CCCH domain-containing protein 18	12.5393292546174	11.9598130941286	12.49786959515	12.6395703671008	12.6984826690684	12.6361606218767	12.8038531586697	12.5529299717945	13.1144905524969	12.737338991369
TAX1BP1_Q86VP1_S666	TAX1BP1	Tax1-binding protein 1	13.7147542138998	13.8706062261842	13.6823216269262	13.6817565063665	13.6510250609841	13.4504728264229	13.2205923034043	13.5085435940226	13.3971987029421	13.5333991998309
PACS2_Q86VP3_S453	PACS2	Phosphofurin acidic cluster sorting protein 2	15.3882768227233	14.4975071221445	15.0954851286256	15.6949332085089	15.2139978633267	14.7863260302091	14.5637107396974	14.3589935200084	14.6528680099731	15.1204459179815
GLCCI1_Q86VQ1_S108	GLCCI1	Glucocorticoid-induced transcript 1 protein	13.9119556864244	14.0155973166612	14.0600979631263	13.9716079068013	13.9964920308084	13.8371668076347	13.7553331156113	13.8131530740847	13.7694274858286	13.8270291348337
FAM134C_Q86VR2_S258	FAM134C	Protein FAM134C	15.2980833475428	15.3501466426073	15.5850322255016	15.3897372919132	15.4249805010218	15.3664832053104	15.3453479953965	15.3744579120293	15.4187743293851	15.4016355653613
FAM134C_Q86VR2_S260	FAM134C	Protein FAM134C	13.9038510927405	14.0791327620323	14.028519966172	14.0600979631263	14.1250106860104	14.0973597674241	14.2132582480591	14.2000625960678	14.2190036217007	14.2732842433029
FAM134C_Q86VR2_S320	FAM134C	Protein FAM134C	16.0378028002012	16.1140626078888	16.1867378693918	15.9236342960809	15.8905263479433	15.8835004847427	15.8751921256207	15.9647704313993	15.8344828548582	15.6431125266064
FAM134C_Q86VR2_S436	FAM134C	Protein FAM134C	13.6481727500866	13.7198800546766	14.178087297736	13.8160317322327	13.9903230770037	14.3975165170925	14.6760892305891	14.6774984907292	14.331740278732	14.4744773691791
HOOK3_Q86VS8_S238	HOOK3	Protein Hook homolog 3	13.4641102137744	13.2680482213371	13.3921176894473	13.4039358819943	13.5303440699876	13.6233874710563	13.5336943424733	13.4229621098214	13.5999912338829	13.7624701455841
PPFIBP1_Q86W92_S37	PPFIBP1	Liprin-beta-1	12.7959140934421	13.2232911137309	12.737338991369	13.0490599152876	12.9561156842644	12.9018900310369	12.8623665500256	12.9091635441643	12.7731425316319	12.9148823803197
ZC3HC1_Q86WB0_S321	ZC3HC1	Nuclear-interacting partner of ALK	12.3021553569905	12.2990122715358	12.3223005759024	12.2719194356227	12.1689065487084	12.3273257852147	12.0320986465152	12.3896826013301	12.2493119558907	12.0844622976196
ZC3HC1_Q86WB0_S395	ZC3HC1	Nuclear-interacting partner of ALK	13.4989391872209	13.4170027651675	13.2014722232221	13.4018218509069	13.2656171838004	13.4061691650803	13.3718196228403	13.3905590890603	13.3068151642634	13.4638440525327
ZC3HC1_Q86WB0_S354	ZC3HC1	Nuclear-interacting partner of ALK	14.9127711535815	14.7080935039539	14.8791807440916	14.9833888517951	14.7929459002738	14.8926512872507	14.6612300195966	14.7501464344997	14.6774984907292	14.8639399954301
ZC3HC1_Q86WB0_S359	ZC3HC1	Nuclear-interacting partner of ALK	14.7119357492292	14.8564731762401	14.8800484027495	15.130850483366	14.8114591371883	14.9792247010723	15.335844467032	15.6457053053952	15.1539522033835	15.3409955497673
OSTM1_Q86WC4_S325	OSTM1	Osteopetrosis-associated transmembrane protein 1	13.1667891196219	14.0301989472968	13.3575254104887	13.156015128795	13.3035055712032	13.5165130445265	13.9241143526083	13.7021134304252	13.5375629858673	13.2523224312205
CCDC25_Q86WR0_S204	CCDC25	Coiled-coil domain-containing protein 25	16.236862472872	16.3165430768684	16.2062041562645	16.4740903738795	16.4929822351245	16.1024104962705	16.1145883574528	15.9774484024967	16.1008178048038	16.1906030499277
PROSER2_Q86WR7_S34	PROSER2	Proline and serine-rich protein 2	14.3326944909477	13.8877262706359	14.3620789422824	14.4810693319534	14.3695322337186	14.450648430984	14.4187869049812	14.3882023384492	14.5036324156238	14.4515366140952
PROSER2_Q86WR7_S179	PROSER2	Proline and serine-rich protein 2	14.4810693319534	14.3650319165968	14.331740278732	14.4260143588707	14.3477872818511	14.5377636329129	14.3924659238154	14.3083655677567	14.3972522171336	14.3818772161487
PROSER2_Q86WR7_S212	PROSER2	Proline and serine-rich protein 2	13.7334962346749	13.8054455834107	13.7895378440525	13.6223796286489	13.5831116323375	13.5647108199883	13.4087661270133	13.5672738213563	13.761051693738	13.6346751729925
CDR2L_Q86X02_S179	CDR2L	Cerebellar degeneration-related protein 2-like	12.8430312939398	13.1925215626652	13.2275837768275	13.2362235462307	13.0904952074562	13.1391749287068	12.897179201131	13.1550965427622	13.2054894175554	13.0273337863097
RALGAPB_Q86X10_S359	RALGAPB	Ral GTPase-activating protein subunit beta	14.6879639970088	14.2546404128914	14.4993285771532	14.5051431538115	14.5200641530538	14.6231404892382	14.4902181978773	14.6136267975802	14.500032875988	14.6353128825746
RALGPS2_Q86X27_S329	RALGPS2	Ras-specific guanine nucleotide-releasing factor RalGPS2	13.480332652508	13.4929822001956	13.3749474379026	13.4219831331179	13.2094258276774	13.1119088802902	13.0114340752008	13.2766760278761	13.1263516133229	13.2834104821405
LSR_Q86X29_S436	LSR	Lipolysis-stimulated lipoprotein receptor	13.9953602544136	13.7311705515221	14.1402127985321	13.8383064640239	14.0413374902977	13.9467706545914	13.7108359695738	13.9067050652514	14.0265623476603	14.0536350482776
LSR_Q86X29_S493	LSR	Lipolysis-stimulated lipoprotein receptor	14.5258088070934	14.6717232791865	14.704442428768	14.488387896489	14.5648730386419	14.6407372071015	14.6446840997602	14.6249831415876	14.7431462379292	14.6333249202543
LSR_Q86X29_S579	LSR	Lipolysis-stimulated lipoprotein receptor	12.8931590811231	13.4662353094759	13.1134417710825	13.2749942332623	13.425098179695	12.271218104115	13.1419629551945	12.278729274779	13.0171469186459	13.2226213924412
LSR_Q86X29_S464	LSR	Lipolysis-stimulated lipoprotein receptor	14.2738282140957	14.7393753060077	14.4178923023481	14.1321005243218	14.2278986252589	14.251417032193	14.3364381852506	14.4783287448606	14.1172301522594	14.2488124658816
LSR_Q86X29_S467	LSR	Lipolysis-stimulated lipoprotein receptor	12.9732492635457	13.8943110684247	13.5620955234637	12.9686891732015	12.8658806033857	13.3466683517967	13.6387493050829	13.4208522729326	13.0149696465416	13.1920292306889
LSR_Q86X29_S396	LSR	Lipolysis-stimulated lipoprotein receptor	14.6901225624261	15.0788241682319	14.9122884773856	14.6612300195966	14.7413558088698	14.5868148677069	15.0661734167409	14.4115019145076	14.7899521366659	14.7970770167312
LSR_Q86X29_S401	LSR	Lipolysis-stimulated lipoprotein receptor	14.0720782686285	13.7345440283577	13.9303251104634	14.151317090035	13.9241143526083	13.7667156195974	13.9941599268344	13.6732759616224	14.1461876944218	14.0180175205859
LSR_Q86X29_S530	LSR	Lipolysis-stimulated lipoprotein receptor	15.4369547672103	15.2814489092229	15.3956524206256	15.1788704523373	15.2222771662037	15.4750665378979	15.4737608921734	15.3784105675324	15.4695752322627	15.3007422365664
ERICH1_Q86X53_S238	ERICH1	Glutamate-rich protein 1	13.8822234455845	13.6975059370387	13.68944448782	13.7660834915557	13.6163189482355	13.7870146152598	13.8307753865611	13.9297188890576	13.8403883997913	13.5673724813185
DDX42_Q86XP3_S96	DDX42	ATP-dependent RNA helicase DDX42	15.1824085510164	15.3683347016251	15.3592090658807	15.5537435091907	15.6509436325546	15.8640342241702	15.7881834297812	15.7578873604583	15.7319130617166	15.6263483094496
STX12_Q86Y82_S142	STX12	Syntaxin-12	12.3841008022105	11.7535564352802	12.578525111082	12.0219263404693	12.2308623245312	11.5258767247736	11.3255686270664	11.7017160803923	11.4490613582694	11.3528872156926
PTOV1_Q86YD1_S36	PTOV1	Prostate tumor-overexpressed gene 1 protein	12.7184903069332	12.3937545520693	12.3549839206421	12.4342856278244	12.5767171922177	12.4301015712413	12.2396818604915	12.5019541375694	12.4608071542455	12.467894822807
GATAD2A_Q86YP4_S340	GATAD2A	Transcriptional repressor p66-alpha	15.9472239153883	16.1180656984835	15.8884129243448	16.0152547073919	16.0041388180521	15.9400992569768	15.8268109942418	15.8905263479433	15.8905263479433	15.9379567097553
SGK223_Q86YV5_S510	SGK223	Tyrosine-protein kinase SgK223	14.4094201835516	14.0996903839485	14.4087481490297	14.5525400708213	14.5679717969481	13.9953602544136	14.0536350482776	14.2196097373457	14.2229811335121	14.0627222752169
SGK223_Q86YV5_S653	SGK223	Tyrosine-protein kinase SgK223	14.8183186069643	14.5825517818012	14.5928414079359	14.8553283199079	14.9056207202566	14.7064823746497	14.7906953815166	14.896057785206	14.6191473349456	14.7417594942474
SGK223_Q86YV5_S740	SGK223	Tyrosine-protein kinase SgK223	14.9872361667279	15.1941020873021	15.0596559836742	15.1030428946551	15.0303011863831	15.0639434163284	14.9657782129237	15.2119368697896	15.0980752872655	15.0528078406719
SGK223_Q86YV5_S743	SGK223	Tyrosine-protein kinase SgK223	13.7694274858286	13.7748389945299	13.7268471736241	13.7280691668832	13.808632145348	13.9605629911323	13.6817565063665	13.9627277014671	13.8564726106596	13.8453851359366
SGK223_Q86YV5_S745	SGK223	Tyrosine-protein kinase SgK223	15.8691965055561	15.9055256182194	15.8806853069993	15.9578859053073	15.9721483463629	15.9881684208075	15.8079168217806	16.1974421174065	15.7506550136878	16.0814187814807
IRF2BP1_Q8IU81_S453	IRF2BP1	Interferon regulatory factor 2-binding protein 1	15.1856906974433	14.6825268592414	15.2022075011783	14.9533221019078	15.1277289497408	15.0944129284031	14.9602399969213	15.066714595037	14.9508599869561	14.9268052088534
ERC1_Q8IUD2_S17	ERC1	ELKS/Rab6-interacting/CAST family member 1	14.1713473234226	13.0558753359255	13.9258339911887	13.6724386377361	13.6090020348179	13.4857173299351	13.4521496040515	13.3088087792764	13.8122100589753	13.470749187152
VRK3_Q8IV63_S83	VRK3	Inactive serine/threonine-protein kinase VRK3	14.0791327620323	14.1480735214246	14.0454711616483	14.1549821512088	14.1902604389562	14.2564185413956	13.8928536419974	14.3236185996801	14.038510210701	14.271177851912
AHNAK2_Q8IVF2_S365	AHNAK2	Protein AHNAK2	12.5166079176299	12.5966741198165	13.1517888240871	12.7965429678247	12.9037700098637	12.4556514262785	11.8674835571778	12.4154542996483	12.313307617205	12.2882489004779
AHNAK2_Q8IVF2_S294	AHNAK2	Protein AHNAK2	16.5845312777313	16.7204978913244	16.7363339127337	16.8415455139225	16.9128574910362	16.4895225298188	16.7526713670515	16.5863789638699	16.7123524552957	16.5787562675656
AHNAK2_Q8IVF2_S332	AHNAK2	Protein AHNAK2	12.1084376027062	11.9254690513525	12.4498927155338	12.3107837947365	12.3977604350074	10.9736003608261	10.9771992019491	10.4542038946061	11.4580163941851	11.1591813175624
AHNAK2_Q8IVF2_S337	AHNAK2	Protein AHNAK2	13.9923793922456	13.3614486187168	14.3753528781964	14.4993285771532	13.9147435509691	13.002456467314	13.1353044595235	12.5486170597771	13.1891747903488	13.6649133837705
AHNAK2_Q8IVF2_S348	AHNAK2	Protein AHNAK2	14.1461876944218	14.2842674306894	14.4524766408153	14.0703295554111	14.0163093664014	13.2961712925834	13.3521814497493	13.1925215626652	13.6203341239757	13.3555286317318
AHNAK2_Q8IVF2_S466	AHNAK2	Protein AHNAK2	14.281568613601	14.2687258281144	14.485605984524	14.4273193337265	14.4056484155522	13.7370027487719	13.8254166655386	13.7448318888469	14.1340547370278	13.9645052874719
TIAM2_Q8IVF5_S229	TIAM2	T-lymphoma invasion and metastasis-inducing protein 2	11.8097792258871	11.0750966873575	11.2208554058151	11.7833950221127	11.7658771959092	11.7486230916445	11.9765839496773	11.5409875926261	11.9033008069361	11.8181245805861
FMNL3_Q8IVF7_S174	FMNL3	Formin-like protein 3	12.518440392228	12.7150711663702	12.7965429678247	12.2849699669592	12.1991343878815	12.3508970732849	12.2206373544554	12.5759721502605	12.600349997722	12.1896328819182
FUNDC1_Q8IVP5_S13	FUNDC1	FUN14 domain-containing protein 1	13.3778605600999	13.9837129337448	14.1317568249024	14.1594582810776	14.1538023487673	14.0932590868895	14.2065517301263	14.0186624601816	14.2082999504942	14.3006230474829
MISP_Q8IVT2_S675	MISP	Mitotic interactor and substrate of PLK1	13.4949362928339	13.333642480711	13.4273710419941	13.3275554353991	13.2457392774805	13.4308683844924	13.5080498012635	13.6503505624706	13.5620955234637	13.5543121675795
MISP_Q8IVT2_S575	MISP	Mitotic interactor and substrate of PLK1	13.3035055712032	13.4107417354686	13.4857173299351	13.5583346201692	13.5184913846474	13.6908803452409	13.466583826142	13.4447095497	13.5545662829528	13.7274831704076
TEX2_Q8IWB9_S790	TEX2	Testis-expressed sequence 2 protein	13.0602062962501	12.9488780989073	13.2157080905835	13.231923877018	12.8274185622699	12.9752200648059	13.0535730064902	12.6893955956526	13.0643712539249	12.98773999839
PHF6_Q8IWS0_S199	PHF6	PHD finger protein 6	12.9456688386248	12.4608071542455	13.1158331993041	13.1489024072781	13.4937477381373	13.4076913034407	13.0077059100554	13.3160667530703	13.2486199216156	13.0114340752008
LRRC8A_Q8IWT6_S217	LRRC8A	Volume-regulated anion channel subunit LRRC8A	13.3068151642634	13.3248168497077	13.3133550576133	13.2362235462307	13.1770724903508	13.3825481665205	13.2081110698229	13.1891747903488	13.3668253523867	13.1785281307751
ARHGAP12_Q8IWW6_S215	ARHGAP12	Rho GTPase-activating protein 12	15.1289719247787	14.9924461134722	15.3798914054421	15.336929903076	15.2751975905273	15.2870405925697	15.29474316092	15.3932422160372	15.3303869362137	15.4559401440778
[truncated: 4,083 more rows]
