# Supplementary material for: Multiomic Metabolic Enrichment Network Analysis Reveals Metabolite–Protein Physical Interaction Subnetworks Altered in Cancer
Source: Mol Cell Proteomics. 2021 Dec 20;21(1):100189. doi: 10.1016/j.mcpro.2021.100189 (PMC8761777; doi:10.1016/j.mcpro.2021.100189)
Supplement: Supplemental Table S5 [file mmc9.txt]

Term	Description	p.Val	FDR	Phenotype	Genes	NES	ES	Gene_Hits	Gene_Total
TRNA CHARGING%HUMANCYC%TRNA-CHARGING-PWY	TRNA CHARGING%HUMANCYC%TRNA-CHARGING-PWY	0.000176741	0.002418609	-1	SARS,AARS,GARS,TARS,YARS,WARS,NARS,LARS,HARS,IARS,EPRS,MARS,DARS	-2.032241989	-0.627331297	13	35
ALPHA6BETA4INTEGRIN%IOB%ALPHA6BETA4INTEGRIN	ALPHA6BETA4INTEGRIN%IOB%ALPHA6BETA4INTEGRIN	0.00017059	0.002418609	-1	LAMB2,LAMC1,MET,LAMC2,LAMB1,PTPN11,LAMA5,PIK3R1,EIF4EBP1,YWHAZ,SFN,YWHAQ,PTK2,EIF6,SHC1,CASP3,MST1R,LAMA3,AKT1,PIK3R2,IRS2,EPHB2,DST	-1.957992995	-0.552246659	23	55
EGFR1%IOB%EGFR1	EGFR1%IOB%EGFR1	0.000142816	0.002418609	-1	SDCBP,ANKS1A,APP,PDCD6IP,CRIM1,TNIP1,TOM1,CALCOCO2,RPS6KA3,PRKAR1A,APLP2,ANTXR1,CRKL,HUWE1,MET,SH3BGRL,ASAP1,WBP2,PEBP1,SPG20,CTTN,TAGLN2,NCK1,TOLLIP,RIN1,RPS6KA1,PHPT1,PTPN11,GSK3A,MAP2K1,ENO1,ALDOA,ELMO2,EPHA2,DOCK4,PIK3R1,ARHGAP35,PYGB,STIP1,ARAF,PTPN12,HGS,EIF4EBP1,ACTB,YWHAZ,CDV3,CRK,RIPK1,PTPRF,STAT1,CDK5,LDHA,PITPNA,VASP,PKM,VCL,PTK2,NFKB1,TFG,PRKCZ,SHC1,CALD1,MAPK1,OTUD6B,PTTG1IP,ABL2,S10…	-1.696442813	-0.375423834	109	343
ST_PHOSPHOINOSITIDE_3_KINASE_PATHWAY%MSIGDB_C2%ST_PHOSPHOINOSITIDE_3_KINASE_PATHWAY	ST_PHOSPHOINOSITIDE_3_KINASE_PATHWAY%MSIGDB_C2%ST_PHOSPHOINOSITIDE_3_KINASE_PATHWAY	0.000181422	0.002418609	-1	RPS6KA3,IARS,RPS6KA1,GSK3A,YWHAZ,SFN,YWHAQ,YWHAG,SHC1,FOXO1,CD55,AKT1,GSK3B,CYTH3,YWHAB	-2.010539876	-0.65726625	15	27
PID_ERBB1_DOWNSTREAM_PATHWAY%MSIGDB_C2%PID_ERBB1_DOWNSTREAM_PATHWAY	PID_ERBB1_DOWNSTREAM_PATHWAY%MSIGDB_C2%PID_ERBB1_DOWNSTREAM_PATHWAY	0.000164799	0.002418609	-1	RPS6KA3,PEBP1,RIN1,CAPN2,MAP2K1,PIK3R1,ARPC4,YWHAZ,STAT1,ARPC3,SFN,YWHAQ,YWHAG,PRKCZ,MAPK1,ARF4,ARPC5,WASL,IQGAP1,AKT1,ARPC2,ACTR2,PIK3R2,MAP2K2,BAIAP2,PPP2R1A,MAP2K4,ACTR3,PPP5C,YWHAB,DIAPH3,STAT3,MLST8,MAPK9,MAPK8,RPS6KA5,BRK1,EGFR,YWHAE,PPP2R2A,ARPC1B,RAF1	-1.792115825	-0.473713762	42	79
PID_FCER1_PATHWAY%MSIGDB_C2%PID_FCER1_PATHWAY	PID_FCER1_PATHWAY%MSIGDB_C2%PID_FCER1_PATHWAY	0.000176991	0.002418609	-1	CHUK,IKBKB,PTPN11,MAP2K1,PIK3R1,PTK2,NFKB1,SHC1,MAPK1,PLCG1,IKBKG,RELA,AKT1,RASA1,MAP2K2,PPAP2A,MAP2K4,CBL,NFATC2,MAPK8	-1.866539762	-0.579024219	20	34
PID_INSULIN_PATHWAY%MSIGDB_C2%PID_INSULIN_PATHWAY	PID_INSULIN_PATHWAY%MSIGDB_C2%PID_INSULIN_PATHWAY	0.000176741	0.002418609	-1	RAPGEF1,TRIP10,NCK1,PTPN11,PIK3R1,EIF4EBP1,CRK,PRKCZ,SHC1,EXOC6,AKT1,GRB10,EXOC2,RASA1	-1.935842944	-0.597573946	14	35
PID_PDGFRB_PATHWAY%MSIGDB_C2%PID_PDGFRB_PATHWAY	PID_PDGFRB_PATHWAY%MSIGDB_C2%PID_PDGFRB_PATHWAY	0.000164096	0.002418609	-1	RPS6KA3,RAPGEF1,CTTN,NCK1,PTPN11,MAP2K1,DNM2,DOCK4,PIK3R1,ARHGAP35,ARPC4,YWHAZ,CRK,STAT1,ARPC3,SFN,YWHAQ,ARHGDIA,YWHAG,SHC1,MAPK1,PLCG1,ITGB3,ARAP1,ARPC5,WASL,IQGAP1,ARPC2,GRB10,ACTR2,RASA1,PIK3R2,MAP2K2,BAIAP2,PPP2R1A,MAP2K4,CBL,ACTR3,YWHAB,PIN1,BCAR1,STAT3	-1.79676652	-0.463257916	42	95
NABA_CORE_MATRISOME%MSIGDB_C2%NABA_CORE_MATRISOME	NABA_CORE_MATRISOME%MSIGDB_C2%NABA_CORE_MATRISOME	0.000168464	0.002418609	-1	CYR61,LAMB2,CRIM1,CRELD2,MFGE8,LAMC1,MFAP3,CRELD1,LAMC2,LAMB1,NTN4,COL2A1,LAMA5,EDIL3,AGRN,CTGF,THSD4,COL6A2,SLIT2,FRAS1,LAMA3,IGFBP3	-1.838233728	-0.509516986	22	60
HALLMARK_GLYCOLYSIS%MSIGDB_C2%HALLMARK_GLYCOLYSIS	HALLMARK_GLYCOLYSIS%MSIGDB_C2%HALLMARK_GLYCOLYSIS	0.000159109	0.002418609	-1	GFPT1,GNPDA1,CTH,HSPA5,ENO2,GALE,GOT1,IL13RA1,TSTA3,IDH1,EXT1,PGK1,TPI1,PGLS,MET,MDH1,G6PD,IDUA,AKR1A1,GMPPB,PFKP,UGP2,FKBP4,ENO1,ALDOA,QSOX1,RPE,GALK1,PYGB,AGRN,LDHA,MIF,TXN,BPNT1,PKM,PPIA,PPP2CB,GCLC,RARS,TPBG,TALDO1,STMN1,GNE,CASP6,IGFBP3,P4HA1,MPI,LHPP,KDELR3	-1.865168335	-0.456341189	49	136
HALLMARK_HYPOXIA%MSIGDB_C2%HALLMARK_HYPOXIA	HALLMARK_HYPOXIA%MSIGDB_C2%HALLMARK_HYPOXIA	0.000161629	0.002418609	-1	CYR61,NDST1,HSPA5,ENO2,F3,EXT1,PGK1,TPI1,GAPDH,PFKL,SLC2A1,NEDD4L,TGM2,PFKP,PGM1,UGP2,ALDOC,XPNPEP1,SLC2A3,ENO1,ALDOA,NDRG1,FBP1,GALK1,MAFF,LDHA,MIF,S100A4,CTGF,LXN,TPD52,NAGK,TPBG,GBE1,TES,CASP6,IGFBP3,MYH9,P4HA1,GPI,KDELR3,VHL,PRDX5,ILVBL	-1.968897673	-0.494599518	44	112
HALLMARK_MTORC1_SIGNALING%MSIGDB_C2%HALLMARK_MTORC1_SIGNALING	HALLMARK_MTORC1_SIGNALING%MSIGDB_C2%HALLMARK_MTORC1_SIGNALING	0.00015758	0.002418609	-1	SQSTM1,PNP,CTH,PSAT1,HSPA5,WARS,GOT1,ASNS,IDH1,FAM129A,PGK1,TPI1,TXNRD1,GAPDH,PRDX1,PFKL,NAMPT,SLC2A1,ACLY,G6PD,BCAT1,PGM1,SORD,PPA1,EPRS,HPRT1,SLC2A3,TUBA4A,HSP90B1,PSPH,HSPA4,UFM1,ENO1,ALDOA,RRM2,STIP1,CFP,ACACA,CALR,LDHA,PSMG1,HMGCS1,SLC1A5,PHGDH,LTA4H,NFKBIB,SDF2L1,PPIA,GCLC,PITPNB,PDAP1,EIF2S2,GBE1,ATP6V1D,DDX39A,TES,SLC7A5,EEF1E1,LDLR,COPS5,MAP2K3,P4HA1,IFI30,GPI,ETF1	-2.127538166	-0.510533822	65	162
FC-EPSILON RECEPTOR I SIGNALING IN MAST CELLS%PATHWAY INTERACTION DATABASE NCI-NATURE CURATED DATA%FC-EPSILON RECEPTOR I SIGNALING IN MAST CELLS	FC-EPSILON RECEPTOR I SIGNALING IN MAST CELLS%PATHWAY INTERACTION DATABASE NCI-NATURE CURATED DATA%FC-EPSILON RECEPTOR I SIGNALING IN MAST CELLS	0.000176991	0.002418609	-1	CHUK,IKBKB,PTPN11,MAP2K1,PIK3R1,PTK2,NFKB1,SHC1,MAPK1,PLCG1,IKBKG,RELA,AKT1,RASA1,MAP2K2,PPAP2A,MAP2K4,CBL,NFATC2,MAPK8	-1.866539762	-0.579024219	20	34
INSULIN PATHWAY%PATHWAY INTERACTION DATABASE NCI-NATURE CURATED DATA%INSULIN PATHWAY	INSULIN PATHWAY%PATHWAY INTERACTION DATABASE NCI-NATURE CURATED DATA%INSULIN PATHWAY	0.000176741	0.002418609	-1	RAPGEF1,TRIP10,NCK1,PTPN11,PIK3R1,EIF4EBP1,CRK,PRKCZ,SHC1,EXOC6,AKT1,GRB10,EXOC2,RASA1	-1.935842944	-0.597573946	14	35
TNF RECEPTOR SIGNALING PATHWAY%PATHWAY INTERACTION DATABASE NCI-NATURE CURATED DATA%TNF RECEPTOR SIGNALING PATHWAY	TNF RECEPTOR SIGNALING PATHWAY%PATHWAY INTERACTION DATABASE NCI-NATURE CURATED DATA%TNF RECEPTOR SIGNALING PATHWAY	0.000176991	0.002418609	-1	SQSTM1,CHUK,IKBKB,TRADD,RIPK1,STAT1,TXN,NFKB1,PRKCZ,IKBKG,MAP2K3,TRAF2,FADD,RELA,CASP8	-1.875420739	-0.58177921	15	34
TCR%NETPATH%TCR	TCR%NETPATH%TCR	0.000157332	0.002418609	-1	SDCBP,DUSP3,ENO2,TSG101,TXNRD1,CHUK,IKBKB,CRKL,ACLY,ARHGEF2,G6PD,LDHB,PGM1,RAPGEF1,AHCY,EPRS,TUBA4A,GDI2,NCK1,DBNL,PTPN11,MAP2K1,DNM2,CCT8,PIK3R1,ARHGAP35,DIAPH1,PTPN12,HGS,YWHAZ,WDR1,CRK,STAT1,LDHA,STK39,HSP90AB1,VASP,PKM,YWHAQ,PTK2,NFKBIB,NFKB1,SHC1,MAPK1,PTTG1IP,ELP3,PLCG1,ENAH,CD2AP,TUBB,MALT1,RELA,PPP3CB,AKT1,HOMER3,RASA1,PIK3R2,ARHGEF7,SH3BP2,STK4,MAP2K2	-2.044621574	-0.49121571	61	160
BCR%NETPATH%BCR	BCR%NETPATH%BCR	0.000164663	0.002418609	-1	CHUK,IKBKB,CRKL,CDK6,RAPGEF1,BCL2L11,BAX,NCK1,RPS6KA1,DBNL,PTPN11,GSK3A,MAP2K1,DNM2,PIK3R1,PIP4K2C,EIF4EBP1,CRK,STAT1,VASP,CASP7,PTK2,NFKB1,SHC1,CASP3,MAPK1,PIP4K2A,PLCG1,IKBKG,FOXO1,MALT1,RELA,AKT1,RASA1,PLEKHA2,PIK3R2,SH3BP2,MAP2K2,PLCG2,CDK4,BCL10,GSK3B,CBL,CMTM3,BCAR1,MAPKAPK2,STAT3	-1.935311539	-0.501033635	47	92
IL1%NETPATH%IL1	IL1%NETPATH%IL1	0.000171468	0.002418609	-1	SQSTM1,UBE2V1,CHUK,IKBKB,TOLLIP,PTPN11,MAP2K1,PIK3R1,IKBKAP,NFKBIB,NFKB1,PRKCZ,MAPK1,PPP6C,PLCG1,IKBKG,MAP2K3,RELA,AKT1,PIK3R2,MYD88,MAP2K2,EIF2S1,MAP2K4,GSK3B,STAT3,IRS1,MAPK9,MAPK8	-2.111773279	-0.611112859	29	48
IL2%NETPATH%IL2	IL2%NETPATH%IL2	0.000171468	0.002418609	-1	CRKL,PTPN11,MAP2K1,HSP90AA1,PIK3R1,EIF4EBP1,CRK,STAT1,NFKB1,PRKCZ,SHC1,MAPK1,RELA,AKT1,NMI,PIK3R2,IRS2,MAP2K2,CBL,STAT3,NR3C1,IRS1,MAPK8,JAK1,GAB2,BCL2,STAM2,RAF1	-1.934525829	-0.553658695	28	51
ALPHA6BETA4INTEGRIN%NETPATH%ALPHA6BETA4INTEGRIN	ALPHA6BETA4INTEGRIN%NETPATH%ALPHA6BETA4INTEGRIN	0.000169005	0.002418609	-1	LAMB2,LAMC1,MET,LAMC2,LAMB1,PTPN11,LAMA5,PIK3R1,EIF4EBP1,YWHAZ,SFN,YWHAQ,PTK2,EIF6,SHC1,CASP3,MAPK1,MST1R,LAMA3,AKT1,PIK3R2,IRS2,EPHB2,DST	-1.974956061	-0.549059116	24	59
RANKL%NETPATH%RANKL	RANKL%NETPATH%RANKL	0.000170416	0.002418609	-1	SQSTM1,HSPA5,ATP6V1E1,CHUK,IKBKB,MAP2K1,HSP90AA1,PIK3R1,EIF4EBP1,STAT1,PTK2,NFKB1,MAPK1,PLCG1,IKBKG,TRAF2,RELA,AKT1,PIK3R2,PLCG2,RPS6KB2,CAPN1,MITF,NFKB2,CYLD,CBL,MAPK9,MAPK8,JAK1,RELB,GAB2,EGFR	-1.997411108	-0.561773359	32	56
EGFR1%NETPATH%EGFR1	EGFR1%NETPATH%EGFR1	0.000142796	0.002418609	-1	SDCBP,ANKS1A,APP,PDCD6IP,CRIM1,TNIP1,TOM1,CALCOCO2,RPS6KA3,PRKAR1A,APLP2,ANTXR1,CRKL,HUWE1,MET,SH3BGRL,ASAP1,WBP2,PEBP1,SPG20,CTTN,TAGLN2,HSPA4,NCK1,TOLLIP,RIN1,RPS6KA1,PHPT1,PTPN11,GSK3A,MAP2K1,ENO1,ALDOA,ELMO2,EPHA2,DOCK4,PIK3R1,ARHGAP35,PYGB,STIP1,ARAF,PTPN12,HGS,EIF4EBP1,ACTB,YWHAZ,CDV3,CRK,RIPK1,PTPRF,STAT1,CDK5,LDHA,PITPNA,VASP,PKM,VCL,PTK2,NFKB1,TFG,PRKCZ,SHC1,CALD1,MAPK1,OTUD6B,PTTG1IP,AB…	-1.705679969	-0.377090184	110	348
KITRECEPTOR%NETPATH%KITRECEPTOR	KITRECEPTOR%NETPATH%KITRECEPTOR	0.000167983	0.002418609	-1	CRKL,EZR,RPS6KA1,PTPN11,GSK3A,MAP2K1,PIK3R1,EIF4EBP1,CRK,STAT1,MSN,SHC1,MAPK1,SH3KBP1,PLCG1,RELA,AKT1,GRB10,ACTR2,RASA1,PIK3R2,MAP2K2,PLCG2,MITF,TNFRSF10A,GSK3B,CBL,STAT3,NFATC2,RAB7A,MAPK8	-1.900148982	-0.519004742	31	65
CYTOSKELETAL REGULATION BY RHO GTPASE%PANTHER PATHWAY%P00016	CYTOSKELETAL REGULATION BY RHO GTPASE%PANTHER PATHWAY%P00016	0.000173611	0.002418609	-1	TUBB3,TUBB4B,DIAPH2,DIAPH1,ARPC4,ACTB,ARPC3,VASP,STMN1,ROCK2,ARHGAP1,MYH9,ENAH,TUBB6,TUBB,PFN1,ARPC5,WASL,ARHGEF1,ARPC2,TUBB4A	-2.006301376	-0.590814681	21	44
FGF SIGNALING PATHWAY%PANTHER PATHWAY%P00021	FGF SIGNALING PATHWAY%PANTHER PATHWAY%P00021	0.000170853	0.002418609	-1	PEBP1,FGFR1,MAP2K1,ARAF,PPP2R5D,YWHAZ,SFN,YWHAQ,PPP2CB,YWHAG,PRKCZ,SHC1,MAPK1,PLCG1,MAP2K3,PPP2R5B,AKT1,RASA1,MAP2K2,SPRY2,PLCG2,PPP2R1A,MAP2K4,YWHAB,MAPK9,PIK3C3,MAPK8,YWHAE,PPP2R2A,RASA2,RAF1	-1.894261986	-0.539545711	31	52
INTERLEUKIN SIGNALING PATHWAY%PANTHER PATHWAY%P00036	INTERLEUKIN SIGNALING PATHWAY%PANTHER PATHWAY%P00036	0.000175162	0.002418609	-1	IL13RA1,RPS6KA3,IL12RB1,CHUK,IKBKB,IL6ST,RPS6KA1,STAT6,ARAF,STAT1,SHC1,MAPK1,IL10RB,AKT1,MAPK15,RASA1,STAT2,IRS2	-2.002289936	-0.610167808	18	37
VIF-MEDIATED DEGRADATION OF APOBEC3G%REACTOME DATABASE ID RELEASE 71%180585	VIF-MEDIATED DEGRADATION OF APOBEC3G%REACTOME DATABASE ID RELEASE 71%180585	0.00017313	0.002418609	-1	PSMD9,PSME1,PSME2,PSMB7,PSMB6,PSMB8,PSMD7,PSMA2,PSMF1,PSMB1,PSMB2,PSMD6,PSMD5,PSMA7,PSMC3,PSMB3,PSMA1,TCEB2,PSMA5,PSMB9,PSMD8,PSMD12,PSMD11,PSMD13,PSMC4,PSMB10,PSMB4,PSMC6,PSMA4,PSMD4,CUL5	-2.054615669	-0.599873204	31	46
CYTOSOLIC TRNA AMINOACYLATION%REACTOME%R-HSA-379716.1	CYTOSOLIC TRNA AMINOACYLATION%REACTOME%R-HSA-379716.1	0.000180636	0.002418609	-1	SARS,AARS,GARS,TARS,YARS,WARS,NARS,LARS,HARS,IARS,PPA1,EPRS,MARS,DARS,RARS,EEF1E1,FARSA,AIMP1,AIMP2,VARS,FARSB	-2.31125641	-0.776483267	21	24
SCF-BETA-TRCP MEDIATED DEGRADATION OF EMI1%REACTOME DATABASE ID RELEASE 71%174113	SCF-BETA-TRCP MEDIATED DEGRADATION OF EMI1%REACTOME DATABASE ID RELEASE 71%174113	0.00017322	0.002418609	-1	PSMD9,PSME1,PSME2,PSMB7,PSMB6,PSMB8,PSMD7,PSMA2,PSMF1,PSMB1,PSMB2,PSMD6,PSMD5,PSMA7,PSMC3,PSMB3,PSMA1,PSMA5,PSMB9,PSMD8,PSMD12,PSMD11,PSMD13,PSMC4,PSMB10,PSMB4,PSMC6,PSMA4,PSMD4	-2.047634654	-0.600618599	29	45
FCERI MEDIATED NF-KB ACTIVATION%REACTOME%R-HSA-2871837.2	FCERI MEDIATED NF-KB ACTIVATION%REACTOME%R-HSA-2871837.2	0.000168634	0.002418609	-1	UBE2V1,PSMD9,CHUK,IKBKB,PSME1,PSME2,PSMB7,PSMB6,PSMB8,NFKB1,PSMD7,PSMA2,PSMF1,PSMB1,PSMB2,PSMD6,IKBKG,CDC34,PSMD5,PSMA7,MALT1,PSMC3,RELA,PSMB3,UBE2D2,PSMA1,PSMA5,PSMB9,PSMD8,PSMD12,PSMD11,PSMD13,PSMC4,BCL10,PSMB10,PSMB4,PSMC6,PSMA4	-2.219849201	-0.60991419	38	63
P53-DEPENDENT G1 S DNA DAMAGE CHECKPOINT%REACTOME DATABASE ID RELEASE 71%69580	P53-DEPENDENT G1 S DNA DAMAGE CHECKPOINT%REACTOME DATABASE ID RELEASE 71%69580	0.000171703	0.002418609	-1	PSMD9,PSME1,PSME2,PSMB7,PSMB6,PSMB8,PSMD7,PSMA2,PSMF1,PSMB1,PSMB2,PSMD6,PSMD5,PSMA7,PSMC3,PSMB3,PSMA1,PSMA5,PSMB9,PSMD8,PSMD12,PSMD11,PSMD13,PSMC4,PSMB10,PSMB4,PSMC6,PSMA4,PSMD4	-1.935651067	-0.556228414	29	50
DOWNSTREAM SIGNALING EVENTS OF B CELL RECEPTOR (BCR)%REACTOME DATABASE ID RELEASE 71%1168372	DOWNSTREAM SIGNALING EVENTS OF B CELL RECEPTOR (BCR)%REACTOME DATABASE ID RELEASE 71%1168372	0.000168634	0.002418609	-1	PSMD9,CHUK,IKBKB,FKBP1A,NFKBIE,PSME1,PSME2,PSMB7,PSMB6,PSMB8,NFKBIB,PPIA,NFKB1,PSMD7,PSMA2,PSMF1,PSMB1,PSMB2,PSMD6,IKBKG,PSMD5,PSMA7,MALT1,PSMC3,RELA,PPP3CB,PSMB3,PSMA1,PSMA5,PSMB9,PSMD8,PSMD12,PSMD11,PSMD13,PSMC4,BCL10,PSMB10,PSMB4,PSMC6,PSMA4,NFATC2,PSMD4	-2.132842281	-0.586008622	42	63
DEGRADATION OF GLI2 BY THE PROTEASOME%REACTOME%R-HSA-5610783.1	DEGRADATION OF GLI2 BY THE PROTEASOME%REACTOME%R-HSA-5610783.1	0.000171703	0.002418609	-1	PSMD9,PSME1,PSME2,PSMB7,PSMB6,PSMB8,PSMD7,PSMA2,PSMF1,PSMB1,PSMB2,PSMD6,PSMD5,PSMA7,PSMC3,PSMB3,PSMA1,PSMA5,PSMB9,PSMD8,PSMD12,PSMD11,PSMD13,PSMC4,PSMB10,GSK3B,PRKACA,PRKACB,PSMB4,PSMC6,PSMA4,PSMD4	-2.1031433	-0.604358958	32	50
ENDOSOMAL SORTING COMPLEX REQUIRED FOR TRANSPORT (ESCRT)%REACTOME%R-HSA-917729.1	ENDOSOMAL SORTING COMPLEX REQUIRED FOR TRANSPORT (ESCRT)%REACTOME%R-HSA-917729.1	0.000181554	0.002418609	-1	TSG101,VPS4B,VPS28,VPS36,VTA1,CHMP4A,HGS,CHMP7,VPS37C,VPS25,CHMP2B,VPS4A,CHMP2A,CHMP4B,CHMP3,MVB12B	-1.987558063	-0.675825055	16	23
G1 S DNA DAMAGE CHECKPOINTS%REACTOME%R-HSA-69615.2	G1 S DNA DAMAGE CHECKPOINTS%REACTOME%R-HSA-69615.2	0.000171703	0.002418609	-1	PSMD9,PSME1,PSME2,PSMB7,PSMB6,PSMB8,PSMD7,PSMA2,PSMF1,PSMB1,PSMB2,PSMD6,PSMD5,PSMA7,PSMC3,PSMB3,PSMA1,PSMA5,PSMB9,PSMD8,PSMD12,PSMD11,PSMD13,PSMC4,PSMB10,PSMB4,PSMC6,PSMA4,PSMD4	-1.935651067	-0.556228414	29	50
P53-DEPENDENT G1 DNA DAMAGE RESPONSE%REACTOME DATABASE ID RELEASE 71%69563	P53-DEPENDENT G1 DNA DAMAGE RESPONSE%REACTOME DATABASE ID RELEASE 71%69563	0.000171703	0.002418609	-1	PSMD9,PSME1,PSME2,PSMB7,PSMB6,PSMB8,PSMD7,PSMA2,PSMF1,PSMB1,PSMB2,PSMD6,PSMD5,PSMA7,PSMC3,PSMB3,PSMA1,PSMA5,PSMB9,PSMD8,PSMD12,PSMD11,PSMD13,PSMC4,PSMB10,PSMB4,PSMC6,PSMA4,PSMD4	-1.935651067	-0.556228414	29	50
REGULATION OF PTEN STABILITY AND ACTIVITY%REACTOME%R-HSA-8948751.1	REGULATION OF PTEN STABILITY AND ACTIVITY%REACTOME%R-HSA-8948751.1	0.000170358	0.002418609	-1	PSMD9,PSME1,PSME2,WWP2,PSMB7,PSMB6,PSMB8,PSMD7,PSMA2,STUB1,PSMF1,PSMB1,PSMB2,PSMD6,PSMD5,PSMA7,PSMC3,AKT1,PSMB3,PSMA1,PSMA5,PSMB9,PSMD8,PSMD12,PSMD11,PSMD13,PSMC4,PSMB10,PSMB4,PSMC6,PSMA4,PSMD4,PSMA6,NEDD4,XIAP,PSMB5,PSMC2,PTEN,PSMD1,PSMC1	-2.078435436	-0.587862531	40	54
SIGNALING BY INSULIN RECEPTOR%REACTOME%R-HSA-74752.1	SIGNALING BY INSULIN RECEPTOR%REACTOME%R-HSA-74752.1	0.000176741	0.002418609	-1	ATP6V1G1,ATP6V1H,ATP6V1A,ATP6V1B2,ATP6V1C1,ATP6V1E1,PTPN11,PIK3R1,ATP6V1F,SHC1,MAPK1,ATP6V1D,GRB10,PIK3R2,IRS2	-1.935119555	-0.597350643	15	35
PLATELET DEGRANULATION%REACTOME DATABASE ID RELEASE 71%114608	PLATELET DEGRANULATION%REACTOME DATABASE ID RELEASE 71%114608	0.00016889	0.002418609	-1	CLU,APP,LGALS3BP,HSPA5,APLP2,TAGLN2,TUBA4A,GTPBP2,ALDOA,QSOX1,NHLRC2,WDR1,OLA1,VCL,PPIA,TIMP3,ABCC4,TEX264,ITGB3,PFN1,LAMP2,PCYOX1L,CAP1,STXBP2,ANXA5,PROS1,LHFPL2,THBS1,TLN1	-1.910217348	-0.523656218	29	64
UBIQUITIN MEDIATED DEGRADATION OF PHOSPHORYLATED CDC25A%REACTOME DATABASE ID RELEASE 71%69601	UBIQUITIN MEDIATED DEGRADATION OF PHOSPHORYLATED CDC25A%REACTOME DATABASE ID RELEASE 71%69601	0.000174125	0.002418609	-1	PSMD9,PSME1,PSME2,PSMB7,PSMB6,PSMB8,PSMD7,PSMA2,PSMF1,PSMB1,PSMB2,PSMD6,PSMD5,PSMA7,PSMC3,PSMB3,PSMA1,PSMA5,PSMB9,PSMD8,PSMD12,PSMD11,PSMD13,PSMC4,PSMB10,PSMB4,PSMC6,PSMA4,PSMD4	-2.032757832	-0.601417374	29	43
NEUTROPHIL DEGRANULATION%REACTOME%R-HSA-6798695.2	NEUTROPHIL DEGRANULATION%REACTOME%R-HSA-6798695.2	0.000146135	0.002418609	-1	SDCBP,PNP,LAMP1,C16orf62,GYG1,TOM1,IDH1,IMPDH2,TUBB4B,SERPINB6,PFKL,PRDX6,HUWE1,ACLY,PDXK,COTL1,APRT,HSPA6,PGM1,ALDOC,TIMP2,EEF2,SERPINB1,SLC2A3,GDI2,ALAD,TOLLIP,DBNL,DYNC1H1,ALDOA,QSOX1,HSP90AA1,VAT1,DERA,CCT8,COMMD9,DIAPH1,PYGB,CFP,ACTR1B,STK10,GSTP1,ALDH3B1,ERP44,CAND1,HEBP2,PSMB7,MIF,HSP90AB1,UBR4,LTA4H,CDA,DNAJC3,PKM,VCL,PPIA,COPB1,NFKB1,ATG7,PSMD7,PDAP1,PA2G4,KPNB1,PSMA2,IST1,MOSPD2,MAPK1,C…	-1.694639156	-0.380209312	98	295
TNFR2 NON-CANONICAL NF-KB PATHWAY%REACTOME%R-HSA-5668541.2	TNFR2 NON-CANONICAL NF-KB PATHWAY%REACTOME%R-HSA-5668541.2	0.000170619	0.002418609	-1	LTBR,PSMD9,CHUK,PSME1,TNFSF9,PSME2,UBE2M,PSMB7,PSMB6,PSMB8,PSMD7,PSMA2,PSMF1,PSMB1,PSMB2,PSMD6,PSMD5,PSMA7,TRAF2,PSMC3,PSMB3,PSMA1,PSMA5,PSMB9,PSMD8,TNFRSF12A,PSMD12,PSMD11,PSMD13,PSMC4,NFKB2,PSMB10,PSMB4,PSMC6,PSMA4,PSMD4,RELB,PSMA6,UBA3,PSMB5,PSMC2,PSMD1,PSMC1	-2.154972859	-0.60459895	43	57
UBIQUITIN-DEPENDENT DEGRADATION OF CYCLIN D%REACTOME DATABASE ID RELEASE 71%75815	UBIQUITIN-DEPENDENT DEGRADATION OF CYCLIN D%REACTOME DATABASE ID RELEASE 71%75815	0.00017322	0.002418609	-1	PSMD9,PSME1,PSME2,PSMB7,PSMB6,PSMB8,PSMD7,PSMA2,PSMF1,PSMB1,PSMB2,PSMD6,PSMD5,PSMA7,PSMC3,PSMB3,PSMA1,PSMA5,PSMB9,PSMD8,PSMD12,PSMD11,PSMD13,PSMC4,CDK4,PSMB10,GSK3B,PSMB4,PSMC6,PSMA4,PSMD4,PSMA6,PSMB5,PSMC2,PSMD1,PSMC1,CCND1	-2.064950049	-0.605697605	37	45
HSP90 CHAPERONE CYCLE FOR SHRS%REACTOME%R-HSA-3371497.2	HSP90 CHAPERONE CYCLE FOR SHRS%REACTOME%R-HSA-3371497.2	0.000181422	0.002418609	-1	DYNC1I2,DCTN2,FKBP4,PTGES3,DYNC1H1,HSP90AA1,DCTN1,STIP1,ACTR1A,HSP90AB1,DCTN3,DYNC1LI2,CAPZA2,DCTN5,CAPZB,DCTN4,HSPA2,DNAJB1	-2.047896253	-0.669478435	18	27
CELLULAR RESPONSE TO HYPOXIA%REACTOME%R-HSA-1234174.2	CELLULAR RESPONSE TO HYPOXIA%REACTOME%R-HSA-1234174.2	0.000169434	0.002418609	-1	PSMD9,PSME1,PSME2,PSMB7,PSMB6,PSMB8,PSMD7,PSMA2,PSMF1,PSMB1,PSMB2,PSMD6,PSMD5,PSMA7,PSMC3,PSMB3,UBE2D2,VHL,PSMA1,TCEB2,PSMA5,PSMB9,PSMD8,PSMD12,CUL2,PSMD11,PSMD13,AJUBA,PSMC4,PSMB10,PSMB4,PSMC6,PSMA4	-1.865613748	-0.520845831	33	58
C-TYPE LECTIN RECEPTORS (CLRS)%REACTOME DATABASE ID RELEASE 71%5621481	C-TYPE LECTIN RECEPTORS (CLRS)%REACTOME DATABASE ID RELEASE 71%5621481	0.000164799	0.002418609	-1	UBE2V1,PSMD9,CHUK,IKBKB,PSME1,PSME2,UBE2M,PSMB7,PSMB6,PSMB8,NFKB1,PSMD7,PSMA2,PSMF1,PSMB1,PSMB2,PSMD6,IKBKG,CDC34,PSMD5,PSMA7,MALT1,PSMC3,RELA,PPP3CB,CASP8,PSMB3,PYCARD,UBE2D2,PSMA1,PSMA5,PSMB9,PSMD8,PSMD12,PSMD11,PLCG2,PSMD13,PSMC4,NFKB2,BCL10,PSMB10,PRKACA,PRKACB,PSMB4,PSMC6,PSMA4,NFATC2,PSMD4,RELB,RPS6KA5,PSMA6,UBA3,RAF1,PSMB5,PSMC2	-1.983419159	-0.515216022	55	90
NEGATIVE REGULATION OF NOTCH4 SIGNALING%REACTOME DATABASE ID RELEASE 71%9604323	NEGATIVE REGULATION OF NOTCH4 SIGNALING%REACTOME DATABASE ID RELEASE 71%9604323	0.000172206	0.002418609	-1	PSMD9,PSME1,PSME2,YWHAZ,PSMB7,PSMB6,PSMB8,PSMD7,PSMA2,PSMF1,PSMB1,PSMB2,PSMD6,PSMD5,PSMA7,PSMC3,AKT1,PSMB3,PSMA1,PSMA5,PSMB9,PSMD8,PSMD12,PSMD11,PSMD13,PSMC4,PSMB10,PSMB4,PSMC6,PSMA4,PSMD4	-2.159113266	-0.627194434	31	47
METABOLISM OF VITAMINS AND COFACTORS%REACTOME DATABASE ID RELEASE 71%196854	METABOLISM OF VITAMINS AND COFACTORS%REACTOME DATABASE ID RELEASE 71%196854	0.000164393	0.002418609	-1	PPCS,MTHFD1,IDH1,NAMPT,SLC2A1,PDXK,GSTO1,APOC3,SHMT1,FASN,NADSYN1,SLC2A3,MTRR,HSP90AA1,AASDHPPT,APOM,COASY,MTHFR,PANK4,ACACA,MMACHC,AGRN,MOCOS,APOA1BP,AKR1C3,PARP4,APOB,PNPO,LDLR	-1.849894511	-0.475999252	29	96
MAPK6 MAPK4 SIGNALING%REACTOME DATABASE ID RELEASE 71%5687128	MAPK6 MAPK4 SIGNALING%REACTOME DATABASE ID RELEASE 71%5687128	0.00016889	0.002418609	-1	HSPB1,PSMD9,PSME1,PSME2,PSMB7,PSMB6,PSMB8,PSMD7,PSMA2,PSMF1,PSMB1,PSMB2,PSMD6,PSMD5,FOXO1,PSMA7,PSMC3,PSMB3,PSMA1,PSMA5,PSMB9,PSMD8,PSMD12,PSMD11,PSMD13,PSMC4,CDC42EP3,DNAJB1,PSMB10,PRKACA,PRKACB,PSMB4,PSMC6,PSMA4	-1.879728883	-0.515298282	34	64
REGULATION OF RUNX3 EXPRESSION AND ACTIVITY%REACTOME DATABASE ID RELEASE 71%8941858	REGULATION OF RUNX3 EXPRESSION AND ACTIVITY%REACTOME DATABASE ID RELEASE 71%8941858	0.000172206	0.002418609	-1	PSMD9,PSME1,PSME2,PSMB7,PSMB6,PSMB8,PSMD7,PSMA2,PSMF1,PSMB1,PSMB2,PSMD6,PSMD5,PSMA7,PSMC3,PSMB3,PSMA1,PSMA5,PSMB9,PSMD8,PSMD12,PSMD11,SMURF2,PSMD13,PSMC4,PSMB10,PSMB4,PSMC6,PSMA4,PSMD4	-2.08396749	-0.605365559	30	47
AUTOPHAGY%REACTOME%R-HSA-9612973.1	AUTOPHAGY%REACTOME%R-HSA-9612973.1	0.000164799	0.002418609	-1	MAP1LC3A,SQSTM1,RRAGA,TSG101,UBE2V1,MTMR14,PLIN3,VPS28,DYNC1I2,RRAGC,PARK7,ATG3,DYNC1H1,HSP90AA1,CHMP4A,CHMP7,ATG16L1,HSP90AB1,WIPI2,ATG7,DYNC1LI2,ATG5,HDAC6,VPS37C,CHMP2B,PINK1,LAMP2,PRKAG2,CHMP2A,RHEB,CHMP4B,CHMP3,TSC2,MVB12B,BECN1,LAMTOR3,LAMTOR4,VCP	-2.086902302	-0.547775043	38	83
MACROAUTOPHAGY%REACTOME DATABASE ID RELEASE 71%1632852	MACROAUTOPHAGY%REACTOME DATABASE ID RELEASE 71%1632852	0.000166113	0.002418609	-1	MAP1LC3A,SQSTM1,RRAGA,UBE2V1,MTMR14,PLIN3,DYNC1I2,RRAGC,PARK7,ATG3,DYNC1H1,HSP90AA1,CHMP4A,CHMP7,ATG16L1,WIPI2,ATG7,DYNC1LI2,ATG5,HDAC6,CHMP2B,PINK1,PRKAG2,CHMP2A,RHEB,CHMP4B,CHMP3,TSC2,BECN1,LAMTOR3,LAMTOR4,VCP	-1.987148336	-0.532746976	32	73
SIGNALING BY INTERLEUKINS%REACTOME%R-HSA-449147.11	SIGNALING BY INTERLEUKINS%REACTOME%R-HSA-449147.11	0.000151883	0.002418609	-1	SQSTM1,APP,DUSP3,IL13RA1,RPS6KA3,IL12RB1,UBE2V1,PSMD9,CHUK,IKBKB,CRKL,GSTO1,RAPGEF1,IL6ST,PSME1,HSP90B1,TOLLIP,RPS6KA1,PTPN11,PSME2,STAT6,MAP2K1,LAMA5,HSP90AA1,PIK3R1,PPP2R5D,PTPN12,YWHAZ,CRK,STAT1,PSMB7,MIF,PITPNA,PSMB6,PSMB8,MSN,NFKBIB,PPIA,PPP2CB,NFKB1,AIP,PSMD7,SHC1,CASP3,PSMA2,TALDO1,MCL1,MAPKAPK3,MAPK1,PSMF1,IL18,TCP1,PSMB1,IL10RB,STX3,PSMB2,PSMD6,IKBKG,LCN2,MAP2K3,PSMD5,FOXO1,PSMA7,FSCN1,P…	-1.896302734	-0.440065228	110	213
TOLL-LIKE RECEPTOR CASCADES%REACTOME%R-HSA-168898.6	TOLL-LIKE RECEPTOR CASCADES%REACTOME%R-HSA-168898.6	0.000164772	0.002418609	-1	APP,DUSP3,RPS6KA3,UBE2V1,CHUK,CTSL,IKBKB,HSP90B1,RPS6KA1,PTPN11,MAP2K1,DNM2,PPP2R5D,RIPK1,TLR7,NFKBIB,PPP2CB,NFKB1,IRF3,MAPKAPK3,MAPK1,APOB,IKBKG,MAP2K3,FADD,DNM1,RELA,CASP8,TANK,UBE2D2	-1.758325046	-0.462145582	30	82
METABOLISM OF WATER-SOLUBLE VITAMINS AND COFACTORS%REACTOME DATABASE ID RELEASE 71%196849	METABOLISM OF WATER-SOLUBLE VITAMINS AND COFACTORS%REACTOME DATABASE ID RELEASE 71%196849	0.000167983	0.002418609	-1	PPCS,MTHFD1,NAMPT,SLC2A1,PDXK,GSTO1,SHMT1,FASN,NADSYN1,SLC2A3,MTRR,AASDHPPT,COASY,MTHFR,PANK4,ACACA,MMACHC,MOCOS,APOA1BP,PARP4,PNPO	-1.86987703	-0.510736292	21	65
ASYMMETRIC LOCALIZATION OF PCP PROTEINS%REACTOME%R-HSA-4608870.1	ASYMMETRIC LOCALIZATION OF PCP PROTEINS%REACTOME%R-HSA-4608870.1	0.000171468	0.002418609	-1	PSMD9,PSME1,PSME2,PSMB7,PSMB6,PSMB8,DVL2,PSMD7,PSMA2,PSMF1,PSMB1,PSMB2,PSMD6,PSMD5,PSMA7,PSMC3,PSMB3,PSMA1,PSMA5,PSMB9,PSMD8,PSMD12,PSMD11,SMURF2,PSMD13,PSMC4,PSMB10,PSMB4,PSMC6,PSMA4,PSMD4	-2.025138476	-0.586042155	31	48
OXYGEN-DEPENDENT PROLINE HYDROXYLATION OF HYPOXIA-INDUCIBLE FACTOR ALPHA%REACTOME DATABASE ID RELEASE 71%1234176	OXYGEN-DEPENDENT PROLINE HYDROXYLATION OF HYPOXIA-INDUCIBLE FACTOR ALPHA%REACTOME DATABASE ID RELEASE 71%1234176	0.000170853	0.002418609	-1	PSMD9,PSME1,PSME2,PSMB7,PSMB6,PSMB8,PSMD7,PSMA2,PSMF1,PSMB1,PSMB2,PSMD6,PSMD5,PSMA7,PSMC3,PSMB3,UBE2D2,VHL,PSMA1,TCEB2,PSMA5,PSMB9,PSMD8,PSMD12,CUL2,PSMD11,PSMD13,AJUBA,PSMC4,PSMB10,PSMB4,PSMC6,PSMA4,PSMD4	-2.039851353	-0.581014166	34	52
CLEC7A (DECTIN-1) SIGNALING%REACTOME%R-HSA-5607764.1	CLEC7A (DECTIN-1) SIGNALING%REACTOME%R-HSA-5607764.1	0.000165153	0.002418609	-1	UBE2V1,PSMD9,CHUK,IKBKB,PSME1,PSME2,UBE2M,PSMB7,PSMB6,PSMB8,NFKB1,PSMD7,PSMA2,PSMF1,PSMB1,PSMB2,PSMD6,IKBKG,CDC34,PSMD5,PSMA7,MALT1,PSMC3,RELA,PPP3CB,CASP8,PSMB3,PYCARD,UBE2D2,PSMA1,PSMA5,PSMB9,PSMD8,PSMD12,PSMD11,PLCG2,PSMD13,PSMC4,NFKB2,BCL10,PSMB10,PSMB4,PSMC6,PSMA4,NFATC2,PSMD4	-2.128355415	-0.564514815	46	77
DEGRADATION OF GLI1 BY THE PROTEASOME%REACTOME%R-HSA-5610780.1	DEGRADATION OF GLI1 BY THE PROTEASOME%REACTOME%R-HSA-5610780.1	0.000171703	0.002418609	-1	PSMD9,PSME1,PSME2,PSMB7,PSMB6,PSMB8,PSMD7,PSMA2,PSMF1,PSMB1,PSMB2,PSMD6,PSMD5,PSMA7,PSMC3,PSMB3,PSMA1,PSMA5,PSMB9,PSMD8,PSMD12,PSMD11,PSMD13,PSMC4,PSMB10,PRKACA,PRKACB,PSMB4,PSMC6,PSMA4,ITCH,PSMD4	-2.063402694	-0.592939103	32	50
PHASE II - CONJUGATION OF COMPOUNDS%REACTOME%R-HSA-156580.2	PHASE II - CONJUGATION OF COMPOUNDS%REACTOME%R-HSA-156580.2	0.000174125	0.002418609	-1	CNDP2,GSS,GSTM3,GSTO1,AKR1A1,N6AMT1,UGP2,GSTM1,ABHD14B,AHCY,MTRR,PAPSS1,OPLAH,UGDH,GSTP1,ESD,BPNT1,GCLC,TRMT112,PAPSS2,MAT2B,MAT2A	-2.245750044	-0.664433841	22	43
P53-INDEPENDENT DNA DAMAGE RESPONSE%REACTOME DATABASE ID RELEASE 71%69610	P53-INDEPENDENT DNA DAMAGE RESPONSE%REACTOME DATABASE ID RELEASE 71%69610	0.000174125	0.002418609	-1	PSMD9,PSME1,PSME2,PSMB7,PSMB6,PSMB8,PSMD7,PSMA2,PSMF1,PSMB1,PSMB2,PSMD6,PSMD5,PSMA7,PSMC3,PSMB3,PSMA1,PSMA5,PSMB9,PSMD8,PSMD12,PSMD11,PSMD13,PSMC4,PSMB10,PSMB4,PSMC6,PSMA4,PSMD4	-2.032757832	-0.601417374	29	43
INSULIN RECEPTOR RECYCLING%REACTOME DATABASE ID RELEASE 71%77387	INSULIN RECEPTOR RECYCLING%REACTOME DATABASE ID RELEASE 71%77387	0.000186567	0.002418609	-1	ATP6V1G1,ATP6V1H,ATP6V1A,ATP6V1B2,ATP6V1C1,ATP6V1E1,ATP6V1F,ATP6V1D	-2.02979054	-0.767355548	8	15
COOPERATION OF PREFOLDIN AND TRIC CCT IN ACTIN AND TUBULIN FOLDING%REACTOME%R-HSA-389958.2	COOPERATION OF PREFOLDIN AND TRIC CCT IN ACTIN AND TUBULIN FOLDING%REACTOME%R-HSA-389958.2	0.000182582	0.002418609	-1	TUBB3,TUBB4B,PFDN2,TUBA4A,CCT5,CCT8,ACTB,PFDN1,CCT7,VBP1,CCT4,CCT3,TCP1,PFDN4,TUBB6,TUBB4A,PFDN6,CCT2,TUBA1A,TUBB2B,CCT6A,TUBA1C	-2.099223375	-0.723128398	22	22
DOWNSTREAM TCR SIGNALING%REACTOME%R-HSA-202424.3	DOWNSTREAM TCR SIGNALING%REACTOME%R-HSA-202424.3	0.000167252	0.002418609	-1	UBE2V1,PSMD9,CHUK,IKBKB,PSME1,PSME2,PIK3R1,PSMB7,PSMB6,PSMB8,NFKB1,PSMD7,PSMA2,PSMF1,PSMB1,PSMB2,PSMD6,IKBKG,CDC34,PSMD5,PSMA7,MALT1,PSMC3,RELA,PSMB3,UBE2D2,PSMA1,PSMA5,PSMB9,PSMD8,PIK3R2,PSMD12,HLA-DPB1,PSMD11,PSMD13,PSMC4,BCL10,PSMB10,PSMB4,PSMC6,PSMA4	-2.229437988	-0.601984815	41	70
CARBOHYDRATE METABOLISM%REACTOME%R-HSA-71387.9	CARBOHYDRATE METABOLISM%REACTOME%R-HSA-71387.9	0.000157282	0.002418609	-1	GNPDA1,NDST1,GALT,GYG1,ENO2,GALE,GOT1,EXT1,PGD,PFKM,PGK1,TPI1,GAPDH,PGLS,PFKL,SLC2A1,MDH1,G6PD,IDUA,AKR1A1,PFKP,PGM1,SORD,UGP2,PRPS2,ALDOC,FUT11,PAPSS1,ENO1,ALDOA,RPE,FBP1,GALK1,DERA,NUP62,PYGB,PPP2R5D,AGRN,AKR1B1,PPP2CB,PAPSS2,TALDO1,GBE1	-1.712218172	-0.410007138	43	164
IRON UPTAKE AND TRANSPORT%REACTOME DATABASE ID RELEASE 71%917937	IRON UPTAKE AND TRANSPORT%REACTOME DATABASE ID RELEASE 71%917937	0.000176741	0.002418609	-1	ATP6V1G1,ATP6V1H,ATP6V1A,ATP6V1B2,ATP6V1C1,ATP6V1E1,ACO1,STEAP3,IREB2,ATP6V1F,CAND1,CYBRD1,ATP6V1D,LCN2	-2.075591043	-0.640712684	14	35
ADAPTIVE IMMUNE SYSTEM%REACTOME DATABASE ID RELEASE 71%1280218	ADAPTIVE IMMUNE SYSTEM%REACTOME DATABASE ID RELEASE 71%1280218	0.000141503	0.002418609	-1	HSPA5,UBE2K,UBE2V1,PSMD9,CHUK,CTSL,KLC1,IKBKB,FKBP1A,HUWE1,NEDD4L,BLMH,SEC31A,UBE2Q1,RILP,RNF19B,NFKBIE,KEAP1,DYNC1I2,PSME1,UBA1,DCTN2,GLMN,UBA6,PDIA3,KIF5B,THOP1,NCK1,PTPN11,PSME2,DYNC1H1,NPEPPS,UBE2Z,UBE2M,DCTN1,DNM2,PIK3R1,ACTR1B,UBE2R2,HECTD1,HACE1,PPP2R5D,KIF3A,YWHAZ,CALR,ORAI1,ACTR1A,PSMB7,UBE2O,UBR4,PSMB6,UBA7,TPP2,VASP,PSMB8,NFKBIB,PPIA,PPP2CB,DCTN3,NFKB1,ATG7,ASB6,HECW2,PSMD7,DYNC1LI2,PS…	-1.770921	-0.388480838	137	381
PREFOLDIN MEDIATED TRANSFER OF SUBSTRATE TO CCT TRIC%REACTOME%R-HSA-389957.2	PREFOLDIN MEDIATED TRANSFER OF SUBSTRATE TO CCT TRIC%REACTOME%R-HSA-389957.2	0.000182582	0.002418609	-1	TUBB3,TUBB4B,PFDN2,TUBA4A,CCT5,CCT8,ACTB,PFDN1,CCT7,VBP1,CCT4,CCT3,TCP1,PFDN4,TUBB6,TUBB4A,PFDN6,CCT2,TUBA1A,TUBB2B,CCT6A,TUBA1C	-2.099223375	-0.723128398	22	22
GLUTATHIONE CONJUGATION%REACTOME%R-HSA-156590.2	GLUTATHIONE CONJUGATION%REACTOME%R-HSA-156590.2	0.000182482	0.002418609	-1	CNDP2,GSS,GSTM3,GSTO1,AKR1A1,GSTM1,OPLAH,GSTP1,ESD,GCLC	-1.988442116	-0.699178675	10	20
FLT3 SIGNALING%REACTOME%R-HSA-9607240.3	FLT3 SIGNALING%REACTOME%R-HSA-9607240.3	0.000159464	0.002418609	-1	RASAL2,PSMD9,MET,DUSP10,PEBP1,PSME1,APBB1IP,PTPN11,PSME2,MAP2K1,ARRB2,PIK3R1,ARAF,PPP2R5D,PSMB7,PSMB6,PSMB8,VCL,PTK2,PPP2CB,PSMD7,SHC1,PEA15,PSMA2,MAPK1,PSMF1,RAPGEF2,PSMB1,PSMB2,PSMD6,ITGB3,ARRB1,PSMD5,PSMA7,PSMC3,IQGAP1,PPP2R5B,PSMB3,PSMA1,PSMA5,HBEGF,PSMB9,RASA1,PSMD8,PIK3R2,IRS2,PSMD12,MAP2K2,CSF2RA,PSMD11,LAMTOR3,PSMD13,PPP2R1A,TLN1	-1.742297103	-0.42830447	54	131
VESICLE-MEDIATED TRANSPORT%REACTOME%R-HSA-5653656.2	VESICLE-MEDIATED TRANSPORT%REACTOME%R-HSA-5653656.2	0.000138735	0.002418609	-1	TBC1D15,APP,SNX2,HYOU1,TSG101,OPTN,GDI1,KLC1,VPS4B,SEC31A,RABEP1,PLIN3,RAB3GAP1,VPS28,DYNC1I2,DCTN2,CTTN,VPS36,PAFAH1B3,PAFAH1B1,VTA1,HSP90B1,HSPH1,TRIP10,GDI2,KIF5B,SYNJ2,RIN1,ARFGAP3,RABGEF1,SH3GL1,DYNC1H1,TBC1D24,HSP90AA1,CHMP4A,DCTN1,ARRB2,DNM2,BIN1,UBQLN2,ARPC4,HGS,CHMP7,BLOC1S4,ASPSCR1,KIF3A,YWHAZ,COPS2,TBC1D10B,CALR,TBC1D2,ACTR1A,TBC1D17,ARL1,COPS7A,ARPC3,SORT1,SFN,YWHAQ,VPS53,COPB1,DVL2,D…	-1.677791578	-0.363882558	145	439
METABOLISM OF POLYAMINES%REACTOME%R-HSA-351202.3	METABOLISM OF POLYAMINES%REACTOME%R-HSA-351202.3	0.00017322	0.002418609	-1	SMS,PSMD9,SRM,PSME1,PSME2,PSMB7,PSMB6,PSMB8,PSMD7,PSMA2,PSMF1,PSMB1,PSMB2,PSMD6,PSMD5,PSMA7,PSMC3,PSMB3,PSMA1,PSMA5,PSMB9,PSMD8,PSMD12,PSMD11,PSMD13,PSMC4,PSMB10,PSMB4,PSMC6,PSMA4,PSMD4,PSMA6,PSMB5,PSMC2,PSMD1,AGMAT,PSMC1	-2.109080892	-0.618642202	37	45
REGULATION OF ACTIN DYNAMICS FOR PHAGOCYTIC CUP FORMATION%REACTOME DATABASE ID RELEASE 71%2029482	REGULATION OF ACTIN DYNAMICS FOR PHAGOCYTIC CUP FORMATION%REACTOME DATABASE ID RELEASE 71%2029482	0.000175377	0.002418609	-1	NCK1,HSP90AA1,ELMO2,MYO9B,ARPC4,ACTB,CRK,ARPC3,HSP90AB1,PTK2,WIPF2,MAPK1,MYH9,ARPC5,WASL,ARPC2,ACTR2,BAIAP2,ACTG1,ACTR3,DOCK1	-2.048638346	-0.615426944	21	40
NUCLEOTIDE SALVAGE%REACTOME DATABASE ID RELEASE 71%8956321	NUCLEOTIDE SALVAGE%REACTOME DATABASE ID RELEASE 71%8956321	0.0001844	0.002418609	-1	PNP,UPP1,APRT,GMPR2,UCKL1,HPRT1,AMPD2,HDHD1,ADK,CDA,GMPR	-2.033703744	-0.733534981	11	18
VPU MEDIATED DEGRADATION OF CD4%REACTOME%R-HSA-180534.1	VPU MEDIATED DEGRADATION OF CD4%REACTOME%R-HSA-180534.1	0.000174125	0.002418609	-1	PSMD9,PSME1,PSME2,PSMB7,PSMB6,PSMB8,PSMD7,PSMA2,PSMF1,PSMB1,PSMB2,PSMD6,PSMD5,PSMA7,PSMC3,PSMB3,PSMA1,PSMA5,PSMB9,PSMD8,PSMD12,PSMD11,PSMD13,PSMC4,PSMB10,PSMB4,PSMC6,PSMA4,PSMD4	-2.046653154	-0.605528483	29	43
INTERLEUKIN-1 FAMILY SIGNALING%REACTOME DATABASE ID RELEASE 71%446652	INTERLEUKIN-1 FAMILY SIGNALING%REACTOME DATABASE ID RELEASE 71%446652	0.000164799	0.002418609	-1	SQSTM1,APP,UBE2V1,PSMD9,CHUK,IKBKB,PSME1,TOLLIP,PTPN11,PSME2,MAP2K1,PTPN12,PSMB7,PSMB6,PSMB8,NFKBIB,NFKB1,PSMD7,PSMA2,PSMF1,IL18,PSMB1,PSMB2,PSMD6,IKBKG,PSMD5,PSMA7,PSMC3,RELA,PSMB3,PSMA1,PSMA5,PSMB9,PTPN23,ALOX5,PSMD8,PSMD12,MYD88,PSMD11,PSMD13,PSMC4,MAP2K4,NFKB2,PSMB10,PSMB4,STAT3,PSMC6,PSMA4,TBK1,PSMD4,MAPK8	-2.069109429	-0.543104727	51	83
AMINO ACIDS REGULATE MTORC1%REACTOME%R-HSA-9639288.2	AMINO ACIDS REGULATE MTORC1%REACTOME%R-HSA-9639288.2	0.000179501	0.002418609	-1	RRAGA,ATP6V1G1,ATP6V1H,ATP6V1A,ATP6V1B2,ATP6V1C1,ATP6V1E1,RRAGC,ATP6V1F,ATP6V1D,RHEB,FLCN,LAMTOR3,LAMTOR4	-1.979785365	-0.631309146	14	30
NUCLEOTIDE METABOLISM%REACTOME DATABASE ID RELEASE 71%15869	NUCLEOTIDE METABOLISM%REACTOME DATABASE ID RELEASE 71%15869	0.000168634	0.002418609	-1	PNP,ATIC,PAICS,UPP1,TXNRD1,IMPDH2,NUDT5,GART,APRT,DNPH1,ADSS,ADSL,GMPR2,CTPS1,UCKL1,HPRT1,AMPD2,CAD,RRM2,HDHD1,AK1,ADK,TXN,CDA,NT5C2,PPAT,CTPS2,GPX1,DCTD,NUDT16,GMPR,DCTPP1,IMPDH1,UMPS	-2.414394989	-0.663366576	34	63
CYTOKINE SIGNALING IN IMMUNE SYSTEM%REACTOME%R-HSA-1280215.4	CYTOKINE SIGNALING IN IMMUNE SYSTEM%REACTOME%R-HSA-1280215.4	0.000140746	0.002418609	-1	SQSTM1,APP,DUSP3,LTBR,IL13RA1,RPS6KA3,RASAL2,IL12RB1,UBE2V1,PSMD9,CHUK,IKBKB,CRKL,MET,GSTO1,DUSP10,PEBP1,RAPGEF1,IL6ST,PSME1,TNFSF9,APBB1IP,HSP90B1,TOLLIP,RPS6KA1,PTPN11,PSME2,ISG15,STAT6,MAP2K1,UBE2M,LAMA5,HSP90AA1,ARRB2,ABCE1,NUP62,PIK3R1,ARAF,EIF4A1,PPP2R5D,PTPN12,YWHAZ,CRK,STAT1,EIF4A2,PSMB7,MIF,PITPNA,PSMB6,UBA7,PSMB8,MSN,VCL,PTK2,NFKBIB,PPIA,PPP2CB,NFKB1,AIP,PSMD7,SHC1,PEA15,CASP3,KPNB1,PSM…	-1.623203825	-0.355517752	125	386
RESPONSE TO ELEVATED PLATELET CYTOSOLIC CA2+%REACTOME%R-HSA-76005.2	RESPONSE TO ELEVATED PLATELET CYTOSOLIC CA2+%REACTOME%R-HSA-76005.2	0.000167898	0.002418609	-1	CLU,APP,LGALS3BP,HSPA5,APLP2,TAGLN2,TUBA4A,GTPBP2,ALDOA,QSOX1,NHLRC2,WDR1,OLA1,VCL,PPIA,TIMP3,ABCC4,TEX264,ITGB3,PFN1,LAMP2,PCYOX1L,CAP1,STXBP2,ANXA5,PROS1,LHFPL2,THBS1,TLN1	-1.868830362	-0.508199102	29	67
HEDGEHOG 'OFF' STATE%REACTOME DATABASE ID RELEASE 71%5610787	HEDGEHOG 'OFF' STATE%REACTOME DATABASE ID RELEASE 71%5610787	0.00016889	0.002418609	-1	PRKAR1A,PRKAR1B,PSMD9,PSME1,PSME2,KIF3A,PSMB7,PSMB6,PSMB8,PSMD7,PSMA2,PSMF1,PSMB1,PSMB2,PSMD6,PSMD5,PSMA7,PSMC3,PSMB3,PSMA1,PSMA5,PSMB9,PSMD8,PSMD12,PSMD11,PSMD13,PSMC4,PSMB10,GSK3B,PRKACA,PRKACB,PSMB4,PSMC6,PSMA4,ITCH,PSMD4	-1.93901868	-0.531551653	36	64
SCF(SKP2)-MEDIATED DEGRADATION OF P27 P21%REACTOME%R-HSA-187577.3	SCF(SKP2)-MEDIATED DEGRADATION OF P27 P21%REACTOME%R-HSA-187577.3	0.000171468	0.002418609	-1	PSMD9,PSME1,PSME2,PSMB7,PSMB6,PSMB8,CKS1B,PSMD7,PSMA2,PSMF1,PSMB1,PSMB2,PSMD6,PSMD5,PSMA7,PSMC3,PSMB3,PSMA1,PSMA5,PSMB9,PSMD8,PSMD12,PSMD11,PSMD13,PSMC4,CDK4,PSMB10,PSMB4,PSMC6,PSMA4,PSMD4,PSMA6,PSMB5,PSMC2,PSMD1,PSMC1,CCND1,PTK6	-2.115061228	-0.605327684	38	51
CLASS I MHC MEDIATED ANTIGEN PROCESSING & PRESENTATION%REACTOME%R-HSA-983169.3	CLASS I MHC MEDIATED ANTIGEN PROCESSING & PRESENTATION%REACTOME%R-HSA-983169.3	0.000151906	0.002418609	-1	HSPA5,UBE2K,UBE2V1,PSMD9,CHUK,CTSL,IKBKB,HUWE1,NEDD4L,BLMH,SEC31A,UBE2Q1,RNF19B,KEAP1,PSME1,UBA1,GLMN,UBA6,PDIA3,THOP1,PSME2,NPEPPS,UBE2Z,UBE2M,UBE2R2,HECTD1,HACE1,CALR,PSMB7,UBE2O,UBR4,PSMB6,UBA7,TPP2,PSMB8,ATG7,ASB6,HECW2,PSMD7,PSMA2,LRSAM1,STUB1,RNF130,PSMF1,ASB1,RNF19A,UBE2V2,FBXO6,PSMB1,UBA5,SH3RF1,PSMB2,PSMD6,IKBKG,FBXO7,UBE3C,CDC34,PSMD5,PSMA7,GAN,PSMC3,HLA-G,FBXO21,PSMB3,UBE2D2,VHL,PSMA1,…	-1.991848551	-0.46053849	86	221
FC EPSILON RECEPTOR (FCERI) SIGNALING%REACTOME DATABASE ID RELEASE 71%2454202	FC EPSILON RECEPTOR (FCERI) SIGNALING%REACTOME DATABASE ID RELEASE 71%2454202	0.000164799	0.002418609	-1	UBE2V1,PSMD9,CHUK,IKBKB,PSME1,PSME2,PIK3R1,PSMB7,PSMB6,PSMB8,NFKB1,PSMD7,PSMA2,MAPK1,PSMF1,PSMB1,PLCG1,PSMB2,PSMD6,IKBKG,CDC34,PSMD5,PSMA7,MALT1,PSMC3,RELA,PPP3CB,PSMB3,UBE2D2,PSMA1,PSMA5,PSMB9,PSMD8,PIK3R2,PSMD12,PSMD11,PLCG2,PSMD13,PSMC4,MAP2K4,BCL10,PSMB10,PSMB4,PSMC6,PSMA4,NFATC2,MAPK9,PSMD4,MAPK8	-2.055116485	-0.53384023	49	90
MEMBRANE TRAFFICKING%REACTOME DATABASE ID RELEASE 71%199991	MEMBRANE TRAFFICKING%REACTOME DATABASE ID RELEASE 71%199991	0.000138696	0.002418609	-1	TBC1D15,APP,SNX2,TSG101,OPTN,GDI1,KLC1,VPS4B,SEC31A,RABEP1,PLIN3,RAB3GAP1,VPS28,DYNC1I2,DCTN2,CTTN,VPS36,PAFAH1B3,PAFAH1B1,VTA1,TRIP10,GDI2,KIF5B,SYNJ2,RIN1,ARFGAP3,RABGEF1,SH3GL1,DYNC1H1,TBC1D24,CHMP4A,DCTN1,ARRB2,DNM2,BIN1,UBQLN2,ARPC4,HGS,CHMP7,BLOC1S4,ASPSCR1,KIF3A,YWHAZ,COPS2,TBC1D10B,TBC1D2,ACTR1A,TBC1D17,ARL1,COPS7A,ARPC3,SORT1,SFN,YWHAQ,VPS53,COPB1,DVL2,DCTN3,YWHAG,TFG,KIF16B,TPD52,DYNC1L…	-1.664037745	-0.361234241	159	428
NEDDYLATION%REACTOME DATABASE ID RELEASE 71%8951664	NEDDYLATION%REACTOME DATABASE ID RELEASE 71%8951664	0.000159388	0.002418609	-1	PSMD9,NAE1,KEAP1,PSME1,CUL4B,PSME2,UBE2M,COMMD9,COMMD2,COPS2,CAND1,PSMB7,COPS7A,COMMD7,COMMD5,PSMB6,COMMD1,PSMB8,ASB6,PSMD7,PSMA2,COPS8,PSMF1,COMMD3,ASB1,COMMD8,FBXO6,PSMB1,PSMB2,PSMD6,FBXO7,COPS5,PSMD5,PSMA7,DCUN1D1,GAN,COPS4,PSMC3,FBXO21,CCDC22,PSMB3,UBE2D2,VHL,PSMA1,TCEB2,PSMA5,PSMB9,PSMD8,COPS3,DCAF11,RNF7,PSMD12,COPS6,CUL2,UCHL3,PSMD11,PSMD13	-1.954077697	-0.479812141	57	132
TCR SIGNALING%REACTOME%R-HSA-202403.4	TCR SIGNALING%REACTOME%R-HSA-202403.4	0.000164636	0.002418609	-1	UBE2V1,PSMD9,CHUK,IKBKB,PSME1,NCK1,PSME2,PIK3R1,PSMB7,PSMB6,VASP,PSMB8,NFKB1,PSMD7,PSMA2,PSMF1,PSMB1,PLCG1,PSMB2,PSMD6,ENAH,IKBKG,CDC34,PSMD5,PSMA7,MALT1,PSMC3,RELA,PSMB3,UBE2D2,PSMA1,PSMA5,PSMB9,PSMD8,PIK3R2,PSMD12,HLA-DPB1,PSMD11,PLCG2,PSMD13,PSMC4,BCL10,PSMB10,PSMB4,PSMC6,PSMA4	-2.173577623	-0.57177303	46	81
NIK-->NONCANONICAL NF-KB SIGNALING%REACTOME DATABASE ID RELEASE 71%5676590	NIK-->NONCANONICAL NF-KB SIGNALING%REACTOME DATABASE ID RELEASE 71%5676590	0.000171703	0.002418609	-1	PSMD9,CHUK,PSME1,PSME2,UBE2M,PSMB7,PSMB6,PSMB8,PSMD7,PSMA2,PSMF1,PSMB1,PSMB2,PSMD6,PSMD5,PSMA7,PSMC3,PSMB3,PSMA1,PSMA5,PSMB9,PSMD8,PSMD12,PSMD11,PSMD13,PSMC4,NFKB2,PSMB10,PSMB4,PSMC6,PSMA4,PSMD4,RELB,PSMA6,UBA3,PSMB5,PSMC2,PSMD1,PSMC1	-2.076495999	-0.596701594	39	50
GLI3 IS PROCESSED TO GLI3R BY THE PROTEASOME%REACTOME%R-HSA-5610785.1	GLI3 IS PROCESSED TO GLI3R BY THE PROTEASOME%REACTOME%R-HSA-5610785.1	0.000171703	0.002418609	-1	PSMD9,PSME1,PSME2,PSMB7,PSMB6,PSMB8,PSMD7,PSMA2,PSMF1,PSMB1,PSMB2,PSMD6,PSMD5,PSMA7,PSMC3,PSMB3,PSMA1,PSMA5,PSMB9,PSMD8,PSMD12,PSMD11,PSMD13,PSMC4,PSMB10,GSK3B,PRKACA,PRKACB,PSMB4,PSMC6,PSMA4,PSMD4	-2.1031433	-0.604358958	32	50
INTERLEUKIN-1 SIGNALING%REACTOME%R-HSA-9020702.1	INTERLEUKIN-1 SIGNALING%REACTOME%R-HSA-9020702.1	0.000167252	0.002418609	-1	SQSTM1,APP,UBE2V1,PSMD9,CHUK,IKBKB,PSME1,TOLLIP,PSME2,MAP2K1,PSMB7,PSMB6,PSMB8,NFKBIB,NFKB1,PSMD7,PSMA2,PSMF1,PSMB1,PSMB2,PSMD6,IKBKG,PSMD5,PSMA7,PSMC3,RELA,PSMB3,PSMA1,PSMA5,PSMB9,PSMD8,PSMD12,MYD88,PSMD11,PSMD13,PSMC4,MAP2K4,NFKB2,PSMB10,PSMB4,PSMC6,PSMA4	-2.137040696	-0.577036031	42	70
FBXL7 DOWN-REGULATES AURKA DURING MITOTIC ENTRY AND IN EARLY MITOSIS%REACTOME DATABASE ID RELEASE 71%8854050	FBXL7 DOWN-REGULATES AURKA DURING MITOTIC ENTRY AND IN EARLY MITOSIS%REACTOME DATABASE ID RELEASE 71%8854050	0.000172206	0.002418609	-1	PSMD9,PSME1,PSME2,PSMB7,PSMB6,PSMB8,PSMD7,PSMA2,PSMF1,PSMB1,PSMB2,PSMD6,PSMD5,PSMA7,PSMC3,PSMB3,PSMA1,PSMA5,PSMB9,PSMD8,PSMD12,PSMD11,PSMD13,PSMC4,PSMB10,PSMB4,PSMC6,PSMA4,PSMD4	-2.030495506	-0.589832641	29	47
B CELL ACTIVATION%REACTOME DATABASE ID RELEASE 71%983705	B CELL ACTIVATION%REACTOME DATABASE ID RELEASE 71%983705	0.000165153	0.002418609	-1	PSMD9,CHUK,IKBKB,FKBP1A,NFKBIE,PSME1,NCK1,PSME2,PIK3R1,ORAI1,PSMB7,PSMB6,PSMB8,NFKBIB,PPIA,NFKB1,PSMD7,PSMA2,PSMF1,SH3KBP1,PSMB1,PSMB2,PSMD6,IKBKG,PSMD5,PSMA7,MALT1,PSMC3,RELA,PPP3CB,PSMB3,PSMA1,PSMA5,PSMB9,PSMD8,PSMD12,PSMD11,PLCG2,PSMD13,PSMC4,BCL10,PSMB10,PSMB4,PSMC6,PSMA4,NFATC2	-2.075059758	-0.55037893	46	77
MET PROMOTES CELL MOTILITY%REACTOME%R-HSA-8875878.1	MET PROMOTES CELL MOTILITY%REACTOME%R-HSA-8875878.1	0.000183453	0.002418609	-1	LAMB2,LAMC1,CRKL,MET,LAMC2,RAPGEF1,LAMB1,LAMA5,CRK,PTK2,LAMA3	-2.051886566	-0.731064638	11	19
DEGRADATION OF DVL%REACTOME%R-HSA-4641258.2	DEGRADATION OF DVL%REACTOME%R-HSA-4641258.2	0.000172206	0.002418609	-1	PSMD9,PSME1,PSME2,PSMB7,PSMB6,PSMB8,DVL2,PSMD7,PSMA2,PSMF1,PSMB1,PSMB2,PSMD6,PSMD5,PSMA7,PSMC3,PSMB3,DVL1,PSMA1,PSMA5,PSMB9,PSMD8,PSMD12,PSMD11,PSMD13,PSMC4,PSMB10,PSMB4,PSMC6,PSMA4,PSMD4	-2.023200635	-0.587713576	31	47
BIOLOGICAL OXIDATIONS%REACTOME DATABASE ID RELEASE 71%211859	BIOLOGICAL OXIDATIONS%REACTOME DATABASE ID RELEASE 71%211859	0.000164799	0.002418609	-1	ACY1,CNDP2,GSS,GSTM3,ACSS2,GSTO1,AKR1A1,N6AMT1,UGP2,GSTM1,ABHD14B,AHCY,MTRR,CBR3,PTGES3,PAPSS1,OPLAH,CMBL,UGDH,GSTP1,ESD,HSP90AB1,BPNT1,GCLC,TRMT112,AKR7A2,AIP,PAPSS2	-2.076007067	-0.548755334	28	79
REGULATION OF ACTIVATED PAK-2P34 BY PROTEASOME MEDIATED DEGRADATION%REACTOME DATABASE ID RELEASE 71%211733	REGULATION OF ACTIVATED PAK-2P34 BY PROTEASOME MEDIATED DEGRADATION%REACTOME DATABASE ID RELEASE 71%211733	0.000174125	0.002418609	-1	PSMD9,PSME1,PSME2,PSMB7,PSMB6,PSMB8,PSMD7,PSMA2,PSMF1,PSMB1,PSMB2,PSMD6,PSMD5,PSMA7,PSMC3,PSMB3,PSMA1,PSMA5,PSMB9,PSMD8,PSMD12,PSMD11,PSMD13,PSMC4,PSMB10,PSMB4,PSMC6,PSMA4,PSMD4	-2.029433234	-0.60043375	29	43
P53-INDEPENDENT G1 S DNA DAMAGE CHECKPOINT%REACTOME%R-HSA-69613.2	P53-INDEPENDENT G1 S DNA DAMAGE CHECKPOINT%REACTOME%R-HSA-69613.2	0.000174125	0.002418609	-1	PSMD9,PSME1,PSME2,PSMB7,PSMB6,PSMB8,PSMD7,PSMA2,PSMF1,PSMB1,PSMB2,PSMD6,PSMD5,PSMA7,PSMC3,PSMB3,PSMA1,PSMA5,PSMB9,PSMD8,PSMD12,PSMD11,PSMD13,PSMC4,PSMB10,PSMB4,PSMC6,PSMA4,PSMD4	-2.032757832	-0.601417374	29	43
REGULATION OF ORNITHINE DECARBOXYLASE (ODC)%REACTOME%R-HSA-350562.2	REGULATION OF ORNITHINE DECARBOXYLASE (ODC)%REACTOME%R-HSA-350562.2	0.000173762	0.002418609	-1	PSMD9,PSME1,PSME2,PSMB7,PSMB6,PSMB8,PSMD7,PSMA2,PSMF1,PSMB1,PSMB2,PSMD6,PSMD5,PSMA7,PSMC3,PSMB3,PSMA1,PSMA5,PSMB9,PSMD8,PSMD12,PSMD11,PSMD13,PSMC4,PSMB10,PSMB4,PSMC6,PSMA4,PSMD4	-2.069580304	-0.617796972	29	41
TRANSCRIPTIONAL REGULATION BY RUNX2%REACTOME DATABASE ID RELEASE 71%8878166	TRANSCRIPTIONAL REGULATION BY RUNX2%REACTOME DATABASE ID RELEASE 71%8878166	0.000166168	0.002418609	-1	PSMD9,PSME1,BAX,PSME2,STAT1,PSMB7,PSMB6,PSMB8,WWTR1,PSMD7,PSMA2,STUB1,MAPK1,PSMF1,HDAC6,PSMB1,YAP1,PSMB2,PSMD6,PSMD5,PSMA7,PSMC3,AKT1,PSMB3,PSMA1,PSMA5,PSMB9,PSMD8,PSMD12,PSMD11,PSMD13,LGALS3,PSMC4,CDK4,PSMB10,GSK3B,PSMB4,PSMC6,PSMA4,NR3C1	-1.896870516	-0.505902379	40	75
HEDGEHOG 'ON' STATE%REACTOME%R-HSA-5632684.1	HEDGEHOG 'ON' STATE%REACTOME%R-HSA-5632684.1	0.000170416	0.002418609	-1	PSMD9,PSME1,PSME2,ARRB2,KIF3A,PSMB7,PSMB6,PSMB8,PSMD7,PSMA2,PSMF1,PSMB1,PSMB2,PSMD6,ARRB1,PSMD5,PSMA7,PSMC3,PSMB3,PSMA1,PSMA5,PSMB9,PSMD8,PSMD12,PSMD11,SMURF2,PSMD13,PSMC4,PSMB10,PSMB4,PSMC6,PSMA4,ITCH,PSMD4	-1.967326411	-0.553312016	34	56
DECTIN-1 MEDIATED NONCANONICAL NF-KB SIGNALING%REACTOME DATABASE ID RELEASE 71%5607761	DECTIN-1 MEDIATED NONCANONICAL NF-KB SIGNALING%REACTOME DATABASE ID RELEASE 71%5607761	0.000171468	0.002418609	-1	PSMD9,CHUK,PSME1,PSME2,UBE2M,PSMB7,PSMB6,PSMB8,PSMD7,PSMA2,PSMF1,PSMB1,PSMB2,PSMD6,PSMD5,PSMA7,PSMC3,RELA,PSMB3,PSMA1,PSMA5,PSMB9,PSMD8,PSMD12,PSMD11,PSMD13,PSMC4,NFKB2,PSMB10,PSMB4,PSMC6,PSMA4,PSMD4,RELB,PSMA6,UBA3,PSMB5,PSMC2,PSMD1,PSMC1	-2.092493116	-0.598868721	40	51
AUF1 (HNRNP D0) BINDS AND DESTABILIZES MRNA%REACTOME DATABASE ID RELEASE 71%450408	AUF1 (HNRNP D0) BINDS AND DESTABILIZES MRNA%REACTOME DATABASE ID RELEASE 71%450408	0.00017313	0.002418609	-1	HSPB1,PSMD9,PSME1,PSME2,PSMB7,PSMB6,PSMB8,PSMD7,PSMA2,PSMF1,PSMB1,PSMB2,PSMD6,PSMD5,PSMA7,PSMC3,EIF4G1,PSMB3,PSMA1,PSMA5,PSMB9,PSMD8,PSMD12,PSMD11,PSMD13,PSMC4,PSMB10,PSMB4,PSMC6,PSMA4,PSMD4	-2.027681356	-0.592009362	31	46
DEGRADATION OF AXIN%REACTOME%R-HSA-4641257.2	DEGRADATION OF AXIN%REACTOME%R-HSA-4641257.2	0.000174125	0.002418609	-1	PSMD9,PSME1,PSME2,PSMB7,PSMB6,PSMB8,PSMD7,PSMA2,PSMF1,PSMB1,PSMB2,PSMD6,PSMD5,PSMA7,PSMC3,PSMB3,PSMA1,PSMA5,PSMB9,PSMD8,PSMD12,PSMD11,SMURF2,PSMD13,PSMC4,PSMB10,PSMB4,PSMC6,PSMA4,PSMD4	-2.057103849	-0.608620455	30	43
ACTIVATION OF NF-KAPPAB IN B CELLS%REACTOME DATABASE ID RELEASE 71%1169091	ACTIVATION OF NF-KAPPAB IN B CELLS%REACTOME DATABASE ID RELEASE 71%1169091	0.000170416	0.002418609	-1	PSMD9,CHUK,IKBKB,NFKBIE,PSME1,PSME2,PSMB7,PSMB6,PSMB8,NFKBIB,NFKB1,PSMD7,PSMA2,PSMF1,PSMB1,PSMB2,PSMD6,IKBKG,PSMD5,PSMA7,MALT1,PSMC3,RELA,PSMB3,PSMA1,PSMA5,PSMB9,PSMD8,PSMD12,PSMD11,PSMD13,PSMC4,BCL10,PSMB10,PSMB4,PSMC6,PSMA4	-2.226220267	-0.626126105	37	56
SIGNALING BY NOTCH4%REACTOME%R-HSA-9013694.2	SIGNALING BY NOTCH4%REACTOME%R-HSA-9013694.2	0.000168492	0.002418609	-1	PSMD9,PSEN2,PSME1,PSME2,YWHAZ,NOTCH2,PSMB7,PSMB6,PSMB8,PSMD7,PSMA2,PSMF1,PSMB1,PSMB2,PSMD6,PSMD5,JAG1,PSMA7,PSMC3,AKT1,PSMB3,PSMA1,PSMA5,PSMB9,PSMD8,PSMD12,PSMD11,PSMD13,PSMC4,PSMB10,PSMB4,PSMC6,PSMA4	-2.070206339	-0.570687893	33	62
REGULATION OF RUNX2 EXPRESSION AND ACTIVITY%REACTOME DATABASE ID RELEASE 71%8939902	REGULATION OF RUNX2 EXPRESSION AND ACTIVITY%REACTOME DATABASE ID RELEASE 71%8939902	0.000170853	0.002418609	-1	PSMD9,PSME1,PSME2,STAT1,PSMB7,PSMB6,PSMB8,PSMD7,PSMA2,STUB1,PSMF1,PSMB1,PSMB2,PSMD6,PSMD5,PSMA7,PSMC3,PSMB3,PSMA1,PSMA5,PSMB9,PSMD8,PSMD12,PSMD11,PSMD13,PSMC4,PSMB10,GSK3B,PSMB4,PSMC6,PSMA4,NR3C1,PSMD4	-2.142067167	-0.610128462	33	52
ANTIGEN PROCESSING: UBIQUITINATION & PROTEASOME DEGRADATION%REACTOME DATABASE ID RELEASE 71%983168	ANTIGEN PROCESSING: UBIQUITINATION & PROTEASOME DEGRADATION%REACTOME DATABASE ID RELEASE 71%983168	0.000155063	0.002418609	-1	UBE2K,UBE2V1,PSMD9,HUWE1,NEDD4L,BLMH,UBE2Q1,RNF19B,KEAP1,PSME1,UBA1,GLMN,UBA6,THOP1,PSME2,NPEPPS,UBE2Z,UBE2M,UBE2R2,HECTD1,HACE1,PSMB7,UBE2O,UBR4,PSMB6,UBA7,TPP2,PSMB8,ATG7,ASB6,HECW2,PSMD7,PSMA2,LRSAM1,STUB1,RNF130,PSMF1,ASB1,RNF19A,UBE2V2,FBXO6,PSMB1,UBA5,SH3RF1,PSMB2,PSMD6,FBXO7,UBE3C,CDC34,PSMD5,PSMA7,GAN,PSMC3,FBXO21,PSMB3,UBE2D2,VHL,PSMA1,TCEB2,PSMA5,UBR2,PSMB9,PSMD8,RBCK1,RNF14,RNF7,PSMD12…	-2.087549627	-0.494639748	89	178
INSULIN SIGNALING%WIKIPATHWAYS_20200210%WP481%HOMO SAPIENS	INSULIN SIGNALING%WIKIPATHWAYS_20200210%WP481%HOMO SAPIENS	0.000164393	0.002418609	-1	GYG1,RPS6KA3,PFKM,PFKL,IKBKB,SLC2A1,RAPGEF1,KIF5B,RPS6KA1,PTPN11,GSK3A,MAP2K1,PIK3R1,EIF4EBP1,KIF3A,CRK,PTPRF,PRKCZ,SHC1,MAPK1,INPP4A,MAP2K3,FOXO1,CAP1,STXBP2,RHEB,INPPL1,AKT1,GRB10,PIK3R2,IRS2,TSC2,MAP2K2,RPS6KB2,MAP2K4,GSK3B,CYTH3,EHD1,CBL,IRS1,ARF1,MAPK9,PIK3C3,MAPK8	-1.937609887	-0.498569433	44	96
SMALL CELL LUNG CANCER%WIKIPATHWAYS_20200210%WP4658%HOMO SAPIENS	SMALL CELL LUNG CANCER%WIKIPATHWAYS_20200210%WP4658%HOMO SAPIENS	0.000170619	0.002418609	-1	LAMB2,LAMC1,CHUK,IKBKB,LAMC2,CDK6,LAMB1,BAX,LAMA5,PIK3R1,FHIT,PTK2,NFKBIB,CKS1B,NFKB1,CASP3,LAMA3,IKBKG,TRAF2,RELA,AKT1,CASP8,TRAF4,PIK3R2	-1.949827121	-0.547043284	24	57
APOPTOSIS%WIKIPATHWAYS_20200210%WP254%HOMO SAPIENS	APOPTOSIS%WIKIPATHWAYS_20200210%WP254%HOMO SAPIENS	0.000171703	0.002418609	-1	TNFRSF21,CASP4,CHUK,IKBKB,TRADD,NFKBIE,TNFRSF10B,BCL2L11,BAX,CRADD,PIK3R1,RIPK1,BBC3,CASP7,NFKBIB,NFKB1,CASP3,MCL1,IRF3,CASP6,IKBKG,TRAF2,FADD,RELA,AKT1,CASP8	-1.967648861	-0.565423296	26	50
BRAIN-DERIVED NEUROTROPHIC FACTOR (BDNF) SIGNALING PATHWAY%WIKIPATHWAYS_20200210%WP2380%HOMO SAPIENS	BRAIN-DERIVED NEUROTROPHIC FACTOR (BDNF) SIGNALING PATHWAY%WIKIPATHWAYS_20200210%WP2380%HOMO SAPIENS	0.000164772	0.002418609	-1	SQSTM1,RPS6KA3,CHUK,IKBKB,EEF2,BCL2L11,NCK1,RPS6KA1,PTPN11,MAP2K1,PIK3R1,EIF4EBP1,PTPRF,STAT1,CDK5,SORT1,NFKB1,SHC1,CASP3,EIF2S2,MAPK1,PLCG1,IKBKG,KIDINS220,RELA,AKT1,PIK3R2,IRS2,TSC2,MAP2K2	-1.772555433	-0.465885795	30	82
PURINE METABOLISM AND RELATED DISORDERS%WIKIPATHWAYS_20200210%WP4224%HOMO SAPIENS	PURINE METABOLISM AND RELATED DISORDERS%WIKIPATHWAYS_20200210%WP4224%HOMO SAPIENS	0.000186567	0.002418609	-1	PNP,ATIC,PAICS,GART,APRT,ADSS,ADSL,HPRT1,PPAT,IMPDH1,MAT2A	-2.141410147	-0.809552968	11	15
TRANSLATION INHIBITORS IN CHRONICALLY ACTIVATED PDGFRA CELLS%WIKIPATHWAYS_20200210%WP4566%HOMO SAPIENS	TRANSLATION INHIBITORS IN CHRONICALLY ACTIVATED PDGFRA CELLS%WIKIPATHWAYS_20200210%WP4566%HOMO SAPIENS	0.000176741	0.002418609	-1	RPS6KA1,MAP2K1,PIK3R1,EIF4A1,EIF4EBP1,EIF4A2,MAPK1,MAP2K3,EIF4G1,AKT1,PIK3R2,PDCD4,MAP2K2,RPS6KB2,MAP2K4,PRKACA,MAPK9,MAPK8,EIF4G3,RPS6KA5	-1.908675232	-0.589187564	20	35
B CELL RECEPTOR SIGNALING PATHWAY%WIKIPATHWAYS_20200210%WP23%HOMO SAPIENS	B CELL RECEPTOR SIGNALING PATHWAY%WIKIPATHWAYS_20200210%WP23%HOMO SAPIENS	0.000170358	0.002418609	-1	CHUK,IKBKB,CRKL,RAPGEF1,NCK1,RPS6KA1,PTPN11,GSK3A,MAP2K1,PIK3R1,CRK,NFKB1,SHC1,MAPK1,PLCG1,IKBKG,FOXO1,MALT1,RELA,AKT1,PIK3R2,SH3BP2,MAP2K2,PLCG2,BCL10,GSK3B,CBL,NFATC2,MAPK9,MAPK8	-2.041464036	-0.577405578	30	54
NUCLEAR RECEPTORS META-PATHWAY%WIKIPATHWAYS_20200210%WP2882%HOMO SAPIENS	NUCLEAR RECEPTORS META-PATHWAY%WIKIPATHWAYS_20200210%WP2882%HOMO SAPIENS	0.000159464	0.002418609	-1	SQSTM1,MFGE8,SLC5A3,AMIGO2,PGD,TXNRD1,PRDX1,GSTM3,PRDX6,SLC2A1,G6PD,SLC39A14,APOC3,GSTM1,KEAP1,FASN,BLVRB,TGFBR2,SLC2A3,CBR3,PPP2R4,BAX,PTGES3,HSP90AA1,EPHA2,GSTP1,MAFF,SEC14L1,CBR1,TXN,HSP90AB1,GCLC,AIP,SERPINB9,SRXN1,ABCC3,DNAJC7,SOD3,SLC7A5,ABCC4,CDC37,FOXO1,CAP2,SLC27A1	-1.883357744	-0.462981049	44	131
TOLL-LIKE RECEPTOR SIGNALING PATHWAY%WIKIPATHWAYS_20200210%WP75%HOMO SAPIENS	TOLL-LIKE RECEPTOR SIGNALING PATHWAY%WIKIPATHWAYS_20200210%WP75%HOMO SAPIENS	0.00017313	0.002418609	-1	CHUK,IKBKB,TOLLIP,MAP2K1,PIK3R1,RIPK1,STAT1,TLR7,NFKBIB,NFKB1,IRF3,MAPK1,IKBKG,MAP2K3,FADD,RELA,AKT1,CASP8,PIK3R2,MYD88,MAP2K2,LY96,MAP2K4	-2.000638695	-0.584113886	23	46
TNF ALPHA SIGNALING PATHWAY%WIKIPATHWAYS_20200210%WP231%HOMO SAPIENS	TNF ALPHA SIGNALING PATHWAY%WIKIPATHWAYS_20200210%WP231%HOMO SAPIENS	0.000168464	0.002418609	-1	CHUK,IKBKB,TRADD,NFKBIE,BAX,HSP90AA1,RIPK1,TXN,CASP7,NFKBIB,NFKB1,PRKCZ,CASP3,MAPK1,CDC37,IKBKG,MAP2K3,TRAF2,FADD,AKT1,CASP8,TANK	-1.871706223	-0.518794807	22	60
PATHWAYS IN CLEAR CELL RENAL CELL CARCINOMA%WIKIPATHWAYS_20200210%WP4018%HOMO SAPIENS	PATHWAYS IN CLEAR CELL RENAL CELL CARCINOMA%WIKIPATHWAYS_20200210%WP4018%HOMO SAPIENS	0.000169434	0.002418609	-1	SQSTM1,PSAT1,ENO2,PFKM,PGK1,TPI1,GAPDH,PFKL,SLC2A1,ACLY,MDH1,LDHB,PFKP,PGM1,SHMT1,FASN,ALDOC,PSPH,SDSL,ENO1,ALDOA,ACACA,LDHA,PHGDH,PKM	-2.130130851	-0.594694252	25	58
PARKIN-UBIQUITIN PROTEASOMAL SYSTEM PATHWAY%WIKIPATHWAYS_20200210%WP2359%HOMO SAPIENS	PARKIN-UBIQUITIN PROTEASOMAL SYSTEM PATHWAY%WIKIPATHWAYS_20200210%WP2359%HOMO SAPIENS	0.000171468	0.002418609	-1	HSPA5,TUBB3,TUBB4B,PSMD9,HSPA6,UBA1,TUBA4A,HSPA4,PSMD7,STUB1,HSPA1B,RNF19A,PSMD6,TUBB6,PSMD5,TUBB,PSMC3,CASP8,TUBB4A,PSMD8,PSMD12,PSMD11,PSMD13,HSPA2,PSMC4,TUBA1A,UBE2L3,HSPA9,TUBB2B,PSMC6	-2.047457852	-0.59250102	30	48
TRANSLATION FACTORS%WIKIPATHWAYS_20200210%WP107%HOMO SAPIENS	TRANSLATION FACTORS%WIKIPATHWAYS_20200210%WP107%HOMO SAPIENS	0.000173611	0.002418609	-1	EEF2,PAIP1,EIF2B2,EIF2B5,EEF2K,EIF4A1,EIF4EBP1,EIF4A2,EIF5,EIF6,EIF2S2,GSPT2,EIF4H,ETF1,EIF5B,EIF4G1,CLUH,EIF2S3,EIF2B3,EIF3F,EIF2S1,EIF3G,EIF2B4,EIF3E,EEF1G,EIF4G3	-2.095024411	-0.616941799	26	44
PHOTODYNAMIC THERAPY-INDUCED UNFOLDED PROTEIN RESPONSE%WIKIPATHWAYS_20200210%WP3613%HOMO SAPIENS	PHOTODYNAMIC THERAPY-INDUCED UNFOLDED PROTEIN RESPONSE%WIKIPATHWAYS_20200210%WP3613%HOMO SAPIENS	0.000185322	0.002418609	-1	HSPA5,WARS,ASNS,NARS,PDIA6,EIF2A,BCL2L11,HSP90B1,CALR,DNAJC3,BBC3	-2.257719646	-0.837366034	11	16
GLYCOLYSIS AND GLUCONEOGENESIS%WIKIPATHWAYS_20200210%WP534%HOMO SAPIENS	GLYCOLYSIS AND GLUCONEOGENESIS%WIKIPATHWAYS_20200210%WP534%HOMO SAPIENS	0.000179501	0.002418609	-1	ENO2,GOT1,PFKM,PGK1,TPI1,GAPDH,PFKL,SLC2A1,MDH1,LDHB,PFKP,ALDOC,SLC2A3,ENO1,ALDOA,FBP1,LDHA,PKM	-2.291272229	-0.73063532	18	30
NRF2 PATHWAY%WIKIPATHWAYS_20200210%WP2884%HOMO SAPIENS	NRF2 PATHWAY%WIKIPATHWAYS_20200210%WP2884%HOMO SAPIENS	0.000170619	0.002418609	-1	SQSTM1,SLC5A3,PGD,TXNRD1,PRDX1,GSTM3,PRDX6,SLC2A1,G6PD,SLC39A14,GSTM1,KEAP1,BLVRB,TGFBR2,SLC2A3,CBR3,HSP90AA1,EPHA2,GSTP1,MAFF,CBR1,TXN,HSP90AB1,GCLC,SRXN1,ABCC3,SOD3,ABCC4	-2.239429382	-0.628294062	28	57
IL-1 SIGNALING PATHWAY%WIKIPATHWAYS_20200210%WP195%HOMO SAPIENS	IL-1 SIGNALING PATHWAY%WIKIPATHWAYS_20200210%WP195%HOMO SAPIENS	0.000175408	0.002418609	-1	SQSTM1,UBE2V1,CHUK,IKBKB,TOLLIP,PTPN11,MAP2K1,PIK3R1,NFKBIB,NFKB1,PRKCZ,MAPK1,PLCG1,IKBKG,MAP2K3,RELA,AKT1,PIK3R2,MYD88,MAP2K2	-2.117877396	-0.641890414	20	38
NEURODEGENERATION WITH BRAIN IRON ACCUMULATION (NBIA) SUBTYPES PATHWAY%WIKIPATHWAYS_20200210%WP4577%HOMO SAPIENS	NEURODEGENERATION WITH BRAIN IRON ACCUMULATION (NBIA) SUBTYPES PATHWAY%WIKIPATHWAYS_20200210%WP4577%HOMO SAPIENS	0.000178891	0.002418609	-1	MAP1LC3A,GTPBP2,ATG3,COASY,ATG2A,ACACA,ATG16L1,WIPI2,ATG7,ATG5,RHEB,TSC2,BECN1,PANK2,WDR45,RB1CC1,ATG13,MLST8,PIK3C3,STK11	-2.018992916	-0.638870479	20	31
NUCLEOTIDE-BINDING OLIGOMERIZATION DOMAIN (NOD) PATHWAY%WIKIPATHWAYS_20200210%WP1433%HOMO SAPIENS	NUCLEOTIDE-BINDING OLIGOMERIZATION DOMAIN (NOD) PATHWAY%WIKIPATHWAYS_20200210%WP1433%HOMO SAPIENS	0.000182482	0.002418609	-1	CHUK,IKBKB,AAMP,HSP90AA1,CASP7,IL18,IKBKG,RELA,SUGT1,CASP8,PYCARD,COPS6	-2.014617074	-0.708382348	12	20
ENDOCYTOSIS%GOBP%GO:0006897	ENDOCYTOSIS%GOBP%GO:0006897	0.000152929	0.002418609	-1	APP,HYOU1,ATP6V1H,TOM1,TGM2,MYO1E,CTTN,HSP90B1,HSPH1,NCK1,LRRC16A,HSP90AA1,ARRB2,ELMO2,DNM2,CLN3,PIK3R1,BIN1,OPHN1,ARPC4,ACTB,CRK,CALR,CDK5,ARPC3,HSP90AB1,SORT1,ARHGAP12,PTK2,WIPF2,LRSAM1,MAPKAPK3,MAPK1,PPT1,APOB,EPS15,PLCG1,SNX1,LDLR,ITGB3,MYH9,ARRB1,ARPC5,WASL,PACSIN2,DNM1,INPPL1,ARPC2,PYCARD,ACTR2,HOOK2,SCYL2,ARHGAP27,SH3BP1,PIK3R2,FCHO2,MYD88,TSC2,RAB11FIP2,BAIAP2,PLCG2,THBS1,DNAJC6,C4B,ACTG1…	-1.714339532	-0.400901233	90	198
PURINE NUCLEOTIDE METABOLIC PROCESS%GOBP%GO:0006163	PURINE NUCLEOTIDE METABOLIC PROCESS%GOBP%GO:0006163	0.000150105	0.002418609	-1	PNP,ATIC,PPCS,ENO2,MTHFD1,PFKM,PGK1,TPI1,NDUFA4,IMPDH2,GAPDH,PFKL,NUDT5,ACLY,GART,APRT,DNPH1,PFKP,ADSS,PGM1,ADSL,PRPS2,GMPR2,FASN,ALDOC,EFTUD1,ABHD14B,HPRT1,AMPD2,PRPSAP2,PMVK,PAPSS1,ENO1,ALDOA,MVK,EPHA2,COASY,PANK4,ACACA,FHIT,HINT1,LDHA,HMGCS1,BPNT1,OLA1,MT-ND5,PKM,NT5C2,MOCOS,PAPSS2,PPAT,PPT1,GPX1,PRPSAP1,NUDT16,GMPR,IMPDH1,NDUFB8,GPI,PRKAG2,NDUFB1,NUDT3,PARG,ATP5J2,MT-ND4,GTPBP1	-1.80529702	-0.414177028	66	235
RESPONSE TO INSULIN%GOBP%GO:0032868	RESPONSE TO INSULIN%GOBP%GO:0032868	0.000164528	0.002418609	-1	ATP6V1G1,OGT,ATP6V1H,GOT1,ATP6V1A,ATP6V1B2,ATP6V1C1,ATP6V1E1,NAMPT,SLC39A14,EPRS,GSK3A,MARS,PIK3R1,LPIN3,ATP6V1F,SORT1,PKM,EIF6,SHC1,ATP6V1D,BCAR3,FOXO1,SLC27A1,IDE,AKT1,GRB10,PCK2,PIK3R2,IRS2,SIRT1,BAIAP2,TLDC1,GSK3B,ATP6V0D1,AP3S1	-1.810141684	-0.4743496	36	84
PYRIDINE NUCLEOTIDE BIOSYNTHETIC PROCESS%GOBP%GO:0019363	PYRIDINE NUCLEOTIDE BIOSYNTHETIC PROCESS%GOBP%GO:0019363	0.000179244	0.002418609	-1	ENO2,PFKM,PGK1,TPI1,GAPDH,PFKL,NAMPT,PFKP,PGM1,ALDOC,NADSYN1,ENO1,ALDOA,LDHA,PKM,APOA1BP	-2.026093832	-0.637611274	16	32
NIK/NF-KAPPAB SIGNALING%GOBP%GO:0038061	NIK/NF-KAPPAB SIGNALING%GOBP%GO:0038061	0.000167757	0.002418609	-1	PSMD9,CHUK,TNFRSF10B,PSME1,PSME2,PSMB7,PSMB6,PSMB8,NFKB1,PSMD7,PSMA2,COPS8,PSMF1,PSMB1,PSMB2,PSMD6,PSMD5,PSMA7,TRAF2,MALT1,PSMC3,RELA,AKT1,PSMB3,PSMA1,PSMA5,PSMB9,PSMD8,PSMD12,PSMD11,PSMD13,PSMC4,TNFRSF10A,NFKB2,PSMB10,PSMB4,PSMC6,PSMA4,DICER1,PSMD4	-2.202856999	-0.600198052	40	66
CELLULAR AMINO ACID METABOLIC PROCESS%GOBP%GO:0006520	CELLULAR AMINO ACID METABOLIC PROCESS%GOBP%GO:0006520	0.00015748	0.002418609	-1	SARS,AARS,GARS,CTH,PSAT1,TARS,ASS1,YARS,AHCYL2,WARS,GOT1,PEPD,MTHFD1,ASNS,NARS,GSS,SMS,FAH,LARS,CCBL2,BLMH,BCAT1,SERINC5,HARS,SHMT1,IARS,PPA1,AHCY,EPRS,MTRR,PYCRL,PSPH,SDSL,GCDH,MARS,CAD,AASDHPPT,MTHFR,DARS,ENOPH1,PHGDH,CKB,FN3K,GCLC,RARS,DDAH2,SERINC3,SCLY,EEF1E1,FARSA,P4HA1,AIMP1	-1.993247602	-0.480919233	52	153
VIRAL BUDDING%GOBP%GO:0046755	VIRAL BUDDING%GOBP%GO:0046755	0.000181554	0.002418609	-1	PDCD6IP,TSG101,VPS4B,VPS28,VTA1,CHMP4A,CHMP7,LRSAM1,VPS37C,CHMP2B,CHMP1B,VPS4A,CHMP2A,CHMP4B,CHMP3,CHMP1A,MVB12B	-2.058737242	-0.700027957	17	23
CELL MORPHOGENESIS INVOLVED IN DIFFERENTIATION%GOBP%GO:0000904	CELL MORPHOGENESIS INVOLVED IN DIFFERENTIATION%GOBP%GO:0000904	0.00015758	0.002418609	-1	APP,LAMB2,LAMC1,TUBB3,ANTXR1,MET,LAMC2,PAFAH1B1,LAMB1,NTN4,EZR,KIF5B,PTPN11,LAMA5,HSP90AA1,EPHA2,PIK3R1,USP9X,ARHGAP35,OPHN1,TBCD,ACTB,KIF3A,AGRN,CDK5,HSP90AB1,CTNNA2,VASP,PTK2,SHC1,CASP3,COL6A2,MAPK1,SLIT2,PLXNA2,RILPL1,SEMA3C,ILK,SH3KBP1,FERMT2,PLCG1,ITGB3,MYH9,ENAH,MAP1B,SEMA3B,NBEAL2,WASL,PPP3CB,DVL1,GRB10,COL7A1,ALCAM,PALLD,IRS2,EPHB2,S100A6,BAIAP2,NFIB	-1.782854506	-0.427821949	59	162
FC-GAMMA RECEPTOR SIGNALING PATHWAY INVOLVED IN PHAGOCYTOSIS%GOBP%GO:0038096	FC-GAMMA RECEPTOR SIGNALING PATHWAY INVOLVED IN PHAGOCYTOSIS%GOBP%GO:0038096	0.000171409	0.002418609	-1	NCK1,HSP90AA1,ELMO2,PIK3R1,ARPC4,ACTB,CRK,ARPC3,HSP90AB1,PTK2,WIPF2,MAPK1,PLCG1,ARPC5,WASL,ARPC2,ACTR2,PIK3R2,BAIAP2,PLCG2,ACTG1,ACTR3,DOCK1	-1.936137095	-0.557756684	23	49
PURINE RIBONUCLEOTIDE BIOSYNTHETIC PROCESS%GOBP%GO:0009152	PURINE RIBONUCLEOTIDE BIOSYNTHETIC PROCESS%GOBP%GO:0009152	0.000164663	0.002418609	-1	ATIC,PPCS,ENO2,PFKM,PGK1,TPI1,IMPDH2,GAPDH,PFKL,ACLY,APRT,PFKP,ADSS,PGM1,ADSL,FASN,ALDOC,HPRT1,AMPD2,PAPSS1,ENO1,ALDOA,COASY,PANK4,ACACA,LDHA,PKM,PAPSS2,PPT1	-1.925403399	-0.498468512	29	92
NUCLEOSIDE DIPHOSPHATE METABOLIC PROCESS%GOBP%GO:0009132	NUCLEOSIDE DIPHOSPHATE METABOLIC PROCESS%GOBP%GO:0009132	0.000178891	0.002418609	-1	ENO2,PFKM,PGK1,TPI1,GAPDH,PFKL,NUDT5,PFKP,PGM1,ALDOC,ENO1,ALDOA,AK1,LDHA,PKM	-1.935205086	-0.612357473	15	31
POSITIVE REGULATION OF SUPRAMOLECULAR FIBER ORGANIZATION%GOBP%GO:1902905	POSITIVE REGULATION OF SUPRAMOLECULAR FIBER ORGANIZATION%GOBP%GO:1902905	0.000164528	0.002418609	-1	CLU,APP,MET,FCHSD1,CTTN,MAPRE1,NCK1,LRRC16A,DCTN1,BIN1,ARPC4,WDR1,ARPC3,PPM1F,PDXP,VASP,CTGF,WIPF2,GPX1,ROCK2,ARHGEF10,JMY,PFN1,ARPC5,WASL,ARPC2,PYCARD,ACTR2,CLIP1,BAIAP2,PFN2,CDC42EP3,CFL2,CKAP5,ACTR3	-1.880985579	-0.492914319	35	84
ALPHA-AMINO ACID METABOLIC PROCESS%GOBP%GO:1901605	ALPHA-AMINO ACID METABOLIC PROCESS%GOBP%GO:1901605	0.000164799	0.002418609	-1	SARS,CTH,PSAT1,ASS1,AHCYL2,GOT1,MTHFD1,ASNS,SMS,FAH,CCBL2,BLMH,BCAT1,SERINC5,SHMT1,AHCY,MTRR,PYCRL,PSPH,SDSL,GCDH,CAD,AASDHPPT,MTHFR,ENOPH1,PHGDH,CKB,GCLC,DDAH2,SERINC3	-1.917890928	-0.498194308	30	90
MYELOID LEUKOCYTE ACTIVATION%GOBP%GO:0002274	MYELOID LEUKOCYTE ACTIVATION%GOBP%GO:0002274	0.000145985	0.002418609	-1	SDCBP,PNP,CLU,APP,LAMP1,C16orf62,GYG1,TOM1,IDH1,IMPDH2,TUBB4B,SERPINB6,PFKL,PRDX6,HUWE1,ACLY,PDXK,COTL1,APRT,HSPA6,PGM1,ALDOC,TIMP2,TGFBR2,EEF2,SERPINB1,SLC2A3,GDI2,ALAD,TOLLIP,DBNL,DYNC1H1,ALDOA,QSOX1,HSP90AA1,VAT1,DERA,CCT8,COMMD9,DIAPH1,PYGB,CFP,ACTR1B,STK10,GSTP1,ALDH3B1,ERP44,CAND1,HEBP2,PSMB7,MIF,HSP90AB1,UBR4,LTA4H,CDA,DYSF,DNAJC3,PKM,VCL,PPIA,COPB1,NFKB1,ATG7,PSMD7,PDAP1,PA2G4,KPNB1,PSMA2…	-1.734689245	-0.387462438	103	311
REGULATION OF CELLULAR COMPONENT SIZE%GOBP%GO:0032535	REGULATION OF CELLULAR COMPONENT SIZE%GOBP%GO:0032535	0.000158806	0.002418609	-1	CORO1B,PTPRS,LARS,COTL1,GMFB,RILP,FCHSD1,CTTN,TWF1,EZR,NCK1,DBNL,LRRC16A,DNM2,CLN3,ARHGAP35,BIN1,ARPC4,WDR1,ARPC3,CTNNA2,PDXP,VASP,MSN,WIPF2,CAPZA2,SLIT2,CLCN6,SEMA3C,TWF2,JMY,ZFYVE27,PFN1,SEMA3B,ARPC5,WASL,SSH3,ARHGAP18,ARFIP1,ARPC2,PYCARD,CAPZB,ACTR2,RASA1,SH3BP1,ARPIN,BAIAP2,LAMTOR4,PFN2,LRRC8A,CDC42EP3,CFL2,SLC12A4,GSK3B,ACTR3,MAP2	-1.734683603	-0.42388762	56	137
REGULATED EXOCYTOSIS%GOBP%GO:0045055	REGULATED EXOCYTOSIS%GOBP%GO:0045055	0.000141223	0.002418609	-1	SDCBP,PNP,CLU,APP,LAMP1,LGALS3BP,C16orf62,GYG1,TOM1,IDH1,APLP2,IMPDH2,TUBB4B,SERPINB6,PFKL,PRDX6,HUWE1,ACLY,PDXK,COTL1,APRT,HSPA6,PGM1,ALDOC,TIMP2,EEF2,TAGLN2,SERPINB1,SLC2A3,TUBA4A,GDI2,GTPBP2,ALAD,TOLLIP,DBNL,DYNC1H1,ALDOA,QSOX1,HSP90AA1,VAT1,NHLRC2,DERA,CCT8,COMMD9,DIAPH1,PYGB,CFP,ACTR1B,STK10,GSTP1,ALDH3B1,WDR1,ERP44,CAND1,CDK5,HEBP2,PSMB7,MIF,HSP90AB1,UBR4,LTA4H,CDA,OLA1,DNAJC3,PKM,VCL,PPIA,…	-1.757968884	-0.386165731	139	372
RESPONSE TO PEPTIDE HORMONE%GOBP%GO:0043434	RESPONSE TO PEPTIDE HORMONE%GOBP%GO:0043434	0.000160308	0.002418609	-1	ATP6V1G1,OGT,ATP6V1H,GOT1,ATP6V1A,ATP6V1B2,PRKAR1A,ATP6V1C1,PRKAR1B,ATP6V1E1,NAMPT,SLC39A14,EPRS,GSK3A,EIF2B2,STAT6,MARS,EIF2B5,PIK3R1,LPIN3,ATP6V1F,STAT1,SORT1,PKM,PTK2,NFKB1,EIF6,SHC1,ATP6V1D,ROCK2,BCAR3,FOXO1,SLC27A1,RELA,IDE,AKT1,GRB10,EIF2B3,PCK2,PIK3R2,STAT2,IRS2,SIRT1,BAIAP2,TLDC1,TGFBR3,GSK3B,PRKACA,ATP6V0D1,AP3S1,PRKACB,EIF2B4,BCAR1,APPL1,STAT3,GNAI1,ANXA1,IRS1,LPIN1	-1.991244353	-0.494906475	59	120
SMALL MOLECULE CATABOLIC PROCESS%GOBP%GO:0044282	SMALL MOLECULE CATABOLIC PROCESS%GOBP%GO:0044282	0.000153139	0.002418609	-1	PNP,GNPDA1,CTH,GALT,ENO2,GALE,GOT1,PGD,PFKM,PGK1,UPP1,TPI1,GAPDH,PFKL,FAH,NUDT5,BLMH,AMDHD2,BCAT1,IDUA,AKR1A1,IMPA1,PFKP,PGM1,SORD,SHMT1,ALDOC,HPRT1,GALM,MTRR,PARK7,SDSL,SYNJ2,GCDH,ENO1,ALDOA,RPE,GALK1,DERA,ACAT2,LPIN3,CDA,PDXP,ECHDC1,PKM,AKR1D1,NAGK,AKR1C3	-1.664950041	-0.389283752	48	199
CARBOXYLIC ACID METABOLIC PROCESS%GOBP%GO:0019752	CARBOXYLIC ACID METABOLIC PROCESS%GOBP%GO:0019752	0.00014043	0.002418609	-1	SARS,AARS,GNPDA1,GARS,CTH,PSAT1,TARS,ASS1,YARS,ENO2,AHCYL2,WARS,GOT1,PEPD,MTHFD1,ASNS,IDH1,NARS,PGD,PFKM,PGK1,TPI1,GSS,SMS,GAPDH,PFKL,FAH,LARS,SLC2A1,ACLY,MDH1,CCBL2,BLMH,LDHB,AMDHD2,BCAT1,SERINC5,IDUA,GSTO1,AKR1A1,PFKP,PGM1,SORD,N6AMT1,UGP2,HARS,SHMT1,IARS,FASN,ALDOC,PPA1,AHCY,ACO1,EPRS,SLC2A3,MTRR,PYCRL,PARK7,PSPH,SDSL,IREB2,PTGES3,GCDH,MARS,ENO1,ALDOA,CAD,AASDHPPT,UGDH,MTHFR,GSTP1,DARS,ACACA,A…	-1.656701263	-0.361451782	95	408
CARBOHYDRATE CATABOLIC PROCESS%GOBP%GO:0016052	CARBOHYDRATE CATABOLIC PROCESS%GOBP%GO:0016052	0.000170358	0.002418609	-1	GALT,ENO2,GALE,PGD,PFKM,PGK1,TPI1,GAPDH,PFKL,NUDT5,AKR1A1,PFKP,PGM1,SORD,ALDOC,GALM,ENO1,ALDOA,RPE,GALK1,DERA,PYGB,LDHA,PKM	-2.081725539	-0.5887931	24	54
FC-EPSILON RECEPTOR SIGNALING PATHWAY%GOBP%GO:0038095	FC-EPSILON RECEPTOR SIGNALING PATHWAY%GOBP%GO:0038095	0.000165453	0.002418609	-1	PSMD9,CHUK,IKBKB,PSME1,PSME2,PIK3R1,PSMB7,PSMB6,PSMB8,NFKB1,PSMD7,SHC1,PSMA2,MAPK1,PSMF1,PSMB1,PLCG1,PSMB2,PSMD6,IKBKG,PSMD5,PSMA7,MALT1,PSMC3,RELA,PPP3CB,PSMB3,PSMA1,PSMA5,PSMB9,PSMD8,PIK3R2,PSMD12,PSMD11,PLCG2,PSMD13,PSMC4,MAP2K4,BCL10,PSMB10,PSMB4,PSMC6,PSMA4,NFATC2,MAPK9,PSMD4,MAPK8	-2.24355899	-0.592270043	47	80
PURINE NUCLEOSIDE MONOPHOSPHATE BIOSYNTHETIC PROCESS%GOBP%GO:0009127	PURINE NUCLEOSIDE MONOPHOSPHATE BIOSYNTHETIC PROCESS%GOBP%GO:0009127	0.000170416	0.002418609	-1	ATIC,ENO2,PAICS,PFKM,PGK1,TPI1,IMPDH2,GAPDH,PFKL,GART,APRT,PFKP,ADSS,PGM1,ADSL,ALDOC,HPRT1,AMPD2,ENO1,ALDOA,LDHA,PKM,PPAT,IMPDH1,GPI,LHPP,PRKAG2,ATP5J2	-2.153350626	-0.605631465	28	56
PH REDUCTION%GOBP%GO:0045851	PH REDUCTION%GOBP%GO:0045851	0.000180636	0.002418609	-1	ATP6V1G1,ATP6V1H,ATP6V1A,ATP6V1B2,ATP6V1C1,ATP6V1E1,CLN3,ATP6V1F,PPT1,ATP6V1D	-2.024483802	-0.68013994	10	24
NEUTROPHIL ACTIVATION INVOLVED IN IMMUNE RESPONSE%GOBP%GO:0002283	NEUTROPHIL ACTIVATION INVOLVED IN IMMUNE RESPONSE%GOBP%GO:0002283	0.000145836	0.002418609	-1	SDCBP,PNP,LAMP1,C16orf62,GYG1,TOM1,IDH1,IMPDH2,TUBB4B,SERPINB6,PFKL,PRDX6,HUWE1,ACLY,PDXK,COTL1,APRT,HSPA6,PGM1,ALDOC,TIMP2,EEF2,SERPINB1,SLC2A3,GDI2,ALAD,TOLLIP,DBNL,DYNC1H1,ALDOA,QSOX1,HSP90AA1,VAT1,DERA,CCT8,COMMD9,DIAPH1,PYGB,CFP,ACTR1B,STK10,GSTP1,ALDH3B1,ERP44,CAND1,HEBP2,PSMB7,MIF,HSP90AB1,UBR4,LTA4H,CDA,DNAJC3,PKM,VCL,PPIA,COPB1,NFKB1,ATG7,PSMD7,PDAP1,PA2G4,KPNB1,PSMA2,IST1,MOSPD2,MAPK1,C…	-1.690827562	-0.378806638	99	299
GLYCOSYL COMPOUND METABOLIC PROCESS%GOBP%GO:1901657	GLYCOSYL COMPOUND METABOLIC PROCESS%GOBP%GO:1901657	0.000167898	0.002418609	-1	PNP,AHCYL2,UPP1,IMPDH2,AKR1A1,GMPR2,CTPS1,EFTUD1,AHCY,UCKL1,HPRT1,MTRR,CAD,DERA,HDHD1,CDA,AKR1B1,NT5C2,NME5,AKR7A2,MACROD1,MOCOS,CTPS2,AKR1C3,IMPDH1,UMPS	-1.900672768	-0.516858145	26	67
MYELOID LEUKOCYTE MEDIATED IMMUNITY%GOBP%GO:0002444	MYELOID LEUKOCYTE MEDIATED IMMUNITY%GOBP%GO:0002444	0.000145264	0.002418609	-1	SDCBP,PNP,LAMP1,C16orf62,GYG1,TOM1,IDH1,IMPDH2,TUBB4B,SERPINB6,PFKL,PRDX6,HUWE1,ACLY,PDXK,COTL1,APRT,HSPA6,PGM1,ALDOC,TIMP2,EEF2,SERPINB1,SLC2A3,GDI2,ALAD,TOLLIP,DBNL,DYNC1H1,ALDOA,QSOX1,HSP90AA1,VAT1,DERA,CCT8,COMMD9,DIAPH1,PYGB,CFP,ACTR1B,STK10,GSTP1,ALDH3B1,ERP44,CAND1,HEBP2,PSMB7,MIF,HSP90AB1,UBR4,LTA4H,CDA,DNAJC3,PKM,VCL,PPIA,COPB1,NFKB1,ATG7,PSMD7,PDAP1,SERPINB9,PA2G4,KPNB1,PSMA2,IST1,MOSPD…	-1.694141658	-0.379030156	100	302
SCF-DEPENDENT PROTEASOMAL UBIQUITIN-DEPENDENT PROTEIN CATABOLIC PROCESS%GOBP%GO:0031146	SCF-DEPENDENT PROTEASOMAL UBIQUITIN-DEPENDENT PROTEIN CATABOLIC PROCESS%GOBP%GO:0031146	0.000168634	0.002418609	-1	PSMD9,PSME1,CUL4B,PSME2,PSMB7,PSMB6,PSMB8,PSMD7,PSMA2,PSMF1,FBXO6,PSMB1,PSMB2,PSMD6,PSMD5,PSMA7,PSMC3,PSMB3,PSMA1,PSMA5,PSMB9,PSMD8,RNF7,PSMD12,CUL2,PSMD11,PSMD13,PSMC4,PSMB10,PSMB4,PSMC6,PSMA4,PSMD4,CUL5,FBXL20,PSMA6,FBXL16,FBXL15,CUL4A,PSMB5,PSMC2,PSMD1,PSMC1	-1.951785498	-0.536262405	43	63
NEUTROPHIL DEGRANULATION%GOBP%GO:0043312	NEUTROPHIL DEGRANULATION%GOBP%GO:0043312	0.000145836	0.002418609	-1	SDCBP,PNP,LAMP1,C16orf62,GYG1,TOM1,IDH1,IMPDH2,TUBB4B,SERPINB6,PFKL,PRDX6,HUWE1,ACLY,PDXK,COTL1,APRT,HSPA6,PGM1,ALDOC,TIMP2,EEF2,SERPINB1,SLC2A3,GDI2,ALAD,TOLLIP,DBNL,DYNC1H1,ALDOA,QSOX1,HSP90AA1,VAT1,DERA,CCT8,COMMD9,DIAPH1,PYGB,CFP,ACTR1B,STK10,GSTP1,ALDH3B1,ERP44,CAND1,HEBP2,PSMB7,MIF,HSP90AB1,UBR4,LTA4H,CDA,DNAJC3,PKM,VCL,PPIA,COPB1,NFKB1,ATG7,PSMD7,PDAP1,PA2G4,KPNB1,PSMA2,IST1,MOSPD2,MAPK1,C…	-1.690827562	-0.378806638	99	299
CELLULAR RESPONSE TO PEPTIDE HORMONE STIMULUS%GOBP%GO:0071375	CELLULAR RESPONSE TO PEPTIDE HORMONE STIMULUS%GOBP%GO:0071375	0.000163239	0.002418609	-1	ATP6V1G1,ATP6V1H,GOT1,ATP6V1A,ATP6V1B2,PRKAR1A,ATP6V1C1,PRKAR1B,ATP6V1E1,NAMPT,SLC39A14,EPRS,GSK3A,STAT6,MARS,PIK3R1,LPIN3,ATP6V1F,PKM,PTK2,NFKB1,SHC1,ATP6V1D,BCAR3,FOXO1,RELA,IDE,AKT1,GRB10,PCK2,PIK3R2,IRS2,BAIAP2,GSK3B,PRKACA,ATP6V0D1,AP3S1,PRKACB,BCAR1,APPL1,STAT3	-1.796409984	-0.460427972	41	98
REGULATION OF ANIMAL ORGAN MORPHOGENESIS%GOBP%GO:2000027	REGULATION OF ANIMAL ORGAN MORPHOGENESIS%GOBP%GO:2000027	0.000164528	0.002418609	-1	DAAM1,PSMD9,PSME1,TGFBR2,PSME2,ARRB2,STAT1,PSMB7,PSMB6,PSMB8,DVL2,PSMD7,PSMA2,PSMF1,SEMA3C,PSMB1,PSMB2,PSMD6,BMP4,PSMD5,PFN1,JAG1,PSMA7,PSMC3,BMPR2,PSMB3,DVL1,PSMA1,PSMA5,PSMB9,PSMD8,PSMD12,PSMD11,SMURF2,NFIB,PSMD13,PSMC4,TACSTD2,PSMB10,PSMB4,ACVR1,PSMC6,PSMA4	-1.788690281	-0.468728236	43	84
REGULATION OF ACTIN FILAMENT ORGANIZATION%GOBP%GO:0110053	REGULATION OF ACTIN FILAMENT ORGANIZATION%GOBP%GO:0110053	0.000159744	0.002418609	-1	CORO1B,MET,COTL1,GMFB,FCHSD1,CTTN,TWF1,NCK1,DBNL,LRRC16A,ARHGAP35,BIN1,ARPC4,WDR1,ARPC3,CTNNA2,PPM1F,PDXP,VASP,CTGF,WIPF2,CAPZA2,SLIT2,STMN1,ROCK2,TWF2,ARHGEF10,ARHGEF18,JMY,ARAP1,PFN1,ARPC5,WASL,SSH3,ARHGAP18,ARFIP1,ARPC2,PYCARD,CAPZB,ACTR2,RASA1,SH3BP1,ARPIN,BAIAP2,PFN2,PPFIA1,CDC42EP3,TACSTD2,ACTG1,CFL2,ACTR3	-1.865016734	-0.460982025	51	125
REGULATION OF RAS PROTEIN SIGNAL TRANSDUCTION%GOBP%GO:0046578	REGULATION OF RAS PROTEIN SIGNAL TRANSDUCTION%GOBP%GO:0046578	0.000168464	0.002418609	-1	SQSTM1,OGT,CRKL,MET,ARHGEF2,APOC3,RAPGEF1,FBP1,NUP62,ARHGAP35,MYO9B,OPHN1,EPS8L2,NOTCH2,ARHGDIA,SHC1,ABL2,STMN1,ARHGAP17,ARRB1,FLCN,SH3BP1,IRS2,EPHB2,BCR,SPRY2	-1.89605059	-0.525542518	26	60
NUCLEOSIDE PHOSPHATE METABOLIC PROCESS%GOBP%GO:0006753	NUCLEOSIDE PHOSPHATE METABOLIC PROCESS%GOBP%GO:0006753	0.000146135	0.002418609	-1	PNP,GARS,ATIC,PPCS,ENO2,MTHFD1,IDH1,PAICS,PGD,PFKM,PGK1,TPI1,NDUFA4,IMPDH2,GAPDH,PGLS,PFKL,NAMPT,NUDT5,NUDT14,ACLY,MDH1,GART,G6PD,APRT,DNPH1,PFKP,ADSS,PGM1,ADSL,PRPS2,GMPR2,FASN,CTPS1,ALDOC,EFTUD1,ABHD14B,NADSYN1,HPRT1,PARK7,AMPD2,PRPSAP2,PMVK,PAPSS1,ENO1,ALDOA,RPE,CAD,MVK,RRM2,DERA,EPHA2,COASY,PANK4,ACACA,AK1,FHIT,HINT1,LDHA,ADK,HMGCS1,BPNT1,OLA1,MT-ND5,PKM,NT5C2,MOCOS,PAPSS2,APOA1BP,PPAT,TALDO1…	-2.002045312	-0.44917897	92	295
REGULATION OF CYTOSKELETON ORGANIZATION%GOBP%GO:0051493	REGULATION OF CYTOSKELETON ORGANIZATION%GOBP%GO:0051493	0.000148214	0.002418609	-1	PDCD6IP,CORO1B,PFDN2,VPS4B,MET,ARHGEF2,COTL1,GMFB,FCHSD1,CTTN,MAPRE1,FKBP4,EML2,TWF1,EZR,NCK1,DBNL,PHPT1,LRRC16A,DYNC1H1,CAPN2,DCTN1,CLN3,CLIC4,NUP62,ARHGAP35,DIAPH1,BIN1,TBCD,ARPC4,WDR1,CRK,NOTCH2,CDK5,ARPC3,CTNNA2,PPM1F,PDXP,VASP,CTGF,PTK2,WIPF2,ARHGDIA,NSFL1C,MAPK1,CAPZA2,SLIT2,ABL2,STMN1,ARHGAP17,ROCK2,TWF2,ARHGEF10,ARHGEF18,JMY,CHMP2B,BICD2,ARAP1,CHMP1B,MAP1B,RAB6C,PFN1,ARPC5,WASL,FSCN1,SSH3…	-1.710688626	-0.388980038	99	254
REGULATION OF SMALL GTPASE MEDIATED SIGNAL TRANSDUCTION%GOBP%GO:0051056	REGULATION OF SMALL GTPASE MEDIATED SIGNAL TRANSDUCTION%GOBP%GO:0051056	0.000160591	0.002418609	-1	SQSTM1,OGT,GDI1,CRKL,MET,ARHGEF2,APOC3,RAPGEF1,TRIP10,GDI2,FBP1,NUP62,ARHGAP35,MYO9B,OPHN1,EPS8L2,NOTCH2,ARHGAP12,ARHGDIA,SHC1,SLIT2,ABL2,STMN1,ARHGAP17,ARHGAP29,ARHGAP1,ARHGEF18,ARRB1,CD2AP,ARAP1,ARHGEF1,ARHGAP18,FLCN,ARHGAP22,SH3BP1,PIK3R2,ARHGEF7,ABR,IRS2,EPHB2,BCR,SPRY2	-1.873421874	-0.466418329	42	119
REGULATION OF ACTIN FILAMENT LENGTH%GOBP%GO:0030832	REGULATION OF ACTIN FILAMENT LENGTH%GOBP%GO:0030832	0.000164799	0.002418609	-1	CORO1B,COTL1,GMFB,FCHSD1,CTTN,TWF1,NCK1,DBNL,LRRC16A,ARHGAP35,BIN1,ARPC4,WDR1,ARPC3,CTNNA2,PDXP,VASP,WIPF2,CAPZA2,SLIT2,TWF2,JMY,PFN1,ARPC5,WASL,SSH3,ARHGAP18,ARFIP1,ARPC2,PYCARD,CAPZB,ACTR2,RASA1,SH3BP1,ARPIN,BAIAP2,PFN2,CDC42EP3,CFL2,ACTR3	-1.893197795	-0.496931026	40	83
MODIFICATION-DEPENDENT PROTEIN CATABOLIC PROCESS%GOBP%GO:0019941	MODIFICATION-DEPENDENT PROTEIN CATABOLIC PROCESS%GOBP%GO:0019941	0.000146972	0.002418609	-1	NDFIP2,SQSTM1,HSPA5,RNF149,TSG101,NDFIP1,UBE2K,PSMD9,VPS4B,HUWE1,NEDD4L,VPS28,RNF19B,KEAP1,PSME1,UBA1,VPS36,CUL4B,UBA6,HSP90B1,SGTA,TOLLIP,GSK3A,PSME2,ISG15,UBE2Z,ARRB2,WWP2,BIRC6,USP9X,UBQLN2,HACE1,PLAA,PSMB7,UBE2O,UBR4,PSMB6,PSMB8,ATXN3,HECW2,PSMD7,NSFL1C,PSMA2,STUB1,RNF130,PSMF1,UBQLN1,RNF19A,PPP1R11,VPS37C,FBXO6,PSMB1,UBXN1,PSMB2,PSMD6,HERPUD1,FBXO7,VPS25,ATE1,UBE3C,CDC34,AGAP3,RAD23B,ARRB1,P…	-1.76646598	-0.397809687	108	283
REGULATION OF MACROAUTOPHAGY%GOBP%GO:0016241	REGULATION OF MACROAUTOPHAGY%GOBP%GO:0016241	0.00016247	0.002418609	-1	RRAGA,ATP6V1G1,ATP6V1H,CALCOCO2,ATP6V1A,ATP6V1B2,ATP6V1C1,OPTN,ATP6V1E1,GAPDH,HUWE1,RAB3GAP1,BAG3,VPS35,RRAGC,QSOX1,CHMP4A,GPSM1,CLN3,PIP4K2C,UBQLN2,VPS26A,CDK5,SH3GLB1,CASP3,LRSAM1,ATP6V1D,UBQLN1,RAB3GAP2,EXOC8,PAFAH1B2,HDAC6,PIP4K2A,IKBKG,PINK1,NRBP2,PRKAG2,RHEB,AKT1,TBC1D25,SNX6,LARP1,CHMP4B,TSC2,SIRT1,LAMTOR3,LAMTOR4	-2.07035775	-0.521651085	47	110
NUCLEOTIDE BIOSYNTHETIC PROCESS%GOBP%GO:0009165	NUCLEOTIDE BIOSYNTHETIC PROCESS%GOBP%GO:0009165	0.000159566	0.002418609	-1	PNP,GARS,ATIC,PPCS,ENO2,MTHFD1,PFKM,PGK1,TPI1,IMPDH2,GAPDH,PFKL,NAMPT,ACLY,GART,APRT,PFKP,ADSS,PGM1,ADSL,PRPS2,FASN,CTPS1,ALDOC,NADSYN1,HPRT1,AMPD2,PRPSAP2,PAPSS1,ENO1,ALDOA,CAD,RRM2,COASY,PANK4,ACACA,LDHA,PKM,PAPSS2,APOA1BP,PPAT,CTPS2,PPT1,DCTD,PRPSAP1,IMPDH1,UMPS	-2.172097454	-0.535265918	47	129
PYRIDINE-CONTAINING COMPOUND METABOLIC PROCESS%GOBP%GO:0072524	PYRIDINE-CONTAINING COMPOUND METABOLIC PROCESS%GOBP%GO:0072524	0.000168492	0.002418609	-1	PNP,PSAT1,ENO2,IDH1,PGD,PFKM,PGK1,TPI1,GAPDH,PGLS,PFKL,NAMPT,PDXK,MDH1,G6PD,PFKP,PGM1,ALDOC,NADSYN1,ENO1,ALDOA,RPE,DERA,LDHA,PDXP,PKM,APOA1BP,TALDO1,TKT,PNPO	-2.149569664	-0.592565755	30	62
REGULATION OF ACTIN CYTOSKELETON ORGANIZATION%GOBP%GO:0032956	REGULATION OF ACTIN CYTOSKELETON ORGANIZATION%GOBP%GO:0032956	0.000157381	0.002418609	-1	CORO1B,MET,COTL1,GMFB,FCHSD1,CTTN,TWF1,EZR,NCK1,DBNL,PHPT1,LRRC16A,ARHGAP35,BIN1,ARPC4,WDR1,CRK,NOTCH2,CDK5,ARPC3,CTNNA2,PPM1F,PDXP,VASP,CTGF,WIPF2,ARHGDIA,CAPZA2,SLIT2,ABL2,STMN1,ARHGAP17,ROCK2,TWF2,ARHGEF10,ARHGEF18,JMY,ARAP1,PFN1,ARPC5,WASL,FSCN1,SSH3,ARHGAP18,ARFIP1,ARPC2,PYCARD,CAPZB,ACTR2,RASA1,SH3BP1,ARPIN,BAIAP2,PFN2,PPFIA1,CDC42EP3,RHOB,TACSTD2,ACTG1,CFL2	-1.799465942	-0.433437316	60	156
CARBOXYLIC ACID BIOSYNTHETIC PROCESS%GOBP%GO:0046394	CARBOXYLIC ACID BIOSYNTHETIC PROCESS%GOBP%GO:0046394	0.000159464	0.002418609	-1	CTH,PSAT1,ASS1,ENO2,GOT1,MTHFD1,ASNS,PFKM,PGK1,TPI1,GAPDH,PFKL,ACLY,BCAT1,SERINC5,AKR1A1,PFKP,PGM1,UGP2,SHMT1,ALDOC,MTRR,PYCRL,PARK7,PSPH,PTGES3,ENO1,ALDOA,CAD,AASDHPPT,UGDH,MTHFR,ACACA,CBR1,LDHA,MIF,ENOPH1,PHGDH,LTA4H,PKM,AKR1D1,AKR1C3,SERINC3	-1.883300287	-0.462966925	43	131
CELLULAR CARBOHYDRATE BIOSYNTHETIC PROCESS%GOBP%GO:0034637	CELLULAR CARBOHYDRATE BIOSYNTHETIC PROCESS%GOBP%GO:0034637	0.000180636	0.002418609	-1	NDST1,GYG1,GOT1,EXT1,SLC2A1,PGM1,UGP2,ISYNA1,FBP1,GBE1,PGP,CSGALNACT2,PCK2	-1.998509916	-0.671413826	13	24
CELL MORPHOGENESIS%GOBP%GO:0000902	CELL MORPHOGENESIS%GOBP%GO:0000902	0.000151745	0.002418609	-1	CLU,APP,LAMB2,SNX2,LAMC1,TUBB3,ANTXR1,MET,ARHGEF2,LAMC2,CTTN,PAFAH1B1,LAMB1,NTN4,EZR,KIF5B,DBNL,PTPN11,LAMA5,HSP90AA1,DNM2,EPHA2,PIK3R1,USP9X,ARHGAP35,OPHN1,TBCD,ACTB,KIF3A,AGRN,CDK5,HSP90AB1,CTNNA2,VASP,PTK2,FRYL,SHC1,CASP3,COL6A2,MAPK1,SLIT2,PLXNA2,RILPL1,SEMA3C,ILK,SH3KBP1,FERMT2,PLCG1,SNX1,ITGB3,MYH9,ENAH,MAP1B,SEMA3B,NBEAL2,CAP2,WASL,PACSIN2,CAP1,IQGAP1,PPP3CB,CAPZB,DVL1,VHL,GRB10,COL7A1,ALC…	-1.751206085	-0.407676195	74	205
ORGANIC ACID METABOLIC PROCESS%GOBP%GO:0006082	ORGANIC ACID METABOLIC PROCESS%GOBP%GO:0006082	0.000138619	0.002418609	-1	SARS,PNP,AARS,GNPDA1,GARS,CTH,PSAT1,TARS,ASS1,YARS,ENO2,AHCYL2,WARS,GOT1,PEPD,MTHFD1,ASNS,IDH1,NARS,PGD,PFKM,PGK1,TPI1,GSS,SMS,GAPDH,PFKL,FAH,LARS,SLC2A1,ACLY,MDH1,CCBL2,BLMH,LDHB,AMDHD2,BCAT1,SERINC5,IDUA,GSTO1,AKR1A1,PFKP,PGM1,SORD,N6AMT1,UGP2,HARS,SHMT1,IARS,FASN,ALDOC,PPA1,ABHD14B,AHCY,ACO1,EPRS,SLC2A3,MTRR,PYCRL,PARK7,PSPH,SDSL,IREB2,PTGES3,LRRC16A,GCDH,MARS,PAPSS1,ENO1,ALDOA,CAD,AASDHPPT,UG…	-1.620176747	-0.350668848	101	450
RESPONSE TO INTERLEUKIN-1%GOBP%GO:0070555	RESPONSE TO INTERLEUKIN-1%GOBP%GO:0070555	0.000164799	0.002418609	-1	SQSTM1,APP,UBE2V1,PSMD9,CHUK,IKBKB,PSME1,TOLLIP,PSME2,PSMB7,PSMB6,PSMB8,NFKB1,PSMD7,PSMA2,PSMF1,RC3H1,PSMB1,PSMB2,PSMD6,IKBKG,PSMD5,PSMA7,PSMC3,RELA,PSMB3,TANK,PYCARD,PSMA1,PSMA5,PSMB9,PSMD8,PSMD12,GBP1,MYD88,AK6,PSMD11,YTHDC2,PSMD13,PSMC4,PSMB10,PSMB4,PSMC6,ANXA1,PSMA4	-1.961904903	-0.509627446	45	90
IMMUNE RESPONSE-REGULATING SIGNALING PATHWAY%GOBP%GO:0002764	IMMUNE RESPONSE-REGULATING SIGNALING PATHWAY%GOBP%GO:0002764	0.00015124	0.002418609	-1	EPG5,TNIP1,TNFRSF21,RNF31,RPS6KA3,UBE2V1,PSMD9,CHUK,CTSL,IKBKB,PSME1,HSP90B1,BAX,NCK1,EIF2B2,PSME2,HSP90AA1,ELMO2,EIF2B5,PIK3R1,ARPC4,ACTB,CRK,RIPK1,PSMB7,ARPC3,TLR7,HSP90AB1,PSMB6,PSMB8,PTK2,WIPF2,NFKB1,PSMD7,SHC1,PSMA2,IRF3,MAPKAPK3,MAPK1,PSMF1,APOB,RC3H1,PSMB1,PLCG1,PSMB2,PSMD6,IKBKG,PSMD5,PSMA7,ARPC5,WASL,MALT1,FADD,PSMC3,HLA-G,RELA,PPP3CB,OTULIN,ARPC2,CASP8,PSMB3,TANK,UBE2D2,PSMA1,PSMA5,ACTR…	-2.005457642	-0.464736814	105	214
RESPONSE TO TUMOR NECROSIS FACTOR%GOBP%GO:0034612	RESPONSE TO TUMOR NECROSIS FACTOR%GOBP%GO:0034612	0.00016239	0.002418609	-1	LTBR,TNFRSF21,PSMD9,CHUK,IKBKB,DFNA5,ARHGEF2,TRADD,PSME1,TNFSF9,TXNDC17,PSME2,RIPK1,STAT1,PSMB7,COMMD7,PSMB6,PSMB8,PSMD7,CASP3,PSMA2,PSMF1,ILK,PSMB1,PSMB2,PSMD6,PSMD5,PSMA7,TRAF2,PSMC3,RELA,AKT1,CASP8,PSMB3,TANK,PYCARD,TRAF4,PSMA1,PSMA5,PSMB9,PSMD8,TNFRSF12A,PSMD12,GBP1,SIRT1,PSMD11,YTHDC2,PSMD13,GGT5,PSMC4	-2.034884179	-0.517636585	50	103
CARBOHYDRATE BIOSYNTHETIC PROCESS%GOBP%GO:0016051	CARBOHYDRATE BIOSYNTHETIC PROCESS%GOBP%GO:0016051	0.00017059	0.002418609	-1	NDST1,GYG1,ENO2,GOT1,EXT1,PGK1,TPI1,GAPDH,SLC2A1,MDH1,G6PD,AKR1A1,PGM1,SORD,SLC39A14,UGP2,ALDOC,ISYNA1,ENO1,ALDOA,FBP1,AKR1B1,TALDO1,GBE1,TKT,PGP,GPI,CSGALNACT2,PCK2	-2.124538889	-0.599220481	29	55
NUCLEOSIDE MONOPHOSPHATE BIOSYNTHETIC PROCESS%GOBP%GO:0009124	NUCLEOSIDE MONOPHOSPHATE BIOSYNTHETIC PROCESS%GOBP%GO:0009124	0.000168492	0.002418609	-1	ATIC,ENO2,PAICS,PFKM,PGK1,TPI1,IMPDH2,GAPDH,PFKL,GART,APRT,PFKP,ADSS,PGM1,ADSL,ALDOC,HPRT1,AMPD2,ENO1,ALDOA,LDHA,ADK,PKM,PPAT,DCTD,IMPDH1,UMPS,GPI,LHPP,PRKAG2,ATP5J2	-2.108287277	-0.581185557	31	62
CELLULAR RESPONSE TO INTERLEUKIN-1%GOBP%GO:0071347	CELLULAR RESPONSE TO INTERLEUKIN-1%GOBP%GO:0071347	0.000164772	0.002418609	-1	SQSTM1,UBE2V1,PSMD9,CHUK,IKBKB,PSME1,TOLLIP,PSME2,PSMB7,PSMB6,PSMB8,NFKB1,PSMD7,PSMA2,PSMF1,RC3H1,PSMB1,PSMB2,PSMD6,IKBKG,PSMD5,PSMA7,PSMC3,RELA,PSMB3,TANK,PYCARD,PSMA1,PSMA5,PSMB9,PSMD8,PSMD12,GBP1,MYD88,PSMD11,PSMD13,PSMC4	-1.941301814	-0.510237887	37	82
VIRION ASSEMBLY%GOBP%GO:0019068	VIRION ASSEMBLY%GOBP%GO:0019068	0.000179244	0.002418609	-1	PDCD6IP,TSG101,VPS4B,VPS28,VTA1,CHMP4A,CHMP7,PPIA,LRSAM1,VPS37C,CHMP2B,CHMP1B,VPS4A,CHMP2A,CHMP4B,CHMP3,CHMP1A,MVB12B	-2.006759445	-0.631526747	18	32
NUCLEOSIDE PHOSPHATE CATABOLIC PROCESS%GOBP%GO:1901292	NUCLEOSIDE PHOSPHATE CATABOLIC PROCESS%GOBP%GO:1901292	0.000171703	0.002418609	-1	PNP,ENO2,PFKM,PGK1,TPI1,GAPDH,PFKL,NUDT5,DNPH1,PFKP,PGM1,ALDOC,HPRT1,ENO1,ALDOA,DERA,HINT1,LDHA,PKM,NT5C2,GPX1,NUDT16,DCTPP1	-1.998927449	-0.574411506	23	50
MONOSACCHARIDE CATABOLIC PROCESS%GOBP%GO:0046365	MONOSACCHARIDE CATABOLIC PROCESS%GOBP%GO:0046365	0.000176991	0.002418609	-1	GALT,ENO2,GALE,PFKM,PGK1,TPI1,GAPDH,PFKL,NUDT5,AKR1A1,PFKP,PGM1,SORD,ALDOC,GALM,ENO1,ALDOA,RPE,GALK1	-2.308508172	-0.716128404	19	34
ORGANOPHOSPHATE CATABOLIC PROCESS%GOBP%GO:0046434	ORGANOPHOSPHATE CATABOLIC PROCESS%GOBP%GO:0046434	0.000167084	0.002418609	-1	PNP,ENO2,PFKM,PGK1,TPI1,GAPDH,PFKL,PRDX6,NUDT5,IMPA1,DNPH1,PFKP,PGM1,ALDOC,HPRT1,SYNJ2,ENO1,ALDOA,DERA,HINT1,LDHA,PDXP,PKM,NT5C2,GPX1,NUDT16,DCTPP1	-1.905630828	-0.516438113	27	68
UBIQUITIN-DEPENDENT PROTEIN CATABOLIC PROCESS%GOBP%GO:0006511	UBIQUITIN-DEPENDENT PROTEIN CATABOLIC PROCESS%GOBP%GO:0006511	0.000147102	0.002418609	-1	NDFIP2,SQSTM1,HSPA5,RNF149,TSG101,NDFIP1,UBE2K,PSMD9,VPS4B,HUWE1,NEDD4L,VPS28,RNF19B,KEAP1,PSME1,UBA1,VPS36,CUL4B,UBA6,HSP90B1,SGTA,TOLLIP,GSK3A,PSME2,UBE2Z,ARRB2,WWP2,BIRC6,USP9X,UBQLN2,HACE1,PLAA,PSMB7,UBE2O,UBR4,PSMB6,PSMB8,ATXN3,HECW2,PSMD7,NSFL1C,PSMA2,STUB1,RNF130,PSMF1,UBQLN1,RNF19A,PPP1R11,VPS37C,FBXO6,PSMB1,UBXN1,PSMB2,PSMD6,HERPUD1,FBXO7,VPS25,ATE1,UBE3C,CDC34,AGAP3,RAD23B,ARRB1,PSMD5,P…	-1.758363841	-0.396509603	106	279
FC RECEPTOR MEDIATED STIMULATORY SIGNALING PATHWAY%GOBP%GO:0002431	FC RECEPTOR MEDIATED STIMULATORY SIGNALING PATHWAY%GOBP%GO:0002431	0.000171409	0.002418609	-1	NCK1,HSP90AA1,ELMO2,PIK3R1,ARPC4,ACTB,CRK,ARPC3,HSP90AB1,PTK2,WIPF2,MAPK1,PLCG1,ARPC5,WASL,ARPC2,ACTR2,PIK3R2,BAIAP2,PLCG2,ACTG1,ACTR3,DOCK1	-1.936137095	-0.557756684	23	49
GLYCOSYL COMPOUND BIOSYNTHETIC PROCESS%GOBP%GO:1901659	GLYCOSYL COMPOUND BIOSYNTHETIC PROCESS%GOBP%GO:1901659	0.000182482	0.002418609	-1	UPP1,IMPDH2,CTPS1,UCKL1,HPRT1,CAD,HDHD1,CDA,CTPS2,IMPDH1,UMPS	-2.033403423	-0.714988029	11	20
STIMULATORY C-TYPE LECTIN RECEPTOR SIGNALING PATHWAY%GOBP%GO:0002223	STIMULATORY C-TYPE LECTIN RECEPTOR SIGNALING PATHWAY%GOBP%GO:0002223	0.000166141	0.002418609	-1	PSMD9,CHUK,IKBKB,PSME1,PSME2,PSMB7,PSMB6,PSMB8,NFKB1,PSMD7,PSMA2,PSMF1,PSMB1,PSMB2,PSMD6,IKBKG,PSMD5,PSMA7,MALT1,PSMC3,RELA,PSMB3,PSMA1,PSMA5,PSMB9,PSMD8,PSMD12,PSMD11,PLCG2,PSMD13,PSMC4,BCL10,PSMB10,PRKACA,PRKACB,PSMB4,PSMC6,PSMA4,PSMD4,RELB,RPS6KA5,PSMA6,RAF1,PSMB5,PSMC2	-1.994559621	-0.533114388	45	74
IMMUNE RESPONSE-REGULATING CELL SURFACE RECEPTOR SIGNALING PATHWAY INVOLVED IN PHAGOCYTOSIS%GOBP%GO:0002433	IMMUNE RESPONSE-REGULATING CELL SURFACE RECEPTOR SIGNALING PATHWAY INVOLVED IN PHAGOCYTOSIS%GOBP%GO:0002433	0.000171409	0.002418609	-1	NCK1,HSP90AA1,ELMO2,PIK3R1,ARPC4,ACTB,CRK,ARPC3,HSP90AB1,PTK2,WIPF2,MAPK1,PLCG1,ARPC5,WASL,ARPC2,ACTR2,PIK3R2,BAIAP2,PLCG2,ACTG1,ACTR3,DOCK1	-1.936137095	-0.557756684	23	49
REGULATION OF CELLULAR AMINE METABOLIC PROCESS%GOBP%GO:0033238	REGULATION OF CELLULAR AMINE METABOLIC PROCESS%GOBP%GO:0033238	0.00017313	0.002418609	-1	PSMD9,PSME1,HPRT1,PARK7,PSME2,CLN3,PSMB7,PSMB6,PSMB8,PSMD7,PSMA2,PSMF1,PSMB1,PSMB2,PSMD6,PSMD5,PSMA7,PSMC3,PSMB3,PSMA1,PSMA5,PSMB9,PSMD8,PSMD12,PSMD11,PSMD13,PSMC4,PSMB10,PSMB4,PSMC6,PSMA4,PSMD4	-2.112259049	-0.616702979	32	46
LATE ENDOSOME TO VACUOLE TRANSPORT%GOBP%GO:0045324	LATE ENDOSOME TO VACUOLE TRANSPORT%GOBP%GO:0045324	0.000186567	0.002418609	-1	TMEM50B,VPS28,VPS36,VTA1,CHMP7,LEPROT,VPS25,CHMP2B,CHMP1B,CHMP2A,CHMP3,CHMP1A,BECN1	-2.04951588	-0.774812647	13	15
MULTIVESICULAR BODY ORGANIZATION%GOBP%GO:0036257	MULTIVESICULAR BODY ORGANIZATION%GOBP%GO:0036257	0.000180636	0.002418609	-1	PDCD6IP,TSG101,VPS4B,VPS28,VPS36,VTA1,CHMP4A,HGS,CHMP7,IST1,VPS37C,VPS25,CHMP2B,CHMP1B,VPS4A,CHMP2A,CHMP4B,CHMP3,CHMP1A	-2.164360024	-0.727132366	19	24
POSITIVE REGULATION OF PROTEIN POLYMERIZATION%GOBP%GO:0032273	POSITIVE REGULATION OF PROTEIN POLYMERIZATION%GOBP%GO:0032273	0.000170416	0.002418609	-1	MET,FCHSD1,CTTN,MAPRE1,NCK1,LRRC16A,HSP90AA1,DCTN1,BIN1,ARPC4,ARPC3,VASP,WIPF2,JMY,PINK1,PFN1,ARPC5,WASL,ARPC2,PYCARD,ACTR2,CLIP1,BAIAP2,PFN2,CDC42EP3,CKAP5,ACTR3	-1.897870104	-0.533777378	27	56
PROTEIN CATABOLIC PROCESS%GOBP%GO:0030163	PROTEIN CATABOLIC PROCESS%GOBP%GO:0030163	0.000141243	0.002418609	-1	NDFIP2,SQSTM1,CLU,PDCD6IP,HSPA5,RNF149,TSG101,NDFIP1,UBE2K,PSMD9,CTSL,VPS4B,HUWE1,NEDD4L,VPS28,RNF19B,KEAP1,PSME1,UBA1,VPS36,CUL4B,UBA6,HSP90B1,SGTA,TOLLIP,GSK3A,PSME2,ISG15,CAPN2,UBE2Z,HSP90AA1,ARRB2,WWP2,CLN3,BIRC6,USP9X,NRD1,UBQLN2,HACE1,PLAA,RIPK1,PSMB7,UBE2O,UBR4,PSMB6,DDI2,PSMB8,ATXN3,HECW2,PSMD7,NSFL1C,PSMA2,LRSAM1,STUB1,RNF130,PSMF1,PPT1,UBQLN1,RNF19A,HDAC6,PPP1R11,VPS37C,FBXO6,PSMB1,UGGT…	-1.606968947	-0.353042418	126	371
LOCOMOTION%GOBP%GO:0040011	LOCOMOTION%GOBP%GO:0040011	0.000143062	0.002418609	-1	SDCBP,ANKS1A,APP,CYR61,LAMB2,LOXL2,LAMC1,SLC3A2,CORO1B,NARS,TUBB3,VPS4B,MET,PDXDC1,LAMC2,SORD,TNFRSF10B,AAMP,CTTN,PKN3,MAPRE1,FGFR1,PAFAH1B1,LAMB1,TSPAN3,NTN4,EZR,KIF5B,PTPN11,LRRC16A,MAP2K1,LAMA5,ARRB2,ELMO2,EPHA2,DOCK4,PIK3R1,USP9X,ARHGAP35,OPHN1,ACTB,KIF3A,PPID,WDR1,MMP14,PTPRF,AGRN,STAT1,CDK5,FMNL2,MIF,ARPC3,CTNNA2,VASP,MSN,PTK2,PPIA,FAT1,SHC1,IST1,TNFRSF10D,MAPK1,SLIT2,RAPGEF2,ELP3,APOB,PLXN…	-1.55528884	-0.344136918	105	344
COENZYME METABOLIC PROCESS%GOBP%GO:0006732	COENZYME METABOLIC PROCESS%GOBP%GO:0006732	0.000155812	0.002418609	-1	PPCS,ENO2,AHCYL2,MTHFD1,IDH1,PGD,PFKM,PGK1,TPI1,GAPDH,PGLS,PFKL,NAMPT,SLC2A1,ACLY,PDXK,MDH1,G6PD,GSTO1,AKR1A1,PFKP,PGM1,SHMT1,FASN,ALDOC,AHCY,NADSYN1,SLC2A3,MTRR,PMVK,ENO1,ALDOA,RPE,MVK,AASDHPPT,DERA,COASY,MTHFR,PANK4,ACACA,LDHA,HMGCS1,PDXP,PKM,MOCOS,APOA1BP,TALDO1,PPT1,TKT,PNPO	-1.879780511	-0.44722997	50	171
IMPORT INTO CELL%GOBP%GO:0098657	IMPORT INTO CELL%GOBP%GO:0098657	0.00015067	0.002418609	-1	APP,HYOU1,SLC3A2,ATP6V1H,TOM1,TGM2,SLC39A14,MYO1E,CTTN,HSP90B1,HSPH1,NCK1,LRRC16A,HSP90AA1,ARRB2,ELMO2,DNM2,CLN3,PIK3R1,BIN1,OPHN1,ARPC4,ACTB,CRK,CALR,CDK5,ARPC3,HSP90AB1,SLC1A5,SORT1,ARHGAP12,PTK2,WIPF2,LRSAM1,MAPKAPK3,MAPK1,PPT1,APOB,EPS15,PLCG1,SNX1,LDLR,ITGB3,MYH9,ARRB1,ARPC5,WASL,PACSIN2,DNM1,INPPL1,ARPC2,PYCARD,ACTR2,HOOK2,SCYL2,ARHGAP27,SH3BP1,SLC7A1,PIK3R2,FCHO2,MYD88,TSC2,RAB11FIP2,BAIAP…	-1.618405234	-0.373408161	84	223
IMMUNE RESPONSE-REGULATING CELL SURFACE RECEPTOR SIGNALING PATHWAY%GOBP%GO:0002768	IMMUNE RESPONSE-REGULATING CELL SURFACE RECEPTOR SIGNALING PATHWAY%GOBP%GO:0002768	0.000156495	0.002418609	-1	TNFRSF21,RNF31,PSMD9,CHUK,IKBKB,PSME1,BAX,NCK1,EIF2B2,PSME2,HSP90AA1,ELMO2,EIF2B5,PIK3R1,ARPC4,ACTB,CRK,PSMB7,ARPC3,HSP90AB1,PSMB6,PSMB8,PTK2,WIPF2,NFKB1,PSMD7,SHC1,PSMA2,MAPK1,PSMF1,RC3H1,PSMB1,PLCG1,PSMB2,PSMD6,IKBKG,PSMD5,PSMA7,ARPC5,WASL,MALT1,PSMC3,HLA-G,RELA,PPP3CB,ARPC2,PSMB3,PSMA1,PSMA5,ACTR2,PSMB9,EIF2B3,PSMD8,PIK3R2,RBCK1,PSMD12,HLA-DPB1,BAG6,BAIAP2,PSMD11,PLCG2,PSMD13,PSMC4,MAP2K4,ACTG…	-1.935970282	-0.462461041	88	166
POSITIVE REGULATION OF ACTIN FILAMENT POLYMERIZATION%GOBP%GO:0030838	POSITIVE REGULATION OF ACTIN FILAMENT POLYMERIZATION%GOBP%GO:0030838	0.000175408	0.002418609	-1	FCHSD1,CTTN,NCK1,LRRC16A,BIN1,ARPC4,ARPC3,VASP,WIPF2,JMY,PFN1,ARPC5,WASL,ARPC2,PYCARD,ACTR2,BAIAP2,PFN2,CDC42EP3,ACTR3	-1.950703293	-0.59122296	20	38
NICOTINAMIDE NUCLEOTIDE METABOLIC PROCESS%GOBP%GO:0046496	NICOTINAMIDE NUCLEOTIDE METABOLIC PROCESS%GOBP%GO:0046496	0.000170619	0.002418609	-1	ENO2,IDH1,PGD,PFKM,PGK1,TPI1,GAPDH,PGLS,PFKL,NAMPT,MDH1,G6PD,PFKP,PGM1,ALDOC,NADSYN1,ENO1,ALDOA,RPE,DERA,LDHA,PKM,APOA1BP,TALDO1,TKT	-1.971272823	-0.553060088	25	57
CELLULAR ALDEHYDE METABOLIC PROCESS%GOBP%GO:0006081	CELLULAR ALDEHYDE METABOLIC PROCESS%GOBP%GO:0006081	0.000177715	0.002418609	-1	PGD,TPI1,PGLS,PDXK,G6PD,AKR1A1,PARK7,RPE,DERA,ALDH3B1,PDXP,AKR7A2,TALDO1,AKR1C3,TKT,PNPO	-1.8825879	-0.587665456	16	33
ORGANOPHOSPHATE METABOLIC PROCESS%GOBP%GO:0019637	ORGANOPHOSPHATE METABOLIC PROCESS%GOBP%GO:0019637	0.000137419	0.002418609	-1	PNP,GFPT1,GARS,ATIC,PPCS,ENO2,MTHFD1,IDH1,ABHD5,PAICS,PGD,PFKM,PGK1,TPI1,NDUFA4,PCYT2,IMPDH2,GAPDH,PGLS,PFKL,NAMPT,PRDX6,NUDT5,NUDT14,ACLY,PDXK,MDH1,GART,G6PD,SERINC5,MTMR14,ITPK1,APRT,AKR1A1,IMPA1,DNPH1,PFKP,ADSS,PGM1,SORD,ADSL,PRPS2,GMPR2,FASN,CTPS1,ALDOC,EFTUD1,ABHD14B,NADSYN1,ISYNA1,PAFAH1B1,HPRT1,PARK7,AMPD2,SYNJ2,PRPSAP2,PMVK,PAPSS1,ENO1,ALDOA,RPE,CAD,MVK,FBP1,RRM2,PPIP5K2,DERA,CLN3,EPHA2,C…	-1.793184216	-0.386130911	114	482
MULTIVESICULAR BODY ASSEMBLY%GOBP%GO:0036258	MULTIVESICULAR BODY ASSEMBLY%GOBP%GO:0036258	0.000180636	0.002418609	-1	PDCD6IP,TSG101,VPS4B,VPS28,VPS36,VTA1,CHMP4A,HGS,CHMP7,IST1,VPS37C,VPS25,CHMP2B,CHMP1B,VPS4A,CHMP2A,CHMP4B,CHMP3,CHMP1A	-2.164360024	-0.727132366	19	24
SERINE FAMILY AMINO ACID METABOLIC PROCESS%GOBP%GO:0009069	SERINE FAMILY AMINO ACID METABOLIC PROCESS%GOBP%GO:0009069	0.000182582	0.002418609	-1	SARS,CTH,PSAT1,AHCYL2,MTHFD1,SERINC5,SHMT1,AHCY,MTRR,PSPH,SDSL,PHGDH,GCLC,SERINC3	-2.173475387	-0.748706304	14	22
HEXOSE CATABOLIC PROCESS%GOBP%GO:0019320	HEXOSE CATABOLIC PROCESS%GOBP%GO:0019320	0.000181422	0.002418609	-1	GALT,ENO2,GALE,PFKM,PGK1,TPI1,GAPDH,PFKL,PFKP,PGM1,ALDOC,GALM,ENO1,ALDOA,GALK1,PKM	-2.114338888	-0.691199219	16	27
NUCLEOSIDE MONOPHOSPHATE METABOLIC PROCESS%GOBP%GO:0009123	NUCLEOSIDE MONOPHOSPHATE METABOLIC PROCESS%GOBP%GO:0009123	0.000158053	0.002418609	-1	ATIC,ENO2,PAICS,PFKM,PGK1,TPI1,NDUFA4,IMPDH2,GAPDH,PFKL,NUDT5,GART,APRT,DNPH1,PFKP,ADSS,PGM1,ADSL,GMPR2,ALDOC,HPRT1,AMPD2,ENO1,ALDOA,LDHA,ADK,OLA1,MT-ND5,PKM,NT5C2,PPAT,DCTD,IMPDH1,NDUFB8,UMPS,GPI,LHPP,PRKAG2,NDUFB1,NUDT3,PARG,ATP5J2,MT-ND4	-1.786208898	-0.433722342	43	145
LYSOSOMAL TRANSPORT%GOBP%GO:0007041	LYSOSOMAL TRANSPORT%GOBP%GO:0007041	0.000165837	0.002418609	-1	CLU,EPG5,LAMP1,NCOA4,VPS4B,RILP,VPS35,GNPTAB,CLN3,BIN1,HGS,SORT1,HOOK3,MTM1,VPS53,VIPAS39,CHMP2B,PINK1,VPS51,VPS4A,LAMP2,AP3D1,KIF13A,VPS41,HOOK2,SCYL2,NPC1,CHMP3,VCP,AP3M1,RHOB,CCDC91,ZFYVE16,SNAPIN,RAB7A,GAK,MVB12A,VPS33B	-1.950661462	-0.519019166	38	76
DRUG METABOLIC PROCESS%GOBP%GO:0017144	DRUG METABOLIC PROCESS%GOBP%GO:0017144	0.000146391	0.002418609	-1	GNPDA1,CTH,PSAT1,ENO2,AHCYL2,MTHFD1,PFKM,PGK1,TPI1,NDUFA4,SMS,GAPDH,PRDX1,PFKL,FAH,NUDT5,ACLY,PDXK,MDH1,ACSS2,AMDHD2,IDUA,APRT,AKR1A1,PFKP,ADSS,PGM1,ADSL,SHMT1,ALDOC,XPNPEP1,AHCY,ACO1,AACS,PAFAH1B1,MTRR,PYCRL,PARK7,AMPD2,SDSL,IREB2,ENO1,ALDOA,CAD,MTHFR,MMACHC,CBR1,PRDX2,LDHA,ENOPH1,CKB,OLA1,MT-ND5,PDXP,PKM,AKR1B1,NT5C2,AKR7A2,NAGK,DDAH2,SAT2,AKR1C3,GPX1,PNPO,GNE,NDUFB8,MAT2B,MAT2A,GPI,PRKAG2,NDUF…	-1.613764773	-0.36202467	79	296
RIBONUCLEOTIDE BIOSYNTHETIC PROCESS%GOBP%GO:0009260	RIBONUCLEOTIDE BIOSYNTHETIC PROCESS%GOBP%GO:0009260	0.000163747	0.002418609	-1	ATIC,PPCS,ENO2,PFKM,PGK1,TPI1,IMPDH2,GAPDH,PFKL,ACLY,APRT,PFKP,ADSS,PGM1,ADSL,FASN,CTPS1,ALDOC,HPRT1,AMPD2,PAPSS1,ENO1,ALDOA,CAD,COASY,PANK4,ACACA,LDHA,PKM,PAPSS2,CTPS2,PPT1,IMPDH1,UMPS,GPI,PRKAG2,ATP5J2	-1.980251183	-0.507205115	37	99
NEUTROPHIL ACTIVATION%GOBP%GO:0042119	NEUTROPHIL ACTIVATION%GOBP%GO:0042119	0.000145836	0.002418609	-1	SDCBP,PNP,LAMP1,C16orf62,GYG1,TOM1,IDH1,IMPDH2,TUBB4B,SERPINB6,PFKL,PRDX6,HUWE1,ACLY,PDXK,COTL1,APRT,HSPA6,PGM1,ALDOC,TIMP2,EEF2,SERPINB1,SLC2A3,GDI2,ALAD,TOLLIP,DBNL,DYNC1H1,ALDOA,QSOX1,HSP90AA1,VAT1,DERA,CCT8,COMMD9,DIAPH1,PYGB,CFP,ACTR1B,STK10,GSTP1,ALDH3B1,ERP44,CAND1,HEBP2,PSMB7,MIF,HSP90AB1,UBR4,LTA4H,CDA,DNAJC3,PKM,VCL,PPIA,COPB1,NFKB1,ATG7,PSMD7,PDAP1,PA2G4,KPNB1,PSMA2,IST1,MOSPD2,MAPK1,C…	-1.690827562	-0.378806638	99	299
REGULATION OF ACTIN POLYMERIZATION OR DEPOLYMERIZATION%GOBP%GO:0008064	REGULATION OF ACTIN POLYMERIZATION OR DEPOLYMERIZATION%GOBP%GO:0008064	0.000164799	0.002418609	-1	CORO1B,COTL1,GMFB,FCHSD1,CTTN,TWF1,NCK1,DBNL,LRRC16A,ARHGAP35,BIN1,ARPC4,WDR1,ARPC3,CTNNA2,PDXP,VASP,WIPF2,CAPZA2,SLIT2,TWF2,JMY,PFN1,ARPC5,WASL,SSH3,ARHGAP18,ARFIP1,ARPC2,PYCARD,CAPZB,ACTR2,RASA1,SH3BP1,ARPIN,BAIAP2,PFN2,CDC42EP3,CFL2,ACTR3	-1.893197795	-0.496931026	40	83
COFACTOR METABOLIC PROCESS%GOBP%GO:0051186	COFACTOR METABOLIC PROCESS%GOBP%GO:0051186	0.000147951	0.002418609	-1	PSAT1,PPCS,ENO2,AHCYL2,GOT1,CNDP2,MTHFD1,IDH1,PGD,PFKM,PGK1,TPI1,GSS,GAPDH,PGLS,PRDX1,GSTM3,PFKL,NAMPT,NUBP2,SLC2A1,ACLY,PDXK,MDH1,G6PD,GSTO1,AKR1A1,PFKP,PGM1,GSTM1,CIAPIN1,SHMT1,FASN,ALDOC,BLVRB,AHCY,NADSYN1,SLC2A3,MTRR,PARK7,ALAD,PMVK,ENO1,ALDOA,HSP90AA1,RPE,MVK,AASDHPPT,DERA,OPLAH,COASY,MTHFR,PANK4,GSTP1,ACACA,BLVRA,MMACHC,PRDX2,LDHA,HMGCS1,PDXP,PKM,AKR1B1,MMS19,UROD,GCLC,AKR7A2,MOCOS,APOA1BP,…	-1.879812209	-0.426265317	75	261
SMALL MOLECULE BIOSYNTHETIC PROCESS%GOBP%GO:0044283	SMALL MOLECULE BIOSYNTHETIC PROCESS%GOBP%GO:0044283	0.0001485	0.002418609	-1	PNP,CTH,PSAT1,ASS1,ENO2,GOT1,MTHFD1,ASNS,PFKM,PGK1,UPP1,TPI1,IMPDH2,GAPDH,PFKL,NUDT5,ACLY,PDXK,MDH1,G6PD,BCAT1,SERINC5,AKR1A1,DNPH1,PFKP,PGM1,SORD,SLC39A14,UGP2,SHMT1,CTPS1,ALDOC,AACS,ISYNA1,UCKL1,HPRT1,MTRR,PYCRL,PARK7,PSPH,PTGES3,PMVK,ENO1,ALDOA,CAD,MVK,FBP1,AASDHPPT,PPIP5K2,DERA,UGDH,MTHFR,HDHD1,ACACA,ACAT2,CBR1,HINT1,LDHA,MIF,HMGCS1,ENOPH1,PHGDH,LTA4H,CDA,PKM,AKR1B1,NT5C2,AKR1D1,TALDO1,CTPS2,…	-1.962988808	-0.446555657	80	253
LEUKOCYTE DEGRANULATION%GOBP%GO:0043299	LEUKOCYTE DEGRANULATION%GOBP%GO:0043299	0.000145349	0.002418609	-1	SDCBP,PNP,LAMP1,C16orf62,GYG1,TOM1,IDH1,IMPDH2,TUBB4B,SERPINB6,PFKL,PRDX6,HUWE1,ACLY,PDXK,COTL1,APRT,HSPA6,PGM1,ALDOC,TIMP2,EEF2,SERPINB1,SLC2A3,GDI2,ALAD,TOLLIP,DBNL,DYNC1H1,ALDOA,QSOX1,HSP90AA1,VAT1,DERA,CCT8,COMMD9,DIAPH1,PYGB,CFP,ACTR1B,STK10,GSTP1,ALDH3B1,ERP44,CAND1,HEBP2,PSMB7,MIF,HSP90AB1,UBR4,LTA4H,CDA,DNAJC3,PKM,VCL,PPIA,COPB1,NFKB1,ATG7,PSMD7,PDAP1,PA2G4,KPNB1,PSMA2,IST1,MOSPD2,MAPK1,C…	-1.691532144	-0.378720812	99	300
REGULATION OF AUTOPHAGY%GOBP%GO:0010506	REGULATION OF AUTOPHAGY%GOBP%GO:0010506	0.000154464	0.002418609	-1	TMEM59,RRAGA,ATP6V1G1,ATP6V1H,CALCOCO2,ATP6V1A,ATP6V1B2,HSPB1,ATP6V1C1,OPTN,ATP6V1E1,GAPDH,HUWE1,MET,RAB3GAP1,BAG3,KEAP1,VPS35,RRAGC,PARK7,GSK3A,QSOX1,CHMP4A,GPSM1,CLN3,DNM1L,PIP4K2C,UBQLN2,VPS26A,CDK5,SH3GLB1,ATG7,CASP3,LRSAM1,MCL1,CPTP,ATP6V1D,UBQLN1,ABL2,RAB3GAP2,EXOC8,PAFAH1B2,HDAC6,PIP4K2A,IKBKG,FBXO7,PINK1,FOXO1,NRBP2,SIRT2,PRKAG2,EIF4G1,RHEB,AKT1,TBC1D25,SNX6,FLCN,MAPK15,LARP1,CHMP4B,PIK3R…	-1.801697561	-0.424075668	64	188
RIBONUCLEOSIDE MONOPHOSPHATE METABOLIC PROCESS%GOBP%GO:0009161	RIBONUCLEOSIDE MONOPHOSPHATE METABOLIC PROCESS%GOBP%GO:0009161	0.000157406	0.002418609	-1	ATIC,ENO2,PAICS,PFKM,PGK1,TPI1,NDUFA4,IMPDH2,GAPDH,PFKL,NUDT5,GART,APRT,PFKP,ADSS,PGM1,ADSL,GMPR2,ALDOC,HPRT1,AMPD2,ENO1,ALDOA,LDHA,ADK,OLA1,MT-ND5,PKM,NT5C2,PPAT,IMPDH1,NDUFB8,UMPS,GPI,LHPP,PRKAG2,NDUFB1,NUDT3,PARG,ATP5J2,MT-ND4	-1.800403861	-0.438387163	41	141
PURINE-CONTAINING COMPOUND BIOSYNTHETIC PROCESS%GOBP%GO:0072522	PURINE-CONTAINING COMPOUND BIOSYNTHETIC PROCESS%GOBP%GO:0072522	0.00016247	0.002418609	-1	PNP,ATIC,PPCS,ENO2,MTHFD1,PAICS,PFKM,PGK1,TPI1,IMPDH2,GAPDH,PFKL,ACLY,GART,APRT,PFKP,ADSS,PGM1,ADSL,SHMT1,PRPS2,GMPR2,FASN,ALDOC,HPRT1,AMPD2,PRPSAP2,PAPSS1,ENO1,ALDOA,COASY,PANK4,ACACA,LDHA,ADK,PKM,PAPSS2,PPAT,PPT1,PRPSAP1,GMPR,IMPDH1	-2.226068885	-0.560884345	42	110
TUMOR NECROSIS FACTOR-MEDIATED SIGNALING PATHWAY%GOBP%GO:0033209	TUMOR NECROSIS FACTOR-MEDIATED SIGNALING PATHWAY%GOBP%GO:0033209	0.000167252	0.002418609	-1	LTBR,PSMD9,CHUK,IKBKB,TRADD,PSME1,TNFSF9,TXNDC17,PSME2,RIPK1,STAT1,PSMB7,COMMD7,PSMB6,PSMB8,PSMD7,PSMA2,PSMF1,ILK,PSMB1,PSMB2,PSMD6,PSMD5,PSMA7,TRAF2,PSMC3,RELA,PSMB3,PYCARD,TRAF4,PSMA1,PSMA5,PSMB9,PSMD8,TNFRSF12A,PSMD12,PSMD11,PSMD13,PSMC4,PSMB10,PSMB4,PSMC6,PSMA4	-2.277229021	-0.614889177	43	70
RIBONUCLEOSIDE MONOPHOSPHATE BIOSYNTHETIC PROCESS%GOBP%GO:0009156	RIBONUCLEOSIDE MONOPHOSPHATE BIOSYNTHETIC PROCESS%GOBP%GO:0009156	0.000169005	0.002418609	-1	ATIC,ENO2,PAICS,PFKM,PGK1,TPI1,IMPDH2,GAPDH,PFKL,GART,APRT,PFKP,ADSS,PGM1,ADSL,ALDOC,HPRT1,AMPD2,ENO1,ALDOA,LDHA,ADK,PKM,PPAT,IMPDH1,UMPS,GPI,LHPP,PRKAG2,ATP5J2	-2.191875987	-0.609365198	30	59
OXIDOREDUCTION COENZYME METABOLIC PROCESS%GOBP%GO:0006733	OXIDOREDUCTION COENZYME METABOLIC PROCESS%GOBP%GO:0006733	0.000167252	0.002418609	-1	ENO2,IDH1,PGD,PFKM,PGK1,TPI1,GAPDH,PGLS,PFKL,NAMPT,MDH1,G6PD,PFKP,PGM1,ALDOC,NADSYN1,ENO1,ALDOA,RPE,DERA,LDHA,PKM,APOA1BP,TALDO1,TKT	-1.85970882	-0.502151877	25	70
POST-TRANSLATIONAL PROTEIN MODIFICATION%GOBP%GO:0043687	POST-TRANSLATIONAL PROTEIN MODIFICATION%GOBP%GO:0043687	0.000153022	0.002418609	-1	APP,CYR61,LAMB2,MFGE8,LAMC1,PDIA6,APLP2,PSMD9,GOLM1,NAE1,KEAP1,PSME1,CUL4B,LAMB1,HSP90B1,PSME2,UBE2M,QSOX1,COPS2,CAND1,RABGGTA,PSMB7,COPS7A,PSMB6,COMMD1,DNAJC3,PSMB8,FN3K,ATG7,ASB6,PSMD7,PSMA2,ATG5,COPS8,PSMF1,ASB1,APOB,FBXO6,PSMB1,IGFBP3,PSMB2,PSMD6,BMP4,FBXO7,COPS5,PSMD5,PSMA7,DCUN1D1,GAN,COPS4,FN3KRP,PSMC3,FBXO21,CCDC22,PSMB3,LCMT1,VHL,PSMA1,TCEB2,PSMA5,PSMB9,PSMD8,COPS3,DCAF11,RNF7,PSMD12,COP…	-1.67365261	-0.392132017	70	195
REGULATION OF ANATOMICAL STRUCTURE SIZE%GOBP%GO:0090066	REGULATION OF ANATOMICAL STRUCTURE SIZE%GOBP%GO:0090066	0.000156961	0.002418609	-1	UTS2,CORO1B,PTPRS,LARS,COTL1,GMFB,RILP,FCHSD1,CTTN,TWF1,EZR,NCK1,DBNL,LRRC16A,DNM2,CLN3,DOCK4,ARHGAP35,BIN1,ARPC4,WDR1,ARPC3,CTNNA2,PDXP,VASP,MSN,WIPF2,GCLC,CAPZA2,SLIT2,CLCN6,SEMA3C,ROCK2,TWF2,JMY,ZFYVE27,PFN1,SEMA3B,DOCK5,ARPC5,WASL,SSH3,BMPR2,ARHGAP18,ARFIP1,ARPC2,PYCARD,CAPZB,ACTR2,RASA1,SH3BP1,GCLM,ARPIN,BAIAP2,LAMTOR4,PFN2,LRRC8A,CDC42EP3,CFL2,SLC12A4,GSK3B,ACTR3,MAP2	-1.714534743	-0.412401474	63	157
AUTOPHAGY%GOBP%GO:0006914	AUTOPHAGY%GOBP%GO:0006914	0.000160849	0.002418609	-1	MAP1LC3A,SQSTM1,CLU,EPG5,CALCOCO2,TSG101,VPS4B,MTMR14,VPS28,VPS36,VTA1,ATG3,HSP90AA1,CHMP4A,CLN3,ATG2A,UBQLN2,HGS,PLAA,ATG16L1,WIPI2,ATG7,NSFL1C,ATG5,TRAPPC8,UBQLN1,VPS37C,FUNDC2,VIPAS39,TEX264,FBXO7,VPS25,CHMP2B,PINK1,VPS51,VPS4A,LAMP2,PRKAG2,CHMP2A,MARK2,CHMP4B,NPC1,CHMP3,UBXN2A,BECN1,VCP,ZFYVE1	-1.925018972	-0.477250052	47	123
MODIFICATION-DEPENDENT MACROMOLECULE CATABOLIC PROCESS%GOBP%GO:0043632	MODIFICATION-DEPENDENT MACROMOLECULE CATABOLIC PROCESS%GOBP%GO:0043632	0.000146714	0.002418609	-1	NDFIP2,SQSTM1,HSPA5,RNF149,TSG101,NDFIP1,UBE2K,PSMD9,VPS4B,HUWE1,NEDD4L,VPS28,RNF19B,KEAP1,PSME1,UBA1,VPS36,CUL4B,UBA6,HSP90B1,SGTA,TOLLIP,GSK3A,PSME2,ISG15,UBE2Z,ARRB2,WWP2,BIRC6,USP9X,UBQLN2,HACE1,DIS3L2,PLAA,PSMB7,UBE2O,UBR4,PSMB6,PSMB8,ATXN3,HECW2,PSMD7,NSFL1C,PSMA2,STUB1,RNF130,PSMF1,UBQLN1,RNF19A,PPP1R11,VPS37C,FBXO6,PSMB1,UBXN1,PSMB2,PSMD6,HERPUD1,FBXO7,VPS25,ATE1,UBE3C,CDC34,AGAP3,RAD23B,…	-1.72396916	-0.387016855	110	294
MONOSACCHARIDE BIOSYNTHETIC PROCESS%GOBP%GO:0046364	MONOSACCHARIDE BIOSYNTHETIC PROCESS%GOBP%GO:0046364	0.000179244	0.002418609	-1	ENO2,GOT1,PGK1,TPI1,GAPDH,MDH1,G6PD,AKR1A1,PGM1,SORD,SLC39A14,ALDOC,ENO1,ALDOA,FBP1,AKR1B1,TALDO1,TKT	-2.023909433	-0.636923845	18	32
MULTIVESICULAR BODY SORTING PATHWAY%GOBP%GO:0071985	MULTIVESICULAR BODY SORTING PATHWAY%GOBP%GO:0071985	0.000181258	0.002418609	-1	TMEM50B,VPS4B,VPS28,RILP,VPS36,VTA1,LEPROT,SORT1,VPS25,CHMP2B,CHMP1B,EXPH5,CHMP2A,CHMP3,CHMP1A,VCP	-2.060312492	-0.679801818	16	26
PURINE RIBONUCLEOSIDE MONOPHOSPHATE BIOSYNTHETIC PROCESS%GOBP%GO:0009168	PURINE RIBONUCLEOSIDE MONOPHOSPHATE BIOSYNTHETIC PROCESS%GOBP%GO:0009168	0.000170416	0.002418609	-1	ATIC,ENO2,PAICS,PFKM,PGK1,TPI1,IMPDH2,GAPDH,PFKL,GART,APRT,PFKP,ADSS,PGM1,ADSL,ALDOC,HPRT1,AMPD2,ENO1,ALDOA,LDHA,PKM,PPAT,IMPDH1,GPI,LHPP,PRKAG2,ATP5J2	-2.153350626	-0.605631465	28	56
CELLULAR CARBOHYDRATE METABOLIC PROCESS%GOBP%GO:0044262	CELLULAR CARBOHYDRATE METABOLIC PROCESS%GOBP%GO:0044262	0.000170619	0.002418609	-1	NDST1,GYG1,SLC5A3,GOT1,EXT1,PGD,TPI1,SLC2A1,IDUA,ITPK1,IMPA1,PGM1,SORD,UGP2,ISYNA1,SYNJ2,GNPTAB,RPE,FBP1,PPIP5K2,PYGB	-2.306442442	-0.647095239	21	57
ANTIGEN PROCESSING AND PRESENTATION OF EXOGENOUS PEPTIDE ANTIGEN%GOBP%GO:0002478	ANTIGEN PROCESSING AND PRESENTATION OF EXOGENOUS PEPTIDE ANTIGEN%GOBP%GO:0002478	0.000159464	0.002418609	-1	PSMD9,CHUK,CTSL,KLC1,IKBKB,SEC31A,RILP,DYNC1I2,PSME1,DCTN2,PDIA3,PSME2,DYNC1H1,DCTN1,DNM2,ACTR1B,KIF3A,CALR,ACTR1A,PSMB7,PSMB6,PSMB8,DCTN3,PSMD7,DYNC1LI2,PSMA2,KIFAP3,CAPZA2,PSMF1,PSMB1,PSMB2,PSMD6,IKBKG,DCTN5,PSMD5,IFI30,PSMA7,PSMC3,CTSF,HLA-G,PSMB3,CAPZB,PSMA1,PSMA5,PSMB9,KLC2,PSMD8,SEC24D,KIF3B,AP1S2,PSMD12,HLA-DPB1,DCTN4,PSMD11,SEC24B,PSMD13	-1.825393041	-0.448731733	56	131
RESPONSE TO HORMONE%GOBP%GO:0009725	RESPONSE TO HORMONE%GOBP%GO:0009725	0.00015124	0.002418609	-1	CALCOCO1,NCOA4,ATP6V1G1,OGT,ATP6V1H,GOT1,ATP6V1A,ATP6V1B2,PRKAR1A,ATP6V1C1,PRKAR1B,ATP6V1E1,CTSL,NAMPT,UGCG,SLC39A14,WBP2,TIMP2,BCL2L11,EPRS,GSK3A,ZMIZ1,EIF2B2,STAT6,MARS,EIF2B5,NUP62,PIK3R1,LPIN3,ATP6V1F,CALR,AGRN,STAT1,SORT1,PKM,MSN,MMS19,PTK2,GCLC,NFKB1,EIF6,SHC1,AKR1C3,SLIT2,ATP6V1D,TIMP3,ROCK2,BCAR3,YAP1,BMP4,FOXO1,SLC27A1,URI1,RELA,IDE,AKT1,GRB10,EIF2B3,PCK2,PIK3R2,STAT2,IRS2,RNF14,SIRT1,PP…	-1.659558272	-0.384463893	89	215
FC RECEPTOR SIGNALING PATHWAY%GOBP%GO:0038093	FC RECEPTOR SIGNALING PATHWAY%GOBP%GO:0038093	0.000161603	0.002418609	-1	PSMD9,CHUK,IKBKB,PSME1,NCK1,PSME2,HSP90AA1,ELMO2,PIK3R1,ARPC4,ACTB,CRK,PSMB7,ARPC3,HSP90AB1,PSMB6,PSMB8,PTK2,WIPF2,NFKB1,PSMD7,SHC1,PSMA2,MAPK1,PSMF1,PSMB1,PLCG1,PSMB2,PSMD6,IKBKG,PSMD5,PSMA7,ARPC5,WASL,MALT1,PSMC3,RELA,PPP3CB,ARPC2,PSMB3,PSMA1,PSMA5,ACTR2,PSMB9,PSMD8,PIK3R2,PSMD12,BAIAP2,PSMD11,PLCG2,PSMD13,PSMC4,MAP2K4,ACTG1,BCL10,PSMB10,ACTR3,DOCK1,PSMB4,PSMC6,PSMA4,NFATC2,MAPK9,PSMD4,MAPK8	-2.264295435	-0.56556248	65	117
PURINE-CONTAINING COMPOUND METABOLIC PROCESS%GOBP%GO:0072521	PURINE-CONTAINING COMPOUND METABOLIC PROCESS%GOBP%GO:0072521	0.000148876	0.002418609	-1	PNP,ATIC,PPCS,ENO2,AHCYL2,MTHFD1,PAICS,PFKM,PGK1,TPI1,NDUFA4,IMPDH2,GAPDH,PFKL,NUDT5,ACLY,GART,APRT,DNPH1,PFKP,ADSS,PGM1,ADSL,SHMT1,PRPS2,GMPR2,FASN,ALDOC,EFTUD1,ABHD14B,AHCY,HPRT1,MTRR,AMPD2,PRPSAP2,LRRC16A,PMVK,PAPSS1,ENO1,ALDOA,MVK,EPHA2,COASY,PANK4,ACACA,FHIT,HINT1,LDHA,ADK,HMGCS1,BPNT1,OLA1,MT-ND5,PKM,NT5C2,MACROD1,MOCOS,PAPSS2,PPAT,PPT1,GPX1,PRPSAP1,NUDT16,GMPR,IMPDH1,NDUFB8,GPI,PRKAG2,NDUF…	-1.904661423	-0.433965967	74	251
ACTIN CYTOSKELETON ORGANIZATION%GOBP%GO:0030036	ACTIN CYTOSKELETON ORGANIZATION%GOBP%GO:0030036	0.000151126	0.002418609	-1	SDCBP,SPIRE1,PDCD6IP,CORO1B,IKBKB,ANTXR1,ARHGEF2,MYO1E,CTTN,PAFAH1B1,TWF1,HSP90B1,TRIP10,EZR,DSTN,DBNL,LRRC16A,ALDOA,ARHGAP35,DIAPH1,OPHN1,ARPC4,ACTB,ZYX,WDR1,CRK,FMNL2,ARPC3,PAWR,PDXP,VASP,ARHGAP12,ATXN3,WIPF2,FAT1,FRMD6,MICAL3,PLS3,TTC17,CAPZA2,EHBP1,CORO7,ARHGAP17,ROCK2,PLS1,TWF2,ARHGEF10,ARHGEF18,JMY,MYH9,ENAH,CSRP1,ARRB1,CD2AP,ARAP1,VPS4A,CAP2,ARPC5,WASL,FSCN1,SSH3,PDCL3,CAP1,INPPL1,ARPC2,CC…	-1.616647584	-0.372164614	66	229
OXOACID METABOLIC PROCESS%GOBP%GO:0043436	OXOACID METABOLIC PROCESS%GOBP%GO:0043436	0.000138408	0.002418609	-1	SARS,AARS,GNPDA1,GARS,CTH,PSAT1,TARS,ASS1,YARS,ENO2,AHCYL2,WARS,GOT1,PEPD,MTHFD1,ASNS,IDH1,NARS,PGD,PFKM,PGK1,TPI1,GSS,SMS,GAPDH,PFKL,FAH,LARS,SLC2A1,ACLY,MDH1,CCBL2,BLMH,LDHB,AMDHD2,BCAT1,SERINC5,IDUA,GSTO1,AKR1A1,PFKP,PGM1,SORD,N6AMT1,UGP2,HARS,SHMT1,IARS,FASN,ALDOC,PPA1,ABHD14B,AHCY,ACO1,EPRS,SLC2A3,MTRR,PYCRL,PARK7,PSPH,SDSL,IREB2,PTGES3,GCDH,MARS,PAPSS1,ENO1,ALDOA,CAD,AASDHPPT,UGDH,MTHFR,GST…	-1.593651353	-0.345130037	99	445
ACTIN FILAMENT-BASED PROCESS%GOBP%GO:0030029	ACTIN FILAMENT-BASED PROCESS%GOBP%GO:0030029	0.000149231	0.002418609	-1	SDCBP,SPIRE1,PDCD6IP,CORO1B,IKBKB,ANTXR1,ARHGEF2,NEDD4L,GMFB,MYO1E,CTTN,PAFAH1B1,TWF1,HSP90B1,TRIP10,EZR,DSTN,DBNL,LRRC16A,ALDOA,ARHGAP35,DIAPH1,MYO9B,OPHN1,ARPC4,ACTB,ZYX,WDR1,CRK,FMNL2,ARPC3,PAWR,PDXP,VASP,ARHGAP12,ATXN3,WIPF2,FAT1,FRMD6,MICAL3,PLS3,TTC17,CAPZA2,MYL1,EHBP1,CORO7,ARHGAP17,ROCK2,PLS1,TWF2,ARHGEF10,ARHGEF18,JMY,MYH9,ENAH,CSRP1,ARRB1,CD2AP,ARAP1,VPS4A,CAP2,ARPC5,WASL,FSCN1,SSH3,PDC…	-1.607007184	-0.366963521	70	247
RIBOSE PHOSPHATE BIOSYNTHETIC PROCESS%GOBP%GO:0046390	RIBOSE PHOSPHATE BIOSYNTHETIC PROCESS%GOBP%GO:0046390	0.000162206	0.002418609	-1	ATIC,PPCS,ENO2,PFKM,PGK1,TPI1,IMPDH2,GAPDH,PFKL,ACLY,G6PD,APRT,PFKP,ADSS,PGM1,ADSL,PRPS2,FASN,CTPS1,ALDOC,HPRT1,AMPD2,PRPSAP2,PAPSS1,ENO1,ALDOA,CAD,COASY,PANK4,ACACA,LDHA,PKM,PAPSS2,CTPS2,PPT1,PRPSAP1,IMPDH1,UMPS,GPI,PRKAG2	-2.083101598	-0.528915247	40	104
NUCLEOTIDE CATABOLIC PROCESS%GOBP%GO:0009166	NUCLEOTIDE CATABOLIC PROCESS%GOBP%GO:0009166	0.000171468	0.002418609	-1	PNP,ENO2,PFKM,PGK1,TPI1,GAPDH,PFKL,DNPH1,PFKP,PGM1,ALDOC,HPRT1,ENO1,ALDOA,DERA,HINT1,LDHA,PKM,NT5C2,GPX1,NUDT16,DCTPP1,GPI,NUDT3	-1.992759105	-0.576672092	24	48
EXOCYTOSIS%GOBP%GO:0006887	EXOCYTOSIS%GOBP%GO:0006887	0.000140036	0.002418609	-1	SDCBP,PNP,CLU,APP,LAMP1,LGALS3BP,C16orf62,GYG1,TOM1,IDH1,APLP2,IMPDH2,TUBB4B,SERPINB6,PFKL,PRDX6,HUWE1,ACLY,PDXK,COTL1,APRT,HSPA6,PGM1,ALDOC,TIMP2,EEF2,TAGLN2,SERPINB1,SLC2A3,TUBA4A,GDI2,GTPBP2,ALAD,TOLLIP,DBNL,SCRN1,DYNC1H1,ALDOA,QSOX1,HSP90AA1,VAT1,NHLRC2,DERA,CCT8,COMMD9,DIAPH1,PYGB,CFP,ACTR1B,STK10,GSTP1,ALDH3B1,WDR1,ERP44,CAND1,CDK5,HEBP2,PSMB7,MIF,HSP90AB1,UBR4,LTA4H,CDA,OLA1,DNAJC3,PKM,VCL…	-1.700780826	-0.370987034	146	404
CELLULAR RESPONSE TO TUMOR NECROSIS FACTOR%GOBP%GO:0071356	CELLULAR RESPONSE TO TUMOR NECROSIS FACTOR%GOBP%GO:0071356	0.000164393	0.002418609	-1	LTBR,TNFRSF21,PSMD9,CHUK,IKBKB,DFNA5,ARHGEF2,TRADD,PSME1,TNFSF9,TXNDC17,PSME2,RIPK1,STAT1,PSMB7,COMMD7,PSMB6,PSMB8,PSMD7,PSMA2,PSMF1,ILK,PSMB1,PSMB2,PSMD6,PSMD5,PSMA7,TRAF2,PSMC3,RELA,AKT1,PSMB3,TANK,PYCARD,TRAF4,PSMA1,PSMA5,PSMB9,PSMD8,TNFRSF12A,PSMD12,GBP1,SIRT1,PSMD11,PSMD13	-2.07971428	-0.537706643	45	93
RIBOSE PHOSPHATE METABOLIC PROCESS%GOBP%GO:0019693	RIBOSE PHOSPHATE METABOLIC PROCESS%GOBP%GO:0019693	0.000149365	0.002418609	-1	ATIC,PPCS,ENO2,PGD,PFKM,PGK1,TPI1,NDUFA4,IMPDH2,GAPDH,PGLS,PFKL,NUDT5,NUDT14,ACLY,G6PD,APRT,PFKP,ADSS,PGM1,ADSL,PRPS2,GMPR2,FASN,CTPS1,ALDOC,EFTUD1,ABHD14B,HPRT1,AMPD2,PRPSAP2,PMVK,PAPSS1,ENO1,ALDOA,RPE,CAD,MVK,DERA,EPHA2,COASY,PANK4,ACACA,HINT1,LDHA,HMGCS1,BPNT1,OLA1,MT-ND5,PKM,NT5C2,MOCOS,PAPSS2,TALDO1,CTPS2,PPT1,TKT,PRPSAP1,NUDT16,GMPR,IMPDH1,NDUFB8,UMPS,GPI,PRKAG2,NDUFB1,NUDT3,PARG,ATP5J2,MT-…	-1.832454666	-0.418925886	71	244
REGULATION OF SUPRAMOLECULAR FIBER ORGANIZATION%GOBP%GO:1902903	REGULATION OF SUPRAMOLECULAR FIBER ORGANIZATION%GOBP%GO:1902903	0.000155909	0.002418609	-1	CLU,APP,CORO1B,MET,ARHGEF2,COTL1,GMFB,FCHSD1,CTTN,MAPRE1,EML2,TWF1,PARK7,NCK1,DBNL,LRRC16A,DCTN1,ARHGAP35,BIN1,TBCD,ARPC4,WDR1,ARPC3,CTNNA2,PPM1F,PDXP,VASP,CTGF,WIPF2,CAPZA2,SLIT2,GPX1,STMN1,ROCK2,LDLR,TWF2,ARHGEF10,ARHGEF18,JMY,ARAP1,MAP1B,PFN1,ARPC5,WASL,SSH3,ARHGAP18,ARFIP1,PRUNE,ARPC2,PYCARD,TUBB4A,CAPZB,ACTR2,RASA1,CLIP1,SH3BP1,ARPIN,BAIAP2,PFN2,PPFIA1,CDC42EP3,CAMSAP2,TACSTD2,ACTG1,CFL2,CKA…	-1.862245567	-0.444019211	68	168
NUCLEOBASE-CONTAINING SMALL MOLECULE BIOSYNTHETIC PROCESS%GOBP%GO:0034404	NUCLEOBASE-CONTAINING SMALL MOLECULE BIOSYNTHETIC PROCESS%GOBP%GO:0034404	0.000167084	0.002418609	-1	PNP,ENO2,PFKM,PGK1,UPP1,TPI1,IMPDH2,GAPDH,PFKL,NUDT5,DNPH1,PFKP,PGM1,CTPS1,ALDOC,UCKL1,HPRT1,ENO1,ALDOA,CAD,DERA,HDHD1,HINT1,LDHA,CDA,PKM,NT5C2,CTPS2,GPX1,NUDT16,DCTPP1,IMPDH1,UMPS	-2.21996975	-0.601625966	33	68
GLYCOLYTIC PROCESS THROUGH FRUCTOSE-6-PHOSPHATE%GOBP%GO:0061615	GLYCOLYTIC PROCESS THROUGH FRUCTOSE-6-PHOSPHATE%GOBP%GO:0061615	0.0001844	0.002418609	-1	ENO2,PFKM,PGK1,TPI1,GAPDH,PFKL,PFKP,ALDOC,ENO1,ALDOA,PKM	-2.059602458	-0.742876367	11	18
IMMUNE RESPONSE-ACTIVATING SIGNAL TRANSDUCTION%GOBP%GO:0002757	IMMUNE RESPONSE-ACTIVATING SIGNAL TRANSDUCTION%GOBP%GO:0002757	0.000152416	0.002418609	-1	EPG5,TNIP1,TNFRSF21,RNF31,RPS6KA3,UBE2V1,PSMD9,CHUK,CTSL,IKBKB,PSME1,HSP90B1,BAX,NCK1,EIF2B2,PSME2,HSP90AA1,ELMO2,EIF2B5,PIK3R1,ARPC4,ACTB,CRK,RIPK1,PSMB7,ARPC3,TLR7,HSP90AB1,PSMB6,PSMB8,PTK2,WIPF2,NFKB1,PSMD7,PSMA2,IRF3,MAPKAPK3,MAPK1,PSMF1,APOB,RC3H1,PSMB1,PLCG1,PSMB2,PSMD6,IKBKG,PSMD5,PSMA7,ARPC5,WASL,MALT1,FADD,PSMC3,RELA,OTULIN,ARPC2,CASP8,PSMB3,TANK,UBE2D2,PSMA1,PSMA5,ACTR2,IFIH1,PSMB9,EIF2…	-2.000519292	-0.46648615	99	203
MOVEMENT OF CELL OR SUBCELLULAR COMPONENT%GOBP%GO:0006928	MOVEMENT OF CELL OR SUBCELLULAR COMPONENT%GOBP%GO:0006928	0.000139043	0.002418609	-1	SDCBP,ANKS1A,APP,CYR61,LAMB2,LOXL2,LAMC1,SLC3A2,CORO1B,HSPB1,NARS,TUBB3,KLC1,NEDD4L,PDXDC1,LAMC2,SORD,BAG3,TNFRSF10B,AAMP,DYNC1I2,MYO1E,CTTN,PKN3,MAPRE1,FGFR1,PAFAH1B1,LAMB1,TSPAN3,NTN4,EZR,KIF5B,PTPN11,LRRC16A,DYNC1H1,LAMA5,DCTN1,ARRB2,ELMO2,CLN3,EPHA2,DOCK4,PIK3R1,USP9X,ARHGAP35,MYO9B,OPHN1,ACTR1B,BLOC1S4,ACTB,KIF3A,MMP14,PTPRF,AGRN,STAT1,CDK5,FMNL2,ACTR1A,MIF,ARPC3,CTNNA2,VASP,MSN,PTK2,WIPF2,P…	-1.545243358	-0.335148604	125	441
PROTEIN FOLDING%GOBP%GO:0006457	PROTEIN FOLDING%GOBP%GO:0006457	0.000159566	0.002418609	-1	CLU,PDIA4,HSPA5,HSPB1,PDIA6,TBCE,PFDN2,FKBP1A,ERO1LB,HSPA6,BAG3,PDIA3,FKBP4,HSP90B1,PTGES3,QSOX1,CCT5,HSP90AA1,TBCC,HSPBP1,CCT8,TBCD,PPID,ERP44,CALR,HSP90AB1,DNAJC3,CCT7,PPIA,CCT4,AIP,CCT3,NUDC,TCP1,DNAJC7,UGGT1,DNAJC21,UBXN1,CDC37,PFDN4,TTC1,RAD23B,NGLY1,TBCA,NUDCD3,PDCL3,NUDCD2	-1.812906823	-0.446751242	47	129
HEXOSE METABOLIC PROCESS%GOBP%GO:0019318	HEXOSE METABOLIC PROCESS%GOBP%GO:0019318	0.000170619	0.002418609	-1	GALT,ENO2,GALE,GOT1,PFKM,PGK1,TPI1,GAPDH,PFKL,MDH1,AKR1A1,PFKP,PGM1,SORD,SLC39A14,ALDOC,GALM,ENO1,ALDOA,FBP1,GALK1,PKM,AKR1B1	-2.018770055	-0.566385906	23	57
PURINE RIBONUCLEOSIDE MONOPHOSPHATE METABOLIC PROCESS%GOBP%GO:0009167	PURINE RIBONUCLEOSIDE MONOPHOSPHATE METABOLIC PROCESS%GOBP%GO:0009167	0.000159008	0.002418609	-1	ATIC,ENO2,PAICS,PFKM,PGK1,TPI1,NDUFA4,IMPDH2,GAPDH,PFKL,NUDT5,GART,APRT,PFKP,ADSS,PGM1,ADSL,GMPR2,ALDOC,HPRT1,AMPD2,ENO1,ALDOA,LDHA,OLA1,MT-ND5,PKM,NT5C2,PPAT,IMPDH1,NDUFB8,GPI,LHPP,PRKAG2,NDUFB1,NUDT3,PARG,ATP5J2,MT-ND4	-1.765703118	-0.431284439	39	138
INTRACELLULAR PH REDUCTION%GOBP%GO:0051452	INTRACELLULAR PH REDUCTION%GOBP%GO:0051452	0.000181554	0.002418609	-1	ATP6V1G1,ATP6V1H,ATP6V1A,ATP6V1B2,ATP6V1C1,ATP6V1E1,CLN3,ATP6V1F,PPT1,ATP6V1D	-2.016500652	-0.685666341	10	23
VACUOLAR TRANSPORT%GOBP%GO:0007034	VACUOLAR TRANSPORT%GOBP%GO:0007034	0.000163747	0.002418609	-1	CLU,EPG5,LAMP1,NCOA4,TMEM50B,VPS4B,VPS28,RILP,VPS35,VPS36,VTA1,GNPTAB,CLN3,BIN1,HGS,CHMP7,LEPROT,SORT1,HOOK3,MTM1,VPS53,VPS37C,VIPAS39,VPS25,CHMP2B,PINK1,CHMP1B,VPS51,VPS4A,LAMP2,CHMP2A,AP3D1,KIF13A,VPS41,HOOK2,SCYL2,NPC1,CHMP3,CHMP1A,BECN1,VCP,AP3M1,RHOB,CCDC91,ATP6V0D1,ZFYVE16,VPS13C	-2.113488256	-0.541331354	47	99
GLYCOLYTIC PROCESS THROUGH GLUCOSE-6-PHOSPHATE%GOBP%GO:0061620	GLYCOLYTIC PROCESS THROUGH GLUCOSE-6-PHOSPHATE%GOBP%GO:0061620	0.0001844	0.002418609	-1	ENO2,PFKM,PGK1,TPI1,GAPDH,PFKL,PFKP,ALDOC,ENO1,ALDOA,PKM	-2.059602458	-0.742876367	11	18
NAD METABOLIC PROCESS%GOBP%GO:0019674	NAD METABOLIC PROCESS%GOBP%GO:0019674	0.000176991	0.002418609	-1	ENO2,PFKM,PGK1,TPI1,GAPDH,PFKL,NAMPT,MDH1,PFKP,ALDOC,NADSYN1,ENO1,ALDOA,PKM,APOA1BP	-1.945703232	-0.603581727	15	34
SECRETION BY CELL%GOBP%GO:0032940	SECRETION BY CELL%GOBP%GO:0032940	0.000138523	0.002418609	-1	SDCBP,PNP,CLU,APP,LAMP1,PDIA4,LGALS3BP,C16orf62,GYG1,TOM1,IDH1,APLP2,IMPDH2,TUBB4B,SERPINB6,PFKL,PRDX6,HUWE1,ACLY,PDXK,COTL1,APRT,HSPA6,PGM1,ALDOC,TIMP2,STEAP3,EEF2,TAGLN2,SERPINB1,SLC2A3,TUBA4A,PARK7,GDI2,GTPBP2,ALAD,TOLLIP,DBNL,ARFGAP3,SCRN1,DYNC1H1,ISG15,ALDOA,QSOX1,HSP90AA1,VAT1,NHLRC2,DERA,CCT8,COMMD9,DIAPH1,PYGB,CFP,ACTR1B,STK10,GSTP1,ALDH3B1,WDR1,ERP44,CAND1,CDK5,HEBP2,PSMB7,MIF,HSP90AB1,U…	-1.643733152	-0.355892404	157	447
POSITIVE REGULATION OF CANONICAL WNT SIGNALING PATHWAY%GOBP%GO:0090263	POSITIVE REGULATION OF CANONICAL WNT SIGNALING PATHWAY%GOBP%GO:0090263	0.000164799	0.002418609	-1	PSMD9,GSKIP,PSME1,PSME2,PPM1A,PSMB7,PSMB6,PSMB8,NFKB1,PSMD7,PSMA2,PSMF1,ILK,PSMB1,PSMB2,PSMD6,PSMD5,PSMA7,PSMC3,PSMB3,PSMA1,PSMA5,PSMB9,PSMD8,PSMD12,CSNK1G3,PSMD11,SMURF2,VCP,PSMD13,TBL1X,PSMC4,PSMB10,LGR4,PSMB4,PIN1,PSMC6,PSMA4,PSMD4,USP8,WNK1,PSMA6,EGFR,XIAP,PSMB5,PSMC2,LRRK1,PPM1B,PSMD1,PSMC1,USP47	-1.753949862	-0.463625273	51	79
SECRETION%GOBP%GO:0046903	SECRETION%GOBP%GO:0046903	0.000138122	0.002418609	-1	SDCBP,PNP,CLU,APP,LAMP1,PDIA4,LGALS3BP,C16orf62,GYG1,TOM1,IDH1,APLP2,IMPDH2,TUBB4B,SERPINB6,PFKL,PRDX6,HUWE1,ACLY,PDXK,COTL1,APRT,HSPA6,PGM1,ALDOC,TIMP2,STEAP3,EEF2,TAGLN2,SERPINB1,SLC2A3,TUBA4A,PARK7,GDI2,GTPBP2,ALAD,TOLLIP,DBNL,ARFGAP3,SCRN1,DYNC1H1,ISG15,ALDOA,QSOX1,HSP90AA1,VAT1,NHLRC2,DERA,CCT8,COMMD9,DIAPH1,PYGB,CFP,ACTR1B,STK10,GSTP1,ALDH3B1,WDR1,ERP44,CAND1,CDK5,HEBP2,PSMB7,MIF,HSP90AB1,U…	-1.64600137	-0.355777351	160	457
CELLULAR PROTEIN CATABOLIC PROCESS%GOBP%GO:0044257	CELLULAR PROTEIN CATABOLIC PROCESS%GOBP%GO:0044257	0.000142613	0.002418609	-1	NDFIP2,SQSTM1,PDCD6IP,HSPA5,RNF149,TSG101,NDFIP1,UBE2K,PSMD9,CTSL,VPS4B,HUWE1,NEDD4L,VPS28,RNF19B,KEAP1,PSME1,UBA1,VPS36,CUL4B,UBA6,HSP90B1,SGTA,TOLLIP,GSK3A,PSME2,ISG15,CAPN2,UBE2Z,ARRB2,WWP2,CLN3,BIRC6,USP9X,NRD1,UBQLN2,HACE1,PLAA,RIPK1,PSMB7,UBE2O,UBR4,PSMB6,DDI2,PSMB8,ATXN3,HECW2,PSMD7,NSFL1C,PSMA2,STUB1,RNF130,PSMF1,UBQLN1,RNF19A,HDAC6,PPP1R11,VPS37C,FBXO6,PSMB1,UGGT1,UBXN1,PSMB2,PSMD6,HERPU…	-1.621639047	-0.358366299	121	349
RIBONUCLEOTIDE METABOLIC PROCESS%GOBP%GO:0009259	RIBONUCLEOTIDE METABOLIC PROCESS%GOBP%GO:0009259	0.000150761	0.002418609	-1	ATIC,PPCS,ENO2,PFKM,PGK1,TPI1,NDUFA4,IMPDH2,GAPDH,PFKL,NUDT5,ACLY,APRT,PFKP,ADSS,PGM1,ADSL,GMPR2,FASN,CTPS1,ALDOC,EFTUD1,ABHD14B,HPRT1,AMPD2,PMVK,PAPSS1,ENO1,ALDOA,CAD,MVK,EPHA2,COASY,PANK4,ACACA,HINT1,LDHA,HMGCS1,BPNT1,OLA1,MT-ND5,PKM,NT5C2,MOCOS,PAPSS2,CTPS2,PPT1,NUDT16,GMPR,IMPDH1,NDUFB8,UMPS,GPI,PRKAG2,NDUFB1,NUDT3,PARG,ATP5J2,MT-ND4,GTPBP1	-1.661061037	-0.382575487	60	227
ORGANIC ACID BIOSYNTHETIC PROCESS%GOBP%GO:0016053	ORGANIC ACID BIOSYNTHETIC PROCESS%GOBP%GO:0016053	0.000159464	0.002418609	-1	CTH,PSAT1,ASS1,ENO2,GOT1,MTHFD1,ASNS,PFKM,PGK1,TPI1,GAPDH,PFKL,ACLY,BCAT1,SERINC5,AKR1A1,PFKP,PGM1,UGP2,SHMT1,ALDOC,MTRR,PYCRL,PARK7,PSPH,PTGES3,ENO1,ALDOA,CAD,AASDHPPT,UGDH,MTHFR,ACACA,CBR1,LDHA,MIF,ENOPH1,PHGDH,LTA4H,PKM,AKR1D1,AKR1C3,SERINC3	-1.883300287	-0.462966925	43	131
RESPONSE TO PEPTIDE%GOBP%GO:1901652	RESPONSE TO PEPTIDE%GOBP%GO:1901652	0.000157778	0.002418609	-1	APP,ATP6V1G1,OGT,ATP6V1H,GOT1,ATP6V1A,ATP6V1B2,PRKAR1A,ATP6V1C1,PRKAR1B,ATP6V1E1,CASP4,NAMPT,ARHGEF2,SLC39A14,EPRS,GSK3A,EIF2B2,STAT6,MARS,EIF2B5,PIK3R1,LPIN3,ATP6V1F,STAT1,CDK5,SORT1,PKM,PTK2,NFKB1,EIF6,SHC1,ATP6V1D,ROCK2,BCAR3,FOXO1,SLC27A1,RELA,IDE,AKT1,GRB10,SNX6,EIF2B3,PCK2,PIK3R2,STAT2,IRS2,SIRT1,BAIAP2,TLDC1,TGFBR3,GSK3B,PRKACA,ATP6V0D1,AP3S1,PRKACB,EIF2B4,BCAR1,APPL1,STAT3,CALCR,GNAI1,ANX…	-1.720668164	-0.417507628	63	146
NUCLEOSIDE PHOSPHATE BIOSYNTHETIC PROCESS%GOBP%GO:1901293	NUCLEOSIDE PHOSPHATE BIOSYNTHETIC PROCESS%GOBP%GO:1901293	0.000159084	0.002418609	-1	PNP,GARS,ATIC,PPCS,ENO2,MTHFD1,PAICS,PFKM,PGK1,TPI1,IMPDH2,GAPDH,PFKL,NAMPT,ACLY,GART,APRT,PFKP,ADSS,PGM1,ADSL,PRPS2,FASN,CTPS1,ALDOC,NADSYN1,HPRT1,AMPD2,PRPSAP2,PAPSS1,ENO1,ALDOA,CAD,RRM2,COASY,PANK4,ACACA,AK1,LDHA,ADK,PKM,PAPSS2,APOA1BP,PPAT,CTPS2,PPT1,DCTD,PRPSAP1,IMPDH1,UMPS,GPI,LHPP,PRKAG2	-2.209772486	-0.541181732	53	135
REGULATION OF ACTIN FILAMENT-BASED PROCESS%GOBP%GO:0032970	REGULATION OF ACTIN FILAMENT-BASED PROCESS%GOBP%GO:0032970	0.000155087	0.002418609	-1	CORO1B,MET,COTL1,GMFB,FCHSD1,CTTN,TWF1,EZR,NCK1,DBNL,PHPT1,LRRC16A,ARHGAP35,BIN1,ARPC4,WDR1,CRK,NOTCH2,CDK5,ARPC3,CTNNA2,PPM1F,PDXP,VASP,CTGF,WIPF2,ARHGDIA,CAPZA2,SLIT2,ABL2,STMN1,ARHGAP17,ROCK2,TWF2,ARHGEF10,ARHGEF18,JMY,MYH9,ARAP1,PFN1,ARPC5,WASL,FSCN1,SSH3,ARHGAP18,ARFIP1,CNN2,ARPC2,PYCARD,CAPZB,ACTR2,RASA1,SH3BP1,ARPIN,BAIAP2,PFN2,PPFIA1,CDC42EP3,RHOB,TACSTD2,ACTG1,CFL2,SRI,ACTR3	-1.681367226	-0.39881374	64	175
ORGANOPHOSPHATE BIOSYNTHETIC PROCESS%GOBP%GO:0090407	ORGANOPHOSPHATE BIOSYNTHETIC PROCESS%GOBP%GO:0090407	0.000146994	0.002418609	-1	PNP,GARS,ATIC,PPCS,ENO2,MTHFD1,ABHD5,PAICS,PFKM,PGK1,TPI1,PCYT2,IMPDH2,GAPDH,PFKL,NAMPT,ACLY,PDXK,GART,G6PD,MTMR14,APRT,AKR1A1,IMPA1,PFKP,ADSS,PGM1,SORD,ADSL,PRPS2,FASN,CTPS1,ALDOC,NADSYN1,HPRT1,AMPD2,SYNJ2,PRPSAP2,PMVK,PAPSS1,ENO1,ALDOA,CAD,MVK,RRM2,PPIP5K2,CLN3,COASY,PIK3R1,PIP4K2C,PANK4,ACACA,AK1,LPIN3,LDHA,ADK,HMGCS1,CKB,VAC14,MTM1,PKM,MOCOS,PAPSS2,APOA1BP,PPAT,CTPS2,PPT1,PIGA,DCTD,TKT,PNPO,I…	-1.952067071	-0.439996863	78	280
PURINE NUCLEOSIDE MONOPHOSPHATE METABOLIC PROCESS%GOBP%GO:0009126	PURINE NUCLEOSIDE MONOPHOSPHATE METABOLIC PROCESS%GOBP%GO:0009126	0.000159008	0.002418609	-1	ATIC,ENO2,PAICS,PFKM,PGK1,TPI1,NDUFA4,IMPDH2,GAPDH,PFKL,NUDT5,GART,APRT,PFKP,ADSS,PGM1,ADSL,GMPR2,ALDOC,HPRT1,AMPD2,ENO1,ALDOA,LDHA,OLA1,MT-ND5,PKM,NT5C2,PPAT,IMPDH1,NDUFB8,GPI,LHPP,PRKAG2,NDUFB1,NUDT3,PARG,ATP5J2,MT-ND4	-1.765703118	-0.431284439	39	138
INTERLEUKIN-1-MEDIATED SIGNALING PATHWAY%GOBP%GO:0070498	INTERLEUKIN-1-MEDIATED SIGNALING PATHWAY%GOBP%GO:0070498	0.000167084	0.002418609	-1	SQSTM1,UBE2V1,PSMD9,CHUK,IKBKB,PSME1,TOLLIP,PSME2,PSMB7,PSMB6,PSMB8,NFKB1,PSMD7,PSMA2,PSMF1,PSMB1,PSMB2,PSMD6,IKBKG,PSMD5,PSMA7,PSMC3,RELA,PSMB3,PSMA1,PSMA5,PSMB9,PSMD8,PSMD12,MYD88,PSMD11,PSMD13,PSMC4,PSMB10,PSMB4,PSMC6,PSMA4	-2.130873576	-0.577480335	37	68
IMMUNE RESPONSE-ACTIVATING CELL SURFACE RECEPTOR SIGNALING PATHWAY%GOBP%GO:0002429	IMMUNE RESPONSE-ACTIVATING CELL SURFACE RECEPTOR SIGNALING PATHWAY%GOBP%GO:0002429	0.000157381	0.002418609	-1	TNFRSF21,RNF31,PSMD9,CHUK,IKBKB,PSME1,BAX,NCK1,EIF2B2,PSME2,HSP90AA1,ELMO2,EIF2B5,PIK3R1,ARPC4,ACTB,CRK,PSMB7,ARPC3,HSP90AB1,PSMB6,PSMB8,PTK2,WIPF2,NFKB1,PSMD7,PSMA2,MAPK1,PSMF1,RC3H1,PSMB1,PLCG1,PSMB2,PSMD6,IKBKG,PSMD5,PSMA7,ARPC5,WASL,MALT1,PSMC3,RELA,ARPC2,PSMB3,PSMA1,PSMA5,ACTR2,PSMB9,EIF2B3,PSMD8,PIK3R2,RBCK1,PSMD12,HLA-DPB1,BAG6,BAIAP2,PSMD11,PLCG2,PSMD13,PSMC4,ACTG1,BCL10,PSMB10,PRKACA,PRK…	-1.924489719	-0.46355179	70	156
NUCLEOBASE-CONTAINING SMALL MOLECULE METABOLIC PROCESS%GOBP%GO:0055086	NUCLEOBASE-CONTAINING SMALL MOLECULE METABOLIC PROCESS%GOBP%GO:0055086	0.000142613	0.002418609	-1	PNP,GFPT1,UAP1L1,GNPDA1,GARS,GALT,ATIC,PPCS,ENO2,AHCYL2,UAP1,TSTA3,MTHFD1,IDH1,PAICS,PGD,PFKM,PGK1,UPP1,TPI1,TXNRD1,NDUFA4,IMPDH2,GAPDH,PGLS,PFKL,NAMPT,NUDT5,NUDT14,ACLY,MDH1,GART,G6PD,AMDHD2,APRT,PGM3,GMPPB,DNPH1,PFKP,ADSS,PGM1,UGP2,ADSL,SHMT1,PRPS2,GMPR2,FASN,CTPS1,ALDOC,EFTUD1,ABHD14B,AHCY,NADSYN1,UCKL1,HPRT1,MTRR,PARK7,AMPD2,PRPSAP2,PMVK,PAPSS1,ENO1,ALDOA,RPE,CAD,MVK,RRM2,DERA,EPHA2,COASY,UGD…	-2.209038606	-0.488175831	119	349
REGULATION OF CELLULAR COMPONENT BIOGENESIS%GOBP%GO:0044087	REGULATION OF CELLULAR COMPONENT BIOGENESIS%GOBP%GO:0044087	0.000137874	0.002418609	-1	SDCBP,CAPG,CLU,TBC1D15,APP,PDCD6IP,DUSP3,HSPA5,WARS,CORO1B,TSG101,MIEN1,IKBKB,VPS4B,MET,COTL1,ASAP1,RAB3GAP1,GMFB,RAPGEF1,FCHSD1,CTTN,VPS35,CUL4B,MAPRE1,BCL2L11,EML2,TWF1,PARK7,EZR,BAX,ATG3,NCK1,DBNL,PTPN11,LRRC16A,DYNC1H1,TBC1D24,HSP90AA1,CHMP4A,DCTN1,EPHA2,NUP62,PIP4K2C,ARHGAP35,BIN1,EPS8L2,TBCD,UBQLN2,ARPC4,HGS,TBC1D10B,AGRN,SH3GLB1,TBC1D2,PPM1A,TBC1D17,SLK,ARPC3,CTNNA2,PPM1F,VASP,CTGF,MSN,VCL…	-1.629646705	-0.352034694	150	460
ENDOSOME ORGANIZATION%GOBP%GO:0007032	ENDOSOME ORGANIZATION%GOBP%GO:0007032	0.000171703	0.002418609	-1	SQSTM1,PDCD6IP,TSG101,VPS4B,VPS28,RILP,VPS36,VTA1,CHMP4A,HGS,CHMP7,HOOK3,SNX3,IST1,EXOC8,VPS37C,ARFGEF2,VPS25,CHMP2B,CHMP1B,VPS4A,DNM1,CHMP2A,HOOK2,CHMP4B,CHMP3,CHMP1A,KIAA1033	-2.067261822	-0.594048062	28	50
FC-GAMMA RECEPTOR SIGNALING PATHWAY%GOBP%GO:0038094	FC-GAMMA RECEPTOR SIGNALING PATHWAY%GOBP%GO:0038094	0.000171409	0.002418609	-1	NCK1,HSP90AA1,ELMO2,PIK3R1,ARPC4,ACTB,CRK,ARPC3,HSP90AB1,PTK2,WIPF2,MAPK1,PLCG1,ARPC5,WASL,ARPC2,ACTR2,PIK3R2,BAIAP2,PLCG2,ACTG1,ACTR3,DOCK1	-1.936137095	-0.557756684	23	49
ENDOSOME TRANSPORT VIA MULTIVESICULAR BODY SORTING PATHWAY%GOBP%GO:0032509	ENDOSOME TRANSPORT VIA MULTIVESICULAR BODY SORTING PATHWAY%GOBP%GO:0032509	0.000183453	0.002418609	-1	TMEM50B,VPS4B,VPS28,RILP,VPS36,VTA1,LEPROT,SORT1,VPS25,CHMP2B,CHMP1B,CHMP2A,CHMP3,CHMP1A,VCP	-2.096822103	-0.747074676	15	19
PYRIDINE-CONTAINING COMPOUND BIOSYNTHETIC PROCESS%GOBP%GO:0072525	PYRIDINE-CONTAINING COMPOUND BIOSYNTHETIC PROCESS%GOBP%GO:0072525	0.000176741	0.002418609	-1	PSAT1,ENO2,PFKM,PGK1,TPI1,GAPDH,PFKL,NAMPT,PDXK,PFKP,PGM1,ALDOC,NADSYN1,ENO1,ALDOA,LDHA,PKM,APOA1BP,PNPO	-2.103399976	-0.649297003	19	35
ENDOSOMAL TRANSPORT%GOBP%GO:0016197	ENDOSOMAL TRANSPORT%GOBP%GO:0016197	0.00015748	0.002418609	-1	SQSTM1,SNX2,C16orf62,TOM1,SNX8,TSG101,TMEM50B,VPS4B,VPS28,RILP,VPS35,VPS36,VTA1,CHMP4A,DCTN1,HGS,CHMP7,LEPROT,VPS26A,TBC1D10B,TBC1D17,ARL1,UBE2O,SORT1,SNX3,SNX12,VPS53,DSCR3,AP5S1,VPS37C,EPS15,ARHGAP1,SNX1,VPS25,CHMP2B,CHMP1B,RAB6C,VPS51,VPS4A,SPAG9,CHMP2A,CCDC22,AP3D1,SNX6,PTPN23,CHMP4B,AP5Z1,GBF1,CHMP3,CHMP1A,MVB12B,KIAA1033,RAB9B,VCP,EHD4,TINAGL1,SNX27,SURF4	-1.763354592	-0.42545198	58	153
POSITIVE REGULATION OF INTRACELLULAR SIGNAL TRANSDUCTION%GOBP%GO:1902533	POSITIVE REGULATION OF INTRACELLULAR SIGNAL TRANSDUCTION%GOBP%GO:1902533	0.000141203	0.002418609	-1	NDFIP2,SDCBP,APP,F10,RRAGA,LTBR,RNF31,F3,NDFIP1,UBE2V1,CHUK,IKBKB,FKBP1A,DFNA5,LARS,CRKL,MET,GSTO1,TRADD,GDF15,RAPGEF1,DDT,IL6ST,TNFRSF10B,RRAGC,BCL2L11,SLC20A1,FGFR1,PARK7,BAX,NCK1,DBNL,PTPN11,GSK3A,MAP2K1,HSP90AA1,ARRB2,CRLF3,DNM1L,NUP62,PIK3R1,IFIT5,CRK,RIPK1,NOTCH2,STK39,PPM1A,MIF,TXN,TLR7,HSP90AB1,S100A4,CTGF,BBC3,PTK2,DVL2,TFG,PRKCZ,SHC1,PEA15,MCL1,AKR1C3,MAPKAPK3,MAPK1,COPS8,RAPGEF2,IL18,M…	-1.504047555	-0.330042451	106	378
T CELL RECEPTOR SIGNALING PATHWAY%GOBP%GO:0050852	T CELL RECEPTOR SIGNALING PATHWAY%GOBP%GO:0050852	0.000163239	0.002418609	-1	TNFRSF21,RNF31,PSMD9,CHUK,IKBKB,PSME1,NCK1,EIF2B2,PSME2,EIF2B5,PIK3R1,PSMB7,PSMB6,PSMB8,NFKB1,PSMD7,PSMA2,PSMF1,RC3H1,PSMB1,PLCG1,PSMB2,PSMD6,IKBKG,PSMD5,PSMA7,MALT1,PSMC3,RELA,PSMB3,PSMA1,PSMA5,PSMB9,EIF2B3,PSMD8,PIK3R2,RBCK1,PSMD12,HLA-DPB1,PSMD11,PLCG2,PSMD13,PSMC4,BCL10,PSMB10,EIF2B4,PSMB4,BCAR1,PSMC6,PSMA4	-1.923385993	-0.492972495	50	98
POSITIVE REGULATION OF IMMUNE SYSTEM PROCESS%GOBP%GO:0002684	POSITIVE REGULATION OF IMMUNE SYSTEM PROCESS%GOBP%GO:0002684	0.000141443	0.002418609	-1	PNP,CLU,APP,EPG5,LAMP1,TNIP1,TNFRSF21,RNF31,RPS6KA3,IL12RB1,UBE2K,UBE2V1,PSMD9,CHUK,CTSL,IKBKB,OXSR1,DUSP10,IL6ST,PSME1,TNFSF9,TGFBR2,HSP90B1,HSPH1,PARK7,BAX,NCK1,PTPN11,ZMIZ1,EIF2B2,PSME2,HSP90AA1,POLR3B,ELMO2,EIF2B5,DNM1L,PIK3R1,CFP,ARPC4,ACTB,MMP14,CRK,RIPK1,CALR,STAT1,STK39,PSMB7,MIF,ARPC3,TLR7,HSP90AB1,PSMB6,PSMB8,PTK2,WIPF2,NFKB1,PSMD7,PRKCZ,PSMA2,MOSPD2,IRF3,MAPKAPK3,MAPK1,PSMF1,IL18,APOB,…	-1.54443798	-0.338961461	136	377
NUCLEOSIDE TRIPHOSPHATE BIOSYNTHETIC PROCESS%GOBP%GO:0009142	NUCLEOSIDE TRIPHOSPHATE BIOSYNTHETIC PROCESS%GOBP%GO:0009142	0.000171468	0.002418609	-1	ENO2,PFKM,PGK1,TPI1,IMPDH2,GAPDH,PFKL,PFKP,PGM1,CTPS1,ALDOC,ENO1,ALDOA,CAD,AK1,LDHA,PKM,CTPS2,IMPDH1,GPI,PRKAG2,ATP5J2	-1.900622732	-0.543955674	22	51
PROCESS UTILIZING AUTOPHAGIC MECHANISM%GOBP%GO:0061919	PROCESS UTILIZING AUTOPHAGIC MECHANISM%GOBP%GO:0061919	0.000160849	0.002418609	-1	MAP1LC3A,SQSTM1,CLU,EPG5,CALCOCO2,TSG101,VPS4B,MTMR14,VPS28,VPS36,VTA1,ATG3,HSP90AA1,CHMP4A,CLN3,ATG2A,UBQLN2,HGS,PLAA,ATG16L1,WIPI2,ATG7,NSFL1C,ATG5,TRAPPC8,UBQLN1,VPS37C,FUNDC2,VIPAS39,TEX264,FBXO7,VPS25,CHMP2B,PINK1,VPS51,VPS4A,LAMP2,PRKAG2,CHMP2A,MARK2,CHMP4B,NPC1,CHMP3,UBXN2A,BECN1,VCP,ZFYVE1	-1.925018972	-0.477250052	47	123
NEUTROPHIL MEDIATED IMMUNITY%GOBP%GO:0002446	NEUTROPHIL MEDIATED IMMUNITY%GOBP%GO:0002446	0.000145349	0.002418609	-1	SDCBP,PNP,LAMP1,C16orf62,GYG1,TOM1,IDH1,IMPDH2,TUBB4B,SERPINB6,PFKL,PRDX6,HUWE1,ACLY,PDXK,COTL1,APRT,HSPA6,PGM1,ALDOC,TIMP2,EEF2,SERPINB1,SLC2A3,GDI2,ALAD,TOLLIP,DBNL,DYNC1H1,ALDOA,QSOX1,HSP90AA1,VAT1,DERA,CCT8,COMMD9,DIAPH1,PYGB,CFP,ACTR1B,STK10,GSTP1,ALDH3B1,ERP44,CAND1,HEBP2,PSMB7,MIF,HSP90AB1,UBR4,LTA4H,CDA,DNAJC3,PKM,VCL,PPIA,COPB1,NFKB1,ATG7,PSMD7,PDAP1,PA2G4,KPNB1,PSMA2,IST1,MOSPD2,MAPK1,C…	-1.68313365	-0.376840455	99	300
CELLULAR AMINO ACID BIOSYNTHETIC PROCESS%GOBP%GO:0008652	CELLULAR AMINO ACID BIOSYNTHETIC PROCESS%GOBP%GO:0008652	0.000175408	0.002418609	-1	CTH,PSAT1,ASS1,GOT1,MTHFD1,ASNS,BCAT1,SERINC5,SHMT1,MTRR,PYCRL,PSPH,CAD,AASDHPPT,MTHFR,ENOPH1,PHGDH	-1.934336148	-0.586262374	17	38
ACTIVATION OF IMMUNE RESPONSE%GOBP%GO:0002253	ACTIVATION OF IMMUNE RESPONSE%GOBP%GO:0002253	0.000150761	0.002418609	-1	CLU,EPG5,TNIP1,TNFRSF21,RNF31,RPS6KA3,UBE2V1,PSMD9,CHUK,CTSL,IKBKB,PSME1,HSP90B1,BAX,NCK1,EIF2B2,PSME2,HSP90AA1,ELMO2,EIF2B5,PIK3R1,CFP,ARPC4,ACTB,CRK,RIPK1,PSMB7,ARPC3,TLR7,HSP90AB1,PSMB6,PSMB8,PTK2,WIPF2,NFKB1,PSMD7,PSMA2,IRF3,MAPKAPK3,MAPK1,PSMF1,APOB,RC3H1,PSMB1,PLCG1,PSMB2,PSMD6,IKBKG,PSMD5,PSMA7,ARPC5,WASL,MALT1,FADD,PSMC3,RELA,OTULIN,ARPC2,CASP8,PSMB3,TANK,PYCARD,UBE2D2,PSMA1,PSMA5,ACTR2,I…	-1.731522759	-0.398804227	97	227
RESPONSE TO OXYGEN-CONTAINING COMPOUND%GOBP%GO:1901700	RESPONSE TO OXYGEN-CONTAINING COMPOUND%GOBP%GO:1901700	0.000141403	0.002418609	-1	APP,RRAGA,ATP6V1G1,OGT,ATP6V1H,GOT1,ATP6V1A,ATP6V1B2,RPS6KA3,PRKAR1A,ATP6V1C1,PRKAR1B,ATP6V1E1,HSD17B2,PRDX1,CASP4,CHUK,PFKL,NAMPT,LARS,ARHGEF2,CCS,AKR1A1,SLC39A14,WBP2,RAPGEF1,SHMT1,NDOR1,TGFBR2,RRAGC,IPO5,EPRS,HSP90B1,PARK7,EZR,GSK3A,EIF2B2,CAPN2,PMVK,STAT6,MARS,EIF2B5,PIK3R1,GSTP1,ACTB,PLAA,LPIN3,ATP6V1F,RIPK1,AGRN,PRDX2,STAT1,CDK5,TXN,PDXP,SORT1,PKM,MSN,PTK2,NFKB1,EIF6,SHC1,ADPRHL2,AKR1C3,BLM…	-1.53400298	-0.336770517	133	376
NADH METABOLIC PROCESS%GOBP%GO:0006734	NADH METABOLIC PROCESS%GOBP%GO:0006734	0.000181554	0.002418609	-1	ENO2,PFKM,PGK1,TPI1,GAPDH,PFKL,MDH1,PFKP,ALDOC,ENO1,ALDOA,PKM	-1.995181383	-0.678417196	12	23
REGULATION OF PROTEIN POLYMERIZATION%GOBP%GO:0032271	REGULATION OF PROTEIN POLYMERIZATION%GOBP%GO:0032271	0.000162364	0.002418609	-1	CORO1B,MET,COTL1,GMFB,FCHSD1,CTTN,MAPRE1,EML2,TWF1,NCK1,DBNL,LRRC16A,HSP90AA1,DCTN1,BIN1,TBCD,ARPC4,ARPC3,CTNNA2,VASP,WIPF2,CAPZA2,SLIT2,STMN1,TWF2,JMY,PINK1,PFN1,ARPC5,WASL,SSH3,ARHGAP18,ARFIP1,PRUNE,ARPC2,PYCARD,TUBB4A,CAPZB,ACTR2,RASA1,CLIP1,ARPIN,BAIAP2,PFN2,CDC42EP3,CAMSAP2,CKAP5,ACTR3,MAP2	-1.934449611	-0.489155852	49	107
ANTIGEN PROCESSING AND PRESENTATION OF PEPTIDE ANTIGEN%GOBP%GO:0048002	ANTIGEN PROCESSING AND PRESENTATION OF PEPTIDE ANTIGEN%GOBP%GO:0048002	0.000159008	0.002418609	-1	PSMD9,CHUK,CTSL,KLC1,IKBKB,SEC31A,RILP,DYNC1I2,PSME1,DCTN2,PDIA3,PSME2,DYNC1H1,DCTN1,DNM2,ACTR1B,KIF3A,CALR,ACTR1A,PSMB7,PSMB6,PSMB8,DCTN3,PSMD7,DYNC1LI2,PSMA2,KIFAP3,CAPZA2,PSMF1,PSMB1,PSMB2,PSMD6,IKBKG,DCTN5,PSMD5,IFI30,PSMA7,PSMC3,CTSF,HLA-G,IDE,PSMB3,CAPZB,PSMA1,PSMA5,PSMB9,KLC2,PSMD8,SEC24D,KIF3B,AP1S2,PSMD12,HLA-DPB1,DCTN4,PSMD11,SEC24B,PSMD13,MICA,PSMC4	-1.789135561	-0.437007965	59	138
REGULATION OF I-KAPPAB KINASE/NF-KAPPAB SIGNALING%GOBP%GO:0043122	REGULATION OF I-KAPPAB KINASE/NF-KAPPAB SIGNALING%GOBP%GO:0043122	0.000160128	0.002418609	-1	NDFIP2,SQSTM1,LTBR,TNIP1,RNF31,HSPB1,NDFIP1,OPTN,UBE2V1,CHUK,IKBKB,FKBP1A,TRADD,TNFRSF10B,SLC20A1,NUP62,GSTP1,IFIT5,RIPK1,STAT1,PPM1A,S100A4,TFG,IKBKG,TRAF3IP2,PINK1,TRAF2,MALT1,FADD,RELA,AKT1,CCDC22,CASP8,TANK,PYCARD,PER1,TRAF4,SLC35B2,RBCK1,MYD88,SIRT1	-1.921714018	-0.475539527	41	124
NAD BIOSYNTHETIC PROCESS%GOBP%GO:0009435	NAD BIOSYNTHETIC PROCESS%GOBP%GO:0009435	0.000181422	0.002418609	-1	ENO2,PFKM,PGK1,TPI1,GAPDH,PFKL,NAMPT,PFKP,ALDOC,NADSYN1,ENO1,ALDOA,PKM,APOA1BP	-2.161542625	-0.706630608	14	27
ANTIGEN PROCESSING AND PRESENTATION%GOBP%GO:0019882	ANTIGEN PROCESSING AND PRESENTATION%GOBP%GO:0019882	0.000158328	0.002418609	-1	PSMD9,CHUK,CTSL,KLC1,IKBKB,SEC31A,RILP,DYNC1I2,PSME1,DCTN2,PDIA3,PSME2,DYNC1H1,DCTN1,DNM2,ACTR1B,KIF3A,CALR,ACTR1A,PSMB7,PSMB6,PSMB8,DCTN3,PSMD7,DYNC1LI2,PSMA2,KIFAP3,CAPZA2,PSMF1,PSMB1,PSMB2,PSMD6,IKBKG,DCTN5,PSMD5,IFI30,PSMA7,PSMC3,CTSF,HLA-G,IDE,PSMB3,CAPZB,PSMA1,PSMA5,PSMB9,KLC2,PSMD8,SEC24D,KIF3B,AP1S2,PSMD12,HLA-DPB1,DCTN4,PSMD11,SEC24B,PSMD13,MICA,PSMC4	-1.705898949	-0.413556215	59	148
NUCLEOBASE METABOLIC PROCESS%GOBP%GO:0009112	NUCLEOBASE METABOLIC PROCESS%GOBP%GO:0009112	0.000182315	0.002418609	-1	MTHFD1,PAICS,GART,APRT,SHMT1,CTPS1,HPRT1,CAD,CDA,CTPS2,UMPS	-2.00004991	-0.695732668	11	21
IRON ION TRANSPORT%GOBP%GO:0006826	IRON ION TRANSPORT%GOBP%GO:0006826	0.000180995	0.002418609	-1	ATP6V1G1,ATP6V1H,ATP6V1A,ATP6V1B2,ATP6V1C1,ATP6V1E1,SLC39A14,STEAP3,IREB2,DNM2,ATP6V1F,ATP6V1D,ARHGAP1	-1.956344036	-0.62979009	13	29
MYELOID CELL ACTIVATION INVOLVED IN IMMUNE RESPONSE%GOBP%GO:0002275	MYELOID CELL ACTIVATION INVOLVED IN IMMUNE RESPONSE%GOBP%GO:0002275	0.000145497	0.002418609	-1	SDCBP,PNP,LAMP1,C16orf62,GYG1,TOM1,IDH1,IMPDH2,TUBB4B,SERPINB6,PFKL,PRDX6,HUWE1,ACLY,PDXK,COTL1,APRT,HSPA6,PGM1,ALDOC,TIMP2,EEF2,SERPINB1,SLC2A3,GDI2,ALAD,TOLLIP,DBNL,DYNC1H1,ALDOA,QSOX1,HSP90AA1,VAT1,DERA,CCT8,COMMD9,DIAPH1,PYGB,CFP,ACTR1B,STK10,GSTP1,ALDH3B1,ERP44,CAND1,HEBP2,PSMB7,MIF,HSP90AB1,UBR4,LTA4H,CDA,DYSF,DNAJC3,PKM,VCL,PPIA,COPB1,NFKB1,ATG7,PSMD7,PDAP1,PA2G4,KPNB1,PSMA2,IST1,MOSPD2,MA…	-1.700227782	-0.380419833	100	303
NUCLEOTIDE-SUGAR METABOLIC PROCESS%GOBP%GO:0009225	NUCLEOTIDE-SUGAR METABOLIC PROCESS%GOBP%GO:0009225	0.000182582	0.002418609	-1	GFPT1,UAP1L1,GNPDA1,GALT,UAP1,TSTA3,AMDHD2,PGM3,GMPPB,UGP2,UGDH,GNPNAT1,GMDS,NAGK,MPI,PARG	-2.241727648	-0.772217451	16	22
CARBOHYDRATE METABOLIC PROCESS%GOBP%GO:0005975	CARBOHYDRATE METABOLIC PROCESS%GOBP%GO:0005975	0.000157729	0.002418609	-1	NDST1,GALT,GYG1,SLC5A3,ENO2,GALE,GOT1,EXT1,PGD,PFKM,PGK1,TPI1,GAPDH,PFKL,NUDT5,SLC2A1,MDH1,G6PD,IDUA,ITPK1,GSTO1,AKR1A1,IMPA1,PFKP,PGM1,SORD,SLC39A14,UGP2,ALDOC,ISYNA1,GALM,SLC2A3,SYNJ2,GNPTAB,ENO1,ALDOA,RPE,FBP1,GALK1,PPIP5K2,DERA,PYGB,LDHA,PKM,AKR1B1,AKR7A2,TALDO1,GBE1	-1.994080137	-0.484482107	48	144
REGULATION OF PROTEASOMAL UBIQUITIN-DEPENDENT PROTEIN CATABOLIC PROCESS%GOBP%GO:0032434	REGULATION OF PROTEASOMAL UBIQUITIN-DEPENDENT PROTEIN CATABOLIC PROCESS%GOBP%GO:0032434	0.000166834	0.002418609	-1	SDCBP,CLU,OGT,USP14,RNF19B,KEAP1,GLMN,PARK7,SGTA,GSK3A,HSPBP1,UBQLN2,ARAF,FHIT,USP5,HSP90AB1,COMMD1,STUB1,UBQLN1,RNF19A,UBXN1,HERPUD1,RAD23B,SIRT2,DVL1,GIPC1,RNF14,BAG6,AK6,VCP,RAD23A	-1.803721561	-0.487894589	31	69
GLUCOSE CATABOLIC PROCESS TO PYRUVATE%GOBP%GO:0061718	GLUCOSE CATABOLIC PROCESS TO PYRUVATE%GOBP%GO:0061718	0.0001844	0.002418609	-1	ENO2,PFKM,PGK1,TPI1,GAPDH,PFKL,PFKP,ALDOC,ENO1,ALDOA,PKM	-2.059602458	-0.742876367	11	18
RESPONSE TO CYTOKINE%GOBP%GO:0034097	RESPONSE TO CYTOKINE%GOBP%GO:0034097	0.000142552	0.002418609	-1	SQSTM1,APP,LTBR,TNFRSF21,CALCOCO2,IL13RA1,F3,IL12RB1,UBE2K,UBE2V1,PSMD9,GAPDH,CHUK,IKBKB,DFNA5,CRKL,ARHGEF2,OXSR1,UGCG,GSTO1,TRADD,RAPGEF1,SHMT1,IL6ST,PSME1,TIMP2,TNFSF9,EPRS,HSP90B1,TOLLIP,TXNDC17,PTPN11,GSK3A,PSME2,ISG15,STAT6,LAMA5,HSP90AA1,PIK3R1,PTPN12,YWHAZ,CRK,RIPK1,STAT1,STK39,TROVE2,PSMB7,MIF,COMMD7,PITPNA,PSMB6,PSMB8,MSN,PPIA,NFKB1,AIP,PSMD7,SHC1,CASP3,PSMA2,TALDO1,MCL1,IRF3,MAPKAPK3,PS…	-1.659242396	-0.365975575	115	356
GLUCOSE METABOLIC PROCESS%GOBP%GO:0006006	GLUCOSE METABOLIC PROCESS%GOBP%GO:0006006	0.000174125	0.002418609	-1	ENO2,GOT1,PFKM,PGK1,TPI1,GAPDH,PFKL,MDH1,AKR1A1,PFKP,PGM1,SORD,SLC39A14,ALDOC,GALM,ENO1,ALDOA,FBP1	-2.086913497	-0.620399923	18	42
REGULATION OF ACTIN FILAMENT POLYMERIZATION%GOBP%GO:0030833	REGULATION OF ACTIN FILAMENT POLYMERIZATION%GOBP%GO:0030833	0.000165153	0.002418609	-1	CORO1B,COTL1,GMFB,FCHSD1,CTTN,TWF1,NCK1,DBNL,LRRC16A,BIN1,ARPC4,ARPC3,CTNNA2,VASP,WIPF2,CAPZA2,SLIT2,TWF2,JMY,PFN1,ARPC5,WASL,SSH3,ARHGAP18,ARFIP1,ARPC2,PYCARD,CAPZB,ACTR2,RASA1,ARPIN,BAIAP2,PFN2,CDC42EP3	-1.850842451	-0.490908603	34	77
IMMUNE RESPONSE%GOBP%GO:0006955	IMMUNE RESPONSE%GOBP%GO:0006955	0.000137438	0.002418609	-1	SDCBP,PNP,CLU,APP,LAMP1,C16orf62,GYG1,TNFRSF21,TOM1,CALCOCO2,IDH1,IL12RB1,IMPDH2,TUBB4B,GAPDH,CHUK,SERPINB6,CTSL,PFKL,IKBKB,PRDX6,HUWE1,ACLY,PDXK,COTL1,SERINC5,APRT,HSPA6,PGM1,ALDOC,TIMP2,EEF2,EPRS,SERPINB1,SLC2A3,TTC4,GDI2,ALAD,TOLLIP,DBNL,DYNC1H1,ISG15,ALDOA,QSOX1,HSP90AA1,VAT1,DERA,CCT8,COMMD9,DIAPH1,PYGB,CFP,ACTR1B,STK10,GSTP1,ALDH3B1,ERP44,CAND1,NOTCH2,STAT1,HEBP2,PSMB7,MIF,TLR7,HSP90AB1,UBR…	-1.592492202	-0.342883052	177	486
INNATE IMMUNE RESPONSE ACTIVATING CELL SURFACE RECEPTOR SIGNALING PATHWAY%GOBP%GO:0002220	INNATE IMMUNE RESPONSE ACTIVATING CELL SURFACE RECEPTOR SIGNALING PATHWAY%GOBP%GO:0002220	0.000166141	0.002418609	-1	PSMD9,CHUK,IKBKB,PSME1,PSME2,PSMB7,PSMB6,PSMB8,NFKB1,PSMD7,PSMA2,PSMF1,PSMB1,PSMB2,PSMD6,IKBKG,PSMD5,PSMA7,MALT1,PSMC3,RELA,PSMB3,PSMA1,PSMA5,PSMB9,PSMD8,PSMD12,PSMD11,PLCG2,PSMD13,PSMC4,BCL10,PSMB10,PRKACA,PRKACB,PSMB4,PSMC6,PSMA4,PSMD4,RELB,RPS6KA5,PSMA6,RAF1,PSMB5,PSMC2	-1.994559621	-0.533114388	45	74
LEUKOCYTE MEDIATED IMMUNITY%GOBP%GO:0002443	LEUKOCYTE MEDIATED IMMUNITY%GOBP%GO:0002443	0.000145349	0.002418609	-1	SDCBP,PNP,LAMP1,C16orf62,GYG1,TOM1,IDH1,IMPDH2,TUBB4B,SERPINB6,PFKL,PRDX6,HUWE1,ACLY,PDXK,COTL1,APRT,HSPA6,PGM1,ALDOC,TIMP2,EEF2,SERPINB1,SLC2A3,GDI2,ALAD,TOLLIP,DBNL,DYNC1H1,ALDOA,QSOX1,HSP90AA1,VAT1,DERA,CCT8,COMMD9,DIAPH1,PYGB,CFP,ACTR1B,STK10,GSTP1,ALDH3B1,ERP44,CAND1,HEBP2,PSMB7,MIF,HSP90AB1,UBR4,LTA4H,CDA,DNAJC3,PKM,VCL,PPIA,COPB1,NFKB1,ATG7,PSMD7,PDAP1,SERPINB9,PA2G4,KPNB1,PSMA2,IST1,MOSPD…	-1.606663784	-0.357821667	123	324
REGULATION OF PROTEIN COMPLEX ASSEMBLY%GOBP%GO:0043254	REGULATION OF PROTEIN COMPLEX ASSEMBLY%GOBP%GO:0043254	0.00014988	0.002418609	-1	CAPG,CLU,HSPA5,WARS,CORO1B,MET,COTL1,ASAP1,GMFB,FCHSD1,CTTN,CUL4B,MAPRE1,BCL2L11,EML2,TWF1,PARK7,BAX,NCK1,DBNL,PTPN11,LRRC16A,HSP90AA1,DCTN1,BIN1,TBCD,ARPC4,SH3GLB1,PPM1A,ARPC3,CTNNA2,VASP,WIPF2,PRKCZ,STUB1,CPTP,CAPZA2,SLIT2,STMN1,HDAC6,TWF2,JMY,PINK1,PFN1,TRAF2,ARPC5,WASL,FSCN1,PSMC3,EIF4G1,SAR1A,SSH3,ARHGAP18,ARFIP1,PRUNE,ARPC2,LCMT1,PYCARD,TUBB4A,CAPZB,ATXN2L,ACTR2,MAPK15,RASA1,VPS41,CLIP1,ARP…	-1.680110749	-0.3848492	82	240
GRANULOCYTE ACTIVATION%GOBP%GO:0036230	GRANULOCYTE ACTIVATION%GOBP%GO:0036230	0.000145349	0.002418609	-1	SDCBP,PNP,LAMP1,C16orf62,GYG1,TOM1,IDH1,IMPDH2,TUBB4B,SERPINB6,PFKL,PRDX6,HUWE1,ACLY,PDXK,COTL1,APRT,HSPA6,PGM1,ALDOC,TIMP2,EEF2,SERPINB1,SLC2A3,GDI2,ALAD,TOLLIP,DBNL,DYNC1H1,ALDOA,QSOX1,HSP90AA1,VAT1,DERA,CCT8,COMMD9,DIAPH1,PYGB,CFP,ACTR1B,STK10,GSTP1,ALDH3B1,ERP44,CAND1,HEBP2,PSMB7,MIF,HSP90AB1,UBR4,LTA4H,CDA,DNAJC3,PKM,VCL,PPIA,COPB1,NFKB1,ATG7,PSMD7,PDAP1,PA2G4,KPNB1,PSMA2,IST1,MOSPD2,MAPK1,C…	-1.690743047	-0.378544139	99	300
CELLULAR RESPONSE TO ORGANONITROGEN COMPOUND%GOBP%GO:0071417	CELLULAR RESPONSE TO ORGANONITROGEN COMPOUND%GOBP%GO:0071417	0.000155063	0.002418609	-1	APP,RRAGA,ATP6V1G1,ATP6V1H,GOT1,ATP6V1A,ATP6V1B2,PRKAR1A,ATP6V1C1,PRKAR1B,ATP6V1E1,CASP4,NAMPT,LARS,ARHGEF2,SLC39A14,RAPGEF1,SHMT1,RRAGC,IPO5,EPRS,HSP90B1,EZR,GSK3A,CAPN2,STAT6,MARS,PIK3R1,DIAPH1,ACTB,LPIN3,ATP6V1F,CDK5,PDXP,PKM,CASP7,PTK2,NFKB1,SHC1,CASP3,BLM,MAPK1,SLIT2,ATP6V1D,RAPGEF2,CASP6,BCAR3,FOXO1,SIRT2,RELA,IDE,AKT1,GRB10,SNX6,UBR2,PCK2,LARP1,PIK3R2	-1.774313339	-0.420419181	58	178
PYRIDINE NUCLEOTIDE METABOLIC PROCESS%GOBP%GO:0019362	PYRIDINE NUCLEOTIDE METABOLIC PROCESS%GOBP%GO:0019362	0.000170619	0.002418609	-1	ENO2,IDH1,PGD,PFKM,PGK1,TPI1,GAPDH,PGLS,PFKL,NAMPT,MDH1,G6PD,PFKP,PGM1,ALDOC,NADSYN1,ENO1,ALDOA,RPE,DERA,LDHA,PKM,APOA1BP,TALDO1,TKT	-1.971272823	-0.553060088	25	57
CELLULAR COMPONENT MORPHOGENESIS%GOBP%GO:0032989	CELLULAR COMPONENT MORPHOGENESIS%GOBP%GO:0032989	0.00015124	0.002418609	-1	CLU,APP,LAMB2,SNX2,LAMC1,TUBB3,ANTXR1,MET,ARHGEF2,LAMC2,CTTN,PAFAH1B1,LAMB1,NTN4,EZR,KIF5B,DBNL,PTPN11,LAMA5,HSP90AA1,DNM2,EPHA2,DNM1L,PIK3R1,USP9X,ARHGAP35,OPHN1,TBCD,ACTB,KIF3A,WDR1,AGRN,CDK5,HSP90AB1,CTNNA2,VASP,MTM1,PTK2,FRYL,SHC1,CASP3,COL6A2,MAPK1,SLIT2,PLXNA2,RILPL1,SEMA3C,ILK,SH3KBP1,FERMT2,PLCG1,SNX1,ITGB3,MYH9,ENAH,CSRP1,MAP1B,SEMA3B,NBEAL2,CAP2,WASL,PACSIN2,CAP1,IQGAP1,PPP3CB,CAPZB,DVL…	-1.721879712	-0.396916523	75	226
REGULATION OF CELLULAR AMINO ACID METABOLIC PROCESS%GOBP%GO:0006521	REGULATION OF CELLULAR AMINO ACID METABOLIC PROCESS%GOBP%GO:0006521	0.000173611	0.002418609	-1	PSMD9,PSME1,PARK7,PSME2,CLN3,PSMB7,PSMB6,PSMB8,PSMD7,PSMA2,PSMF1,PSMB1,PSMB2,PSMD6,PSMD5,PSMA7,PSMC3,PSMB3,PSMA1,PSMA5,PSMB9,PSMD8,PSMD12,PSMD11,PSMD13,PSMC4,PSMB10,PSMB4,PSMC6,PSMA4,PSMD4	-2.092707614	-0.616259549	31	44
ANTIGEN PROCESSING AND PRESENTATION OF EXOGENOUS ANTIGEN%GOBP%GO:0019884	ANTIGEN PROCESSING AND PRESENTATION OF EXOGENOUS ANTIGEN%GOBP%GO:0019884	0.000159464	0.002418609	-1	PSMD9,CHUK,CTSL,KLC1,IKBKB,SEC31A,RILP,DYNC1I2,PSME1,DCTN2,PDIA3,PSME2,DYNC1H1,DCTN1,DNM2,ACTR1B,KIF3A,CALR,ACTR1A,PSMB7,PSMB6,PSMB8,DCTN3,PSMD7,DYNC1LI2,PSMA2,KIFAP3,CAPZA2,PSMF1,PSMB1,PSMB2,PSMD6,IKBKG,DCTN5,PSMD5,IFI30,PSMA7,PSMC3,CTSF,HLA-G,PSMB3,CAPZB,PSMA1,PSMA5,PSMB9,KLC2,PSMD8,SEC24D,KIF3B,AP1S2,PSMD12,HLA-DPB1,DCTN4,PSMD11,SEC24B,PSMD13	-1.825393041	-0.448731733	56	131
NUCLEOTIDE-SUGAR BIOSYNTHETIC PROCESS%GOBP%GO:0009226	NUCLEOTIDE-SUGAR BIOSYNTHETIC PROCESS%GOBP%GO:0009226	0.00018474	0.002418609	-1	GFPT1,UAP1L1,GNPDA1,UAP1,TSTA3,AMDHD2,PGM3,GMPPB,UGP2,UGDH,GNPNAT1,GMDS,NAGK	-2.166940153	-0.792702967	13	17
NUCLEOTIDE METABOLIC PROCESS%GOBP%GO:0009117	NUCLEOTIDE METABOLIC PROCESS%GOBP%GO:0009117	0.00014721	0.002418609	-1	PNP,GARS,ATIC,PPCS,ENO2,MTHFD1,IDH1,PGD,PFKM,PGK1,TPI1,NDUFA4,IMPDH2,GAPDH,PGLS,PFKL,NAMPT,NUDT5,ACLY,MDH1,GART,G6PD,APRT,DNPH1,PFKP,ADSS,PGM1,ADSL,PRPS2,GMPR2,FASN,CTPS1,ALDOC,EFTUD1,ABHD14B,NADSYN1,HPRT1,PARK7,AMPD2,PRPSAP2,PMVK,PAPSS1,ENO1,ALDOA,RPE,CAD,MVK,RRM2,DERA,EPHA2,COASY,PANK4,ACACA,AK1,FHIT,HINT1,LDHA,HMGCS1,BPNT1,OLA1,MT-ND5,PKM,NT5C2,MOCOS,PAPSS2,APOA1BP,PPAT,TALDO1,CTPS2,PPT1,GPX1,…	-1.950281644	-0.438334794	79	291
LEUKOCYTE ACTIVATION%GOBP%GO:0045321	LEUKOCYTE ACTIVATION%GOBP%GO:0045321	0.000141503	0.002418609	-1	SDCBP,PNP,CLU,APP,LAMP1,C16orf62,GYG1,TOM1,IDH1,IMPDH2,TUBB4B,PRDX1,SERPINB6,PFKL,PRDX6,FKBP1A,HUWE1,ACLY,PDXK,COTL1,APRT,HSPA6,PGM1,CTPS1,ALDOC,TIMP2,TGFBR2,EEF2,SERPINB1,SLC2A3,GDI2,ZBTB7A,ALAD,NCK1,TOLLIP,DBNL,DYNC1H1,ALDOA,QSOX1,HSP90AA1,VAT1,DERA,CCT8,COMMD9,DIAPH1,PYGB,CFP,ACTR1B,STK10,GSTP1,ALDH3B1,ERP44,CAND1,PRDX2,NOTCH2,HEBP2,PSMB7,MIF,HSP90AB1,UBR4,LTA4H,CDA,DYSF,DNAJC3,PKM,MSN,VCL,PPI…	-1.612866466	-0.353808959	141	381
CANONICAL GLYCOLYSIS%GOBP%GO:0061621	CANONICAL GLYCOLYSIS%GOBP%GO:0061621	0.0001844	0.002418609	-1	ENO2,PFKM,PGK1,TPI1,GAPDH,PFKL,PFKP,ALDOC,ENO1,ALDOA,PKM	-2.059602458	-0.742876367	11	18
POSITIVE REGULATION OF CELLULAR COMPONENT BIOGENESIS%GOBP%GO:0044089	POSITIVE REGULATION OF CELLULAR COMPONENT BIOGENESIS%GOBP%GO:0044089	0.000149903	0.002418609	-1	SDCBP,CAPG,CLU,PDCD6IP,WARS,TSG101,MIEN1,VPS4B,MET,ASAP1,RAB3GAP1,FCHSD1,CTTN,CUL4B,MAPRE1,BCL2L11,PARK7,BAX,NCK1,LRRC16A,DYNC1H1,HSP90AA1,DCTN1,EPHA2,NUP62,PIP4K2C,ARHGAP35,BIN1,EPS8L2,ARPC4,HGS,AGRN,SH3GLB1,ARPC3,PPM1F,VASP,CTGF,WIPF2,TRMT112,LRSAM1,STUB1,RAB3GAP2,DOCK11,ROCK2,PIP4K2A,TWF2,ARHGEF10,JMY,PINK1,ARAP1,PFN1,VPS4A,ARPC5,WASL,FSCN1,PSMC3,EIF4G1,CHMP2A,ARPC2,PYCARD,FLRT2,ACTR2	-1.646353485	-0.377193498	62	238
CYTOKINE-MEDIATED SIGNALING PATHWAY%GOBP%GO:0019221	CYTOKINE-MEDIATED SIGNALING PATHWAY%GOBP%GO:0019221	0.000148765	0.002418609	-1	SQSTM1,LTBR,IL13RA1,F3,IL12RB1,UBE2V1,PSMD9,CHUK,IKBKB,CRKL,OXSR1,UGCG,GSTO1,TRADD,RAPGEF1,IL6ST,PSME1,TNFSF9,HSP90B1,TOLLIP,TXNDC17,PTPN11,PSME2,ISG15,STAT6,LAMA5,HSP90AA1,PIK3R1,YWHAZ,CRK,RIPK1,STAT1,STK39,PSMB7,MIF,COMMD7,PITPNA,PSMB6,PSMB8,MSN,PPIA,NFKB1,AIP,PSMD7,SHC1,CASP3,PSMA2,TALDO1,MCL1,IRF3,PSMF1,IL18,TCP1,ILK,PSMB1,IL10RB,IFI35,STX3,PSMB2,PSMD6,IKBKG,LCN2,PSMD5,FOXO1,IFI30,PSMA7,TRAF2…	-1.837322792	-0.417853099	94	255
CELLULAR RESPONSE TO NITROGEN COMPOUND%GOBP%GO:1901699	CELLULAR RESPONSE TO NITROGEN COMPOUND%GOBP%GO:1901699	0.000151999	0.002418609	-1	APP,EPG5,RRAGA,ATP6V1G1,ATP6V1H,GOT1,ATP6V1A,ATP6V1B2,PRKAR1A,ATP6V1C1,PRKAR1B,ATP6V1E1,CASP4,NAMPT,LARS,ARHGEF2,SLC39A14,RAPGEF1,SHMT1,RRAGC,IPO5,EPRS,HSP90B1,EZR,GSK3A,CAPN2,STAT6,MARS,PIK3R1,DIAPH1,ACTB,LPIN3,ATP6V1F,AGRN,CDK5,PDXP,DDI2,PKM,CASP7,PTK2,NFKB1,SHC1,CASP3,BLM,MAPK1,SLIT2,ATP6V1D,RAPGEF2,ROCK2,CASP6,BCAR3,FOXO1,SIRT2,RELA,IDE,AKT1,GRB10,SNX6,IFIH1,UBR2,PCK2,LARP1,PIK3R2	-1.655064298	-0.385143423	63	207
CELL ACTIVATION INVOLVED IN IMMUNE RESPONSE%GOBP%GO:0002263	CELL ACTIVATION INVOLVED IN IMMUNE RESPONSE%GOBP%GO:0002263	0.000145328	0.002418609	-1	SDCBP,PNP,APP,LAMP1,C16orf62,GYG1,TOM1,IDH1,IMPDH2,TUBB4B,SERPINB6,PFKL,PRDX6,HUWE1,ACLY,PDXK,COTL1,APRT,HSPA6,PGM1,ALDOC,TIMP2,EEF2,SERPINB1,SLC2A3,GDI2,ALAD,TOLLIP,DBNL,DYNC1H1,ALDOA,QSOX1,HSP90AA1,VAT1,DERA,CCT8,COMMD9,DIAPH1,PYGB,CFP,ACTR1B,STK10,GSTP1,ALDH3B1,ERP44,CAND1,NOTCH2,HEBP2,PSMB7,MIF,HSP90AB1,UBR4,LTA4H,CDA,DYSF,DNAJC3,PKM,VCL,PPIA,COPB1,NFKB1,ATG7,PSMD7,PDAP1,PA2G4,KPNB1,PSMA2,IST…	-1.672024683	-0.372688603	103	321
IMMUNE EFFECTOR PROCESS%GOBP%GO:0002252	IMMUNE EFFECTOR PROCESS%GOBP%GO:0002252	0.000138447	0.002418609	-1	SDCBP,PNP,CLU,APP,LAMP1,C16orf62,GYG1,TOM1,IDH1,IMPDH2,TUBB4B,SERPINB6,PFKL,PRDX6,HUWE1,ACLY,PDXK,COTL1,SERINC5,APRT,HSPA6,PGM1,ALDOC,TIMP2,EEF2,SERPINB1,SLC2A3,TTC4,GDI2,ALAD,NCK1,TOLLIP,DBNL,DYNC1H1,ISG15,ALDOA,QSOX1,HSP90AA1,VAT1,ELMO2,DERA,CCT8,ABCE1,PIK3R1,COMMD9,DIAPH1,PYGB,CFP,ACTR1B,ARPC4,STK10,GSTP1,ACTB,ALDH3B1,IFIT5,ERP44,CRK,CAND1,NOTCH2,STAT1,HEBP2,PSMB7,MIF,ARPC3,TLR7,HSP90AB1,UBR4,…	-1.69514375	-0.367525718	163	437
CELL ACTIVATION%GOBP%GO:0001775	CELL ACTIVATION%GOBP%GO:0001775	0.000138715	0.002418609	-1	SDCBP,PNP,CLU,APP,LAMP1,C16orf62,GYG1,TOM1,HSPB1,IDH1,IMPDH2,TUBB4B,PRDX1,SERPINB6,PFKL,PRDX6,FKBP1A,HUWE1,ACLY,PDXK,COTL1,APRT,HSPA6,PGM1,CTPS1,ALDOC,TIMP2,TGFBR2,EEF2,SERPINB1,SLC2A3,GDI2,ZBTB7A,ALAD,NCK1,TOLLIP,DBNL,PTPN11,DYNC1H1,CLIC1,ALDOA,QSOX1,HSP90AA1,ARRB2,VAT1,DERA,CCT8,PIK3R1,COMMD9,DIAPH1,PYGB,CFP,ACTR1B,STK10,GSTP1,ACTB,ALDH3B1,YWHAZ,ERP44,CAND1,PRDX2,NOTCH2,HEBP2,PSMB7,MYL9,MIF,HSP…	-1.65001209	-0.357872377	162	438
NUCLEOBASE BIOSYNTHETIC PROCESS%GOBP%GO:0046112	NUCLEOBASE BIOSYNTHETIC PROCESS%GOBP%GO:0046112	0.000185322	0.002418609	-1	MTHFD1,PAICS,GART,APRT,SHMT1,CTPS1,HPRT1,CAD,CTPS2,UMPS	-2.096115969	-0.777428818	10	16
LEUKOCYTE ACTIVATION INVOLVED IN IMMUNE RESPONSE%GOBP%GO:0002366	LEUKOCYTE ACTIVATION INVOLVED IN IMMUNE RESPONSE%GOBP%GO:0002366	0.000145349	0.002418609	-1	SDCBP,PNP,LAMP1,C16orf62,GYG1,TOM1,IDH1,IMPDH2,TUBB4B,SERPINB6,PFKL,PRDX6,HUWE1,ACLY,PDXK,COTL1,APRT,HSPA6,PGM1,ALDOC,TIMP2,EEF2,SERPINB1,SLC2A3,GDI2,ALAD,TOLLIP,DBNL,DYNC1H1,ALDOA,QSOX1,HSP90AA1,VAT1,DERA,CCT8,COMMD9,DIAPH1,PYGB,CFP,ACTR1B,STK10,GSTP1,ALDH3B1,ERP44,CAND1,NOTCH2,HEBP2,PSMB7,MIF,HSP90AB1,UBR4,LTA4H,CDA,DYSF,DNAJC3,PKM,VCL,PPIA,COPB1,NFKB1,ATG7,PSMD7,PDAP1,PA2G4,KPNB1,PSMA2,IST1,MO…	-1.659629819	-0.370115956	102	318
INNATE IMMUNE RESPONSE-ACTIVATING SIGNAL TRANSDUCTION%GOBP%GO:0002758	INNATE IMMUNE RESPONSE-ACTIVATING SIGNAL TRANSDUCTION%GOBP%GO:0002758	0.000160128	0.002418609	-1	EPG5,TNIP1,RPS6KA3,UBE2V1,PSMD9,CHUK,CTSL,IKBKB,PSME1,HSP90B1,PSME2,RIPK1,PSMB7,TLR7,PSMB6,PSMB8,NFKB1,PSMD7,PSMA2,IRF3,MAPKAPK3,PSMF1,APOB,PSMB1,PSMB2,PSMD6,IKBKG,PSMD5,PSMA7,MALT1,FADD,PSMC3,RELA,OTULIN,CASP8,PSMB3,TANK,UBE2D2,PSMA1,PSMA5,IFIH1,PSMB9,PSMD8,PSMD12,MYD88,RAB11FIP2,PSMD11,PLCG2,PSMD13,PSMC4,LY96,CYLD,BCL10,PSMB10,PRKACA,PRKACB,PSMB4,MAPKAPK2,PSMC6,PSMA4,TBK1,ITCH,PIK3C3,PSMD4	-2.022659253	-0.500519024	64	124
PURINE RIBONUCLEOTIDE METABOLIC PROCESS%GOBP%GO:0009150	PURINE RIBONUCLEOTIDE METABOLIC PROCESS%GOBP%GO:0009150	0.000151194	0.002418609	-1	ATIC,PPCS,ENO2,PFKM,PGK1,TPI1,NDUFA4,IMPDH2,GAPDH,PFKL,NUDT5,ACLY,APRT,PFKP,ADSS,PGM1,ADSL,GMPR2,FASN,ALDOC,EFTUD1,ABHD14B,HPRT1,AMPD2,PMVK,PAPSS1,ENO1,ALDOA,MVK,EPHA2,COASY,PANK4,ACACA,HINT1,LDHA,HMGCS1,BPNT1,OLA1,MT-ND5,PKM,NT5C2,MOCOS,PAPSS2,PPT1,NUDT16,GMPR,IMPDH1,NDUFB8,GPI,PRKAG2,NDUFB1,NUDT3,PARG,ATP5J2,MT-ND4,GTPBP1	-1.605059259	-0.371403768	56	218
PROTEOLYSIS INVOLVED IN CELLULAR PROTEIN CATABOLIC PROCESS%GOBP%GO:0051603	PROTEOLYSIS INVOLVED IN CELLULAR PROTEIN CATABOLIC PROCESS%GOBP%GO:0051603	0.00014497	0.002418609	-1	NDFIP2,SQSTM1,PDCD6IP,HSPA5,RNF149,TSG101,NDFIP1,UBE2K,PSMD9,CTSL,VPS4B,HUWE1,NEDD4L,VPS28,RNF19B,KEAP1,PSME1,UBA1,VPS36,CUL4B,UBA6,HSP90B1,SGTA,TOLLIP,GSK3A,PSME2,ISG15,CAPN2,UBE2Z,ARRB2,WWP2,BIRC6,USP9X,NRD1,UBQLN2,HACE1,PLAA,PSMB7,UBE2O,UBR4,PSMB6,DDI2,PSMB8,ATXN3,HECW2,PSMD7,NSFL1C,PSMA2,STUB1,RNF130,PSMF1,UBQLN1,RNF19A,HDAC6,PPP1R11,VPS37C,FBXO6,PSMB1,UGGT1,UBXN1,PSMB2,PSMD6,HERPUD1,FBXO7,VP…	-1.687065141	-0.375498176	122	325
PURINE NUCLEOTIDE BIOSYNTHETIC PROCESS%GOBP%GO:0006164	PURINE NUCLEOTIDE BIOSYNTHETIC PROCESS%GOBP%GO:0006164	0.000163239	0.002418609	-1	ATIC,PPCS,ENO2,MTHFD1,PFKM,PGK1,TPI1,IMPDH2,GAPDH,PFKL,ACLY,GART,APRT,PFKP,ADSS,PGM1,ADSL,PRPS2,FASN,ALDOC,HPRT1,AMPD2,PRPSAP2,PAPSS1,ENO1,ALDOA,COASY,PANK4,ACACA,LDHA,PKM,PAPSS2,PPAT,PPT1,PRPSAP1,IMPDH1	-2.081388094	-0.532186746	36	100
NICOTINAMIDE NUCLEOTIDE BIOSYNTHETIC PROCESS%GOBP%GO:0019359	NICOTINAMIDE NUCLEOTIDE BIOSYNTHETIC PROCESS%GOBP%GO:0019359	0.000179244	0.002418609	-1	ENO2,PFKM,PGK1,TPI1,GAPDH,PFKL,NAMPT,PFKP,PGM1,ALDOC,NADSYN1,ENO1,ALDOA,LDHA,PKM,APOA1BP	-2.026093832	-0.637611274	16	32
CELLULAR METABOLIC COMPOUND SALVAGE%GOBP%GO:0043094	CELLULAR METABOLIC COMPOUND SALVAGE%GOBP%GO:0043094	0.000179469	0.002418609	-1	PNP,UPP1,PDXK,APRT,GMPR2,UCKL1,HPRT1,AMPD2,HDHD1,ADK,ENOPH1,CDA	-2.125460112	-0.705348318	12	25
MACROAUTOPHAGY%GOBP%GO:0016236	MACROAUTOPHAGY%GOBP%GO:0016236	0.000162206	0.002418609	-1	MAP1LC3A,SQSTM1,EPG5,CALCOCO2,TSG101,VPS4B,MTMR14,VPS28,VPS36,VTA1,ATG3,CHMP4A,CLN3,ATG2A,UBQLN2,HGS,PLAA,ATG16L1,WIPI2,ATG7,NSFL1C,ATG5,TRAPPC8,UBQLN1,VPS37C,VIPAS39,TEX264,VPS25,CHMP2B,PINK1,VPS4A,LAMP2,PRKAG2,CHMP2A,CHMP4B,CHMP3,UBXN2A,BECN1,VCP,ZFYVE1	-1.901231521	-0.482737059	40	104
NUCLEOSIDE METABOLIC PROCESS%GOBP%GO:0009116	NUCLEOSIDE METABOLIC PROCESS%GOBP%GO:0009116	0.000170358	0.002418609	-1	PNP,AHCYL2,UPP1,IMPDH2,GMPR2,CTPS1,EFTUD1,AHCY,UCKL1,HPRT1,MTRR,CAD,DERA,HDHD1,CDA,NT5C2,NME5,MACROD1,MOCOS,CTPS2,IMPDH1,UMPS	-1.895146309	-0.536021223	22	54
ASPARTATE FAMILY AMINO ACID METABOLIC PROCESS%GOBP%GO:0009066	ASPARTATE FAMILY AMINO ACID METABOLIC PROCESS%GOBP%GO:0009066	0.000181028	0.002418609	-1	ASS1,AHCYL2,GOT1,MTHFD1,ASNS,SMS,AHCY,MTRR,SDSL,GCDH,AASDHPPT,MTHFR,ENOPH1	-1.980079821	-0.642463837	13	28
ALPHA-AMINO ACID BIOSYNTHETIC PROCESS%GOBP%GO:1901607	ALPHA-AMINO ACID BIOSYNTHETIC PROCESS%GOBP%GO:1901607	0.000176741	0.002418609	-1	CTH,PSAT1,ASS1,GOT1,MTHFD1,ASNS,BCAT1,SERINC5,SHMT1,MTRR,PYCRL,PSPH,CAD,AASDHPPT,MTHFR,ENOPH1,PHGDH	-2.045899987	-0.631547374	17	35
NADH REGENERATION%GOBP%GO:0006735	NADH REGENERATION%GOBP%GO:0006735	0.0001844	0.002418609	-1	ENO2,PFKM,PGK1,TPI1,GAPDH,PFKL,PFKP,ALDOC,ENO1,ALDOA,PKM	-2.059602458	-0.742876367	11	18
POSITIVE REGULATION OF CYTOSKELETON ORGANIZATION%GOBP%GO:0051495	POSITIVE REGULATION OF CYTOSKELETON ORGANIZATION%GOBP%GO:0051495	0.000164663	0.002418609	-1	PFDN2,VPS4B,MET,FCHSD1,CTTN,MAPRE1,NCK1,LRRC16A,DYNC1H1,DCTN1,NUP62,BIN1,ARPC4,WDR1,CDK5,ARPC3,PPM1F,PDXP,VASP,CTGF,WIPF2,NSFL1C,ROCK2,ARHGEF10,JMY,PFN1,ARPC5,WASL,ARPC2,PYCARD,ACTR2,CLIP1	-1.845656576	-0.477822823	32	92
CELLULAR RESPONSE TO CYTOKINE STIMULUS%GOBP%GO:0071345	CELLULAR RESPONSE TO CYTOKINE STIMULUS%GOBP%GO:0071345	0.000145349	0.002418609	-1	SQSTM1,LTBR,TNFRSF21,IL13RA1,F3,IL12RB1,UBE2K,UBE2V1,PSMD9,GAPDH,CHUK,IKBKB,DFNA5,CRKL,ARHGEF2,OXSR1,UGCG,GSTO1,TRADD,RAPGEF1,SHMT1,IL6ST,PSME1,TNFSF9,EPRS,HSP90B1,TOLLIP,TXNDC17,PTPN11,GSK3A,PSME2,ISG15,STAT6,LAMA5,HSP90AA1,PIK3R1,PTPN12,YWHAZ,CRK,RIPK1,STAT1,STK39,TROVE2,PSMB7,MIF,COMMD7,PITPNA,PSMB6,PSMB8,MSN,PPIA,NFKB1,AIP,PSMD7,SHC1,CASP3,PSMA2,TALDO1,MCL1,IRF3,PSMF1,IL18,TCP1,RC3H1,ILK,PSMB…	-1.674218014	-0.372866736	108	324
ANTIGEN RECEPTOR-MEDIATED SIGNALING PATHWAY%GOBP%GO:0050851	ANTIGEN RECEPTOR-MEDIATED SIGNALING PATHWAY%GOBP%GO:0050851	0.000163132	0.002418609	-1	TNFRSF21,RNF31,PSMD9,CHUK,IKBKB,PSME1,BAX,NCK1,EIF2B2,PSME2,EIF2B5,PIK3R1,PSMB7,PSMB6,PSMB8,NFKB1,PSMD7,PSMA2,PSMF1,RC3H1,PSMB1,PLCG1,PSMB2,PSMD6,IKBKG,PSMD5,PSMA7,MALT1,PSMC3,RELA,PSMB3,PSMA1,PSMA5,PSMB9,EIF2B3,PSMD8,PIK3R2,RBCK1,PSMD12,HLA-DPB1,PSMD11,PLCG2,PSMD13,PSMC4,BCL10,PSMB10,EIF2B4,PSMB4,BCAR1,PSMC6,PSMA4,NFATC2	-1.923676397	-0.490142238	52	102
MONOSACCHARIDE METABOLIC PROCESS%GOBP%GO:0005996	MONOSACCHARIDE METABOLIC PROCESS%GOBP%GO:0005996	0.000166472	0.002418609	-1	GALT,ENO2,GALE,GOT1,PFKM,PGK1,TPI1,GAPDH,PFKL,NUDT5,SLC2A1,MDH1,G6PD,GSTO1,AKR1A1,PFKP,PGM1,SORD,SLC39A14,ALDOC,GALM,SLC2A3,ENO1,ALDOA,RPE,FBP1,GALK1,PKM,AKR1B1,TALDO1	-2.122075665	-0.571501312	30	71
WNT SIGNALING PATHWAY%PANTHER PATHWAY%P00057	WNT SIGNALING PATHWAY%PANTHER PATHWAY%P00057	0.000255885	0.002483588	1	LRP5,SMARCA5,GNB4,SMARCA1,SMARCA4,CTNNA1,CTNNB1,SMARCE1,SMARCC2,SRCAP,SMARCC1,SMARCD2,TLE3,CDH11,CDH1,ITPR2,INO80,SMARCB1,GNB1,SMARCD1,GNG5,HDAC1,ARID1A,FZD6,GNB2,HDAC3,GNG12,SMARCD3,GNA15,PPP3CA,CTBP2,FSTL1,SMARCA2,PLCB3,TBL1XR1,HLTF,CTBP1,FBXW11	1.809651332	0.441877491	38	95
EPIGENETIC REGULATION OF GENE EXPRESSION%REACTOME%R-HSA-212165.2	EPIGENETIC REGULATION OF GENE EXPRESSION%REACTOME%R-HSA-212165.2	0.000251004	0.002483588	1	EZH2,BAZ2A,SMARCA5,H2AFX,UHRF1,SUZ12,EED,SIN3A,SAP130,SUV39H1,CHD4,POLR2H,RBBP4,MBD2,UBTF,HIST2H2BE,GTF2H3,PHF1,SAP30L,SAP18,ARID4B,DEK,PHF19,HDAC1,HIST2H3A,MTA3,BAZ1B,POLR2E,TWISTNB,EHMT2,HIST1H4A,MTA2,RBBP7,DNMT1,POLR1C,MTA1,SIN3B,MBD3,SF3B1,HIST1H2BA,SAP30BP	2.545113144	0.646818607	41	75
TRANSPORT OF MATURE MRNA DERIVED FROM AN INTRON-CONTAINING TRANSCRIPT%REACTOME%R-HSA-159236.3	TRANSPORT OF MATURE MRNA DERIVED FROM AN INTRON-CONTAINING TRANSCRIPT%REACTOME%R-HSA-159236.3	0.000247463	0.002483588	1	RBM8A,SRSF9,NUP155,NCBP2,NCBP1,ZC3H11A,NUP210,DDX39B,AAAS,NUP43,SRSF3,SARNP,THOC1,SRSF1,THOC7,CHTOP,TPR,THOC6,NUP50,NUP107,EIF4A3,SRSF2,SRSF7,SRSF6,NUP85,POLDIP3,NXF1,RNPS1,THOC5,SLU7,FYTTD1,U2AF1,NUP214,NXT1,NUP93,POM121,NUP160,SRSF11,CDC40	2.104446541	0.546281796	39	66
EUKARYOTIC TRANSLATION ELONGATION%REACTOME%R-HSA-156842.2	EUKARYOTIC TRANSLATION ELONGATION%REACTOME%R-HSA-156842.2	0.000251383	0.002483588	1	RPS18,RPL14,RPL32,RPL30,RPS8,RPL22,RPS28,RPL5,RPS16,RPL9,RPS3,RPS19,RPS21,RPL36,RPL23,RPL13,RPL11,RPS14,RPL26,RPL10,RPL28,RPS3A,RPL10A,RPS25,RPS2,RPS6,RPL31,RPLP2,RPS9,RPS10,RPL8,RPL19,RPL12,RPL18,RPS7,RPS20,RPL35,RPL6,RPL4,RPL35A,RPL15,RPS15A,RPL18A,RPS27A,RPL3,RPL36AL,RPS27L	2.138334479	0.548431524	47	72
RNA POLYMERASE I TRANSCRIPTION INITIATION%REACTOME%R-HSA-73762.3	RNA POLYMERASE I TRANSCRIPTION INITIATION%REACTOME%R-HSA-73762.3	0.000233155	0.002483588	1	CHD4,POLR2H,RBBP4,UBTF,GTF2H3,HDAC1,MTA3,POLR2E,TWISTNB,EHMT2,MTA2,RBBP7,POLR1C,MTA1,MBD3	2.086183059	0.615190213	15	36
POST-TRANSLATIONAL MODIFICATION: SYNTHESIS OF GPI-ANCHORED PROTEINS%REACTOME%R-HSA-163125.2	POST-TRANSLATIONAL MODIFICATION: SYNTHESIS OF GPI-ANCHORED PROTEINS%REACTOME%R-HSA-163125.2	0.000220994	0.002483588	1	PIGG,ULBP2,PIGK,RECK,PLAUR,PIGT,CPM,RTN4RL2,PIGS,GPAA1,DPM3	2.105557946	0.694045504	11	22
MITOCHONDRIAL TRANSLATION ELONGATION%REACTOME%R-HSA-5389840.1	MITOCHONDRIAL TRANSLATION ELONGATION%REACTOME%R-HSA-5389840.1	0.0002531	0.002483588	1	MRPS36,MRPL3,MRPL40,MRPL10,MRPS14,MRPL49,MRPS5,MRPL22,MRPL43,MRPS18B,MRPL46,ICT1,MRPL42,MRPL24,MRPS31,ERAL1,MRPL15,MRPL20,MRPS9,MRPL39,MRPL9,MRPL2,GADD45GIP1,MRPS22,MRPL17,MRPL13,MRPL48,MRPL18,MRPL28,MRPL37,MRPL21,TSFM,DAP3,MRPS33,MRPS28,MRPL44,MRPS34,MRPL16,PTCD3,MRPL52,MRPL50,MRPL38,MRPL55,MRPL4,MRPL53,MRPS30,MRPL11,MRPS26,GFM1,MRPS23,MRPL54	1.929528336	0.487505915	51	78
CA2+ PATHWAY%REACTOME DATABASE ID RELEASE 71%4086398	CA2+ PATHWAY%REACTOME DATABASE ID RELEASE 71%4086398	0.000225734	0.002483588	1	GNB4,CTNNB1,MOV10,ITPR2,GNB1,GNG5,FZD6,GNB2,GNG12,GNAO1,TNRC6A,PPP3CA,PLCB3	2.077474442	0.666081843	13	25
FORMATION OF A POOL OF FREE 40S SUBUNITS%REACTOME DATABASE ID RELEASE 71%72689	FORMATION OF A POOL OF FREE 40S SUBUNITS%REACTOME DATABASE ID RELEASE 71%72689	0.000254582	0.002483588	1	RPS18,RPL14,RPL32,RPL30,RPS8,RPL22,RPS28,RPL5,RPS16,RPL9,RPS3,RPS19,RPS21,RPL36,RPL23,RPL13,RPL11,RPS14,RPL26,RPL10,RPL28,RPS3A,RPL10A,RPS25,RPS2,RPS6,RPL31,RPLP2,RPS9,RPS10,RPL8,RPL19,RPL12,RPL18,RPS7,RPS20,RPL35,RPL6,RPL4,RPL35A,RPL15,RPS15A,RPL18A,EIF3K,RPS27A,RPL3,RPL36AL,RPS27L	2.15443197	0.540918711	48	81
RNA POLYMERASE I PROMOTER CLEARANCE%REACTOME%R-HSA-73854.3	RNA POLYMERASE I PROMOTER CLEARANCE%REACTOME%R-HSA-73854.3	0.00023663	0.002483588	1	H2AFX,CHD4,POLR2H,RBBP4,MBD2,UBTF,HIST2H2BE,GTF2H3,HDAC1,HIST2H3A,MTA3,POLR2E,TWISTNB,EHMT2,HIST1H4A,MTA2,RBBP7,POLR1C,MTA1,MBD3,HIST1H2BA,CBX3,GTF2H4	2.258380796	0.628360706	23	46
PROCESSING OF INTRONLESS PRE-MRNAS%REACTOME%R-HSA-77595.2	PROCESSING OF INTRONLESS PRE-MRNAS%REACTOME%R-HSA-77595.2	0.000219732	0.002483588	1	NUDT21,NCBP2,CPSF3,NCBP1,CPSF2,CSTF1,FIP1L1,WDR33,PABPN1,CPSF7,CPSF1,CSTF2T,SYMPK	2.380848823	0.815899373	13	19
PRC2 METHYLATES HISTONES AND DNA%REACTOME DATABASE ID RELEASE 71%212300	PRC2 METHYLATES HISTONES AND DNA%REACTOME DATABASE ID RELEASE 71%212300	0.000217108	0.002483588	1	EZH2,H2AFX,SUZ12,EED,RBBP4,HIST2H2BE,PHF1,PHF19,HIST2H3A,HIST1H4A,RBBP7,DNMT1	2.256910053	0.812343639	12	16
SNRNP ASSEMBLY%REACTOME DATABASE ID RELEASE 71%191859	SNRNP ASSEMBLY%REACTOME DATABASE ID RELEASE 71%191859	0.000239808	0.002483588	1	SNRPB,SNRPE,SNRPF,SNRPD3,SNRPG,NUP155,SNRPD2,NCBP2,NCBP1,NUP210,AAAS,NUP43,TPR,NUP50,NUP107,NUP85	1.900229049	0.525393213	16	48
NORC NEGATIVELY REGULATES RRNA EXPRESSION%REACTOME DATABASE ID RELEASE 71%427413	NORC NEGATIVELY REGULATES RRNA EXPRESSION%REACTOME DATABASE ID RELEASE 71%427413	0.000234797	0.002483588	1	BAZ2A,SMARCA5,H2AFX,SIN3A,SAP130,POLR2H,MBD2,UBTF,HIST2H2BE,GTF2H3,SAP30L,SAP18,ARID4B,HDAC1,HIST2H3A,POLR2E,TWISTNB,HIST1H4A,DNMT1,POLR1C,SIN3B,HIST1H2BA,SAP30BP	2.404638326	0.679993056	23	43
SUMOYLATION OF RNA BINDING PROTEINS%REACTOME%R-HSA-4570464.2	SUMOYLATION OF RNA BINDING PROTEINS%REACTOME%R-HSA-4570464.2	0.000232937	0.002483588	1	NUP155,RNF2,PHC3,NUP210,HNRNPC,AAAS,NUP43,TPR,CBX4,HNRNPK,NUP50,PHC2,NUP107,NUP85,CBX8,RING1,NUP214,NOP58,NUP93,POM121,NUP160	1.989918001	0.582115241	21	37
HDACS DEACETYLATE HISTONES%REACTOME DATABASE ID RELEASE 71%3214815	HDACS DEACETYLATE HISTONES%REACTOME DATABASE ID RELEASE 71%3214815	0.000229779	0.002483588	1	CHD4,RBBP4,HIST2H2BE,SAP30L,SAP18,ARID4B,HDAC1,HIST2H3A,MTA3,HDAC3,NCOR1,HIST1H4A,MTA2,RBBP7,HIST2H2AB,MTA1,MBD3,HIST1H2BA,TBL1XR1	2.231371937	0.665407319	19	34
CHROMOSOME MAINTENANCE%REACTOME%R-HSA-73886.2	CHROMOSOME MAINTENANCE%REACTOME%R-HSA-73886.2	0.000241196	0.002483588	1	SMARCA5,H2AFX,RBBP4,POLE2,HIST2H2BE,CENPO,RSF1,PRIM2,HIST1H4A,WRAP53,LIG1,RBBP7,CENPN,HJURP,RFC2,HIST1H2BA,PCNA,RFC1,RFC5,CENPC,POLD1,DKC1,MIS18A,CENPT,POLA1,RFC3,RPA1,POLD2,TERF2,RFC4,POLD4,POLE,MIS18BP1,CENPM,NPM1	2.120790518	0.575244005	35	53
PEPTIDE CHAIN ELONGATION%REACTOME%R-HSA-156902.2	PEPTIDE CHAIN ELONGATION%REACTOME%R-HSA-156902.2	0.000249501	0.002483588	1	RPS18,RPL14,RPL32,RPL30,RPS8,RPL22,RPS28,RPL5,RPS16,RPL9,RPS3,RPS19,RPS21,RPL36,RPL23,RPL13,RPL11,RPS14,RPL26,RPL10,RPL28,RPS3A,RPL10A,RPS25,RPS2,RPS6,RPL31,RPLP2,RPS9,RPS10,RPL8,RPL19,RPL12,RPL18,RPS7,RPS20,RPL35,RPL6,RPL4,RPL35A,RPL15,RPS15A,RPL18A,RPS27A,RPL3,RPL36AL,RPS27L	2.186687455	0.563980606	47	69
NONSENSE-MEDIATED DECAY (NMD)%REACTOME%R-HSA-927802.2	NONSENSE-MEDIATED DECAY (NMD)%REACTOME%R-HSA-927802.2	0.000255167	0.002483588	1	RBM8A,RPS18,NCBP2,NCBP1,RPL14,RPL32,RPL30,RPS8,RPL22,RPS28,RPL5,RPS16,RPL9,EIF4A3,RPS3,PABPC1,RPS19,RPS21,RPL36,RPL23,RNPS1,RPL13,RPL11,RPS14,RPL26,RPL10,RPL28,RPS3A,RPL10A,RPS25,RPS2,RPS6,RPL31,RPLP2,RPS9,RPS10,RPL8,RPL19,RPL12,RPL18,RPS7,RPS20,RPL35,RPL6,RPL4,RPL35A,RPL15,RPS15A,RPL18A	1.752461462	0.431466696	49	91
RESPONSE OF EIF2AK4 (GCN2) TO AMINO ACID DEFICIENCY%REACTOME DATABASE ID RELEASE 71%9633012	RESPONSE OF EIF2AK4 (GCN2) TO AMINO ACID DEFICIENCY%REACTOME DATABASE ID RELEASE 71%9633012	0.000251004	0.002483588	1	RPS18,RPL14,RPL32,RPL30,RPS8,RPL22,RPS28,RPL5,RPS16,RPL9,RPS3,RPS19,RPS21,RPL36,RPL23,RPL13,RPL11,RPS14,RPL26,RPL10,RPL28,RPS3A,RPL10A,RPS25,RPS2,RPS6,RPL31,RPLP2,RPS9,RPS10,RPL8,RPL19,RPL12,RPL18,RPS7,RPS20,RPL35,RPL6,RPL4,RPL35A,RPL15,RPS15A,RPL18A,RPS27A,RPL3,RPL36AL,RPS27L	1.855864522	0.471652	47	75
PKMTS METHYLATE HISTONE LYSINES%REACTOME%R-HSA-3214841.3	PKMTS METHYLATE HISTONE LYSINES%REACTOME%R-HSA-3214841.3	0.000233155	0.002483588	1	EZH2,WHSC1,SETD2,WHSC1L1,KMT2A,SUZ12,EED,SUV39H1,RBBP4,WDR5,EHMT1,HIST2H3A,DPY30,KMT2B,KMT2D,RBBP5,EHMT2,HIST1H4A,RBBP7,SUV39H2,NSD1	2.224686758	0.656033282	21	36
U12 DEPENDENT SPLICING%REACTOME%R-HSA-72165.1	U12 DEPENDENT SPLICING%REACTOME%R-HSA-72165.1	0.000236463	0.002483588	1	SNRPB,SNRPE,SNRPF,SNRPD3,SNRPG,POLR2A,SNRNP200,POLR2H,SNRPD2,NCBP2,EFTUD2,PRPF6,NCBP1,SF3B3,SNRNP40,SF3B6,RNPC3,ZMAT5,SRSF1,DDX42,POLR2E,SNRNP35,SRSF2,SRSF7,SRSF6,ZCRB1,POLR2C,PRPF8,SF3B1,SF3B2,POLR2G	2.565027911	0.717421467	31	45
G ALPHA (Z) SIGNALLING EVENTS%REACTOME DATABASE ID RELEASE 71%418597	G ALPHA (Z) SIGNALLING EVENTS%REACTOME DATABASE ID RELEASE 71%418597	0.000217108	0.002483588	1	GNB4,GNAI2,GNAS,GNB1,GNG5,GNB2,GNAI3,GNG12,RGS19	2.097392841	0.754927619	9	16
RNA POLYMERASE II PRE-TRANSCRIPTION EVENTS%REACTOME%R-HSA-674695.3	RNA POLYMERASE II PRE-TRANSCRIPTION EVENTS%REACTOME%R-HSA-674695.3	0.00024558	0.002483588	1	POLR2A,POLR2H,NCBP2,NCBP1,TAF10,GTF2H3,ELL,SUPT16H,SSRP1,IWS1,POLR2E,TAF15,NELFCD,CDC73,WDR61,NELFE,POLR2C,TAF5,SUPT5H,PAF1,TAF4,POLR2G,GTF2H4,SUPT6H,CDK9	1.91975496	0.502761339	25	63
RUNX1 INTERACTS WITH CO-FACTORS WHOSE PRECISE EFFECT ON RUNX1 TARGETS IS NOT KNOWN%REACTOME%R-HSA-8939243.1	RUNX1 INTERACTS WITH CO-FACTORS WHOSE PRECISE EFFECT ON RUNX1 TARGETS IS NOT KNOWN%REACTOME%R-HSA-8939243.1	0.000222965	0.002483588	1	PBRM1,SMARCA4,SMARCE1,SMARCC2,SMARCC1,RNF2,PHC3,SMARCD2,ARID2,SMARCB1,SMARCD1,ARID1A,CBX4,RUNX1,PHC2,CBX8,SMARCD3,SMARCA2	2.33902178	0.74038778	18	26
SRP-DEPENDENT COTRANSLATIONAL PROTEIN TARGETING TO MEMBRANE%REACTOME%R-HSA-1799339.2	SRP-DEPENDENT COTRANSLATIONAL PROTEIN TARGETING TO MEMBRANE%REACTOME%R-HSA-1799339.2	0.000254194	0.002483588	1	RPS18,RPL14,RPL32,RPL30,RPS8,RPL22,RPS28,RPN2,RPL5,RPS16,RPL9,RPS3,SRPR,RPS19,SSR1,RPS21,RPL36,RPL23,SSR3,RPL13,RPL11,RPS14,RPL26,RPL10,SSR4,RPL28,RPS3A,RPL10A,RPS25,RPS2,RPS6,RPN1,RPL31,RPLP2,RPS9,RPS10,RPL8,RPL19,RPL12,RPL18,DDOST,RPS7,SEC61B,RPS20,RPL35,RPL6,RPL4,RPL35A,RPL15,RPS15A,RPL18A,RPS27A,RPL3,RPL36AL,RPS27L,SEC61A1	2.282462773	0.563207811	56	90
POSITIVE EPIGENETIC REGULATION OF RRNA EXPRESSION%REACTOME%R-HSA-5250913.4	POSITIVE EPIGENETIC REGULATION OF RRNA EXPRESSION%REACTOME%R-HSA-5250913.4	0.000235738	0.002483588	1	SMARCA5,H2AFX,CHD4,POLR2H,RBBP4,HIST2H2BE,DEK,HDAC1,HIST2H3A,MTA3,BAZ1B,POLR2E,TWISTNB,EHMT2,HIST1H4A,MTA2,RBBP7,POLR1C,MTA1,MBD3,SF3B1,HIST1H2BA,CBX3	2.223214985	0.625463565	23	44
TRANSPORT OF MATURE TRANSCRIPT TO CYTOPLASM%REACTOME DATABASE ID RELEASE 71%72202	TRANSPORT OF MATURE TRANSCRIPT TO CYTOPLASM%REACTOME DATABASE ID RELEASE 71%72202	0.000251004	0.002483588	1	RBM8A,SRSF9,NUP155,NCBP2,CPSF3,NCBP1,CPSF2,ZC3H11A,NUP210,DDX39B,AAAS,NUP43,FIP1L1,SRSF3,SARNP,THOC1,SRSF1,THOC7,CHTOP,WDR33,TPR,CPSF1,THOC6,NUP50,SYMPK,NUP107,EIF4A3,SRSF2,SRSF7,SRSF6,NUP85,POLDIP3,NXF1,RNPS1,THOC5,SLU7,FYTTD1,U2AF1,NUP214,NXT1,NUP93,POM121,NUP160,SRSF11,CDC40	2.222605297	0.564856012	45	75
VIRAL MRNA TRANSLATION%REACTOME DATABASE ID RELEASE 71%192823	VIRAL MRNA TRANSLATION%REACTOME DATABASE ID RELEASE 71%192823	0.000248571	0.002483588	1	RPS18,RPL14,RPL32,RPL30,RPS8,RPL22,RPS28,RPL5,RPS16,RPL9,RPS3,RPS19,GRSF1,RPS21,RPL36,RPL23,RPL13,RPL11,RPS14,RPL26,RPL10,RPL28,RPS3A,RPL10A,RPS25,RPS2,RPS6,RPL31,RPLP2,RPS9,RPS10,RPL8,RPL19,RPL12,RPL18,RPS7,RPS20,RPL35,RPL6,RPL4,RPL35A,RPL15,RPS15A,RPL18A,RPS27A,RPL3,RPL36AL,RPS27L	2.236166654	0.574635958	48	70
MRNA 3'-END PROCESSING%REACTOME%R-HSA-72187.4	MRNA 3'-END PROCESSING%REACTOME%R-HSA-72187.4	0.000242014	0.002483588	1	RBM8A,SRSF9,NUDT21,NCBP2,CPSF3,NCBP1,CPSF2,ZC3H11A,DDX39B,CSTF1,FIP1L1,SRSF3,SARNP,THOC1,SRSF1,THOC7,CHTOP,WDR33,PABPN1,CPSF7,CPSF1,THOC6,CSTF2T,SYMPK,EIF4A3,SRSF2,SRSF7,SRSF6,POLDIP3,RNPS1,THOC5,SLU7	2.448041321	0.662503388	32	54
TRANSPORT OF MATURE MRNAS DERIVED FROM INTRONLESS TRANSCRIPTS%REACTOME DATABASE ID RELEASE 71%159234	TRANSPORT OF MATURE MRNAS DERIVED FROM INTRONLESS TRANSCRIPTS%REACTOME DATABASE ID RELEASE 71%159234	0.000232504	0.002483588	1	NUP155,NCBP2,CPSF3,NCBP1,CPSF2,NUP210,AAAS,NUP43,FIP1L1,WDR33,TPR,CPSF1,NUP50,SYMPK,NUP107,NUP85,NXF1,NUP214,NUP93,POM121,NUP160	2.025419046	0.58869327	21	38
FGFR2 ALTERNATIVE SPLICING%REACTOME%R-HSA-6803529.2	FGFR2 ALTERNATIVE SPLICING%REACTOME%R-HSA-6803529.2	0.000220994	0.002483588	1	POLR2A,POLR2H,HNRNPA1,NCBP2,NCBP1,RBFOX2,HNRNPF,HNRNPH1,POLR2E,POLR2C,POLR2G,TIA1	2.046705257	0.67464616	12	22
INFLUENZA LIFE CYCLE%REACTOME DATABASE ID RELEASE 71%168255	INFLUENZA LIFE CYCLE%REACTOME DATABASE ID RELEASE 71%168255	0.000262192	0.002483588	1	RPS18,NUP155,POLR2A,POLR2H,NUP210,RPL14,RPL32,AAAS,RPL30,RPS8,RPL22,NUP43,RPS28,RPL5,POLR2E,TPR,RPS16,RPL9,NUP50,NUP107,RPS3,RPS19,GRSF1,NUP85,RPS21,POLR2C,RPL36,RPL23,RPL13,RPL11,RPS14,RPL26,RPL10,RPL28,POLR2G,RPS3A,RPL10A,RPS25,RPS2,RPS6,RPL31,RPLP2,RPS9,RPS10,RPL8,NUP214,RPL19,RPL12,NUP93,RPL18,POM121,NUP160,RPS7,RPS20,RPL35,CLTA,RPL6,RPL4,RPL35A,RPL15,RPS15A,RPL18A,POLR2D,RPS27A,NUP37,RPL3,RP…	1.931516457	0.456444447	68	117
RNA POLYMERASE I TRANSCRIPTION%REACTOME DATABASE ID RELEASE 71%73864	RNA POLYMERASE I TRANSCRIPTION%REACTOME DATABASE ID RELEASE 71%73864	0.000238379	0.002483588	1	H2AFX,CHD4,POLR2H,RBBP4,MBD2,UBTF,HIST2H2BE,GTF2H3,HDAC1,HIST2H3A,MTA3,PTRF,POLR2E,TWISTNB,EHMT2,HIST1H4A,MTA2,RBBP7,POLR1C,MTA1,MBD3,HIST1H2BA,CBX3,GTF2H4	2.291340349	0.635616286	24	47
MITOCHONDRIAL TRANSLATION INITIATION%REACTOME%R-HSA-5368286.1	MITOCHONDRIAL TRANSLATION INITIATION%REACTOME%R-HSA-5368286.1	0.0002531	0.002483588	1	MRPS36,MRPL3,MTIF2,MRPL40,MRPL10,MRPS14,MRPL49,MRPS5,MRPL22,MRPL43,MRPS18B,MRPL46,ICT1,MRPL42,MRPL24,MRPS31,ERAL1,MRPL15,MRPL20,MRPS9,MTFMT,MRPL39,MRPL9,MRPL2,GADD45GIP1,MRPS22,MRPL17,MRPL13,MRPL48,MRPL18,MRPL28,MRPL37,MRPL21,DAP3,MRPS33,MRPS28,MRPL44,MRPS34,MRPL16,PTCD3,MRPL52,MRPL50,MRPL38,MRPL55,MRPL4,MRPL53,MRPS30,MRPL11,MRPS26,MRPS23,MRPL54	1.953506334	0.493564087	51	78
NONSENSE MEDIATED DECAY (NMD) INDEPENDENT OF THE EXON JUNCTION COMPLEX (EJC)%REACTOME%R-HSA-975956.1	NONSENSE MEDIATED DECAY (NMD) INDEPENDENT OF THE EXON JUNCTION COMPLEX (EJC)%REACTOME%R-HSA-975956.1	0.000251762	0.002483588	1	RPS18,NCBP2,NCBP1,RPL14,RPL32,RPL30,RPS8,RPL22,RPS28,RPL5,RPS16,RPL9,RPS3,PABPC1,RPS19,RPS21,RPL36,RPL23,RPL13,RPL11,RPS14,RPL26,RPL10,RPL28,RPS3A,RPL10A,RPS25,RPS2,RPS6,RPL31,RPLP2,RPS9,RPS10,RPL8,RPL19,RPL12,RPL18,RPS7,RPS20,RPL35,RPL6,RPL4,RPL35A,RPL15,RPS15A,RPL18A,RPS27A,RPL3,RPL36AL,RPS27L	2.059444668	0.522409039	50	76
SUMOYLATION%REACTOME DATABASE ID RELEASE 71%2990846	SUMOYLATION%REACTOME DATABASE ID RELEASE 71%2990846	0.000259605	0.002483588	1	TOP2B,INCENP,SUZ12,SMC5,TOP2A,DDX5,SIN3A,NUP155,SMC1A,RNF2,PHC3,CDCA8,PML,NUP210,DDX17,SAFB,HNRNPC,SMC3,AAAS,SP100,NUP43,HDAC1,SMC6,NSMCE2,TPR,CBX4,SENP1,HNRNPK,HIST1H4A,NUP50,PHC2,NUP107,STAG1,UHRF2,AURKB,BIRC5,MDC1,DNMT1,NUP85,MBD1,NDNL2,MTA1,CBX8,DAXX,TP53,NSMCE1,L3MBTL2,TP53BP1,CTBP1,PCNA,RING1,NUP214,NOP58,TOP1,NUP93,POM121,NUP160,STAG2	2.258860892	0.539515037	58	109
SUMOYLATION OF DNA DAMAGE RESPONSE AND REPAIR PROTEINS%REACTOME%R-HSA-3108214.2	SUMOYLATION OF DNA DAMAGE RESPONSE AND REPAIR PROTEINS%REACTOME%R-HSA-3108214.2	0.000241488	0.002483588	1	SMC5,NUP155,SMC1A,RNF2,PHC3,PML,NUP210,SMC3,AAAS,SP100,NUP43,SMC6,NSMCE2,TPR,CBX4,NUP50,PHC2,NUP107,STAG1,MDC1,NUP85,NDNL2,CBX8,NSMCE1,RING1,NUP214,NUP93,POM121,NUP160,STAG2,PIAS4	2.027750383	0.541891158	31	57
NON-CODING RNA METABOLISM%REACTOME DATABASE ID RELEASE 71%194441	NON-CODING RNA METABOLISM%REACTOME DATABASE ID RELEASE 71%194441	0.000239808	0.002483588	1	SNRPB,SNRPE,SNRPF,SNRPD3,SNRPG,NUP155,SNRPD2,NCBP2,NCBP1,NUP210,AAAS,NUP43,TPR,NUP50,NUP107,NUP85	1.900229049	0.525393213	16	48
CONDENSATION OF PROPHASE CHROMOSOMES%REACTOME%R-HSA-2299718.1	CONDENSATION OF PROPHASE CHROMOSOMES%REACTOME%R-HSA-2299718.1	0.000217108	0.002483588	1	PLK1,H2AFX,HIST2H2BE,HIST2H3A,NCAPH2,HIST1H4A,NCAPD3,NCAPG2,HIST1H2BA,RB1	2.040953339	0.734612999	10	16
ACTIVATION OF RRNA EXPRESSION BY ERCC6 (CSB) AND EHMT2 (G9A)%REACTOME%R-HSA-427389.2	ACTIVATION OF RRNA EXPRESSION BY ERCC6 (CSB) AND EHMT2 (G9A)%REACTOME%R-HSA-427389.2	0.000220994	0.002483588	1	H2AFX,CHD4,RBBP4,HIST2H2BE,HDAC1,HIST2H3A,MTA3,EHMT2,HIST1H4A,MTA2,RBBP7,MTA1,MBD3,HIST1H2BA,CBX3	2.168407502	0.714762318	15	22
RNA POLYMERASE II TRANSCRIBES SNRNA GENES%REACTOME%R-HSA-6807505.2	RNA POLYMERASE II TRANSCRIBES SNRNA GENES%REACTOME%R-HSA-6807505.2	0.000241022	0.002483588	1	POLR2A,POLR2H,INTS6,NCBP2,SRRT,NCBP1,INTS9,ASUN,ELL,POLR2E,INTS5,INTS1,INTS3,RPRD1A,POLR2C,TAF5,SUPT5H,CPSF3L,INTS2,ZC3H8,POLR2G,INTS7,CDK9,RPRD1B,INTS4,POLR2D,PCF11,SP1,CDK7,GTF2E2	1.994735609	0.543400563	30	52
SUMOYLATION OF CHROMATIN ORGANIZATION PROTEINS%REACTOME DATABASE ID RELEASE 71%4551638	SUMOYLATION OF CHROMATIN ORGANIZATION PROTEINS%REACTOME DATABASE ID RELEASE 71%4551638	0.000232558	0.002483588	1	SUZ12,NUP155,RNF2,PHC3,NUP210,AAAS,NUP43,HDAC1,TPR,CBX4,HIST1H4A,NUP50,PHC2,NUP107,NUP85,CBX8,L3MBTL2,RING1,NUP214,NUP93,POM121,NUP160	2.026519848	0.581894543	22	40
SELENOCYSTEINE SYNTHESIS%REACTOME DATABASE ID RELEASE 71%2408557	SELENOCYSTEINE SYNTHESIS%REACTOME DATABASE ID RELEASE 71%2408557	0.000250313	0.002483588	1	RPS18,RPL14,RPL32,RPL30,RPS8,RPL22,RPS28,RPL5,RPS16,RPL9,RPS3,RPS19,RPS21,RPL36,RPL23,RPL13,RPL11,RPS14,RPL26,RPL10,RPL28,RPS3A,RPL10A,RPS25,RPS2,RPS6,RPL31,RPLP2,RPS9,RPS10,RPL8,RPL19,RPL12,RPL18,RPS7,RPS20,RPL35,RPL6,RPL4,RPL35A,RPL15,RPS15A,RPL18A,RPS27A,RPL3,RPL36AL,RPS27L	2.056305624	0.52789731	47	71
RUNX1 REGULATES GENES INVOLVED IN MEGAKARYOCYTE DIFFERENTIATION AND PLATELET FUNCTION%REACTOME DATABASE ID RELEASE 71%8936459	RUNX1 REGULATES GENES INVOLVED IN MEGAKARYOCYTE DIFFERENTIATION AND PLATELET FUNCTION%REACTOME DATABASE ID RELEASE 71%8936459	0.000226091	0.002483588	1	H2AFX,KMT2A,MOV10,SIN3A,WDR5,HIST2H2BE,HDAC1,HIST2H3A,DPY30,KMT2B,KMT2D,RBBP5,RUNX1,HIST1H4A,SIN3B,TNRC6A,KMT2C,HIST1H2BA,SETD1A	2.056168366	0.619685745	19	32
ACTIVATION OF ANTERIOR HOX GENES IN HINDBRAIN DEVELOPMENT DURING EARLY EMBRYOGENESIS%REACTOME DATABASE ID RELEASE 71%5617472	ACTIVATION OF ANTERIOR HOX GENES IN HINDBRAIN DEVELOPMENT DURING EARLY EMBRYOGENESIS%REACTOME DATABASE ID RELEASE 71%5617472	0.00023546	0.002483588	1	EZH2,H2AFX,SUZ12,EED,POLR2A,POLR2H,RBBP4,WDR5,HIST2H2BE,HIST2H3A,KMT2D,HDAC3,RBBP5,POLR2E,NCOR1,HIST1H4A,RBBP7,POLR2C,KMT2C,HIST1H2BA,POLR2G	2.154480965	0.615648286	21	41
RNA POLYMERASE II TRANSCRIPTION TERMINATION%REACTOME%R-HSA-73856.4	RNA POLYMERASE II TRANSCRIPTION TERMINATION%REACTOME%R-HSA-73856.4	0.000245942	0.002483588	1	SNRPB,SNRPE,RBM8A,SNRPF,SNRPD3,SRSF9,NUDT21,SNRPG,NCBP2,CPSF3,NCBP1,CPSF2,ZC3H11A,DDX39B,CSTF1,FIP1L1,SRSF3,SARNP,THOC1,SRSF1,THOC7,CHTOP,WDR33,PABPN1,CPSF7,CPSF1,THOC6,CSTF2T,SYMPK,EIF4A3,SRSF2,SRSF7,SRSF6,POLDIP3,RNPS1,THOC5,SLU7	2.604119809	0.689946241	37	60
PROCESSING OF CAPPED INTRONLESS PRE-MRNA%REACTOME%R-HSA-75067.2	PROCESSING OF CAPPED INTRONLESS PRE-MRNA%REACTOME%R-HSA-75067.2	0.000225734	0.002483588	1	SNRPB,SNRPE,SNRPF,SNRPD3,NUDT21,SNRPG,NCBP2,CPSF3,NCBP1,CPSF2,CSTF1,FIP1L1,WDR33,PABPN1,CPSF7,CPSF1,CSTF2T,SYMPK	2.609095157	0.836530585	18	25
HCMV EARLY EVENTS%REACTOME DATABASE ID RELEASE 71%9609690	HCMV EARLY EVENTS%REACTOME DATABASE ID RELEASE 71%9609690	0.000241488	0.002483588	1	EZH2,SUZ12,EED,NUP155,RBBP4,HIST2H2BE,PML,NUP210,AAAS,NUP43,HIST2H3A,HDAC3,TPR,NCOR1,HIST1H4A,NUP50,NUP107,RBBP7,HIST2H2AB,NUP85,ITGB1,CREB1,DAXX,HIST1H2BA,TBL1XR1,NUP214,GPS2,NUP93,POM121,NUP160	1.839543134	0.491595104	30	57
SUMO E3 LIGASES SUMOYLATE TARGET PROTEINS%REACTOME%R-HSA-3108232.5	SUMO E3 LIGASES SUMOYLATE TARGET PROTEINS%REACTOME%R-HSA-3108232.5	0.000260485	0.002483588	1	TOP2B,INCENP,SUZ12,SMC5,TOP2A,DDX5,SIN3A,NUP155,SMC1A,RNF2,PHC3,CDCA8,PML,NUP210,DDX17,SAFB,HNRNPC,SMC3,AAAS,SP100,NUP43,HDAC1,SMC6,NSMCE2,TPR,CBX4,HNRNPK,HIST1H4A,NUP50,PHC2,NUP107,STAG1,UHRF2,AURKB,BIRC5,MDC1,DNMT1,NUP85,MBD1,NDNL2,MTA1,CBX8,DAXX,TP53,NSMCE1,L3MBTL2,TP53BP1,CTBP1,PCNA,RING1,NUP214,NOP58,TOP1,NUP93,POM121,NUP160,STAG2	2.238454548	0.538132816	57	106
NONSENSE MEDIATED DECAY (NMD) ENHANCED BY THE EXON JUNCTION COMPLEX (EJC)%REACTOME%R-HSA-975957.1	NONSENSE MEDIATED DECAY (NMD) ENHANCED BY THE EXON JUNCTION COMPLEX (EJC)%REACTOME%R-HSA-975957.1	0.000255167	0.002483588	1	RBM8A,RPS18,NCBP2,NCBP1,RPL14,RPL32,RPL30,RPS8,RPL22,RPS28,RPL5,RPS16,RPL9,EIF4A3,RPS3,PABPC1,RPS19,RPS21,RPL36,RPL23,RNPS1,RPL13,RPL11,RPS14,RPL26,RPL10,RPL28,RPS3A,RPL10A,RPS25,RPS2,RPS6,RPL31,RPLP2,RPS9,RPS10,RPL8,RPL19,RPL12,RPL18,RPS7,RPS20,RPL35,RPL6,RPL4,RPL35A,RPL15,RPS15A,RPL18A	1.752461462	0.431466696	49	91
NEGATIVE EPIGENETIC REGULATION OF RRNA EXPRESSION%REACTOME%R-HSA-5250941.2	NEGATIVE EPIGENETIC REGULATION OF RRNA EXPRESSION%REACTOME%R-HSA-5250941.2	0.00023663	0.002483588	1	BAZ2A,SMARCA5,H2AFX,SIN3A,SAP130,SUV39H1,POLR2H,MBD2,UBTF,HIST2H2BE,GTF2H3,SAP30L,SAP18,ARID4B,HDAC1,HIST2H3A,POLR2E,TWISTNB,HIST1H4A,DNMT1,POLR1C,SIN3B,HIST1H2BA,SAP30BP	2.331977543	0.648837901	24	46
ACTIVATION OF HOX GENES DURING DIFFERENTIATION%REACTOME DATABASE ID RELEASE 71%5619507	ACTIVATION OF HOX GENES DURING DIFFERENTIATION%REACTOME DATABASE ID RELEASE 71%5619507	0.00023546	0.002483588	1	EZH2,H2AFX,SUZ12,EED,POLR2A,POLR2H,RBBP4,WDR5,HIST2H2BE,HIST2H3A,KMT2D,HDAC3,RBBP5,POLR2E,NCOR1,HIST1H4A,RBBP7,POLR2C,KMT2C,HIST1H2BA,POLR2G	2.154480965	0.615648286	21	41
FORMATION OF THE BETA-CATENIN:TCF TRANSACTIVATING COMPLEX%REACTOME DATABASE ID RELEASE 71%201722	FORMATION OF THE BETA-CATENIN:TCF TRANSACTIVATING COMPLEX%REACTOME DATABASE ID RELEASE 71%201722	0.000225734	0.002483588	1	H2AFX,SMARCA4,CTNNB1,HIST2H2BE,TLE3,MEN1,HDAC1,HIST2H3A,KMT2D,RBBP5,HIST1H4A,CDC73,HIST1H2BA,BCL9L	2.090175899	0.670154196	14	25
MITOCHONDRIAL TRANSLATION%REACTOME DATABASE ID RELEASE 71%5368287	MITOCHONDRIAL TRANSLATION%REACTOME DATABASE ID RELEASE 71%5368287	0.000254842	0.002483588	1	MRPS36,MRPL3,MTIF2,MRPL40,MRPL10,MRPS14,MRPL49,MRPS5,MRPL22,MRPL43,MRPS18B,MRPL46,ICT1,MRPL42,MRPL24,MRPS31,ERAL1,MRPL15,MRPL20,MRPS9,MTFMT,MRPL39,MRPL9,MRPL2,GADD45GIP1,MRPS22,MRPL17,MRRF,MRPL13,MRPL48,GFM2,MRPL18,MRPL28,MRPL37,MRPL21,TSFM,DAP3,MRPS33,MRPS28,MRPL44,MRPS34,MRPL16,PTCD3,MRPL52,MRPL50,MRPL38,MRPL55,MRPL4,MRPL53,MRPS30,MRPL11,MRPS26,GFM1,MRPS23,MRPL54	1.778085588	0.443300459	55	84
INFLUENZA VIRAL RNA TRANSCRIPTION AND REPLICATION%REACTOME DATABASE ID RELEASE 71%168273	INFLUENZA VIRAL RNA TRANSCRIPTION AND REPLICATION%REACTOME DATABASE ID RELEASE 71%168273	0.000259605	0.002483588	1	RPS18,NUP155,POLR2A,POLR2H,NUP210,RPL14,RPL32,AAAS,RPL30,RPS8,RPL22,NUP43,RPS28,RPL5,POLR2E,TPR,RPS16,RPL9,NUP50,NUP107,RPS3,RPS19,GRSF1,NUP85,RPS21,POLR2C,RPL36,RPL23,RPL13,RPL11,RPS14,RPL26,RPL10,RPL28,POLR2G,RPS3A,RPL10A,RPS25,RPS2,RPS6,RPL31,RPLP2,RPS9,RPS10,RPL8,NUP214,RPL19,RPL12,NUP93,RPL18,POM121,NUP160,RPS7,RPS20,RPL35,RPL6,RPL4,RPL35A,RPL15,RPS15A,RPL18A,POLR2D,RPS27A,NUP37,RPL3,RPL36AL…	2.089624038	0.499093855	67	109
TRANSPORT OF MATURE MRNA DERIVED FROM AN INTRONLESS TRANSCRIPT%REACTOME%R-HSA-159231.2	TRANSPORT OF MATURE MRNA DERIVED FROM AN INTRONLESS TRANSCRIPT%REACTOME%R-HSA-159231.2	0.000232937	0.002483588	1	NUP155,NCBP2,CPSF3,NCBP1,CPSF2,NUP210,AAAS,NUP43,FIP1L1,WDR33,TPR,CPSF1,NUP50,SYMPK,NUP107,NUP85,NXF1,NUP214,NUP93,POM121,NUP160	2.018996149	0.590621538	21	37
TUMOR SUPPRESSOR ACTIVITY OF SMARCB1%WIKIPATHWAYS_20200210%WP4204%HOMO SAPIENS	TUMOR SUPPRESSOR ACTIVITY OF SMARCB1%WIKIPATHWAYS_20200210%WP4204%HOMO SAPIENS	0.000219732	0.002483588	1	EZH2,SUZ12,SMARCA4,EED,SMARCE1,SMARCC2,RBBP4,SMARCC1,SMARCD2,DPF2,SMARCB1,SMARCD1,ARID1A	2.173451172	0.744825724	13	19
MRNA PROCESSING%WIKIPATHWAYS_20200210%WP411%HOMO SAPIENS	MRNA PROCESSING%WIKIPATHWAYS_20200210%WP411%HOMO SAPIENS	0.000261506	0.002483588	1	SNRPB,HNRNPA2B1,SNRPE,SNRNP70,RBMX,SNRPF,SNRPD3,SRSF9,NUDT21,PRPF4B,SFPQ,SNRPG,CELF1,SMC1A,POLR2A,HNRNPU,SRSF10,HNRNPA1,SNRPD2,CD2BP2,NCBP2,EFTUD2,CPSF3,PRPF6,NCBP1,HNRNPD,CPSF2,SF3B3,TRA2B,HNRNPH2,HNRNPC,SNRNP40,SUGP2,CSTF1,DHX15,HNRNPH1,SRSF3,NONO,SREK1,PRPF40A,PHF5A,HNRNPAB,SF3A3,SRSF1,RBM39,SPOP,SF3A1,PABPN1,CPSF1,HNRNPK,SUGP1,CSTF2T,SNRPB2,DHX16,SRSF2,SRSF7,SRSF6,DHX9,RBM17,SUPT5H,NXF1,SF3A2…	2.85304632	0.675565096	76	116
CIRCADIAN RHYTHM RELATED GENES%WIKIPATHWAYS_20200210%WP3594%HOMO SAPIENS	CIRCADIAN RHYTHM RELATED GENES%WIKIPATHWAYS_20200210%WP3594%HOMO SAPIENS	0.000254194	0.002483588	1	EZH2,TYMS,KMT2A,MAGED1,TOP2A,THRAP3,DDX5,FAS,SFPQ,SIN3A,SUV39H1,KDM5A,HNRNPU,NR2F6,RBM4,RBM4B,HNRNPD,PML,NGFR,PRKCDBP,HDAC1,NONO,HDAC3,NCOR1,SUV39H2,CPT1A,SETX,DHX9,MTA1,CREB1,TP53,PRKDC	1.820131676	0.45460935	32	83
THE EFFECT OF PROGERIN ON THE INVOLVED GENES IN HUTCHINSON-GILFORD PROGERIA SYNDROME%WIKIPATHWAYS_20200210%WP4320%HOMO SAPIENS	THE EFFECT OF PROGERIN ON THE INVOLVED GENES IN HUTCHINSON-GILFORD PROGERIA SYNDROME%WIKIPATHWAYS_20200210%WP4320%HOMO SAPIENS	0.000221141	0.002483588	1	SUV39H1,CHD4,RBBP4,MBD2,HDAC1,HIST2H3A,MTA3,MTA2,RBBP7,MTA1,MBD3,TP53,RB1,CBX3	2.075917133	0.702887685	14	20
CYTOPLASMIC RIBOSOMAL PROTEINS%WIKIPATHWAYS_20200210%WP477%HOMO SAPIENS	CYTOPLASMIC RIBOSOMAL PROTEINS%WIKIPATHWAYS_20200210%WP477%HOMO SAPIENS	0.000250313	0.002483588	1	RPS18,RPL14,RPL32,RPL30,RPS8,RPL22,RPS28,RPL5,RPS16,RPL9,RPS3,RPS19,RPS21,RPL36,RPL23,RPL13,RPL11,RPS14,RPL26,RPL10,RPL28,RPS3A,RPL10A,RPS25,RPS2,RPS6,RPL31,RPLP2,RPS9,RPS10,RPL8,RPL19,RPL12,RPL18,RPS7,RPS20,RPL35,RPL6,RPL4,RPL35A,RPL15,RPS15A,RPL18A	1.988673546	0.510534719	43	71
DNA PACKAGING%GOBP%GO:0006323	DNA PACKAGING%GOBP%GO:0006323	0.000254194	0.002483588	1	CHAF1A,NUSAP1,CHAF1B,SMARCA5,H2AFX,INCENP,SMARCA1,ATRX,TOP2A,H1FX,NIPBL,RBBP4,HIST2H2BE,HIRA,H1F0,CENPO,ASF1A,ACIN1,HIST2H3A,RSF1,NCAPH2,CABIN1,HIST1H4A,H2AFY,PHF23,NCAPD3,RBBP7,CENPN,KAT6A,AKAP8L,HJURP,DAXX,TP53,PAF1,HIST1H2BA,PSME4,BRD2,SART3,HAT1,SMCHD1	2.289190591	0.577359402	40	79
PROTEIN TARGETING TO ER%GOBP%GO:0045047	PROTEIN TARGETING TO ER%GOBP%GO:0045047	0.000254453	0.002483588	1	RPS18,RPL14,RPL32,RPL30,RPS8,RPL22,RPS28,SEC62,RPL5,RPS16,RPL9,RPS3,SRPR,RPS19,RPS21,RPL36,SEC63,RPL23,RPL13,RPL11,RPS14,RPL26,RPL10,RPL28,RPS3A,RPL10A,RPS25,RPS2,RPS6,RPL31,RPLP2,RPS9,RPS10,RPL8,RPL19,RPL12,RPL18,RPS7,SEC61B,RPS20,ZFAND2B,RPL35,RPL6,RPL4,RPL35A,RPL15,RPS15A,RPL18A	1.832704467	0.455220785	48	86
REGULATION OF GENE SILENCING%GOBP%GO:0060968	REGULATION OF GENE SILENCING%GOBP%GO:0060968	0.000254842	0.002483588	1	FAM208A,DDX5,SIN3A,NUP155,POLR2A,POLR2H,H1FX,PPHLN1,HIRA,NUP210,H1F0,ELAVL1,MPHOSPH8,FMR1,AAAS,ASF1A,FXR1,NUP43,HIST2H3A,SIRT6,PHF2,POLR2E,TPR,NCOR1,ATAD2,HIST1H4A,H2AFY,NUP50,NUP107,NUP98,DNMT1,NUP85,POLR2C,DHX9,TNRC6A,TP53,POLR2G,PUM1,MIER1,NUP214,NUP93,POM121,NUP160,SETDB1,PHF8,NUPL1,PUM2	2.073213276	0.513884704	47	87
SPLICEOSOMAL COMPLEX ASSEMBLY%GOBP%GO:0000245	SPLICEOSOMAL COMPLEX ASSEMBLY%GOBP%GO:0000245	0.000234797	0.002483588	1	SNRPE,SRSF9,SNRPG,CELF1,SNRNP200,YTHDC1,SRSF10,SNRPD2,PRPF6,NCBP1,SCAF11,DDX39B,USP39,PRPF39,SF3A3,SRSF1,SF3A1,CRNKL1,PSIP1,LUC7L3,SRSF6,SETX,PRPF19,SF3A2,SLU7,ISY1,SF3B1,DDX1,LUC7L	2.420147988	0.687989909	29	42
DNA-TEMPLATED TRANSCRIPTION, TERMINATION%GOBP%GO:0006353	DNA-TEMPLATED TRANSCRIPTION, TERMINATION%GOBP%GO:0006353	0.000241546	0.002483588	1	SNRPB,SNRPE,SNRPF,SNRPD3,NUDT21,SNRPG,POLR2A,POLR2H,UBTF,NCBP2,CPSF3,NCBP1,CPSF2,GTF2H3,MAZ,CSTF1,FIP1L1,PTRF,WDR33,POLR2E,TWISTNB,PABPN1,CPSF7,CPSF1,CSTF2T,SYMPK,POLR1C,SETX	2.671701887	0.719558418	28	55
MRNA TRANSPORT%GOBP%GO:0051028	MRNA TRANSPORT%GOBP%GO:0051028	0.000255167	0.002483588	1	HNRNPA2B1,RBM8A,ALKBH5,SRSF9,NUP155,YTHDC1,NCBP2,CPSF3,NCBP1,CPSF2,ZC3H11A,NUP210,DDX39B,FMR1,AAAS,NUP43,FIP1L1,SRSF3,SARNP,THOC1,SRSF1,THOC7,CHTOP,WDR33,TPR,PABPN1,CPSF1,THOC6,NUP50,SYMPK,NUP107,EIF4A3,SRSF2,SRSF7,NUP98,SRSF6,NUP85,POLDIP3,NXF1,RNPS1,THOC5,SLU7,FYTTD1,U2AF1,NUP214,NXT1,NUP93,POM121,NUP160,NUPL1,SRSF11,CDC40	2.157194199	0.525793381	52	96
CHROMATIN DISASSEMBLY%GOBP%GO:0031498	CHROMATIN DISASSEMBLY%GOBP%GO:0031498	0.000215424	0.002483588	1	PBRM1,SMARCA4,SMARCE1,SMARCC2,SMARCC1,SMARCD2,ARID2,SMARCB1,SMARCD1,ARID1A,SUPT16H,SMARCD3,HIST1H2BA	2.206731212	0.805309994	13	15
VIRAL TRANSCRIPTION%GOBP%GO:0019083	VIRAL TRANSCRIPTION%GOBP%GO:0019083	0.000257998	0.002483588	1	RPS18,NUP155,NUP210,RPL14,RPL32,AAAS,RPL30,RPS8,RPL22,NUP43,RPS28,RPL5,TPR,RPS16,RPL9,NUP50,NUP107,RPS3,RPS19,NUP98,NUP85,RPS21,DHX9,RPL36,RPL23,RPL13,RPL11,RPS14,RPL26,RPL10,RPL28,RPS3A,RPL10A,RPS25,RPS2,RPS6,RPL31,RPLP2,RPS9,RPS10,RPL8,NUP214,RPL19,RPL12,NUP93,RPL18,POM121,NUP160,RPS7,NUPL1,RPS20,RPL35,RPL6,RPL4,RPL35A,RPL15,RPS15A,RPL18A	2.241816854	0.545647931	58	98
RNA EXPORT FROM NUCLEUS%GOBP%GO:0006405	RNA EXPORT FROM NUCLEUS%GOBP%GO:0006405	0.000262123	0.002483588	1	HNRNPA2B1,RBM8A,ALKBH5,SRSF9,NUP155,YTHDC1,HNRNPA1,NCBP2,CPSF3,NCBP1,CPSF2,ZC3H11A,NUP210,DDX39B,AAAS,NUP43,FIP1L1,SRSF3,SARNP,THOC1,SRSF1,THOC7,CHTOP,WDR33,TPR,PABPN1,CPSF1,THOC6,NUP50,SYMPK,NUP107,EIF4A3,SRSF2,SRSF7,NUP98,SRSF6,NUP85,POLDIP3,NXF1,RNPS1,THOC5,SLU7	1.857073191	0.442576063	42	112
REGULATION OF HISTONE MODIFICATION%GOBP%GO:0031056	REGULATION OF HISTONE MODIFICATION%GOBP%GO:0031056	0.000248942	0.002483588	1	WHSC1L1,KMT2A,BRD7,ATRX,CTNNB1,SIN3A,KDM5A,NIPBL,WDR5,KAT7,UBR5,FMR1,PHF1,BRD4,AKAP8,SMARCB1,PHF19,RNF40,RNF20,CHTOP,IWS1,TADA2B,H2AFY,WDR61,NSD1,DNMT1,AKAP8L,GLYR1,PAF1,TRIP12,CTBP1,SART3,ZNF451,SUPT6H,CDK9,SPHK2,KDM1A,CTR9	1.849961971	0.478337093	38	68
POSITIVE REGULATION OF VIRAL TRANSCRIPTION%GOBP%GO:0050434	POSITIVE REGULATION OF VIRAL TRANSCRIPTION%GOBP%GO:0050434	0.000226655	0.002483588	1	SMARCA4,POLR2A,POLR2H,CHD1,SMARCB1,RSF1,POLR2E,NUCKS1,NELFCD,NELFE,POLR2C,DHX9,SUPT5H,TFAP4,RRP1B,POLR2G	2.129987055	0.647205297	16	31
NEGATIVE REGULATION OF CHROMATIN ORGANIZATION%GOBP%GO:1905268	NEGATIVE REGULATION OF CHROMATIN ORGANIZATION%GOBP%GO:1905268	0.000223364	0.002483588	1	SIN3A,KDM5A,H1FX,WDR5,H1F0,UBR5,PHF1,ASF1A,SMARCB1,PHF2,ATAD2,H2AFY,DNMT1,TRIP12,CTBP1,ZNF451,SUPT6H,SPHK2,PHF8,KDM1A	2.149133399	0.661724791	20	29
PROTEIN-DNA COMPLEX DISASSEMBLY%GOBP%GO:0032986	PROTEIN-DNA COMPLEX DISASSEMBLY%GOBP%GO:0032986	0.000217108	0.002483588	1	PBRM1,SMARCA4,SMARCE1,SMARCC2,SMARCC1,SMARCD2,ARID2,SMARCB1,SMARCD1,ARID1A,SUPT16H,SMARCD3,RPL23,HIST1H2BA	2.189718321	0.788158902	14	16
COTRANSLATIONAL PROTEIN TARGETING TO MEMBRANE%GOBP%GO:0006613	COTRANSLATIONAL PROTEIN TARGETING TO MEMBRANE%GOBP%GO:0006613	0.000254582	0.002483588	1	RPS18,RPL14,RPL32,RPL30,RPS8,RPL22,RPS28,SEC62,RPL5,RPS16,RPL9,RPS3,SRPR,RPS19,SSR1,RPS21,RPL36,SEC63,RPL23,RPL13,RPL11,RPS14,RPL26,RPL10,RPL28,RPS3A,RPL10A,RPS25,RPS2,RPS6,RPL31,RPLP2,RPS9,RPS10,RPL8,RPL19,RPL12,RPL18,RPS7,SEC61B,RPS20,ZFAND2B,RPL35,RPL6,RPL4,RPL35A,RPL15,RPS15A,RPL18A	2.314893108	0.581206097	49	81
NCRNA TRANSCRIPTION%GOBP%GO:0098781	NCRNA TRANSCRIPTION%GOBP%GO:0098781	0.000245881	0.002483588	1	POLR2A,POLR2H,INTS6,NCBP2,SRRT,NCBP1,INTS9,PTRF,ASUN,ELL,POLR2E,INTS5,INTS1,INTS3,RPRD1A,POLR2C,TAF5,CPSF3L,INTS2,ZC3H8,POLR2G,GTF3C4,INTS7,CDK9,RPRD1B	1.881389489	0.494642725	25	62
MITOCHONDRIAL TRANSLATIONAL ELONGATION%GOBP%GO:0070125	MITOCHONDRIAL TRANSLATIONAL ELONGATION%GOBP%GO:0070125	0.000254194	0.002483588	1	MRPS36,MRPL3,MRPL40,MRPL10,MRPS14,MRPL49,MRPS5,MRPL22,MRPL43,MRPS18B,MRPL46,ICT1,MRPL42,MRPL24,MRPS31,ERAL1,MRPL15,MRPL20,MRPS9,MRPL39,MRPL9,MRPL2,GADD45GIP1,MRPS22,MRPL17,MRPL13,MRPL48,GFM2,MRPL18,MRPL28,MRPL37,MRPL21,TSFM,DAP3,MRPS33,MRPS28,MRPL44,MRPS34,MRPL16,PTCD3,MRPL52,MRPL50,MRPL38,MRPL55,MRPL4,MRPL53,MRPS30,MRPL11,MRPS26,GFM1,MRPS23,MRPL54	1.941616579	0.489697359	52	79
MRNA CLEAVAGE%GOBP%GO:0006379	MRNA CLEAVAGE%GOBP%GO:0006379	0.000219732	0.002483588	1	NUDT21,MOV10,NCBP2,CPSF3,NCBP1,FIP1L1,CPSF6,CPSF7,CPSF1,CSTF2T	2.241148506	0.768025102	10	19
POSITIVE REGULATION OF CHROMATIN ORGANIZATION%GOBP%GO:1905269	POSITIVE REGULATION OF CHROMATIN ORGANIZATION%GOBP%GO:1905269	0.000241488	0.002483588	1	FAM208A,WHSC1L1,KMT2A,BRD7,CTNNB1,SIN3A,NIPBL,PPHLN1,WDR5,KAT7,MPHOSPH8,FMR1,PHF1,BRD4,AKAP8,SMARCB1,PHF19,RNF40,SIRT6,RNF20,CHTOP,TPR,TADA2B,WDR61,DNMT1,AKAP8L,GLYR1,PAF1,CTBP1,SART3,MIER1,CDK9,SETDB1,SPHK2,KDM1A,CTR9	2.127886924	0.568651408	36	57
NEGATIVE REGULATION OF DNA METABOLIC PROCESS%GOBP%GO:0051053	NEGATIVE REGULATION OF DNA METABOLIC PROCESS%GOBP%GO:0051053	0.000247463	0.002483588	1	KMT2A,HNRNPU,H1FX,HNRNPA1,HNRNPC,H1F0,UBR5,KLHL15,MEN1,MB21D1,RNF169,XRCC5,THOC1,TFIP11,RPS3,MSH6,PDS5A,WAPAL,NAT10,TP53,ERCC4,TRIP12,NBN,ATR,TP53BP1	1.86400577	0.483867088	25	66
MRNA SPLICE SITE SELECTION%GOBP%GO:0006376	MRNA SPLICE SITE SELECTION%GOBP%GO:0006376	0.000220994	0.002483588	1	SRSF9,CELF1,YTHDC1,SRSF10,PRPF39,SF3A3,SRSF1,SF3A1,PSIP1,LUC7L3,SRSF6,SETX,SF3A2,SLU7,ISY1,LUC7L	2.085057414	0.687288007	16	22
REGULATION OF MRNA POLYADENYLATION%GOBP%GO:1900363	REGULATION OF MRNA POLYADENYLATION%GOBP%GO:1900363	0.000217108	0.002483588	1	ZC3H14,NUDT21,NCBP2,NCBP1,KIAA1429,RNF40,ZC3H3,CPSF6,RNF20,CPSF7,NELFE,SUPT5H	2.129856234	0.76661237	12	16
NUCLEOSOME DISASSEMBLY%GOBP%GO:0006337	NUCLEOSOME DISASSEMBLY%GOBP%GO:0006337	0.000215424	0.002483588	1	PBRM1,SMARCA4,SMARCE1,SMARCC2,SMARCC1,SMARCD2,ARID2,SMARCB1,SMARCD1,ARID1A,SUPT16H,SMARCD3,HIST1H2BA	2.206731212	0.805309994	13	15
CHROMATIN ASSEMBLY%GOBP%GO:0031497	CHROMATIN ASSEMBLY%GOBP%GO:0031497	0.000241546	0.002483588	1	CHAF1A,CHAF1B,SMARCA5,H2AFX,SMARCA1,ATRX,H1FX,RBBP4,HIST2H2BE,HIRA,H1F0,CENPO,ASF1A,HIST2H3A,RSF1,CABIN1,HIST1H4A,H2AFY,RBBP7,CENPN,HJURP,DAXX,TP53,PAF1,HIST1H2BA,BRD2,SART3,HAT1,SMCHD1	2.113982861	0.56935026	29	55
SNRNA TRANSCRIPTION BY RNA POLYMERASE II%GOBP%GO:0042795	SNRNA TRANSCRIPTION BY RNA POLYMERASE II%GOBP%GO:0042795	0.000239923	0.002483588	1	POLR2A,POLR2H,INTS6,NCBP2,SRRT,NCBP1,INTS9,ASUN,ELL,POLR2E,INTS5,INTS1,INTS3,RPRD1A,POLR2C,TAF5,CPSF3L,INTS2,ZC3H8,POLR2G,INTS7,CDK9,RPRD1B	1.991511679	0.547814491	23	49
MRNA CIS SPLICING, VIA SPLICEOSOME%GOBP%GO:0045292	MRNA CIS SPLICING, VIA SPLICEOSOME%GOBP%GO:0045292	0.000225734	0.002483588	1	SRSF9,SNRNP200,SRSF10,NCBP2,RBM4,RBM4B,SRSF3,RBM22,PRPF39,SRSF1,PSIP1,SRSF2,SRSF7,CWC15,WBP11,SRSF6,SART1	2.273077035	0.728796133	17	25
POSITIVE REGULATION OF CHROMOSOME ORGANIZATION%GOBP%GO:2001252	POSITIVE REGULATION OF CHROMOSOME ORGANIZATION%GOBP%GO:2001252	0.000259605	0.002483588	1	HNRNPA2B1,FAM208A,WHSC1L1,KMT2A,SMC5,BRD7,ATRX,CTNNB1,SIN3A,HNRNPU,NIPBL,HNRNPA1,NUMA1,HNRNPD,PPHLN1,WDR5,PML,KAT7,MPHOSPH8,FMR1,PHF1,BRD4,AKAP8,SMARCB1,XRCC5,PHF19,RNF40,ANAPC4,SIRT6,RNF20,CHTOP,NSMCE2,TPR,TADA2B,H2AFY,WDR61,AURKB,DNMT1,AKAP8L,GLYR1,PAF1,NBN,SSBP1,ATR,CTBP1,RB1,SART3,PPP1R10,MIER1,CDK9,PARN,SETDB1,SPHK2,KDM1A,RAD50,CTR9	1.937065639	0.462656219	56	109
REGULATION OF DNA-TEMPLATED TRANSCRIPTION, ELONGATION%GOBP%GO:0032784	REGULATION OF DNA-TEMPLATED TRANSCRIPTION, ELONGATION%GOBP%GO:0032784	0.000232558	0.002483588	1	ZNF326,HNRNPU,KAT7,DDX39B,BRD4,THOC1,ELL,SUPT16H,NELFCD,HTATSF1,CDC73,WDR61,NELFE,ZMYND11,SUPT5H,THOC5,EAPP,PAF1,LDB1,SUPT6H,CCAR2,WDR43,CDK9,CTR9,RECQL5,TSFM	2.205918695	0.637395668	26	39
MRNA-CONTAINING RIBONUCLEOPROTEIN COMPLEX EXPORT FROM NUCLEUS%GOBP%GO:0071427	MRNA-CONTAINING RIBONUCLEOPROTEIN COMPLEX EXPORT FROM NUCLEUS%GOBP%GO:0071427	0.000255885	0.002483588	1	HNRNPA2B1,RBM8A,ALKBH5,SRSF9,NUP155,YTHDC1,NCBP2,CPSF3,NCBP1,CPSF2,ZC3H11A,NUP210,DDX39B,AAAS,NUP43,FIP1L1,SRSF3,SARNP,THOC1,SRSF1,THOC7,CHTOP,WDR33,TPR,PABPN1,CPSF1,THOC6,NUP50,SYMPK,NUP107,EIF4A3,SRSF2,SRSF7,NUP98,SRSF6,NUP85,POLDIP3,NXF1,RNPS1,THOC5,SLU7,FYTTD1,U2AF1,NUP214,NXT1,NUP93,POM121,NUP160,NUPL1,SRSF11,CDC40	2.129791852	0.520048843	51	95
NUCLEOSOME ORGANIZATION%GOBP%GO:0034728	NUCLEOSOME ORGANIZATION%GOBP%GO:0034728	0.000251067	0.002483588	1	CHAF1A,CHAF1B,SETD2,SMARCA5,H2AFX,PBRM1,SMARCA1,SMARCA4,ATRX,SMARCE1,SMARCC2,H1FX,RBBP4,SRCAP,SMARCC1,HIST2H2BE,HIRA,SMARCD2,H1F0,ARID2,CENPO,ASF1A,INO80,SMARCB1,SMARCD1,BPTF,HIST2H3A,RSF1,DMAP1,ARID1A,SUPT16H,CABIN1,HIST1H4A,H2AFY,RBBP7,CENPN,HJURP,SMARCD3,DAXX,PAF1,HIST1H2BA,VPS72,PSME4,BRD2,SART3,HAT1	2.529478122	0.644307883	46	74
MRNA 3'-END PROCESSING%GOBP%GO:0031124	MRNA 3'-END PROCESSING%GOBP%GO:0031124	0.000251383	0.002483588	1	RBM8A,SRSF9,NUDT21,NCBP2,CPSF3,NCBP1,CPSF2,ZC3H11A,DDX39B,CSTF1,MTPAP,FIP1L1,SRSF3,SARNP,THOC1,SRSF1,CPSF6,THOC7,CHTOP,WDR33,PABPN1,CPSF7,CPSF1,THOC6,CSTF2T,SYMPK,EIF4A3,SRSF2,CDC73,SRSF7,PABPC1,GRSF1,SRSF6,RPRD1A,POLDIP3,RNPS1,THOC5,PAF1,SLU7,PNPT1	2.417081905	0.619923556	40	72
NEGATIVE REGULATION OF CHROMOSOME ORGANIZATION%GOBP%GO:2001251	NEGATIVE REGULATION OF CHROMOSOME ORGANIZATION%GOBP%GO:2001251	0.000248571	0.002483588	1	PLK1,ATRX,TOP2A,SIN3A,KDM5A,HNRNPU,H1FX,HNRNPA1,WDR5,HNRNPC,H1F0,UBR5,PHF1,ASF1A,SMARCB1,XRCC5,ZW10,PHF2,TPR,ATAD2,H2AFY,BUB3,WAPAL,DNMT1,IK,NAT10,ERCC4,TRIP12,NBN,TTK,CTBP1,ZNF451,SUPT6H,CENPF,SPHK2,PHF8,KDM1A,RAD50	2.144138345	0.550987105	38	70
REGULATION OF MRNA SPLICING, VIA SPLICEOSOME%GOBP%GO:0048024	REGULATION OF MRNA SPLICING, VIA SPLICEOSOME%GOBP%GO:0048024	0.000251004	0.002483588	1	TRA2A,RBM8A,RBMX,SRSF9,WTAP,THRAP3,DDX5,CELF1,HNRNPU,YTHDC1,SRSF10,HNRNPA1,NCBP1,KHDRBS1,RBFOX2,RBM4,RBM4B,DDX17,TRA2B,SMU1,DAZAP1,SON,RBM15,FMR1,SAP18,FXR1,CWC22,SRSF3,SRSF1,RBM39,RBMXL1,SRSF2,SRSF7,NUP98,SRSF6,METTL16,IK,FXR2,RBM17,RNPS1,NCL,C1QBP,RBM25,RBM7,SRSF8,CIRBP,TIA1,SART3	2.53177261	0.643428225	48	75
SNRNA TRANSCRIPTION%GOBP%GO:0009301	SNRNA TRANSCRIPTION%GOBP%GO:0009301	0.000239923	0.002483588	1	POLR2A,POLR2H,INTS6,NCBP2,SRRT,NCBP1,INTS9,ASUN,ELL,POLR2E,INTS5,INTS1,INTS3,RPRD1A,POLR2C,TAF5,CPSF3L,INTS2,ZC3H8,POLR2G,INTS7,CDK9,RPRD1B	1.991511679	0.547814491	23	49
SRP-DEPENDENT COTRANSLATIONAL PROTEIN TARGETING TO MEMBRANE%GOBP%GO:0006614	SRP-DEPENDENT COTRANSLATIONAL PROTEIN TARGETING TO MEMBRANE%GOBP%GO:0006614	0.000251762	0.002483588	1	RPS18,RPL14,RPL32,RPL30,RPS8,RPL22,RPS28,RPL5,RPS16,RPL9,RPS3,RPS19,RPS21,RPL36,SEC63,RPL23,RPL13,RPL11,RPS14,RPL26,RPL10,RPL28,RPS3A,RPL10A,RPS25,RPS2,RPS6,RPL31,RPLP2,RPS9,RPS10,RPL8,RPL19,RPL12,RPL18,RPS7,SEC61B,RPS20,ZFAND2B,RPL35,RPL6,RPL4,RPL35A,RPL15,RPS15A,RPL18A	2.272326813	0.576409789	46	76
CHROMATIN REMODELING%GOBP%GO:0006338	CHROMATIN REMODELING%GOBP%GO:0006338	0.000260078	0.002483588	1	BAZ2A,SMARCA5,PBRM1,SMARCA1,SMARCA4,ATRX,SMARCE1,SMARCC2,CHD4,KDM5A,RBBP4,MBD2,SRCAP,SMARCC1,SMARCD2,HNRNPC,CENPO,INO80,SMARCB1,SMARCD1,BPTF,HDAC1,RSF1,DMAP1,ARID1A,KMT2B,BAZ1B,TADA2B,HIST1H4A,KDM5B,MTA2,RBBP7,SUV39H2,BAZ1A,CENPN,HJURP,SMARCD3,DAXX,MBD3,HCFC1,ACTR5,KDM4B,SMARCA2,HIST1H2BA,VPS72,PSME4,RB1,CBX3,KDM5C,SMCHD1,HMGB3,SUPT6H	2.150621968	0.521207518	52	101
RIBONUCLEOPROTEIN COMPLEX EXPORT FROM NUCLEUS%GOBP%GO:0071426	RIBONUCLEOPROTEIN COMPLEX EXPORT FROM NUCLEUS%GOBP%GO:0071426	0.000259605	0.002483588	1	HNRNPA2B1,RBM8A,ALKBH5,SRSF9,NUP155,YTHDC1,NCBP2,CPSF3,NCBP1,CPSF2,ZC3H11A,NUP210,DDX39B,AAAS,NUP43,FIP1L1,SRSF3,SARNP,THOC1,SRSF1,THOC7,CHTOP,WDR33,TPR,PABPN1,CPSF1,THOC6,NUP50,SYMPK,NUP107,EIF4A3,SRSF2,SRSF7,NUP98,SRSF6,NUP85,POLDIP3,NXF1,RNPS1,THOC5,SLU7	1.849753282	0.441802199	41	109
REGULATION OF MRNA 3'-END PROCESSING%GOBP%GO:0031440	REGULATION OF MRNA 3'-END PROCESSING%GOBP%GO:0031440	0.000220994	0.002483588	1	ZC3H14,NUDT21,NCBP2,NCBP1,KIAA1429,RNF40,ZC3H3,CPSF6,RNF20,CPSF7,CDC73,NELFE,SUPT5H,PAF1	2.242536993	0.739197286	14	22
RIBONUCLEOPROTEIN COMPLEX LOCALIZATION%GOBP%GO:0071166	RIBONUCLEOPROTEIN COMPLEX LOCALIZATION%GOBP%GO:0071166	0.000259943	0.002483588	1	HNRNPA2B1,RBM8A,ALKBH5,SRSF9,NUP155,YTHDC1,NCBP2,CPSF3,NCBP1,CPSF2,ZC3H11A,NUP210,DDX39B,AAAS,NUP43,FIP1L1,SRSF3,SARNP,THOC1,SRSF1,THOC7,CHTOP,WDR33,TPR,PABPN1,CPSF1,THOC6,NUP50,SYMPK,NUP107,EIF4A3,SRSF2,SRSF7,NUP98,SRSF6,NUP85,POLDIP3,NXF1,RNPS1,THOC5,SLU7	1.848928266	0.441262228	41	110
SNRNA METABOLIC PROCESS%GOBP%GO:0016073	SNRNA METABOLIC PROCESS%GOBP%GO:0016073	0.000248942	0.002483588	1	SKIV2L2,POLR2A,POLR2H,INTS6,NCBP2,SRRT,NCBP1,INTS9,ASUN,ELL,POLR2E,INTS5,EXOSC2,INTS1,INTS3,METTL16,ZCCHC8,RPRD1A,POLR2C,TAF5,CPSF3L,INTS2,ZC3H8,EXOSC3,POLR2G,RBM7,EXOSC7,INTS7,CDK9,RPRD1B,EXOSC6,DKC1,INTS4,POLR2D,EXOSC4,EXOSC10,SP1,CDK7,GTF2E2,EXOSC9,NOP10	2.052338547	0.530664776	41	68
REGULATION OF CHROMATIN ORGANIZATION%GOBP%GO:1902275	REGULATION OF CHROMATIN ORGANIZATION%GOBP%GO:1902275	0.000255885	0.002483588	1	FAM208A,WHSC1L1,KMT2A,BRD7,ATRX,CTNNB1,SIN3A,KDM5A,HNRNPU,H1FX,NIPBL,MKI67,PPHLN1,WDR5,HIRA,KAT7,H1F0,UBR5,MPHOSPH8,FMR1,PHF1,BRD4,ASF1A,AKAP8,SMARCB1,PHF19,RNF40,SIRT6,SSRP1,RNF20,PHF2,CHTOP,IWS1,TPR,TADA2B,ATAD2,H2AFY,WDR61,NSD1,DNMT1,AKAP8L,GLYR1,PAF1,TRIP12,TLK2,SETD1A,CTBP1,SART3,ZNF451,MIER1,SUPT6H,CDK9,SETDB1,SPHK2,PHF8,KDM1A,SPTY2D1	2.203837463	0.53812917	57	95
NUCLEIC ACID PHOSPHODIESTER BOND HYDROLYSIS%GOBP%GO:0090305	NUCLEIC ACID PHOSPHODIESTER BOND HYDROLYSIS%GOBP%GO:0090305	0.000255167	0.002483588	1	NUDT21,MOV10,NCBP2,CPSF3,NCBP1,DNASE1L1,H1F0,GTF2H3,FIP1L1,CPSF6,CPSF7,CPSF1,CSTF2T,EXD2,EXOSC2,KRI1,RPS21,ENPP1,ERCC4,RFC2,EXOSC3,DDX1,EXOSC7,PCNA,EDC4,POP1,RFC1,RFC5,ERI1,GTF2H4,REXO4,PARN,XRN2,NOL9,RAD50,POLD1,NOP14,PARP1,MRE11A,ELAC2,RFC3,RPS27A,RPA1,PCF11,XRN1,EXOSC10,POLD2,RFC4,POLD4,EXOSC9,PDE12,ERCC3,AGO1	1.785998809	0.435318411	53	96
TERMINATION OF RNA POLYMERASE II TRANSCRIPTION%GOBP%GO:0006369	TERMINATION OF RNA POLYMERASE II TRANSCRIPTION%GOBP%GO:0006369	0.000225683	0.002483588	1	SNRPB,SNRPE,SNRPF,SNRPD3,NUDT21,SNRPG,NCBP2,CPSF3,NCBP1,CPSF2,MAZ,CSTF1,FIP1L1,WDR33,PABPN1,CPSF7,CPSF1,CSTF2T,SYMPK,SETX	2.609869343	0.799719025	20	30
DNA-DEPENDENT DNA REPLICATION%GOBP%GO:0006261	DNA-DEPENDENT DNA REPLICATION%GOBP%GO:0006261	0.00025113	0.002483588	1	LRWD1,ATRX,POLE2,ORC1,THOC1,PRIM2,GINS4,NUCKS1,MGME1,EXD2,BOD1L1,MMS22L,LIG1,BAZ1A,MCM3,TEFM,WRNIP1,RFC2,SSBP1,CDK2AP1,POLG,POLG2,PCNA,RFC1,RFC5,CDK9,MCMBP,ORC5,POLD1,RECQL5,ORC3,MRE11A,POLA1,RFC3,RPA1,POLD2,WDHD1,RFC4,MCM5,POLD4,MCM7,POLE	1.818007848	0.463981074	42	73
NEGATIVE REGULATION OF MRNA PROCESSING%GOBP%GO:0050686	NEGATIVE REGULATION OF MRNA PROCESSING%GOBP%GO:0050686	0.000221386	0.002483588	1	RBMX,ZC3H14,SRSF9,SRSF10,SAP18,RNF40,RNF20,SRSF7,SRSF6,NELFE,SUPT5H,RNPS1,C1QBP,CDK9,CTR9,PTBP3,U2AF2,SFSWAP	2.074424193	0.692502461	18	21
REGULATION OF MRNA PROCESSING%GOBP%GO:0050684	REGULATION OF MRNA PROCESSING%GOBP%GO:0050684	0.000260485	0.002483588	1	TRA2A,RBM8A,RBMX,SAFB2,ZC3H14,SRSF9,WTAP,NUDT21,THRAP3,DDX5,CELF1,HNRNPU,YTHDC1,SRSF10,HNRNPA1,NCBP2,NCBP1,KHDRBS1,RBFOX2,RBM4,RBM4B,DDX17,TRA2B,SMU1,SAFB,DAZAP1,SON,KIAA1429,RBM15,FMR1,SAP18,FXR1,SLTM,CWC22,RNF40,ZC3H3,SRSF3,SRSF1,CPSF6,RBM39,RNF20,IWS1,PABPN1,CPSF7,RBMXL1,CDK11A,SRSF2,CDC73,SRSF7,NUP98,SRSF6,METTL16,IK,NELFE,FXR2,DHX9,RBM17,SUPT5H,RNPS1,NCL,C1QBP,PAF1,RBM25,RBM7,SRSF8,CIRBP,TIA…	2.751440293	0.661456501	73	106
HISTONE MRNA METABOLIC PROCESS%GOBP%GO:0008334	HISTONE MRNA METABOLIC PROCESS%GOBP%GO:0008334	0.000225734	0.002483588	1	SNRPB,SNRPE,SNRPF,SNRPD3,SNRPG,NCBP2,CPSF3,NCBP1,CPSF2,MTPAP	2.044936631	0.655649538	10	25
POSITIVE REGULATION OF MRNA METABOLIC PROCESS%GOBP%GO:1903313	POSITIVE REGULATION OF MRNA METABOLIC PROCESS%GOBP%GO:1903313	0.000239808	0.002483588	1	TRA2A,RBMX,NUDT21,MOV10,THRAP3,NCBP2,NCBP1,TRA2B,DAZAP1,KHSRP,RBMXL1,CDC73,PABPC1,NUP98,METTL16,TARDBP,TNRC6A,NCL,PAF1,PNPT1,POLR2G,CIRBP	1.935086234	0.535030855	22	48
DNA-TEMPLATED TRANSCRIPTION, ELONGATION%GOBP%GO:0006354	DNA-TEMPLATED TRANSCRIPTION, ELONGATION%GOBP%GO:0006354	0.000245038	0.002483588	1	SETD2,PBRM1,POLR2A,POLR2H,UBTF,NCBP2,NCBP1,GTF2H3,ELL,SUPT16H,SSRP1,IWS1,POLR2E,TWISTNB,NELFCD,CDC73,WDR61,POLR1C,NELFE,POLR2C,SUPT5H,PAF1,POLR2G,GTF2H4,SUPT6H,CDK9	1.881769805	0.491160796	26	64
CHROMOSOME CONDENSATION%GOBP%GO:0030261	CHROMOSOME CONDENSATION%GOBP%GO:0030261	0.000222519	0.002483588	1	NUSAP1,INCENP,TOP2A,H1FX,NIPBL,H1F0,ACIN1,NCAPH2,PHF23,NCAPD3,AKAP8L	2.081816602	0.67895805	11	23
NEGATIVE REGULATION OF MRNA METABOLIC PROCESS%GOBP%GO:1903312	NEGATIVE REGULATION OF MRNA METABOLIC PROCESS%GOBP%GO:1903312	0.000239923	0.002483588	1	RBMX,ZC3H14,SRSF9,THRAP3,HNRNPU,SRSF10,HNRNPC,ELAVL1,FMR1,SAP18,RNF40,RNF20,TAF15,SRSF7,PABPC1,SRSF6,NELFE,TARDBP,DHX9,SUPT5H,RNPS1,C1QBP,SYNCRIP,CIRBP,FUS,CDK9,CTR9,PTBP3,NBAS,U2AF2,PAPD5,SFSWAP,YBX3	2.051556458	0.564331291	33	49
RNA 3'-END PROCESSING%GOBP%GO:0031123	RNA 3'-END PROCESSING%GOBP%GO:0031123	0.00026062	0.002483588	1	RBM8A,SRSF9,NUDT21,INTS6,NCBP2,CPSF3,NCBP1,CPSF2,ZC3H11A,DDX39B,CSTF1,MTPAP,FIP1L1,SRSF3,SARNP,THOC1,SRSF1,CPSF6,THOC7,CHTOP,WDR33,PABPN1,CPSF7,INTS5,CPSF1,THOC6,CSTF2T,EXOSC2,INTS1,SYMPK,EIF4A3,SRSF2,CDC73,SRSF7,PABPC1,GRSF1,TRMT10C,SRSF6,HSD17B10,RPRD1A,POLDIP3,RPS21,RNPS1,THOC5,PAF1,SLU7,PNPT1,INTS2,EXOSC3,EXOSC7,U2AF1,ERI1,INTS7,RPRD1B,PARN,SRSF11,CDC40,EXOSC6,DKC1,PTCD1,SUPV3L1,ELAC2,U2AF2,P…	2.313828454	0.557642559	75	104
REGULATION OF ALTERNATIVE MRNA SPLICING, VIA SPLICEOSOME%GOBP%GO:0000381	REGULATION OF ALTERNATIVE MRNA SPLICING, VIA SPLICEOSOME%GOBP%GO:0000381	0.000239923	0.002483588	1	RBM8A,RBMX,SRSF9,WTAP,THRAP3,DDX5,CELF1,HNRNPU,SRSF10,HNRNPA1,KHDRBS1,RBFOX2,RBM4,RBM4B,DDX17,TRA2B,SMU1,RBM15,FMR1,SAP18,FXR1,SRSF3,SRSF1,SRSF2,SRSF7,SRSF6,IK,FXR2,RBM17,RNPS1,RBM25,RBM7,SRSF8,SART3	2.485562991	0.683715511	34	49
ATP-DEPENDENT CHROMATIN REMODELING%GOBP%GO:0043044	ATP-DEPENDENT CHROMATIN REMODELING%GOBP%GO:0043044	0.000241488	0.002483588	1	SMARCA5,PBRM1,SMARCA1,SMARCA4,SMARCE1,SMARCC2,CHD4,RBBP4,MBD2,SRCAP,SMARCC1,SMARCD2,HNRNPC,CENPO,INO80,SMARCB1,HDAC1,RSF1,DMAP1,ARID1A,HIST1H4A,MTA2,RBBP7,CENPN,HJURP,MBD3,ACTR5,SMARCA2,HIST1H2BA,VPS72,PSME4	2.277829237	0.608721633	31	57
NUCLEAR-TRANSCRIBED MRNA CATABOLIC PROCESS, NONSENSE-MEDIATED DECAY%GOBP%GO:0000184	NUCLEAR-TRANSCRIBED MRNA CATABOLIC PROCESS, NONSENSE-MEDIATED DECAY%GOBP%GO:0000184	0.000255885	0.002483588	1	RBM8A,RPS18,NCBP2,NCBP1,RPL14,RPL32,RPL30,RPS8,RPL22,RPS28,RPL5,HELZ2,RPS16,RPL9,EIF4A3,RPS3,PABPC1,RPS19,RPS21,RPL36,RPL23,RNPS1,RPL13,RPL11,RPS14,RPL26,RPL10,RPL28,RPS3A,RPL10A,RPS25,RPS2,RPS6,RPL31,RPLP2,RPS9,RPS10,RPL8,RPL19,RPL12,RPL18,RPS7,RPS20,RPL35,RPL6,RPL4,RPL35A,RPL15,RPS15A,RPL18A	1.716601093	0.419156647	50	95
REGULATION OF RNA SPLICING%GOBP%GO:0043484	REGULATION OF RNA SPLICING%GOBP%GO:0043484	0.000258264	0.002483588	1	TRA2A,RBM8A,ZNF326,SNRNP70,RBMX,SRSF9,WTAP,THRAP3,DDX5,CELF1,POLR2A,HNRNPU,YTHDC1,SRSF10,HNRNPA1,NCBP1,KHDRBS1,RBFOX2,RBM4,RBM4B,DDX17,TRA2B,SMU1,DAZAP1,SON,HNRNPF,RBM15,FMR1,SAP18,FXR1,AKAP17A,CWC22,HNRNPH1,SRSF3,RBM22,SRSF1,RBM39,RBMXL1,SRSF2,SRSF7,NUP98,SRSF6,METTL16,AHNAK,IK,FXR2,SETX,RBM17,FASTK,RNPS1,NCL,C1QBP,CLK4,RBM25,RRP1B,CLK3,RBM7,SRSF8,CIRBP,TIA1,SART3,FUS	2.495075152	0.603071981	62	102
REGULATION OF CHROMATIN SILENCING%GOBP%GO:0031935	REGULATION OF CHROMATIN SILENCING%GOBP%GO:0031935	0.000221386	0.002483588	1	FAM208A,SIN3A,H1FX,PPHLN1,HIRA,H1F0,MPHOSPH8,ASF1A,SIRT6,PHF2,ATAD2,H2AFY,DNMT1	2.141567669	0.714916884	13	21
NEGATIVE REGULATION OF GENE EXPRESSION, EPIGENETIC%GOBP%GO:0045814	NEGATIVE REGULATION OF GENE EXPRESSION, EPIGENETIC%GOBP%GO:0045814	0.000236463	0.002483588	1	EZH2,FAM208A,BAZ2A,H2AFX,SUZ12,EED,SUV39H1,RBBP4,MBD2,PPHLN1,HIRA,H1F0,MPHOSPH8,PHF1,PHF19,HDAC1,HIST2H3A,KMT2D,MORF4L1,HIST1H4A,H2AFY,RBBP7,HIST2H2AB,DNMT1,MBD1,MBD3	2.28599017	0.639376443	26	45
CHROMATIN ASSEMBLY OR DISASSEMBLY%GOBP%GO:0006333	CHROMATIN ASSEMBLY OR DISASSEMBLY%GOBP%GO:0006333	0.000250313	0.002483588	1	CHAF1A,CHAF1B,SMARCA5,H2AFX,PBRM1,SMARCA1,SMARCA4,ATRX,SMARCE1,SMARCC2,H1FX,RBBP4,SMARCC1,HIST2H2BE,HIRA,SMARCD2,H1F0,ARID2,CENPO,ASF1A,HIRIP3,SMARCB1,SMARCD1,HIST2H3A,RSF1,ARID1A,SUPT16H,CABIN1,HIST1H4A,H2AFY,MTA2,RBBP7,SUV39H2,CENPN,HJURP,SMARCD3,DAXX,TP53,PAF1,HIST1H2BA,BRD2,SART3,HAT1,SMCHD1	2.473900529	0.635102787	44	71
VIRAL GENE EXPRESSION%GOBP%GO:0019080	VIRAL GENE EXPRESSION%GOBP%GO:0019080	0.000262192	0.002483588	1	RPS18,NUP155,NUP210,FURIN,RPL14,RPL32,AAAS,RPL30,RPS8,RPL22,NUP43,RPS28,RPL5,TPR,RPS16,RPL9,NUP50,NUP107,RPS3,RPS19,NUP98,NUP85,RPS21,DHX9,RPL36,RPL23,RPL13,RPL11,RPS14,RPL26,RPL10,RPL28,RPS3A,RPL10A,RPS25,RPS2,RPS6,RPL31,RPLP2,RPS9,RPS10,RPL8,NUP214,RPL19,RPL12,NUP93,RPL18,POM121,NUP160,RPS7,NUPL1,RPS20,RPL35,RPL6,RPL4,RPL35A,RPL15,RPS15A,RPL18A	2.002772531	0.475625475	59	114
MRNA EXPORT FROM NUCLEUS%GOBP%GO:0006406	MRNA EXPORT FROM NUCLEUS%GOBP%GO:0006406	0.000255885	0.002483588	1	HNRNPA2B1,RBM8A,ALKBH5,SRSF9,NUP155,YTHDC1,NCBP2,CPSF3,NCBP1,CPSF2,ZC3H11A,NUP210,DDX39B,AAAS,NUP43,FIP1L1,SRSF3,SARNP,THOC1,SRSF1,THOC7,CHTOP,WDR33,TPR,PABPN1,CPSF1,THOC6,NUP50,SYMPK,NUP107,EIF4A3,SRSF2,SRSF7,NUP98,SRSF6,NUP85,POLDIP3,NXF1,RNPS1,THOC5,SLU7,FYTTD1,U2AF1,NUP214,NXT1,NUP93,POM121,NUP160,NUPL1,SRSF11,CDC40	2.129791852	0.520048843	51	95
INFLUENZA INFECTION%REACTOME%R-HSA-168254.2	INFLUENZA INFECTION%REACTOME%R-HSA-168254.2	0.000267666	0.002496858	1	RPS18,NUP155,POLR2A,POLR2H,NUP210,RPL14,RPL32,AAAS,RPL30,RPS8,RPL22,NUP43,RPS28,RPL5,POLR2E,TPR,PABPN1,RPS16,RPL9,NUP50,NUP107,RPS3,RPS19,GRSF1,NUP85,RPS21,POLR2C,RPL36,RPL23,RPL13,RPL11,RPS14,RPL26,RPL10,RPL28,POLR2G,RPS3A,RPL10A,RPS25,RPS2,RPS6,RPL31,RPLP2,RPS9,RPS10,RPL8,SLC25A6,NUP214,RPL19,RPL12,NUP93,RPL18,POM121,NUP160,RPS7,RPS20,RPL35,CLTA,RPL6,RPL4,RPL35A,RPL15,TGFB1,RPS15A,RPL18A,POLR2D…	1.819569648	0.42515552	71	126
DNA CONFORMATION CHANGE%GOBP%GO:0071103	DNA CONFORMATION CHANGE%GOBP%GO:0071103	0.00026617	0.002496858	1	HNRNPA2B1,CHAF1A,NUSAP1,TOP2B,CHAF1B,SMARCA5,H2AFX,INCENP,SMARCA1,ATRX,TOP2A,H1FX,NIPBL,RBBP4,HIST2H2BE,HIRA,H1F0,GTF2H3,CENPO,ASF1A,ACIN1,HIST2H3A,RSF1,NCAPH2,CABIN1,HIST1H4A,H2AFY,PHF23,ASCC3,NCAPD3,RBBP7,CENPN,KAT6A,DHX9,AKAP8L,HJURP,DAXX,TP53,PAF1,NBN,SSBP1,HIST1H2BA,DDX1,PSME4,BRD2,SART3,HAT1,SMCHD1,HMGB3,GTF2H4,TOP3A,TOP1,SPTY2D1,CENPC,RAD50,RECQL5,CENPV,SUPV3L1,PARP1,MIS18A,MRE11A,AIFM1,CE…	2.148235028	0.505815162	63	121
NUCLEAR EXPORT%GOBP%GO:0051168	NUCLEAR EXPORT%GOBP%GO:0051168	0.00026688	0.002496858	1	HNRNPA2B1,RBM8A,ALKBH5,SRSF9,NUP155,YTHDC1,HNRNPA1,NCBP2,CPSF3,NCBP1,CPSF2,ZC3H11A,NUP210,DDX39B,AAAS,NUP43,FIP1L1,SRSF3,SARNP,THOC1,SRSF1,THOC7,CHTOP,WDR33,TPR,PABPN1,CPSF1,THOC6,NUP50,SYMPK,NUP107,EIF4A3,SRSF2,SRSF7,NUP98,SRSF6,NUP85,POLDIP3,STRADB,NXF1,RNPS1,THOC5,SLU7	1.657545817	0.38649562	43	128
PROTEIN-DNA COMPLEX SUBUNIT ORGANIZATION%GOBP%GO:0071824	PROTEIN-DNA COMPLEX SUBUNIT ORGANIZATION%GOBP%GO:0071824	0.000265887	0.002496858	1	CHAF1A,CHAF1B,SETD2,SMARCA5,H2AFX,PBRM1,SMARCA1,SMARCA4,ATRX,SMARCE1,SMARCC2,POGZ,H1FX,RBBP4,SRCAP,SMARCC1,HIST2H2BE,HIRA,SMARCD2,H1F0,GTF2H3,ARID2,CENPO,ASF1A,INO80,SMARCB1,SMARCD1,BPTF,HIST2H3A,RSF1,DMAP1,ARID1A,SUPT16H,CABIN1,HIST1H4A,H2AFY,RBBP7,CENPN,HJURP,SMARCD3,MCM3,RPL23,DAXX,TP53,PAF1,HIST1H2BA,VPS72,PSME4,BRD2,SART3,HAT1,GTF2H4,SUPT6H,CENPF	2.256323886	0.530352284	54	122
MITOCHONDRIAL GENE EXPRESSION%GOBP%GO:0140053	MITOCHONDRIAL GENE EXPRESSION%GOBP%GO:0140053	0.00026617	0.002496858	1	TBRG4,NOA1,MRPS36,FASTKD5,MRPL3,TFAM,POLRMT,MTIF2,MRPL40,TRMT10C,MRPL10,TARS2,MRPS14,HSD17B10,MRPL49,MRPS5,MRPL22,AARS2,MRPL43,MRPS18B,MRPL46,TEFM,ICT1,RARS2,MRPL42,PNPT1,MRPL24,MTO1,IARS2,MRPS31,ERAL1,MRPL15,MRPL20,MRPS9,MRPL39,MRPL9,MRPL2,GATB,GADD45GIP1,MRPS22,MRPL17,MRRF,MRPL13,MRPL48,NDUFA7,GFM2,MRPL18,MRPL28,MRPL37,MRPL21,TSFM,SUPV3L1,DAP3,ELAC2,MTERF3,SARS2,MRPS33,MRPS28,KIAA0391,MRPL44,MR…	1.68949904	0.39780295	78	121
NUCLEIC ACID TRANSPORT%GOBP%GO:0050657	NUCLEIC ACID TRANSPORT%GOBP%GO:0050657	0.000267237	0.002496858	1	HNRNPA2B1,RBM8A,ALKBH5,SRSF9,NUP155,YTHDC1,HNRNPA1,NCBP2,CPSF3,NCBP1,CPSF2,ZC3H11A,NUP210,DDX39B,FMR1,AAAS,NUP43,FIP1L1,SRSF3,SARNP,THOC1,SRSF1,THOC7,CHTOP,WDR33,TPR,TOMM20,PABPN1,CPSF1,THOC6,NUP50,SYMPK,NUP107,EIF4A3,SRSF2,SRSF7,NUP98,SRSF6,NUP85,POLDIP3,NXF1,RNPS1,THOC5,SLU7,PNPT1	1.800980026	0.421588467	45	125
RNA TRANSPORT%GOBP%GO:0050658	RNA TRANSPORT%GOBP%GO:0050658	0.000267237	0.002496858	1	HNRNPA2B1,RBM8A,ALKBH5,SRSF9,NUP155,YTHDC1,HNRNPA1,NCBP2,CPSF3,NCBP1,CPSF2,ZC3H11A,NUP210,DDX39B,FMR1,AAAS,NUP43,FIP1L1,SRSF3,SARNP,THOC1,SRSF1,THOC7,CHTOP,WDR33,TPR,TOMM20,PABPN1,CPSF1,THOC6,NUP50,SYMPK,NUP107,EIF4A3,SRSF2,SRSF7,NUP98,SRSF6,NUP85,POLDIP3,NXF1,RNPS1,THOC5,SLU7,PNPT1	1.800980026	0.421588467	45	125
REGULATION OF GENE EXPRESSION, EPIGENETIC%GOBP%GO:0040029	REGULATION OF GENE EXPRESSION, EPIGENETIC%GOBP%GO:0040029	0.000269107	0.002499429	1	HNRNPA2B1,EZH2,FAM208A,BAZ2A,SMARCA5,H2AFX,SUZ12,EED,MOV10,CELF1,SUV39H1,HNRNPU,YTHDC1,POLR2H,H1FX,RBBP4,MBD2,SRRT,RBM4,PPHLN1,HIRA,H1F0,MPHOSPH8,RBM15,PHF1,ASF1A,SMARCD1,DEK,PHF19,HDAC1,HIST2H3A,ARID1A,KMT2B,KMT2D,PHF2,BAZ1B,POLR2E,CDYL,MORF4L1,TWISTNB,ATAD2,HIST1H4A,H2AFY,MYO1C,RBBP7,HIST2H2AB,DNMT1,POLR1C,MBD1,DHX9,MTA1,TNRC6A,MBD3,ZC3H7B,SF3B1,KDM1B,NRDE2	2.152114907	0.496808764	57	139
ESTABLISHMENT OF RNA LOCALIZATION%GOBP%GO:0051236	ESTABLISHMENT OF RNA LOCALIZATION%GOBP%GO:0051236	0.000268528	0.002499429	1	HNRNPA2B1,RBM8A,ALKBH5,SRSF9,NUP155,YTHDC1,HNRNPA1,NCBP2,CPSF3,NCBP1,CPSF2,ZC3H11A,NUP210,DDX39B,FMR1,AAAS,NUP43,FIP1L1,SRSF3,SARNP,THOC1,SRSF1,THOC7,CHTOP,WDR33,TPR,TOMM20,PABPN1,CPSF1,THOC6,NUP50,SYMPK,NUP107,EIF4A3,SRSF2,SRSF7,NUP98,SRSF6,NUP85,POLDIP3,NXF1,RNPS1,THOC5,SLU7,PNPT1,ATR,FYTTD1	1.789918623	0.41813375	47	127
HALLMARK_E2F_TARGETS%MSIGDB_C2%HALLMARK_E2F_TARGETS	HALLMARK_E2F_TARGETS%MSIGDB_C2%HALLMARK_E2F_TARGETS	0.000275406	0.002507307	1	SNRPB,EZH2,PLK1,TMPO,H2AFX,EED,TBRG4,NUDT21,TOP2A,KIF4A,SUV39H1,SMC1A,PDS5B,MKI67,HNRNPD,KIF22,CDCA8,TRA2B,PNN,SMC3,CIT,ASF1A,DEK,ZW10,PHF5A,PRIM2,SMC6,SRSF1,SSRP1,NOLC1,GINS4,ATAD2,PSIP1,LUC7L3,LMNB1,NUP107,NOP56,BRMS1L,MMS22L,SRSF2,STAG1,LBR,LIG1,RBBP7,AURKB,BIRC5,DNMT1	1.86381545	0.423421164	47	157
HALLMARK_G2M_CHECKPOINT%MSIGDB_C2%HALLMARK_G2M_CHECKPOINT	HALLMARK_G2M_CHECKPOINT%MSIGDB_C2%HALLMARK_G2M_CHECKPOINT	0.000272851	0.002507307	1	EZH2,PLK1,CHAF1A,NUSAP1,WHSC1,TMPO,H2AFX,INCENP,ATRX,PRPF4B,TOP2A,KIF4A,SFPQ,SUV39H1,SMC1A,HNRNPU,YTHDC1,SRSF10,PDS5B,SMARCC1,NUMA1,MKI67,HNRNPD,KIF22,HIRA,PML,TRA2B,TLE3,RBM14,PRIM2,UBE2C,HIF1A,SRSF1,EWSR1,NOLC1,TFDP1,LMNB1,NUP50,TPX2,BUB3,SRSF2,STAG1,LBR,NUP98,AURKB,BIRC5	2.08353024	0.479452516	46	143
CHROMATIN MODIFYING ENZYMES%REACTOME%R-HSA-3247509.4	CHROMATIN MODIFYING ENZYMES%REACTOME%R-HSA-3247509.4	0.000276855	0.002507307	1	EZH2,WHSC1,SETD2,WHSC1L1,H2AFX,PBRM1,KMT2A,SUZ12,SMARCA4,EED,SMARCE1,SMARCC2,SAP130,SUV39H1,CHD4,KDM5A,RBBP4,BRD1,SMARCC1,TAF10,WDR5,HIST2H2BE,EHMT1,KDM2A,KAT7,ING5,SMARCD2,ARID2,BRPF1,SAP30L,SAP18,SMARCB1,ARID4B,SMARCD1,HDAC1,KDM2B,HIST2H3A,MTA3,DMAP1,ARID1A,ING4,BRPF3,DPY30,KMT2B,KMT2D,PHF2,HDAC3,MSL1,RBBP5,MORF4L1,NCOR1,MRGBP,EHMT2,TADA2B,HIST1H4A,KDM5B,MTA2,YEATS2,RBBP7,YEATS4,SUV39H2,BRD8,NS…	2.298569898	0.517787722	79	166
MRNA SPLICING%REACTOME%R-HSA-72172.3	MRNA SPLICING%REACTOME%R-HSA-72172.3	0.000280191	0.002507307	1	SNRPB,HNRNPA2B1,SNRPE,RBM8A,SNRNP70,RBMX,SNRPF,SNRPD3,SKIV2L2,SRSF9,NUDT21,U2SURP,DDX5,SNRPG,POLR2A,SNRNP200,HNRNPU,SRSF10,POLR2H,HNRNPA1,SNRPD2,CD2BP2,NCBP2,EFTUD2,CPSF3,PRPF6,SRRT,NCBP1,HNRNPD,CPSF2,SF3B3,TRA2B,HNRNPH2,HNRNPC,PUF60,SNRNP40,DDX46,ELAVL1,AQR,SF3B6,HNRNPF,HNRNPUL1,HNRNPA3,USP39,CWC22,CSTF1,RNPC3,FIP1L1,DHX15,GPKOW,HNRNPH1,SRSF3,RBM22,PRPF40A,PHF5A,SF3A3,ZMAT5,SRSF1,TFIP11,DDX42,WD…	2.961054879	0.664304749	97	174
MAJOR PATHWAY OF RRNA PROCESSING IN THE NUCLEOLUS AND CYTOSOL%REACTOME%R-HSA-6791226.3	MAJOR PATHWAY OF RRNA PROCESSING IN THE NUCLEOLUS AND CYTOSOL%REACTOME%R-HSA-6791226.3	0.000274123	0.002507307	1	SKIV2L2,RPS18,RPL14,RPL32,LAS1L,RPL30,RPS8,RPL22,RPS28,RPL5,RPS16,RPL9,RRP9,EXOSC2,WDR46,NOP56,RPS3,RPS19,MPHOSPH10,SENP3,UTP18,RPS21,RPL36,RPL23,TBL3,RPL13,NCL,RPL11,RPS14,RPL26,RPL10,EXOSC3,RPL28,EXOSC7,RPS3A,RPL10A,RPS25,RPS2,RPS6,KRR1,IMP3,FCF1,RPL31,RPLP2,RPS9,UTP15,RPS10,RPL8,ERI1,RRP36,RPL19,RPL12,WDR43,NOL11,NOP58,NIP7,WDR12,RPL18,RPS7,XRN2,NOL9,UTP11L,RPS20,RPL35,NOP14,FTSJ3,CSNK1D,RPL6,…	2.030414814	0.461468474	84	156
CHROMATIN ORGANIZATION%REACTOME DATABASE ID RELEASE 71%4839726	CHROMATIN ORGANIZATION%REACTOME DATABASE ID RELEASE 71%4839726	0.000276855	0.002507307	1	EZH2,WHSC1,SETD2,WHSC1L1,H2AFX,PBRM1,KMT2A,SUZ12,SMARCA4,EED,SMARCE1,SMARCC2,SAP130,SUV39H1,CHD4,KDM5A,RBBP4,BRD1,SMARCC1,TAF10,WDR5,HIST2H2BE,EHMT1,KDM2A,KAT7,ING5,SMARCD2,ARID2,BRPF1,SAP30L,SAP18,SMARCB1,ARID4B,SMARCD1,HDAC1,KDM2B,HIST2H3A,MTA3,DMAP1,ARID1A,ING4,BRPF3,DPY30,KMT2B,KMT2D,PHF2,HDAC3,MSL1,RBBP5,MORF4L1,NCOR1,MRGBP,EHMT2,TADA2B,HIST1H4A,KDM5B,MTA2,YEATS2,RBBP7,YEATS4,SUV39H2,BRD8,NS…	2.298569898	0.517787722	79	166
RRNA PROCESSING IN THE NUCLEUS AND CYTOSOL%REACTOME%R-HSA-8868773.3	RRNA PROCESSING IN THE NUCLEUS AND CYTOSOL%REACTOME%R-HSA-8868773.3	0.000276855	0.002507307	1	SKIV2L2,RPS18,RPL14,RPL32,LAS1L,RPL30,RPS8,RPL22,RPS28,RPL5,RPS16,RPL9,RRP9,EXOSC2,WDR46,NOP56,RPS3,GAR1,RPS19,MPHOSPH10,SENP3,UTP18,RPS21,NAT10,RPL36,RPL23,TBL3,RPL13,NCL,RPL11,RPS14,RPL26,RPL10,EXOSC3,RPL28,EXOSC7,RPS3A,RPL10A,RPS25,RPS2,RPS6,KRR1,IMP3,FCF1,RPL31,RPLP2,RPS9,UTP15,RPS10,RPL8,ERI1,RRP36,RPL19,RPL12,WDR43,NOL11,NOP58,NIP7,WDR12,RPL18,RPS7,XRN2,NOL9,UTP11L,RPS20,RPL35,NOP14,FTSJ3,C…	1.97904422	0.445809718	89	166
PRE-MRNA SPLICING%REACTOME%R-HSA-72163.2	PRE-MRNA SPLICING%REACTOME%R-HSA-72163.2	0.000278707	0.002507307	1	SNRPB,HNRNPA2B1,SNRPE,RBM8A,SNRNP70,RBMX,SNRPF,SNRPD3,SKIV2L2,SRSF9,NUDT21,U2SURP,DDX5,SNRPG,POLR2A,SNRNP200,HNRNPU,SRSF10,POLR2H,HNRNPA1,SNRPD2,CD2BP2,NCBP2,EFTUD2,CPSF3,PRPF6,SRRT,NCBP1,HNRNPD,CPSF2,SF3B3,TRA2B,HNRNPH2,HNRNPC,PUF60,SNRNP40,DDX46,ELAVL1,AQR,SF3B6,HNRNPF,HNRNPUL1,HNRNPA3,USP39,CWC22,CSTF1,FIP1L1,DHX15,GPKOW,HNRNPH1,SRSF3,RBM22,PRPF40A,PHF5A,SF3A3,SRSF1,TFIP11,DDX42,WDR33,SF3A1,PO…	2.941413336	0.661900714	93	168
RESPONSE TO ENDOGENOUS STIMULUS%GOBP%GO:0009719	RESPONSE TO ENDOGENOUS STIMULUS%GOBP%GO:0009719	0.000280741	0.002507307	-1	CALCOCO1,APP,DUSP3,NCOA4,RRAGA,ATP6V1G1,OGT,ATP6V1H,GOT1,ATP6V1A,ATP6V1B2,CORO1B,PRKAR1A,ATP6V1C1,PRKAR1B,ATP6V1E1,CASP4,CTSL,NAMPT,LARS,CRKL,ARHGEF2,UGCG,GDF15,SLC39A14,WBP2,RAPGEF1,SHMT1,TIMP2,TGFBR2,RRAGC,IPO5,BCL2L11,FGFR1,EPRS,HSP90B1,EZR,PTPN11,PDCD5,GSK3A,ZMIZ1,EIF2B2,CAPN2,STAT6,MARS,ARRB2,EIF2B5,NUP62,PIK3R1,USP9X,DIAPH1,PTPN12,ACTB,ZYX,LPIN3,ATP6V1F,CALR,AGRN,STAT1,CDK5,PDXP,FNTA,SORT1,…	-1.482134604	-0.323376265	127	405
RIBONUCLEOPROTEIN COMPLEX SUBUNIT ORGANIZATION%GOBP%GO:0071826	RIBONUCLEOPROTEIN COMPLEX SUBUNIT ORGANIZATION%GOBP%GO:0071826	0.000280191	0.002507307	1	SNRPB,SNRPE,SNRPF,SNRPD3,SRSF9,NUDT21,DHX30,SNRPG,CELF1,SNRNP200,YTHDC1,SRSF10,FASTKD2,SNRPD2,CD2BP2,PRPF6,NCBP1,COIL,SCAF11,DDX39B,USP39,PRPF39,RPS28,SF3A3,SRSF1,CPSF6,TFIP11,RPL5,SF3A1,CPSF7,MTIF2,CRNKL1,PSIP1,LUC7L3,CDC73,RPS19,SRSF6,SETX,DHX9,MRPL22,MDN1,SART1,PRPF19,SF3A2,PRPF8,C1QBP,SLU7,RPL11,GEMIN8,RPS14,ISY1,SF3B1,RPL10,ERAL1,MRPL20,DDX1,CIRBP,XAB2,LUC7L,PRPF3,BRIX1,SART3	1.619386475	0.363521521	62	173
RIBONUCLEOPROTEIN COMPLEX ASSEMBLY%GOBP%GO:0022618	RIBONUCLEOPROTEIN COMPLEX ASSEMBLY%GOBP%GO:0022618	0.000273748	0.002507307	1	SNRPB,SNRPE,SNRPF,SNRPD3,SRSF9,NUDT21,DHX30,SNRPG,CELF1,SNRNP200,YTHDC1,SRSF10,FASTKD2,SNRPD2,CD2BP2,PRPF6,NCBP1,COIL,SCAF11,DDX39B,USP39,PRPF39,RPS28,SF3A3,SRSF1,CPSF6,RPL5,SF3A1,CPSF7,CRNKL1,PSIP1,LUC7L3,CDC73,RPS19,SRSF6,SETX,DHX9,MRPL22,MDN1,SART1,PRPF19,SF3A2,PRPF8,C1QBP,SLU7,RPL11,GEMIN8,RPS14,ISY1,SF3B1,RPL10,ERAL1,MRPL20,DDX1,CIRBP,XAB2,LUC7L,PRPF3,BRIX1,SART3	1.698164599	0.383964265	60	161
RRNA PROCESSING%GOBP%GO:0006364	RRNA PROCESSING%GOBP%GO:0006364	0.000274725	0.002507307	1	SKIV2L2,RPL14,RNMTL1,LAS1L,RPS8,NVL,RPS28,RPL5,NOLC1,RPS16,RRP9,EXOSC2,TFB1M,KRI1,WDR46,NOP56,GAR1,RPS19,MPHOSPH10,SENP3,METTL16,UTP18,RPS21,NAT10,METTL15,MDN1,SART1,TBL3,RPL11,RPS14,RPL26,RRP1B,EXOSC3,RSL1D1,EXOSC7,RPL10A,RPS2,RPS6,KRR1,IMP3,FCF1,DDX27,RPS9,UTP15,ERI1,RRP36,NSUN5,NSUN4,WDR43,NOL11,NOP58,NGDN,WDR12,RPS7,XRN2,NOL9,UTP11L,RPF1,RPL35,NOP14,FTSJ3,EXOSC6,DKC1,IMP4,WDR37,RPL35A,NOL8,EX…	1.757494411	0.39825796	91	159
COVALENT CHROMATIN MODIFICATION%GOBP%GO:0016569	COVALENT CHROMATIN MODIFICATION%GOBP%GO:0016569	0.000281057	0.002507307	1	EZH2,BAZ2A,SETD2,WHSC1L1,INCENP,KMT2A,UHRF1,SFPQ,SIN3A,SUV39H1,KDM5A,BRD1,MBD2,TAF10,RNF2,WDR5,EHMT1,KDM2A,KAT7,CHD1,ING5,BRPF1,RBM14,RNF40,HDAC1,KDM2B,MTA3,DMAP1,PHB,ING4,WAC,BRPF3,DPY30,KMT2B,SIRT6,CXXC1,KMT2D,RNF20,HDAC3,WDR82,MSL1,RBBP5,BAZ1B,MORF4L1,MRGBP,EHMT2,VPRBP,BRMS1L,CDC73,KDM5B,WDR61,MTA2,YEATS2,BAP1,YEATS4,SUV39H2,BRD8,AURKB,NSD1,KAT6A,MBD1,MTA1,SIN3B,MBD3,HCFC1,PAF1,KDM4B,KMT2C,KDM…	2.069683436	0.461875625	71	179
HISTONE MODIFICATION%GOBP%GO:0016570	HISTONE MODIFICATION%GOBP%GO:0016570	0.000280191	0.002507307	1	EZH2,BAZ2A,SETD2,WHSC1L1,INCENP,KMT2A,UHRF1,SFPQ,SIN3A,SUV39H1,KDM5A,BRD1,TAF10,RNF2,WDR5,EHMT1,KDM2A,KAT7,ING5,BRPF1,RBM14,RNF40,HDAC1,KDM2B,MTA3,DMAP1,PHB,ING4,WAC,BRPF3,DPY30,KMT2B,SIRT6,CXXC1,KMT2D,RNF20,HDAC3,WDR82,MSL1,RBBP5,BAZ1B,MORF4L1,MRGBP,EHMT2,VPRBP,BRMS1L,CDC73,KDM5B,WDR61,MTA2,YEATS2,BAP1,YEATS4,SUV39H2,BRD8,AURKB,NSD1,KAT6A,MTA1,SIN3B,HCFC1,PAF1,KDM4B,KMT2C,KDM1B,LDB1,TBL1XR1	2.011311658	0.451232396	67	174
NEUROGENESIS%GOBP%GO:0022008	NEUROGENESIS%GOBP%GO:0022008	0.000280702	0.002507307	-1	ANKS1A,CLU,APP,TNFRSF21,PTPRS,TUBB3,GDI1,CRKL,MET,ARHGEF2,NEDD4L,NAP1L1,UGCG,LAMC2,CDK6,RAPGEF1,CTTN,FGFR1,PAFAH1B1,FKBP4,LAMB1,TWF1,NTN4,EZR,KIF5B,NIF3L1,DBNL,PTPN11,GSK3A,EIF2B2,TBC1D24,MAP2K1,HSP90AA1,ARL3,DNM2,EIF2B5,EPHA2,PIK3R1,USP9X,ARHGAP35,BIN1,OPHN1,TBCD,BLOC1S4,ACTB,KIF3A,PLAA,CALR,AGRN,CDK5,HSP90AB1,CTNNA2,VASP,HOOK3,SNX3,PTK2,DVL2,ARHGDIA,HECW2,YWHAG,FRYL,SHC1,ITM2C,CASP3,MAPK1,SLIT2…	-1.46438648	-0.319683214	105	400
RESPONSE TO EXTERNAL STIMULUS%GOBP%GO:0009605	RESPONSE TO EXTERNAL STIMULUS%GOBP%GO:0009605	0.000275748	0.002507307	-1	MAP1LC3A,CLU,APP,RRAGA,LTBR,HSPA5,OGT,CALCOCO2,CORO1B,RPS6KA3,HSPB1,ASNS,OPTN,TUBB3,GAPDH,CHUK,IKBKB,DFNA5,LARS,MET,SERINC5,GDF15,LAMC2,CDK6,TNFRSF10B,RRAGC,GCN1L1,HSP90B1,TTC4,NTN4,EZR,KIF5B,CRADD,PTPN11,ISG15,MARS,MAP2K1,ENO1,CCT5,ARRB2,ELMO2,ABCE1,EPHA2,DOCK4,PIK3R1,PKD1,ARHGAP35,CFP,OPHN1,GSTP1,IFIT5,KIF3A,PLAA,AGRN,STAT1,SH3GLB1,TLR7,CTNNA2,PDXP,VASP,SNX3,PTK2,WIPI2,NFKB1,ATG7,SERPINB9,SHC1,…	-1.46542942	-0.316560636	145	460
PEPTIDYL-LYSINE MODIFICATION%GOBP%GO:0018205	PEPTIDYL-LYSINE MODIFICATION%GOBP%GO:0018205	0.000273299	0.002507307	1	EZH2,SETD2,PLOD2,KMT2A,NUP155,SUV39H1,GLRX5,PLOD1,BRD1,TAF10,WDR5,EHMT1,NUP210,KAT7,SENP7,ING5,BRPF1,AAAS,NUP43,DMAP1,ING4,BRPF3,DPY30,KMT2B,CXXC1,KMT2D,WDR82,MSL1,RBBP5,TPR,MORF4L1,MRGBP,EHMT2,SENP1,NUP50,NUP107,WDR61,YEATS2,NUP98,YEATS4,SUV39H2,BRD8,SENP3,NUP85,KAT6A,SIRT3	1.714735596	0.390137986	46	155
RNA LOCALIZATION%GOBP%GO:0006403	RNA LOCALIZATION%GOBP%GO:0006403	0.000273823	0.002507307	1	HNRNPA2B1,RBM8A,ALKBH5,SRSF9,NUP155,HNRNPU,YTHDC1,HNRNPA1,NCBP2,CPSF3,PRPF6,NCBP1,CPSF2,ZC3H11A,NUP210,DDX39B,FMR1,AAAS,NUP43,FIP1L1,SRSF3,SARNP,THOC1,SRSF1,THOC7,CHTOP,WDR33,TPR,TOMM20,PABPN1,CPSF1,THOC6,WRAP53,EXOSC2,NUP50,SYMPK,NUP107,EIF4A3,SRSF2,SRSF7,NUP98,SRSF6,NUP85,POLDIP3,NXF1,RNPS1,THOC5,SLU7,PNPT1,ATR,EXOSC3,FYTTD1,U2AF1,NUP214,PRPF18,NOP58,NXT1,NUP93,POM121,NUP160,NUPL1,SRSF11,CDC40,…	1.773651606	0.408900152	64	142
RRNA METABOLIC PROCESS%GOBP%GO:0016072	RRNA METABOLIC PROCESS%GOBP%GO:0016072	0.000280191	0.002507307	1	SKIV2L2,RPL14,RNMTL1,LAS1L,RPS8,NVL,PTRF,RPS28,RPL5,NOLC1,RPS16,RRP9,EXOSC2,TFB1M,KRI1,WDR46,NOP56,GAR1,RPS19,MPHOSPH10,SENP3,METTL16,UTP18,RPS21,NAT10,METTL15,MDN1,SART1,TBL3,RPL11,RPS14,RPL26,RRP1B,EXOSC3,RSL1D1,EXOSC7,RPL10A,RPS2,RPS6,KRR1,IMP3,FCF1,DDX27,RPS9,UTP15,GTF3C4,ERI1,RRP36,NSUN5,NSUN4,WDR43,NOL11,NOP58,NGDN,WDR12,RPS7,XRN2,NOL9,UTP11L,RPF1,RPL35,NOP14,FTSJ3,EXOSC6,DKC1,IMP4,WDR37,RP…	1.700837123	0.381578264	95	174
RRNA PROCESSING%REACTOME DATABASE ID RELEASE 71%72312	RRNA PROCESSING%REACTOME DATABASE ID RELEASE 71%72312	0.000281849	0.002509157	1	SKIV2L2,RPS18,RPL14,RNMTL1,RPL32,LAS1L,RPL30,RPS8,RPL22,RPS28,RPL5,RPS16,RPL9,RRP9,EXOSC2,TFB1M,WDR46,NOP56,RPS3,GAR1,RPS19,TRMT10C,MPHOSPH10,SENP3,HSD17B10,UTP18,RPS21,NAT10,RPL36,RPL23,TBL3,RPL13,NCL,RPL11,RPS14,RPL26,RPL10,EXOSC3,RPL28,EXOSC7,RPS3A,RPL10A,RPS25,RPS2,RPS6,KRR1,IMP3,FCF1,RPL31,RPLP2,RPS9,UTP15,RPS10,RPL8,ERI1,RRP36,RPL19,RPL12,NSUN4,WDR43,NOL11,NOP58,NIP7,WDR12,RPL18,RPS7,XRN2,N…	2.01024665	0.450641412	96	176
CELL DEVELOPMENT%GOBP%GO:0048468	CELL DEVELOPMENT%GOBP%GO:0048468	0.000284941	0.002531431	-1	ANKS1A,CLU,APP,LAMB2,LAMC1,TUBB3,GSTM3,ANTXR1,MET,G6PD,UGCG,LAMC2,CDK6,RAPGEF1,MYO1E,CTTN,PAFAH1B1,LAMB1,NTN4,EZR,KIF5B,ZBTB7A,DBNL,PTPN11,EIF2B2,TBC1D24,LAMA5,HSP90AA1,ARL3,TRIP13,DNM2,EIF2B5,EPHA2,PIK3R1,USP9X,ARHGAP35,BIN1,OPHN1,TBCD,BLOC1S4,ACTB,KIF3A,WDR1,AGRN,CDK5,HSP90AB1,CTNNA2,VASP,DYSF,MSN,PTK2,NME5,FRYL,SHC1,CASP3,COL6A2,MAPK1,SLIT2,PPT1,RAPGEF2,STMN1,PLXNA2,WNT5B,RILPL1,SEMA3C,ILK,SH3…	-1.52910821	-0.337029859	104	360
REGULATION OF CHROMOSOME ORGANIZATION%GOBP%GO:0033044	REGULATION OF CHROMOSOME ORGANIZATION%GOBP%GO:0033044	0.000288767	0.002560122	1	HNRNPA2B1,FAM208A,PLK1,WHSC1L1,KMT2A,YLPM1,SMC5,BRD7,ATRX,CTNNB1,TOP2A,SIN3A,KDM5A,HNRNPU,H1FX,NIPBL,HNRNPA1,NUMA1,MKI67,HNRNPD,PPHLN1,WDR5,HIRA,PML,KAT7,HNRNPC,H1F0,UBR5,MPHOSPH8,FMR1,PHF1,BRD4,ASF1A,AKAP8,SMARCB1,XRCC5,PHF19,RNF40,ZW10,ANAPC4,UBE2C,SIRT6,SSRP1,RNF20,PHF2,CHTOP,NSMCE2,IWS1,TPR,TADA2B,ATAD2,H2AFY,BUB3,WDR61,AURKB,NSD1,WAPAL,DNMT1,NDC80,IK,NAT10,AKAP8L,GLYR1,PAF1,ERCC4,TRIP12,ANAP…	1.92571875	0.424863541	97	198
PROCESSING OF CAPPED INTRON-CONTAINING PRE-MRNA%REACTOME%R-HSA-72203.3	PROCESSING OF CAPPED INTRON-CONTAINING PRE-MRNA%REACTOME%R-HSA-72203.3	0.000295072	0.002610629	1	SNRPB,HNRNPA2B1,SNRPE,RBM8A,SNRNP70,RBMX,SNRPF,SNRPD3,SKIV2L2,SRSF9,WTAP,NUDT21,U2SURP,DDX5,SNRPG,NUP155,POLR2A,SNRNP200,HNRNPU,SRSF10,POLR2H,HNRNPA1,SNRPD2,CD2BP2,NCBP2,EFTUD2,CPSF3,PRPF6,SRRT,NCBP1,HNRNPD,CPSF2,ZC3H11A,NUP210,SF3B3,TRA2B,HNRNPH2,HNRNPC,PUF60,SNRNP40,DDX39B,DDX46,ELAVL1,AQR,SF3B6,HNRNPF,HNRNPUL1,HNRNPA3,AAAS,USP39,CWC22,CSTF1,NUP43,RNPC3,FIP1L1,DHX15,GPKOW,HNRNPH1,SRSF3,RBM22,SA…	2.905791687	0.631814977	115	220
TRANSCRIPTION BY RNA POLYMERASE II%GOBP%GO:0006366	TRANSCRIPTION BY RNA POLYMERASE II%GOBP%GO:0006366	0.00029985	0.002645178	1	SNRPB,SNRPE,SETD2,PBRM1,KMT2A,RBMX,SNRPF,SNRPD3,NUDT21,MED14,MED12,THRAP3,DDX5,SNRPG,POLR2A,NR2F6,POLR2H,INTS6,MED24,NCBP2,CPSF3,SRRT,NCBP1,TAF10,CPSF2,INTS9,TRIM24,GTF2H3,MAZ,MED17,CSTF1,DEK,MED4,FIP1L1,MED15,ASUN,ELL,HIF1A,FUBP1,SUPT16H,SSRP1,WDR33,TFDP1,IWS1,POLR2E,TAF15,NCOR1,MED8,PABPN1,CPSF7,INTS5,CPSF1,CSTF2T,INTS1,NELFCD,SYMPK,CDC73,INTS3,WDR61,RPRD1A,NELFE,MBD1,SETX,POLR2C,TARDBP,TAF5,TC…	1.963841772	0.423833332	75	236
REGULATION OF MRNA METABOLIC PROCESS%GOBP%GO:1903311	REGULATION OF MRNA METABOLIC PROCESS%GOBP%GO:1903311	0.00030021	0.002645178	1	TRA2A,RBM8A,RBMX,SAFB2,ZC3H14,SRSF9,TBRG4,WTAP,NUDT21,MOV10,THRAP3,DDX5,CELF1,HNRNPU,YTHDC1,SRSF10,SERBP1,HNRNPA1,NCBP2,NCBP1,KHDRBS1,RBFOX2,RBM4,RBM4B,HNRNPD,MYEF2,DDX17,TRA2B,SMU1,SAFB,HNRNPC,DAZAP1,SON,ELAVL1,KIAA1429,RBM15,FMR1,SAP18,FXR1,SLTM,CWC22,RNF40,ZC3H3,KHSRP,SRSF3,SRSF1,CPSF6,RBM39,RNF20,IWS1,TAF15,PABPN1,CPSF7,RBMXL1,CDK11A,EXOSC2,SRSF2,CDC73,SRSF7,PABPC1,NUP98,SRSF6,METTL16,IK,NELF…	1.850616628	0.399097319	97	238
RNA SPLICING, VIA TRANSESTERIFICATION REACTIONS WITH BULGED ADENOSINE AS NUCLEOPHILE%GOBP%GO:0000377	RNA SPLICING, VIA TRANSESTERIFICATION REACTIONS WITH BULGED ADENOSINE AS NUCLEOPHILE%GOBP%GO:0000377	0.000303951	0.002667189	1	SNRPB,HNRNPA2B1,TRA2A,SNRPE,HNRNPH3,RBM8A,RALY,SNRNP70,RBMX,SNRPF,SNRPD3,SKIV2L2,SRSF9,NUDT21,PRPF4B,RBMX2,U2SURP,DDX5,SFPQ,SNRPG,CELF1,POLR2A,SNRNP200,HNRNPU,YTHDC1,SRSF10,POLR2H,BUD13,HNRNPA1,SNRPD2,CD2BP2,NCBP2,EFTUD2,CPSF3,PRPF6,SRRT,NCBP1,RBM4,RBM4B,HNRNPD,CPSF2,SF3B3,DDX17,TRA2B,HNRNPH2,SMU1,PNN,HNRNPC,PUF60,COIL,SCAF11,SNRNP40,DDX39B,DDX46,ELAVL1,AQR,SF3B6,HNRNPF,HNRNPUL1,HNRNPA3,GPATCH1,U…	2.918640857	0.626402864	141	249
MRNA SPLICING, VIA SPLICEOSOME%GOBP%GO:0000398	MRNA SPLICING, VIA SPLICEOSOME%GOBP%GO:0000398	0.000303951	0.002667189	1	SNRPB,HNRNPA2B1,TRA2A,SNRPE,HNRNPH3,RBM8A,RALY,SNRNP70,RBMX,SNRPF,SNRPD3,SKIV2L2,SRSF9,NUDT21,PRPF4B,RBMX2,U2SURP,DDX5,SFPQ,SNRPG,CELF1,POLR2A,SNRNP200,HNRNPU,YTHDC1,SRSF10,POLR2H,BUD13,HNRNPA1,SNRPD2,CD2BP2,NCBP2,EFTUD2,CPSF3,PRPF6,SRRT,NCBP1,RBM4,RBM4B,HNRNPD,CPSF2,SF3B3,DDX17,TRA2B,HNRNPH2,SMU1,PNN,HNRNPC,PUF60,COIL,SCAF11,SNRNP40,DDX39B,DDX46,ELAVL1,AQR,SF3B6,HNRNPF,HNRNPUL1,HNRNPA3,GPATCH1,U…	2.918640857	0.626402864	141	249
REGULATION OF PROTEIN CATABOLIC PROCESS%GOBP%GO:0042176	REGULATION OF PROTEIN CATABOLIC PROCESS%GOBP%GO:0042176	0.000305857	0.002672861	-1	SDCBP,CLU,OGT,USP14,NEDD4L,VPS28,RILP,RNF19B,KEAP1,PSME1,TIMP2,VPS35,GLMN,PARK7,EZR,SGTA,ALAD,GSK3A,PSME2,HSP90AA1,WWP2,HSPBP1,PKD1,NRD1,OPHN1,UBQLN2,ARAF,HACE1,HGS,FHIT,USP5,HSP90AB1,COMMD1,SNX3,SNX12,MSN,PTK2,ATXN3,ATG7,HECW2,STUB1,PSMF1,PTTG1IP,GPX1,UBQLN1,TIMP3,RNF19A,UBXN1,LDLR,HERPUD1,RAD23B,PINK1,FOXO1,SIRT2,PDCL3,SH3D19,IDE,F8A1,CCDC22,DVL1,USP25,CTSC,GIPC1,RNF14,BAG6,AK6,USP19,SMURF2,VCP…	-1.600315008	-0.374236403	70	198
RNA SPLICING, VIA TRANSESTERIFICATION REACTIONS%GOBP%GO:0000375	RNA SPLICING, VIA TRANSESTERIFICATION REACTIONS%GOBP%GO:0000375	0.000305437	0.002672861	1	SNRPB,HNRNPA2B1,TRA2A,SNRPE,HNRNPH3,RBM8A,RALY,SNRNP70,RBMX,SNRPF,SNRPD3,SKIV2L2,SRSF9,NUDT21,PRPF4B,RBMX2,U2SURP,DDX5,SFPQ,SNRPG,CELF1,POLR2A,SNRNP200,HNRNPU,YTHDC1,SRSF10,POLR2H,BUD13,HNRNPA1,SNRPD2,CD2BP2,NCBP2,EFTUD2,CPSF3,PRPF6,SRRT,NCBP1,RBM4,RBM4B,HNRNPD,CPSF2,SF3B3,DDX17,TRA2B,HNRNPH2,SMU1,PNN,HNRNPC,PUF60,COIL,SCAF11,SNRNP40,DDX39B,DDX46,ELAVL1,AQR,SF3B6,HNRNPF,HNRNPUL1,HNRNPA3,GPATCH1,U…	2.908188069	0.623516307	143	252
NEGATIVE REGULATION OF TRANSCRIPTION BY RNA POLYMERASE II%GOBP%GO:0000122	NEGATIVE REGULATION OF TRANSCRIPTION BY RNA POLYMERASE II%GOBP%GO:0000122	0.000306466	0.002672861	1	EZH2,PLK1,ETV6,UHRF1,SMARCA4,ATRX,EED,SKI,DDX5,SFPQ,SIN3A,SAP130,SUV39H1,HNRNPU,NR2F6,NIPBL,MBD2,CIR1,RNF2,ZBTB4,H1F0,DLG1,DPF2,MEN1,SP100,BPTF,HDAC1,KDM2B,MTA3,DMAP1,PHB,CUX1,SIRT6,SPEN,HDAC3,TPR,CBX4,NCOR1,EHMT2,RUNX1,H2AFY,VPRBP,ZEB1,NELFCD,BRMS1L,CDC73,THAP11,MTA2,ZGPAT,PAXBP1,YEATS2,SUV39H2,AURKB,NSD1,PHF6,SEMA4D,IRF2BP2,CHCHD3,NR2F2,NELFE,MBD1,MTA1,CBX8,TCERG1,SUPT5H,JUNB,SIN3B,RPL23,MBD3,H…	1.675784674	0.35823979	91	258
RNA SPLICING%GOBP%GO:0008380	RNA SPLICING%GOBP%GO:0008380	0.000310752	0.00270474	1	SNRPB,HNRNPA2B1,TRA2A,SNRPE,HNRNPH3,RBM8A,RALY,SNRNP70,RBMX,SNRPF,SNRPD3,SKIV2L2,SRSF9,NUDT21,PRPF4B,RBMX2,U2SURP,DDX5,SFPQ,SNRPG,CELF1,POLR2A,SNRNP200,HNRNPU,YTHDC1,SRSF10,POLR2H,BUD13,HNRNPA1,SNRPD2,CD2BP2,NCBP2,EFTUD2,CPSF3,PRPF6,SRRT,NCBP1,RBM4,RBM4B,HNRNPD,CPSF2,SF3B3,DDX17,TRA2B,HNRNPH2,SMU1,PNN,HNRNPC,PUF60,COIL,SCAF11,SNRNP40,DDX39B,DDX46,ELAVL1,AQR,SF3B6,HNRNPF,HNRNPUL1,HNRNPA3,GPATCH1,U…	2.824660746	0.600160915	129	270
MAPK FAMILY SIGNALING CASCADES%REACTOME DATABASE ID RELEASE 71%5683057	MAPK FAMILY SIGNALING CASCADES%REACTOME DATABASE ID RELEASE 71%5683057	0.000315457	0.002727038	-1	HSPB1,RASAL2,PSMD9,MET,DUSP10,PEBP1,PSME1,APBB1IP,PTPN11,PSME2,MAP2K1,ARRB2,ARAF,PPP2R5D,PSMB7,PSMB6,PSMB8,VCL,PTK2,PPP2CB,PSMD7,SHC1,PEA15,PSMA2,MAPK1,PSMF1,RAPGEF2,PSMB1,PSMB2,PSMD6,ITGB3,ARRB1,PSMD5,FOXO1,PSMA7,PSMC3,IQGAP1,PPP2R5B,PSMB3,PSMA1,PSMA5,HBEGF,PSMB9,RASA1,PSMD8,IRS2,PSMD12,MAP2K2,CSF2RA,PSMD11,LAMTOR3,PSMD13,PPP2R1A,TLN1,PSMC4,CDC42EP3,DNAJB1,PSMB10,PRKACA,PRKACB,PPP5C,YWHAB,PSMB4	-1.660039814	-0.403323604	63	144
NUCLEIC ACID-TEMPLATED TRANSCRIPTION%GOBP%GO:0097659	NUCLEIC ACID-TEMPLATED TRANSCRIPTION%GOBP%GO:0097659	0.000315856	0.002727038	1	SNRPB,SNRPE,BAZ2A,SETD2,SMARCA5,PBRM1,KMT2A,RBMX,SNRPF,SNRPD3,NUDT21,MED14,MED12,THRAP3,DDX5,SNRPG,POLR2A,NR2F6,POLR2H,INTS6,UBTF,MED24,NCBP2,CPSF3,SRRT,NCBP1,TAF10,CPSF2,INTS9,TRIM24,GTF2H3,MAZ,MED17,CSTF1,DEK,MED4,FIP1L1,RSF1,PTRF,MED15,ASUN,ELL,HIF1A,FUBP1,SUPT16H,TFAM,SSRP1,WDR33,TFDP1,IWS1,POLRMT,POLR2E,TAF15,NCOR1,MED8,TWISTNB,PABPN1,CPSF7,INTS5,CPSF1,CSTF2T,FUBP3,INTS1,NELFCD,SYMPK,CDC73,I…	1.843300153	0.388517522	89	297
TRANSCRIPTION, DNA-TEMPLATED%GOBP%GO:0006351	TRANSCRIPTION, DNA-TEMPLATED%GOBP%GO:0006351	0.000315856	0.002727038	1	SNRPB,SNRPE,BAZ2A,SETD2,SMARCA5,PBRM1,KMT2A,RBMX,SNRPF,SNRPD3,NUDT21,MED14,MED12,THRAP3,DDX5,SNRPG,POLR2A,NR2F6,POLR2H,INTS6,UBTF,MED24,NCBP2,CPSF3,SRRT,NCBP1,TAF10,CPSF2,INTS9,TRIM24,GTF2H3,MAZ,MED17,CSTF1,DEK,MED4,FIP1L1,RSF1,PTRF,MED15,ASUN,ELL,HIF1A,FUBP1,SUPT16H,TFAM,SSRP1,WDR33,TFDP1,IWS1,POLRMT,POLR2E,TAF15,NCOR1,MED8,TWISTNB,PABPN1,CPSF7,INTS5,CPSF1,CSTF2T,FUBP3,INTS1,NELFCD,SYMPK,CDC73,I…	1.843300153	0.388517522	89	297
MRNA PROCESSING%GOBP%GO:0006397	MRNA PROCESSING%GOBP%GO:0006397	0.000315358	0.002727038	1	SNRPB,HNRNPA2B1,TRA2A,SNRPE,HNRNPH3,RBM8A,RALY,SNRNP70,RBMX,ALKBH5,SNRPF,SNRPD3,SKIV2L2,SRSF9,TBRG4,NUDT21,PRPF4B,RBMX2,U2SURP,DDX5,SFPQ,SNRPG,CELF1,POLR2A,SNRNP200,HNRNPU,YTHDC1,SRSF10,POLR2H,BUD13,HNRNPA1,SNRPD2,CD2BP2,NCBP2,EFTUD2,CPSF3,PRPF6,SRRT,NCBP1,RBM4,RBM4B,HNRNPD,CPSF2,ZC3H11A,SF3B3,DDX17,TRA2B,HNRNPH2,SMU1,PNN,HNRNPC,PUF60,COIL,SCAF11,SNRNP40,GTF2H3,DDX39B,DDX46,SON,ELAVL1,AQR,SF3B6,H…	2.934343468	0.618456686	151	296
COFACTOR BIOSYNTHETIC PROCESS%GOBP%GO:0051188	COFACTOR BIOSYNTHETIC PROCESS%GOBP%GO:0051188	0.000318573	0.00273376	-1	PSAT1,PPCS,ENO2,CNDP2,MTHFD1,PFKM,PGK1,TPI1,GSS,GAPDH,PFKL,NAMPT,ACLY,PDXK,AKR1A1,PFKP,PGM1,FASN,ALDOC,NADSYN1,ALAD,ENO1,ALDOA,OPLAH,COASY,PANK4,ACACA,LDHA,PKM,UROD,GCLC,MOCOS,APOA1BP,PPT1,PNPO	-1.72203621	-0.424638828	35	127
CHROMATIN ORGANIZATION%GOBP%GO:0006325	CHROMATIN ORGANIZATION%GOBP%GO:0006325	0.000319183	0.00273376	1	EZH2,CHAF1A,CHAF1B,BAZ2A,SETD2,WHSC1L1,SMARCA5,H2AFX,INCENP,PBRM1,KMT2A,SMARCA1,UHRF1,LRWD1,SMARCA4,ATRX,EED,SMARCE1,SMARCC2,SFPQ,SIN3A,SUV39H1,CHD4,KDM5A,H1FX,NIPBL,RBBP4,BRD1,MBD2,SRCAP,SMARCC1,TAF10,RNF2,WDR5,HIST2H2BE,EHMT1,HIRA,KDM2A,KAT7,SAFB,CHD1,ING5,SMARCD2,HNRNPC,H1F0,ARID2,BRPF1,CENPO,PHF1,ASF1A,INO80,HIRIP3,SMARCB1,SMARCD1,PHF19,RBM14,RNF40,BPTF,HDAC1,KDM2B,HIST2H3A,RSF1,MTA3,DMAP1,PH…	2.289658696	0.48080128	137	307
RNA BIOSYNTHETIC PROCESS%GOBP%GO:0032774	RNA BIOSYNTHETIC PROCESS%GOBP%GO:0032774	0.000317965	0.00273376	1	SNRPB,SNRPE,BAZ2A,SETD2,SMARCA5,PBRM1,KMT2A,RBMX,SNRPF,SNRPD3,NUDT21,MED14,MED12,THRAP3,DDX5,SNRPG,POLR2A,NR2F6,POLR2H,INTS6,UBTF,MED24,NCBP2,CPSF3,SRRT,NCBP1,TAF10,CPSF2,INTS9,TRIM24,GTF2H3,MAZ,MED17,CSTF1,DEK,MED4,FIP1L1,RSF1,PTRF,MED15,ASUN,ELL,HIF1A,FUBP1,SUPT16H,TFAM,SSRP1,WDR33,TFDP1,IWS1,POLRMT,POLR2E,TAF15,NCOR1,MED8,TWISTNB,PABPN1,CPSF7,INTS5,CPSF1,CSTF2T,FUBP3,INTS1,NELFCD,SYMPK,CDC73,I…	1.837652036	0.387094874	89	299
ACTIVATION OF PROTEIN KINASE ACTIVITY%GOBP%GO:0032147	ACTIVATION OF PROTEIN KINASE ACTIVITY%GOBP%GO:0032147	0.000319132	0.00273376	-1	PRKAR1A,UBE2V1,PRKAR1B,CRKL,OXSR1,GDF15,RAPGEF1,TNFRSF10B,TGFBR2,PARK7,DBNL,MAP2K1,STK10,CRK,RIPK1,STK39,SLK,TXN,SHC1,PEA15,MAPKAPK3,MAPK1,COPS8,IL18,ITGB3,IKBKG,BMP4,MAP2K3,PINK1,TRAF2,MALT1,PKN1,SPAG9,KIDINS220,AKT1,TOM1L1,MARK2	-1.691845038	-0.416918212	37	129
RAF MAP KINASE CASCADE%REACTOME DATABASE ID RELEASE 71%5673001	RAF MAP KINASE CASCADE%REACTOME DATABASE ID RELEASE 71%5673001	0.000320616	0.002740561	-1	RASAL2,PSMD9,MET,DUSP10,PEBP1,PSME1,APBB1IP,PSME2,MAP2K1,ARRB2,ARAF,PPP2R5D,PSMB7,PSMB6,PSMB8,VCL,PTK2,PPP2CB,PSMD7,SHC1,PEA15,PSMA2,MAPK1,PSMF1,RAPGEF2,PSMB1,PSMB2,PSMD6,ITGB3,ARRB1,PSMD5,PSMA7,PSMC3,IQGAP1,PPP2R5B,PSMB3,PSMA1,PSMA5,HBEGF,PSMB9,RASA1,PSMD8,IRS2,PSMD12,MAP2K2,CSF2RA,PSMD11,LAMTOR3,PSMD13,PPP2R1A,TLN1	-1.704289543	-0.423586352	51	120
ERK1 ERK2 PATHWAY%REACTOME DATABASE ID RELEASE 71%5684996	ERK1 ERK2 PATHWAY%REACTOME DATABASE ID RELEASE 71%5684996	0.000321699	0.002744351	-1	RASAL2,PSMD9,MET,DUSP10,PEBP1,PSME1,APBB1IP,PTPN11,PSME2,MAP2K1,ARRB2,ARAF,PPP2R5D,PSMB7,PSMB6,PSMB8,VCL,PTK2,PPP2CB,PSMD7,SHC1,PEA15,PSMA2,MAPK1,PSMF1,RAPGEF2,PSMB1,PSMB2,PSMD6,ITGB3,ARRB1,PSMD5,PSMA7,PSMC3,IQGAP1,PPP2R5B,PSMB3,PSMA1,PSMA5,HBEGF,PSMB9,RASA1,PSMD8,IRS2,PSMD12,MAP2K2,CSF2RA,PSMD11,LAMTOR3,PSMD13,PPP2R1A,TLN1	-1.692691069	-0.419651397	52	123
RIBONUCLEOPROTEIN COMPLEX BIOGENESIS%GOBP%GO:0022613	RIBONUCLEOPROTEIN COMPLEX BIOGENESIS%GOBP%GO:0022613	0.000322373	0.002744645	1	SNRPB,SNRPE,SNRPF,SNRPD3,SKIV2L2,SRSF9,NUDT21,DHX30,SNRPG,CELF1,SNRNP200,YTHDC1,SRSF10,FASTKD2,SNRPD2,CD2BP2,PRPF6,NCBP1,COIL,RPL14,SCAF11,RNMTL1,DDX39B,LAS1L,USP39,RPS8,NVL,PRPF39,RPS28,SF3A3,SRSF1,CPSF6,RPL5,NOLC1,SF3A1,CPSF7,RPS16,CRNKL1,PSIP1,LUC7L3,RRP9,EXOSC2,TFB1M,KRI1,WDR46,NOP56,GAR1,CDC73,RPS19,MPHOSPH10,SENP3,SRSF6,METTL16,UTP18,RPS21,NAT10,SETX,DHX9,MRPL22,METTL15,MDN1,SART1,PRPF19,SF…	1.685222754	0.351853805	129	322
FOCAL ADHESION%WIKIPATHWAYS_20200210%WP306%HOMO SAPIENS	FOCAL ADHESION%WIKIPATHWAYS_20200210%WP306%HOMO SAPIENS	0.000323154	0.002745849	-1	LAMB2,LAMC1,CRKL,MET,LAMC2,RAPGEF1,LAMB1,COL2A1,CAPN2,MAP2K1,LAMA5,PIK3R1,ARHGAP35,DIAPH1,ACTB,ZYX,CRK,MYL9,VASP,VCL,PTK2,SHC1,COL6A2,MAPK1,PARVA,ILK,MYL12A,ROCK2,LAMA3,ITGB3	-1.660981117	-0.416574159	30	113
AXONOGENESIS%GOBP%GO:0007409	AXONOGENESIS%GOBP%GO:0007409	0.000324939	0.00275556	-1	APP,TUBB3,LAMC2,PAFAH1B1,NTN4,EZR,KIF5B,PTPN11,HSP90AA1,EPHA2,PIK3R1,USP9X,ARHGAP35,OPHN1,ACTB,KIF3A,AGRN,CDK5,HSP90AB1,CTNNA2,VASP,PTK2,SHC1,MAPK1,SLIT2,PLXNA2,SEMA3C,SH3KBP1,PLCG1,ENAH,MAP1B,SEMA3B,PPP3CB,GRB10,ALCAM,PALLD,IRS2,EPHB2,S100A6,BAIAP2,NFIB	-1.674494002	-0.421908539	41	110
PDGFR-BETA SIGNALING PATHWAY%PATHWAY INTERACTION DATABASE NCI-NATURE CURATED DATA%PDGFR-BETA SIGNALING PATHWAY	PDGFR-BETA SIGNALING PATHWAY%PATHWAY INTERACTION DATABASE NCI-NATURE CURATED DATA%PDGFR-BETA SIGNALING PATHWAY	0.000328623	0.002770376	-1	RPS6KA3,RAPGEF1,CTTN,NCK1,PTPN11,MAP2K1,DNM2,DOCK4,PIK3R1,ARHGAP35,ARPC4,YWHAZ,CRK,STAT1,ARPC3,SFN,YWHAQ,ARHGDIA,YWHAG,SHC1,MAPK1,PLCG1,ITGB3,ARAP1,ARPC5,WASL,IQGAP1,ARPC2,GRB10,ACTR2,RASA1,MAP2K2,BAIAP2,PPP2R1A,MAP2K4,CBL,ACTR3,YWHAB,PIN1,BCAR1,STAT3	-1.780884489	-0.459748803	41	94
CILIUM ASSEMBLY%REACTOME DATABASE ID RELEASE 71%5617833	CILIUM ASSEMBLY%REACTOME DATABASE ID RELEASE 71%5617833	0.000328192	0.002770376	-1	TUBB4B,ASAP1,DYNC1I2,DCTN2,MAPRE1,PAFAH1B1,TUBA4A,DYNC1H1,CCT5,HSP90AA1,ARL3,CCT8,LZTFL1,PKD1,KIF3A,ACTR1A,DCTN3,CCT4,YWHAG,CCT3,KIFAP3,TCP1,EXOC8,HDAC6,DYNLRB1,ARF4,TUBB,EXOC6,IFT74,TUBB4A,EXOC2,KIF3B,GBF1,CEP41,PPP2R1A,CCT2,PRKACA,CKAP5,TUBA1A	-1.769815113	-0.45630907	39	95
DEPHOSPHORYLATION%GOBP%GO:0016311	DEPHOSPHORYLATION%GOBP%GO:0016311	0.000328623	0.002770376	-1	DUSP3,PTPRS,IMPA1,DUSP10,PSPH,SYNJ2,NCK1,PHPT1,PTPN11,FBP1,PPP2R5D,PTPN12,UBLCP1,PTPRF,PPM1A,PPM1F,PDXP,MTM1,PPP2CB,APEX1,MTMR6,PPP6C,PGP,RPAP2,LHPP,PPP2R5B,PPP3CB,DUSP12	-1.779616173	-0.459421378	28	94
HALLMARK_PI3K_AKT_MTOR_SIGNALING%MSIGDB_C2%HALLMARK_PI3K_AKT_MTOR_SIGNALING	HALLMARK_PI3K_AKT_MTOR_SIGNALING%MSIGDB_C2%HALLMARK_PI3K_AKT_MTOR_SIGNALING	0.000334169	0.002773536	-1	SQSTM1,DUSP3,RPS6KA3,SLC2A1,HSP90B1,NCK1,RPS6KA1,PTPN11,ACACA,RIPK1,CALR,ARPC3,SFN,NFKBIB,ARHGDIA,MAPK1,CAB39,PLCG1,MAP2K3,PFN1,TRAF2,AKT1,ACTR2,STAT2,MYD88,TSC2,CDK4,GSK3B,ACTR3,YWHAB,PIN1,TBK1,ARF1,MAPK9,RIT1,MAPK8	-1.788457279	-0.484683333	36	68
ERBB1 DOWNSTREAM SIGNALING%PATHWAY INTERACTION DATABASE NCI-NATURE CURATED DATA%ERBB1 DOWNSTREAM SIGNALING	ERBB1 DOWNSTREAM SIGNALING%PATHWAY INTERACTION DATABASE NCI-NATURE CURATED DATA%ERBB1 DOWNSTREAM SIGNALING	0.000330306	0.002773536	-1	RPS6KA3,PEBP1,RIN1,CAPN2,MAP2K1,PIK3R1,ARPC4,YWHAZ,STAT1,ARPC3,SFN,YWHAQ,YWHAG,PRKCZ,MAPK1,ARF4,ARPC5,WASL,IQGAP1,AKT1,ARPC2,ACTR2,MAP2K2,BAIAP2,PPP2R1A,MAP2K4,ACTR3,PPP5C,YWHAB,DIAPH3,STAT3,MLST8,MAPK9,MAPK8,RPS6KA5,BRK1,EGFR,YWHAE,PPP2R2A,ARPC1B,RAF1	-1.776413067	-0.471167309	41	77
TOLL LIKE RECEPTOR 4 (TLR4) CASCADE%REACTOME%R-HSA-166016.2	TOLL LIKE RECEPTOR 4 (TLR4) CASCADE%REACTOME%R-HSA-166016.2	0.000334169	0.002773536	-1	APP,DUSP3,RPS6KA3,UBE2V1,CHUK,IKBKB,RPS6KA1,PTPN11,MAP2K1,DNM2,PPP2R5D,RIPK1,NFKBIB,PPP2CB,NFKB1,IRF3,MAPKAPK3,MAPK1,IKBKG,MAP2K3,FADD,DNM1,RELA,CASP8,TANK,UBE2D2,MYD88,PLCG2,PPP2R1A,LY96,MAP2K4,NFKB2	-1.786684853	-0.484202995	32	68
ER-PHAGOSOME PATHWAY%REACTOME DATABASE ID RELEASE 71%1236974	ER-PHAGOSOME PATHWAY%REACTOME DATABASE ID RELEASE 71%1236974	0.000334169	0.002773536	-1	PSMD9,CHUK,IKBKB,PSME1,PDIA3,PSME2,CALR,PSMB7,PSMB6,PSMB8,PSMD7,PSMA2,PSMF1,PSMB1,PSMB2,PSMD6,IKBKG,PSMD5,PSMA7,PSMC3,HLA-G,PSMB3,PSMA1,PSMA5,PSMB9,PSMD8,PSMD12,MYD88,PSMD11,PSMD13,PSMC4,LY96,PSMB10,PSMB4,PSMC6,PSMA4	-1.81371328	-0.491527871	36	68
ANGIOPOIETIN LIKE PROTEIN 8 REGULATORY PATHWAY%WIKIPATHWAYS_20200210%WP3915%HOMO SAPIENS	ANGIOPOIETIN LIKE PROTEIN 8 REGULATORY PATHWAY%WIKIPATHWAYS_20200210%WP3915%HOMO SAPIENS	0.000331675	0.002773536	-1	RPS6KA3,SLC2A1,RAPGEF1,FASN,TRIP10,RPS6KA1,GSK3A,MAP2K1,FBP1,PIK3R1,EIF4EBP1,CRK,SHC1,MAPK1,MAP2K3,FOXO1,PRKAG2,CAP1,RHEB,AKT1,PIK3R2,IRS2,TSC2,MAP2K2,RPS6KB2,MAP2K4,GSK3B,CBL,MLST8,IRS1,MAPK9,PIK3C3,MAPK8,RPS6KA5,PRKAB1,MAP4K3	-1.849450623	-0.492089652	36	76
ANTIGEN PROCESSING AND PRESENTATION OF PEPTIDE ANTIGEN VIA MHC CLASS I%GOBP%GO:0002474	ANTIGEN PROCESSING AND PRESENTATION OF PEPTIDE ANTIGEN VIA MHC CLASS I%GOBP%GO:0002474	0.000331675	0.002773536	-1	PSMD9,CHUK,IKBKB,SEC31A,PSME1,PDIA3,PSME2,CALR,PSMB7,PSMB6,PSMB8,PSMD7,PSMA2,PSMF1,PSMB1,PSMB2,PSMD6,IKBKG,PSMD5,IFI30,PSMA7,PSMC3,HLA-G,IDE,PSMB3,PSMA1,PSMA5,PSMB9,PSMD8,SEC24D,PSMD12,PSMD11,SEC24B,PSMD13,PSMC4,PSMB10,PSMB4,PSMC6,PSMA4	-1.811822578	-0.482077829	39	76
DNA METABOLIC PROCESS%GOBP%GO:0006259	DNA METABOLIC PROCESS%GOBP%GO:0006259	0.000333333	0.002773536	1	TYMS,TOP2B,WHSC1,BAZ2A,SETD2,H2AFX,APOBEC3B,UHRF1,ALKBH5,SMC5,LRWD1,ATRX,TOP2A,SFPQ,SMC1A,POLR2A,NT5E,PDS5B,POLR2H,NIPBL,MBD2,POLE2,DNASE1L1,EHMT1,GPS1,KDM2A,KAT7,ING5,H1F0,TNFAIP1,GTF2H3,CIB1,AQR,RLF,ASF1A,MEN1,INO80,SMARCB1,XRCC5,SP100,HDAC1,TDRKH,DMAP1,ORC1,ING4,THOC1,PRIM2,SMC6,TFIP11,WDR33,NSMCE2,POLR2E,MORF4L1,GINS4,NUCKS1,EHMT2,POLDIP2,MGME1,HIST1H4A,WRAP53,VPRBP,EXD2,BOD1L1,ASCC3,RPS3,MSH…	1.614502263	0.334354499	114	353
REGULATION OF MORPHOGENESIS OF AN EPITHELIUM%GOBP%GO:1905330	REGULATION OF MORPHOGENESIS OF AN EPITHELIUM%GOBP%GO:1905330	0.000332281	0.002773536	-1	DAAM1,PSMD9,PSME1,PSME2,ARRB2,STAT1,PSMB7,PSMB6,PSMB8,DVL2,PSMD7,PSMA2,PSMF1,PSMB1,PSMB2,PSMD6,BMP4,PSMD5,PFN1,PSMA7,PSMC3,PSMB3,DVL1,PSMA1,PSMA5,PSMB9,PSMD8,PSMD12,PSMD11,SMURF2,PSMD13,PSMC4,TACSTD2,PSMB10,PSMB4,PSMC6,PSMA4	-1.766140527	-0.47206156	37	74
REGULATION OF TRANSCRIPTION FROM RNA POLYMERASE II PROMOTER IN RESPONSE TO HYPOXIA%GOBP%GO:0061418	REGULATION OF TRANSCRIPTION FROM RNA POLYMERASE II PROMOTER IN RESPONSE TO HYPOXIA%GOBP%GO:0061418	0.000336927	0.002788473	-1	PSMD9,PSME1,PSME2,PSMB7,PSMB6,PSMB8,PSMD7,PSMA2,PSMF1,PSMB1,PSMB2,PSMD6,PSMD5,PSMA7,SIRT2,PSMC3,PSMB3,VHL,PSMA1,TCEB2,PSMA5,PSMB9,PSMD8,PSMD12,CUL2,PSMD11,PSMD13,PSMC4,PSMB10,PSMB4,PSMC6,PSMA4	-1.821413072	-0.504854679	32	60
ANTIGEN PROCESSING AND PRESENTATION OF EXOGENOUS PEPTIDE ANTIGEN VIA MHC CLASS I%GOBP%GO:0042590	ANTIGEN PROCESSING AND PRESENTATION OF EXOGENOUS PEPTIDE ANTIGEN VIA MHC CLASS I%GOBP%GO:0042590	0.000337268	0.002788473	-1	PSMD9,CHUK,IKBKB,PSME1,PDIA3,PSME2,CALR,PSMB7,PSMB6,PSMB8,PSMD7,PSMA2,PSMF1,PSMB1,PSMB2,PSMD6,IKBKG,PSMD5,IFI30,PSMA7,PSMC3,HLA-G,PSMB3,PSMA1,PSMA5,PSMB9,PSMD8,PSMD12,PSMD11,PSMD13,PSMC4,PSMB10,PSMB4,PSMC6,PSMA4	-1.804678088	-0.49584394	35	63
KITRECEPTOR%IOB%KITRECEPTOR	KITRECEPTOR%IOB%KITRECEPTOR	0.000338868	0.00278976	-1	CRKL,RPS6KA1,PTPN11,GSK3A,MAP2K1,PIK3R1,EIF4EBP1,CRK,STAT1,SHC1,MAPK1,SH3KBP1,PLCG1,RELA,AKT1,GRB10,ACTR2,RASA1,PIK3R2,MAP2K2,MITF,TNFRSF10A,GSK3B,CBL,STAT3,NFATC2,MAPK8	-1.825169715	-0.509554584	27	58
NABA_ECM_GLYCOPROTEINS%MSIGDB_C2%NABA_ECM_GLYCOPROTEINS	NABA_ECM_GLYCOPROTEINS%MSIGDB_C2%NABA_ECM_GLYCOPROTEINS	0.00034626	0.00278976	-1	CYR61,LAMB2,CRIM1,CRELD2,MFGE8,LAMC1,MFAP3,CRELD1,LAMC2,LAMB1,NTN4,LAMA5,EDIL3,AGRN,CTGF,THSD4,SLIT2,FRAS1,LAMA3,IGFBP3	-1.883113176	-0.549800701	20	46
TOLL LIKE RECEPTOR 3 (TLR3) CASCADE%REACTOME%R-HSA-168164.3	TOLL LIKE RECEPTOR 3 (TLR3) CASCADE%REACTOME%R-HSA-168164.3	0.000341239	0.00278976	-1	APP,DUSP3,RPS6KA3,UBE2V1,CHUK,IKBKB,RPS6KA1,MAP2K1,PPP2R5D,RIPK1,NFKBIB,PPP2CB,NFKB1,IRF3,MAPKAPK3,MAPK1,IKBKG,MAP2K3,FADD,RELA,CASP8,TANK,UBE2D2	-1.891052672	-0.530553531	23	57
STABILIZATION OF P53%REACTOME%R-HSA-69541.5	STABILIZATION OF P53%REACTOME%R-HSA-69541.5	0.00034644	0.00278976	-1	PSMD9,PSME1,PSME2,PSMB7,PSMB6,PSMB8,PSMD7,PSMA2,PSMF1,PSMB1,PSMB2,PSMD6,PSMD5,PSMA7,PSMC3,PSMB3,PSMA1,PSMA5,PSMB9,PSMD8,PSMD12,PSMD11,PSMD13,PSMC4,PSMB10,PSMB4,PSMC6,PSMA4,PSMD4	-1.953997533	-0.573152666	29	45
AUTODEGRADATION OF THE E3 UBIQUITIN LIGASE COP1%REACTOME%R-HSA-349425.2	AUTODEGRADATION OF THE E3 UBIQUITIN LIGASE COP1%REACTOME%R-HSA-349425.2	0.000347222	0.00278976	-1	PSMD9,PSME1,PSME2,PSMB7,PSMB6,PSMB8,PSMD7,PSMA2,PSMF1,PSMB1,PSMB2,PSMD6,PSMD5,PSMA7,PSMC3,PSMB3,PSMA1,PSMA5,PSMB9,PSMD8,PSMD12,PSMD11,PSMD13,PSMC4,PSMB10,PSMB4,PSMC6,PSMA4,PSMD4	-1.960978873	-0.577468132	29	44
TRNA AMINOACYLATION%REACTOME%R-HSA-379724.1	TRNA AMINOACYLATION%REACTOME%R-HSA-379724.1	0.000347524	0.00278976	-1	SARS,AARS,GARS,TARS,YARS,WARS,NARS,LARS,HARS,IARS,PPA1,EPRS,MARS,DARS,RARS,EEF1E1,FARSA,AIMP1,AIMP2,VARS,FARSB	-1.968528345	-0.587631632	21	41
FCGAMMA RECEPTOR (FCGR) DEPENDENT PHAGOCYTOSIS%REACTOME%R-HSA-2029480.1	FCGAMMA RECEPTOR (FCGR) DEPENDENT PHAGOCYTOSIS%REACTOME%R-HSA-2029480.1	0.000338868	0.00278976	-1	NCK1,HSP90AA1,ELMO2,PIK3R1,MYO9B,ARPC4,ACTB,CRK,ARPC3,HSP90AB1,PTK2,WIPF2,MAPK1,PLCG1,MYH9,ARPC5,WASL,ARPC2,ACTR2,PIK3R2,BAIAP2,PLCG2,PLD3,ACTG1,ACTR3,DOCK1	-1.85150177	-0.51690602	26	58
THE ROLE OF GTSE1 IN G2 M PROGRESSION AFTER G2 CHECKPOINT%REACTOME DATABASE ID RELEASE 71%8852276	THE ROLE OF GTSE1 IN G2 M PROGRESSION AFTER G2 CHECKPOINT%REACTOME DATABASE ID RELEASE 71%8852276	0.000342936	0.00278976	-1	PSMD9,PSME1,MAPRE1,PSME2,HSP90AA1,PSMB7,HSP90AB1,PSMB6,PSMB8,PSMD7,PSMA2,PSMF1,PSMB1,PSMB2,PSMD6,PSMD5,PSMA7,PSMC3,PSMB3,PSMA1,PSMA5,PSMB9,PSMD8,PSMD12,PSMD11,PSMD13,PSMC4,PSMB10,PSMB4,PSMC6,PSMA4	-1.856066584	-0.531203765	31	51
T-CELL ANTIGEN RECEPTOR (TCR) SIGNALING PATHWAY%WIKIPATHWAYS_20200210%WP69%HOMO SAPIENS	T-CELL ANTIGEN RECEPTOR (TCR) SIGNALING PATHWAY%WIKIPATHWAYS_20200210%WP69%HOMO SAPIENS	0.000344412	0.00278976	-1	CHUK,IKBKB,CRKL,NCK1,DBNL,PTPN11,MAP2K1,PIK3R1,CRK,NFKB1,SHC1,MAPK1,PLCG1,IKBKG,MALT1,RELA,AKT1,PIK3R2,MAP2K2	-1.850328036	-0.537496325	19	47
RIBONUCLEOSIDE TRIPHOSPHATE BIOSYNTHETIC PROCESS%GOBP%GO:0009201	RIBONUCLEOSIDE TRIPHOSPHATE BIOSYNTHETIC PROCESS%GOBP%GO:0009201	0.00034626	0.00278976	-1	ENO2,PFKM,PGK1,TPI1,IMPDH2,GAPDH,PFKL,PFKP,PGM1,CTPS1,ALDOC,ENO1,ALDOA,CAD,LDHA,PKM,CTPS2,IMPDH1,GPI,PRKAG2,ATP5J2	-1.921084276	-0.560886884	21	46
CELLULAR MONOVALENT INORGANIC CATION HOMEOSTASIS%GOBP%GO:0030004	CELLULAR MONOVALENT INORGANIC CATION HOMEOSTASIS%GOBP%GO:0030004	0.000347222	0.00278976	-1	ATP6V1G1,SLC4A2,ATP6V1H,ATP6V1A,ATP6V1B2,ATP6V1C1,ATP6V1E1,NEDD4L,CLN3,ATP6V1F,PPT1,ATP6V1D	-1.872898803	-0.551530354	12	44
TRNA AMINOACYLATION%GOBP%GO:0043039	TRNA AMINOACYLATION%GOBP%GO:0043039	0.000347222	0.00278976	-1	SARS,AARS,GARS,TARS,YARS,WARS,NARS,LARS,HARS,IARS,PPA1,EPRS,MARS,DARS,RARS,EEF1E1,FARSA,AIMP1,AIMP2,VARS,FARSB	-1.933643797	-0.569418512	21	44
CELLULAR RESPONSE TO DNA DAMAGE STIMULUS%GOBP%GO:0006974	CELLULAR RESPONSE TO DNA DAMAGE STIMULUS%GOBP%GO:0006974	0.00034118	0.00278976	1	PLK1,WDR76,WHSC1,SETD2,H2AFX,ALKBH5,SMC5,ATRX,TOP2A,SFPQ,SUV39H1,SMC1A,POLR2A,PDS5B,POLR2H,NIPBL,POLE2,GPS1,ZBTB4,PML,KDM2A,GTF2H3,CIB1,UBR5,AQR,FMR1,PHF1,ASF1A,MEN1,MB21D1,INO80,RNF169,SMARCB1,XRCC5,SP100,ING4,WAC,TAOK1,SMC6,TFIP11,RBBP5,BAZ1B,WDR33,TFDP1,NSMCE2,POLR2E,MORF4L1,GINS4,NUCKS1,CDC5L,POLDIP2,FBXO45,MGME1,HIST1H4A,EXD2,BOD1L1,ASCC3,RPS3,MSH6,MMS22L,PDS5A,INTS3,LIG1,CDC25C,MDC1,RBBP6,M…	1.407473268	0.288785857	106	383
NEGATIVE REGULATION OF TRANSCRIPTION, DNA-TEMPLATED%GOBP%GO:0045892	NEGATIVE REGULATION OF TRANSCRIPTION, DNA-TEMPLATED%GOBP%GO:0045892	0.000347826	0.00278976	1	EZH2,PLK1,BAZ2A,ETV6,H2AFX,UHRF1,SMARCA4,BRD7,ATRX,EED,CTNNB1,SKI,DDX5,SMARCE1,SMARCC2,SFPQ,SIN3A,SAP130,SUV39H1,HNRNPU,NR2F6,NIPBL,MBD2,BCLAF1,CIR1,KHDRBS1,RBFOX2,RNF2,EHMT1,ZBTB4,HIRA,PML,KDM2A,KAT7,H1F0,DLG1,MPHOSPH8,RBM15,DPF2,MEN1,XRCC5,SP100,BPTF,HDAC1,PHB2,KDM2B,HIST2H3A,RSF1,MTA3,PHF10,DMAP1,NONO,PHB,ING4,CUX1,SIRT6,SPEN,KMT2D,HDAC3,ZNF318,TPR,CBX4,MORF4L1,NCOR1,NACC1,EHMT2,RUNX1,HIST1H4A…	1.876278024	0.384939602	151	390
AMINO ACID ACTIVATION%GOBP%GO:0043038	AMINO ACID ACTIVATION%GOBP%GO:0043038	0.000347222	0.00278976	-1	SARS,AARS,GARS,TARS,YARS,WARS,NARS,LARS,HARS,IARS,PPA1,EPRS,MARS,DARS,RARS,EEF1E1,FARSA,AIMP1,AIMP2,VARS,FARSB	-1.933643797	-0.569418512	21	44
TRNA AMINOACYLATION FOR PROTEIN TRANSLATION%GOBP%GO:0006418	TRNA AMINOACYLATION FOR PROTEIN TRANSLATION%GOBP%GO:0006418	0.000347524	0.00278976	-1	SARS,AARS,GARS,TARS,YARS,WARS,NARS,LARS,HARS,IARS,PPA1,EPRS,MARS,DARS,RARS,EEF1E1,FARSA,AIMP1,AIMP2,VARS,FARSB	-1.968528345	-0.587631632	21	41
NEGATIVE REGULATION OF RNA BIOSYNTHETIC PROCESS%GOBP%GO:1902679	NEGATIVE REGULATION OF RNA BIOSYNTHETIC PROCESS%GOBP%GO:1902679	0.00034965	0.002792171	1	EZH2,PLK1,BAZ2A,ETV6,H2AFX,UHRF1,SMARCA4,BRD7,ATRX,EED,CTNNB1,SKI,DDX5,SMARCE1,SMARCC2,SFPQ,SIN3A,SAP130,SUV39H1,HNRNPU,NR2F6,NIPBL,MBD2,BCLAF1,CIR1,KHDRBS1,RBFOX2,RNF2,EHMT1,ZBTB4,HIRA,PML,KDM2A,KAT7,H1F0,DLG1,MPHOSPH8,RBM15,DPF2,MEN1,XRCC5,SP100,BPTF,HDAC1,PHB2,KDM2B,HIST2H3A,RSF1,MTA3,PHF10,DMAP1,NONO,PHB,ING4,CUX1,SIRT6,SPEN,KMT2D,HDAC3,ZNF318,TPR,CBX4,MORF4L1,NCOR1,NACC1,EHMT2,RUNX1,HIST1H4A…	1.844147111	0.378336004	151	392
RIBONUCLEOSIDE METABOLIC PROCESS%GOBP%GO:0009119	RIBONUCLEOSIDE METABOLIC PROCESS%GOBP%GO:0009119	0.000350079	0.002792171	-1	PNP,AHCYL2,UPP1,IMPDH2,GMPR2,CTPS1,EFTUD1,AHCY,HPRT1,MTRR,CAD,CDA,NT5C2,MOCOS,CTPS2,IMPDH1,UMPS	-1.888777925	-0.579154784	17	36
NEGATIVE REGULATION OF NUCLEIC ACID-TEMPLATED TRANSCRIPTION%GOBP%GO:1903507	NEGATIVE REGULATION OF NUCLEIC ACID-TEMPLATED TRANSCRIPTION%GOBP%GO:1903507	0.00034965	0.002792171	1	EZH2,PLK1,BAZ2A,ETV6,H2AFX,UHRF1,SMARCA4,BRD7,ATRX,EED,CTNNB1,SKI,DDX5,SMARCE1,SMARCC2,SFPQ,SIN3A,SAP130,SUV39H1,HNRNPU,NR2F6,NIPBL,MBD2,BCLAF1,CIR1,KHDRBS1,RBFOX2,RNF2,EHMT1,ZBTB4,HIRA,PML,KDM2A,KAT7,H1F0,DLG1,MPHOSPH8,RBM15,DPF2,MEN1,XRCC5,SP100,BPTF,HDAC1,PHB2,KDM2B,HIST2H3A,RSF1,MTA3,PHF10,DMAP1,NONO,PHB,ING4,CUX1,SIRT6,SPEN,KMT2D,HDAC3,ZNF318,TPR,CBX4,MORF4L1,NCOR1,NACC1,EHMT2,RUNX1,HIST1H4A…	1.844147111	0.378336004	151	392
PID_TNF_PATHWAY%MSIGDB_C2%PID_TNF_PATHWAY	PID_TNF_PATHWAY%MSIGDB_C2%PID_TNF_PATHWAY	0.000353482	0.002814082	-1	SQSTM1,CHUK,IKBKB,TRADD,RIPK1,STAT1,TXN,NFKB1,PRKCZ,IKBKG,MAP2K3,TRAF2,FADD,RELA,CASP8	-1.879040517	-0.580039646	15	35
GLUCONEOGENESIS%GOBP%GO:0006094	GLUCONEOGENESIS%GOBP%GO:0006094	0.000358938	0.002847974	-1	ENO2,GOT1,PGK1,TPI1,GAPDH,MDH1,PGM1,SLC39A14,ALDOC,ENO1,ALDOA,FBP1	-1.992809993	-0.661327478	12	25
NEGATIVE REGULATION OF RNA METABOLIC PROCESS%GOBP%GO:0051253	NEGATIVE REGULATION OF RNA METABOLIC PROCESS%GOBP%GO:0051253	0.000359066	0.002847974	1	EZH2,PLK1,BAZ2A,ETV6,H2AFX,UHRF1,RBMX,SMARCA4,ZC3H14,BRD7,ATRX,EED,SRSF9,CTNNB1,SKI,THRAP3,DDX5,SMARCE1,SMARCC2,SFPQ,SIN3A,SAP130,SUV39H1,HNRNPU,NR2F6,SRSF10,NIPBL,MBD2,BCLAF1,CIR1,KHDRBS1,RBFOX2,RNF2,EHMT1,ZBTB4,HIRA,PML,KDM2A,KAT7,HNRNPC,H1F0,DLG1,ELAVL1,MPHOSPH8,RBM15,FMR1,SAP18,DPF2,MEN1,XRCC5,RNF40,SP100,BPTF,HDAC1,PHB2,KDM2B,HIST2H3A,RSF1,MTA3,PHF10,DMAP1,NONO,PHB,ING4,CUX1,SIRT6,SPEN,KMT2D…	1.901684729	0.384790124	173	448
POLYSACCHARIDE METABOLIC PROCESS%GOBP%GO:0005976	POLYSACCHARIDE METABOLIC PROCESS%GOBP%GO:0005976	0.000362845	0.002848441	-1	NDST1,GYG1,EXT1,PGM1,UGP2,PYGB,GBE1,PRKAG2,CSGALNACT2,PYGL,PGM2,GSK3B,RB1CC1,PHKA1,B3GNT5,PHKG2	-1.958648258	-0.640302344	16	27
TRANSFERRIN TRANSPORT%GOBP%GO:0033572	TRANSFERRIN TRANSPORT%GOBP%GO:0033572	0.000363108	0.002848441	-1	ATP6V1G1,ATP6V1H,ATP6V1A,ATP6V1B2,ATP6V1C1,ATP6V1E1,STEAP3,DNM2,ATP6V1F,ATP6V1D,ARHGAP1	-1.953075307	-0.664099959	11	23
FERRIC IRON TRANSPORT%GOBP%GO:0015682	FERRIC IRON TRANSPORT%GOBP%GO:0015682	0.000363108	0.002848441	-1	ATP6V1G1,ATP6V1H,ATP6V1A,ATP6V1B2,ATP6V1C1,ATP6V1E1,STEAP3,DNM2,ATP6V1F,ATP6V1D,ARHGAP1	-1.953075307	-0.664099959	11	23
MRNA METABOLIC PROCESS%GOBP%GO:0016071	MRNA METABOLIC PROCESS%GOBP%GO:0016071	0.000362713	0.002848441	1	SNRPB,HNRNPA2B1,TRA2A,SNRPE,HNRNPH3,RBM8A,ZC3H13,RALY,SNRNP70,RBMX,ALKBH5,SNRPF,SNRPD3,SKIV2L2,SRSF9,TBRG4,WTAP,NUDT21,MOV10,PRPF4B,RBMX2,RPS18,U2SURP,THRAP3,DDX5,SFPQ,SNRPG,CELF1,POLR2A,SNRNP200,HNRNPU,YTHDC1,SRSF10,POLR2H,BUD13,HNRNPA1,SNRPD2,CD2BP2,NCBP2,EFTUD2,CPSF3,PRPF6,SRRT,NCBP1,RBM4,RBM4B,HNRNPD,CPSF2,ZC3H11A,SF3B3,DDX17,TRA2B,HNRNPH2,SMU1,PNN,HNRNPC,PUF60,COIL,RPL14,SCAF11,SNRNP40,GTF2H…	2.590504511	0.522680976	225	468
TRIVALENT INORGANIC CATION TRANSPORT%GOBP%GO:0072512	TRIVALENT INORGANIC CATION TRANSPORT%GOBP%GO:0072512	0.000363108	0.002848441	-1	ATP6V1G1,ATP6V1H,ATP6V1A,ATP6V1B2,ATP6V1C1,ATP6V1E1,STEAP3,DNM2,ATP6V1F,ATP6V1D,ARHGAP1	-1.953075307	-0.664099959	11	23
CELLULAR POLYSACCHARIDE METABOLIC PROCESS%GOBP%GO:0044264	CELLULAR POLYSACCHARIDE METABOLIC PROCESS%GOBP%GO:0044264	0.000362845	0.002848441	-1	NDST1,GYG1,EXT1,PGM1,UGP2,PYGB,GBE1,PRKAG2,CSGALNACT2,PYGL,PGM2,GSK3B,RB1CC1,PHKA1,B3GNT5,PHKG2	-1.958648258	-0.640302344	16	27
BUDDING AND MATURATION OF HIV VIRION%REACTOME DATABASE ID RELEASE 71%162588	BUDDING AND MATURATION OF HIV VIRION%REACTOME DATABASE ID RELEASE 71%162588	0.000365163	0.002854128	-1	PDCD6IP,TSG101,VPS4B,NEDD4L,VPS28,VTA1,CHMP4A,CHMP7,PPIA,VPS37C,CHMP2B,VPS4A,CHMP2A,CHMP4B,CHMP3,MVB12B	-2.012455219	-0.693239003	16	22
REGULATION OF CYTOPLASMIC TRANSPORT%GOBP%GO:1903649	REGULATION OF CYTOPLASMIC TRANSPORT%GOBP%GO:1903649	0.000364631	0.002854128	-1	EZR,MAP2K1,SNX3,SNX12,MSN,TSSC1,MAPK1,ARFIP1,PTPN23,CHMP3,MAP2K2	-1.966667122	-0.68412021	11	21
TRANSFERRIN ENDOCYTOSIS AND RECYCLING%REACTOME%R-HSA-917977.1	TRANSFERRIN ENDOCYTOSIS AND RECYCLING%REACTOME%R-HSA-917977.1	0.000366905	0.002857332	-1	ATP6V1G1,ATP6V1H,ATP6V1A,ATP6V1B2,ATP6V1C1,ATP6V1E1,STEAP3,ATP6V1F,ATP6V1D	-1.98342663	-0.706673115	9	19
NUCLEOSIDE BIOSYNTHETIC PROCESS%GOBP%GO:0009163	NUCLEOSIDE BIOSYNTHETIC PROCESS%GOBP%GO:0009163	0.000366905	0.002857332	-1	UPP1,IMPDH2,CTPS1,UCKL1,HPRT1,CAD,HDHD1,CDA,CTPS2,IMPDH1,UMPS	-2.016214874	-0.718355206	11	19
AMINO SUGAR METABOLIC PROCESS%GOBP%GO:0006040	AMINO SUGAR METABOLIC PROCESS%GOBP%GO:0006040	0.000369481	0.002872178	-1	GFPT1,UAP1L1,GNPDA1,UAP1,AMDHD2,PGM3,FN3K,GNPNAT1,NAGK,GNE	-1.986265856	-0.726609286	10	17
NEGATIVE REGULATION OF CELLULAR MACROMOLECULE BIOSYNTHETIC PROCESS%GOBP%GO:2000113	NEGATIVE REGULATION OF CELLULAR MACROMOLECULE BIOSYNTHETIC PROCESS%GOBP%GO:2000113	0.00037092	0.00287815	1	EZH2,PLK1,TYMS,BAZ2A,ETV6,H2AFX,UHRF1,SMARCA4,BRD7,ATRX,EED,CTNNB1,MOV10,SKI,DDX5,SMARCE1,SMARCC2,SFPQ,SIN3A,SAP130,SUV39H1,HNRNPU,BACE2,NR2F6,NIPBL,HNRNPA1,MBD2,BCLAF1,CIR1,KHDRBS1,RBFOX2,RNF2,RBM4,EHMT1,ZBTB4,HIRA,PML,KDM2A,KAT7,HNRNPC,H1F0,GNB2L1,DLG1,MPHOSPH8,RBM15,FMR1,DPF2,FXR1,MEN1,XRCC5,SP100,BPTF,HDAC1,PHB2,KDM2B,HIST2H3A,KHSRP,RSF1,MTA3,PHF10,DMAP1,NONO,PHB,ING4,CUX1,SIRT6,SPEN,KMT2D,HD…	1.774101273	0.356057887	179	500
PHOSPHORYLATION%GOBP%GO:0016310	PHOSPHORYLATION%GOBP%GO:0016310	0.000409948	0.003175248	-1	APP,ENO2,RPS6KA3,RASAL2,PFKM,PGK1,TPI1,UBE2V1,NDUFA4,PRKAR1B,PSMD9,GAPDH,CHUK,PFKL,IKBKB,CRKL,MET,OXSR1,ITPK1,CDK6,PFKP,PGM1,GMFB,PEBP1,ALDOC,PSME1,TGFBR2,PKN3,FGFR1,TOLLIP,RPS6KA1,DBNL,NRBP1,GSK3A,PSME2,GNPTAB,MAP2K1,ENO1,ALDOA,CAD,BIRC6,PIK3R1,PKD1,EEF2K,STK10,ARAF,AK1,YWHAZ,COPS2,RIPK1,CDK5,LDHA,STK39,PSMB7,SLK,TLR7,PSMB6,MT-ND5,PSMB8,PKM,PTK2,PPP4R1,NFKB1,TP53RK,PSMD7,PRKCZ,SHC1,PEA15,PSMA2,B…	-1.445926706	-0.310569203	162	497
CELLULAR RESPONSE TO ENDOGENOUS STIMULUS%GOBP%GO:0071495	CELLULAR RESPONSE TO ENDOGENOUS STIMULUS%GOBP%GO:0071495	0.000427411	0.003304544	-1	CALCOCO1,APP,DUSP3,NCOA4,RRAGA,ATP6V1G1,ATP6V1H,GOT1,ATP6V1A,ATP6V1B2,CORO1B,PRKAR1A,ATP6V1C1,PRKAR1B,ATP6V1E1,CASP4,CTSL,NAMPT,LARS,CRKL,ARHGEF2,UGCG,GDF15,SLC39A14,WBP2,RAPGEF1,SHMT1,TGFBR2,RRAGC,IPO5,BCL2L11,FGFR1,EPRS,HSP90B1,EZR,PTPN11,PDCD5,GSK3A,ZMIZ1,CAPN2,STAT6,MARS,ARRB2,NUP62,PIK3R1,USP9X,DIAPH1,PTPN12,ACTB,ZYX,LPIN3,ATP6V1F,CALR,AGRN,CDK5,PDXP,FNTA,PKM,MSN,CASP7,PTK2,NFKB1,KIF16B,PRKC…	-1.485580919	-0.327436034	98	360
CELL PROJECTION ORGANIZATION%GOBP%GO:0030030	CELL PROJECTION ORGANIZATION%GOBP%GO:0030030	0.000430849	0.003321068	-1	SDCBP,APP,SNX2,CORO1B,TUBB3,TUBB4B,ARMC9,ASAP1,LAMC2,DYNC1I2,DCTN2,CTTN,MAPRE1,PAFAH1B1,LAMB1,TUBA4A,NTN4,EZR,KIF5B,DBNL,PTPN11,LRRC16A,DYNC1H1,TBC1D24,HSP90AA1,ARL3,DCTN1,DNM2,EPHA2,PIK3R1,USP9X,ARHGAP35,OPHN1,BLOC1S4,ACTB,KIF3A,AGRN,CDK5,ACTR1A,HSP90AB1,CTNNA2,VASP,VCL,PTK2,DCTN3,YWHAG,FRYL,SHC1,TTC17,MAPK1,KIFAP3,SLIT2,ATP6V1D,RAPGEF2,STMN1,PLXNA2,SEMA3C,HDAC6,SH3KBP1,ABCC4,PLCG1,SNX1,STX3,TTC…	-1.515085569	-0.335858057	113	338
PLASMA MEMBRANE BOUNDED CELL PROJECTION ORGANIZATION%GOBP%GO:0120036	PLASMA MEMBRANE BOUNDED CELL PROJECTION ORGANIZATION%GOBP%GO:0120036	0.000431096	0.003321068	-1	SDCBP,APP,SNX2,CORO1B,TUBB3,TUBB4B,ARMC9,ASAP1,LAMC2,DYNC1I2,DCTN2,CTTN,MAPRE1,PAFAH1B1,LAMB1,TUBA4A,NTN4,EZR,KIF5B,DBNL,PTPN11,LRRC16A,DYNC1H1,TBC1D24,HSP90AA1,ARL3,DCTN1,DNM2,EPHA2,PIK3R1,USP9X,ARHGAP35,OPHN1,BLOC1S4,ACTB,KIF3A,AGRN,CDK5,ACTR1A,HSP90AB1,CTNNA2,VASP,VCL,PTK2,DCTN3,YWHAG,FRYL,SHC1,TTC17,MAPK1,KIFAP3,SLIT2,ATP6V1D,RAPGEF2,STMN1,PLXNA2,SEMA3C,HDAC6,SH3KBP1,ABCC4,PLCG1,SNX1,STX3,TTC…	-1.50649806	-0.334084779	112	336
POSITIVE REGULATION OF IMMUNE RESPONSE%GOBP%GO:0050778	POSITIVE REGULATION OF IMMUNE RESPONSE%GOBP%GO:0050778	0.000438789	0.003374271	-1	CLU,EPG5,LAMP1,TNIP1,TNFRSF21,RNF31,RPS6KA3,IL12RB1,UBE2K,UBE2V1,PSMD9,CHUK,CTSL,IKBKB,IL6ST,PSME1,HSP90B1,PARK7,BAX,NCK1,EIF2B2,PSME2,HSP90AA1,POLR3B,ELMO2,EIF2B5,PIK3R1,CFP,ARPC4,ACTB,CRK,RIPK1,PSMB7,ARPC3,TLR7,HSP90AB1,PSMB6,PSMB8,PTK2,WIPF2,NFKB1,PSMD7,PRKCZ,PSMA2,IRF3,MAPKAPK3,MAPK1,PSMF1,IL18,APOB,RC3H1,PSMB1,PLCG1,PSMB2,PSMD6,IKBKG,PSMD5,PSMA7,TRAF2,ARPC5,WASL,MALT1,FADD,PSMC3,HLA-G,RELA,O…	-1.535609793	-0.344266216	131	298
IMMUNOREGULATORY INTERACTIONS BETWEEN A LYMPHOID AND A NON-LYMPHOID CELL%REACTOME%R-HSA-198933.5	IMMUNOREGULATORY INTERACTIONS BETWEEN A LYMPHOID AND A NON-LYMPHOID CELL%REACTOME%R-HSA-198933.5	0.000442772	0.003392739	1	VCAM1,ICAM1,ULBP3,PVRL2,CDH1,NPDC1,HLA-C,PVR,ITGB1,C3,MICB	1.979734536	0.66089233	11	21
O-GLYCAN PROCESSING%GOBP%GO:0016266	O-GLYCAN PROCESSING%GOBP%GO:0016266	0.000441989	0.003392739	1	GALNT5,ST3GAL4,GALNT10,B4GALT5,GALNT1,GALNT2,POMGNT1,POFUT1,GALNT4,XXYLT1,ST3GAL1,GALNT12,GALNT11,GCNT1,C1GALT1	2.021232833	0.6662498	15	22
SUMOYLATION OF DNA REPLICATION PROTEINS%REACTOME%R-HSA-4615885.3	SUMOYLATION OF DNA REPLICATION PROTEINS%REACTOME%R-HSA-4615885.3	0.000465116	0.003557601	1	TOP2B,INCENP,TOP2A,NUP155,CDCA8,NUP210,AAAS,NUP43,TPR,NUP50,NUP107,AURKB,BIRC5,NUP85,PCNA,NUP214,TOP1,NUP93,POM121,NUP160,PIAS4	1.952939563	0.564297868	21	39
NUCLEOSOME ASSEMBLY%GOBP%GO:0006334	NUCLEOSOME ASSEMBLY%GOBP%GO:0006334	0.000469594	0.003585457	1	CHAF1A,CHAF1B,SMARCA5,H2AFX,ATRX,RBBP4,HIST2H2BE,HIRA,CENPO,ASF1A,HIST2H3A,RSF1,CABIN1,HIST1H4A,H2AFY,RBBP7,CENPN,HJURP,DAXX,HIST1H2BA,BRD2,SART3,HAT1	1.993272019	0.563665278	23	43
PATHWAYS AFFECTED IN ADENOID CYSTIC CARCINOMA%WIKIPATHWAYS_20200210%WP3651%HOMO SAPIENS	PATHWAYS AFFECTED IN ADENOID CYSTIC CARCINOMA%WIKIPATHWAYS_20200210%WP3651%HOMO SAPIENS	0.000470921	0.003589202	1	SETD2,UHRF1,ATRX,SMARCE1,SMC1A,BRD1,SRCAP,ARID4B,ARID1A,ERBB2,MORF4L1,NCOR1,NSD1,KAT6A,TP53,PRKDC,KMT2C,SMARCA2,HRAS,CTBP1	1.984771996	0.567153527	20	41
CELL PROJECTION MORPHOGENESIS%GOBP%GO:0048858	CELL PROJECTION MORPHOGENESIS%GOBP%GO:0048858	0.000473186	0.003600074	-1	APP,SNX2,TUBB3,LAMC2,CTTN,PAFAH1B1,NTN4,EZR,KIF5B,DBNL,PTPN11,HSP90AA1,DNM2,EPHA2,PIK3R1,USP9X,ARHGAP35,OPHN1,ACTB,KIF3A,AGRN,CDK5,HSP90AB1,CTNNA2,VASP,PTK2,SHC1,MAPK1,SLIT2,PLXNA2,SEMA3C,SH3KBP1,PLCG1,SNX1,ENAH,MAP1B,SEMA3B,WASL,PACSIN2,IQGAP1,PPP3CB,DVL1,GRB10,ALCAM,PALLD,IRS2,STK4,EPHB2,S100A6,BAIAP2,NFIB	-1.630631775	-0.39617862	51	144
MITOTIC G2-G2 M PHASES%REACTOME%R-HSA-453274.2	MITOTIC G2-G2 M PHASES%REACTOME%R-HSA-453274.2	0.000478164	0.003605977	-1	OPTN,TUBB4B,PSMD9,DYNC1I2,PSME1,DCTN2,MAPRE1,PAFAH1B1,TUBA4A,PSME2,DYNC1H1,HSP90AA1,PPME1,ACTR1A,PSMB7,HSP90AB1,PSMB6,PSMB8,PPP2CB,DCTN3,NME7,YWHAG,PSMD7,PSMA2,PSMF1,PSMB1,PSMB2,PSMD6,PSMD5,TUBB,PSMA7,PSMC3,TUBGCP3,PSMB3,LCMT1,TUBB4A,PSMA1,PSMA5,PSMB9,PSMD8,TUBGCP2,PSMD12,PSMD11,CEP41,PSMD13,PPP2R1A,MZT2B,AJUBA,PSMC4,PSMB10,PRKACA,CKAP5,TUBA1A,PSMB4,PSMC6,PSMA4,HAUS6	-1.648550242	-0.404791694	57	132
TRANSCRIPTIONAL REGULATION BY SMALL RNAS%REACTOME DATABASE ID RELEASE 71%5578749	TRANSCRIPTIONAL REGULATION BY SMALL RNAS%REACTOME DATABASE ID RELEASE 71%5578749	0.000476758	0.003605977	1	H2AFX,NUP155,POLR2A,POLR2H,HIST2H2BE,NUP210,AAAS,NUP43,HIST2H3A,POLR2E,TPR,HIST1H4A,NUP50,NUP107,NUP85,POLR2C,TNRC6A,HIST1H2BA,POLR2G,NUP214,NUP93,POM121,NUP160	1.981148928	0.549569393	23	47
FORMATION OF RNA POL II ELONGATION COMPLEX%REACTOME%R-HSA-112382.2	FORMATION OF RNA POL II ELONGATION COMPLEX%REACTOME%R-HSA-112382.2	0.000476758	0.003605977	1	POLR2A,POLR2H,NCBP2,NCBP1,GTF2H3,ELL,SUPT16H,SSRP1,IWS1,POLR2E,NELFCD,CDC73,WDR61,NELFE,POLR2C,SUPT5H,PAF1,POLR2G,GTF2H4,SUPT6H,CDK9	1.930467248	0.535510328	21	47
G2 M TRANSITION%REACTOME%R-HSA-69275.5	G2 M TRANSITION%REACTOME%R-HSA-69275.5	0.000478164	0.003605977	-1	OPTN,TUBB4B,PSMD9,DYNC1I2,PSME1,DCTN2,MAPRE1,PAFAH1B1,TUBA4A,PSME2,DYNC1H1,HSP90AA1,PPME1,ACTR1A,PSMB7,HSP90AB1,PSMB6,PSMB8,PPP2CB,DCTN3,NME7,YWHAG,PSMD7,PSMA2,PSMF1,PSMB1,PSMB2,PSMD6,PSMD5,TUBB,PSMA7,PSMC3,TUBGCP3,PSMB3,LCMT1,TUBB4A,PSMA1,PSMA5,PSMB9,PSMD8,TUBGCP2,PSMD12,PSMD11,CEP41,PSMD13,PPP2R1A,MZT2B,AJUBA,PSMC4,PSMB10,PRKACA,CKAP5,TUBA1A,PSMB4,PSMC6,PSMA4,HAUS6	-1.648550242	-0.404791694	57	132
RNA POLYMERASE II TRANSCRIPTION ELONGATION%REACTOME%R-HSA-75955.2	RNA POLYMERASE II TRANSCRIPTION ELONGATION%REACTOME%R-HSA-75955.2	0.000476758	0.003605977	1	POLR2A,POLR2H,NCBP2,NCBP1,GTF2H3,ELL,SUPT16H,SSRP1,IWS1,POLR2E,NELFCD,CDC73,WDR61,NELFE,POLR2C,SUPT5H,PAF1,POLR2G,GTF2H4,SUPT6H,CDK9	1.930467248	0.535510328	21	47
AXON DEVELOPMENT%GOBP%GO:0061564	AXON DEVELOPMENT%GOBP%GO:0061564	0.000483871	0.003642615	-1	APP,TUBB3,LAMC2,PAFAH1B1,NTN4,EZR,KIF5B,PTPN11,HSP90AA1,EPHA2,PIK3R1,USP9X,ARHGAP35,OPHN1,ACTB,KIF3A,AGRN,CDK5,HSP90AB1,CTNNA2,VASP,PTK2,SHC1,MAPK1,SLIT2,PLXNA2,SEMA3C,SH3KBP1,PLCG1,ENAH,ZPR1,MAP1B,SEMA3B,PPP3CB,GRB10,MARK2,ALCAM,PALLD,IRS2,EPHB2,S100A6,BAIAP2,NFIB	-1.634951392	-0.407796882	43	118
HALLMARK_XENOBIOTIC_METABOLISM%MSIGDB_C2%HALLMARK_XENOBIOTIC_METABOLISM	HALLMARK_XENOBIOTIC_METABOLISM%MSIGDB_C2%HALLMARK_XENOBIOTIC_METABOLISM	0.000487171	0.003661036	-1	F10,CNDP2,MTHFD1,IDH1,PGD,UPP1,GSS,HSD17B2,FAH,GART,BCAT1,GSTO1,DDT,BLVRB,AHCY,HPRT1,PTGES3,FBP1,EPHA2,UGDH,CBR1,SLC1A5,CDA,SPINT2,GCLC,PAPSS2,DDAH2,AKR1C3,AP4B1,ABCC3,CASP6,PINK1,ASL,PTGR1,NPC1,PROS1,PDLIM5,TMBIM6,GSR	-1.707252868	-0.43429329	39	103
COENZYME BIOSYNTHETIC PROCESS%GOBP%GO:0009108	COENZYME BIOSYNTHETIC PROCESS%GOBP%GO:0009108	0.000491803	0.003682946	-1	PPCS,ENO2,MTHFD1,PFKM,PGK1,TPI1,GAPDH,PFKL,NAMPT,ACLY,PDXK,AKR1A1,PFKP,PGM1,FASN,ALDOC,NADSYN1,ENO1,ALDOA,COASY,PANK4,ACACA,LDHA,PKM,APOA1BP,PPT1,PNPO,MAT2B,MAT2A,GPI	-1.75392377	-0.45051487	30	97
POSITIVE REGULATION OF I-KAPPAB KINASE/NF-KAPPAB SIGNALING%GOBP%GO:0043123	POSITIVE REGULATION OF I-KAPPAB KINASE/NF-KAPPAB SIGNALING%GOBP%GO:0043123	0.000491803	0.003682946	-1	NDFIP2,LTBR,RNF31,NDFIP1,UBE2V1,CHUK,IKBKB,FKBP1A,TRADD,TNFRSF10B,SLC20A1,NUP62,IFIT5,RIPK1,PPM1A,S100A4,TFG,IKBKG,TRAF3IP2,PINK1,TRAF2,MALT1,FADD,RELA,AKT1,CCDC22,CASP8,SLC35B2,RBCK1,MYD88	-1.735401441	-0.445757204	30	97
REGULATION OF CELLULAR KETONE METABOLIC PROCESS%GOBP%GO:0010565	REGULATION OF CELLULAR KETONE METABOLIC PROCESS%GOBP%GO:0010565	0.000493583	0.003689837	-1	PSMD9,FABP3,APOC3,PSME1,PARK7,PSME2,CLN3,PSMB7,PSMB6,PSMB8,EIF6,PSMD7,PSMA2,AKR1C3,PSMF1,PSMB1,PSMB2,PSMD6,PSMD5,PSMA7,PSMC3,PRKAG2,AKT1,PSMB3,PSMA1,PSMA5,PSMB9,PSMD8,IRS2,PSMD12,SIRT1,PSMD11,PSMD13,PSMC4,PSMB10,PSMB4,PANK2,PSMC6,ANXA1,PSMA4,IRS1,PSMD4	-1.70213151	-0.443428673	42	88
EUKARYOTIC TRANSLATION TERMINATION%REACTOME%R-HSA-72764.4	EUKARYOTIC TRANSLATION TERMINATION%REACTOME%R-HSA-72764.4	0.000502134	0.003741409	1	RPS18,RPL14,RPL32,RPL30,RPS8,RPL22,RPS28,RPL5,RPS16,RPL9,RPS3,RPS19,RPS21,RPL36,RPL23,RPL13,RPL11,RPS14,RPL26,RPL10,RPL28,RPS3A,RPL10A,RPS25,RPS2,RPS6,RPL31,RPLP2,RPS9,RPS10,RPL8,RPL19,RPL12,RPL18,RPS7,RPS20,RPL35,RPL6,RPL4,RPL35A,RPL15,RPS15A,RPL18A,RPS27A,RPL3,RPL36AL,RPS27L	1.803079524	0.459279857	47	74
CYCLIN A:CDK2-ASSOCIATED EVENTS AT S PHASE ENTRY%REACTOME%R-HSA-69656.3	CYCLIN A:CDK2-ASSOCIATED EVENTS AT S PHASE ENTRY%REACTOME%R-HSA-69656.3	0.000505476	0.003741409	-1	PSMD9,PSME1,PSME2,PSMB7,PSMB6,PSMB8,CKS1B,PSMD7,PSMA2,PSMF1,PSMB1,PSMB2,PSMD6,PSMD5,PSMA7,PSMC3,AKT1,PSMB3,PSMA1,PSMA5,PSMB9,PSMD8,PSMD12,PSMD11,PSMD13,PSMC4,CDK4,PSMB10,PSMB4,PSMC6,PSMA4	-1.801977469	-0.496746004	31	62
TRANSCRIPTIONAL REGULATION BY RUNX3%REACTOME DATABASE ID RELEASE 71%8878159	TRANSCRIPTIONAL REGULATION BY RUNX3%REACTOME DATABASE ID RELEASE 71%8878159	0.000503694	0.003741409	-1	PSMD9,PSME1,BCL2L11,PSME2,PSMB7,PSMB6,CTGF,PSMB8,WWTR1,PSMD7,PSMA2,PSMF1,PSMB1,YAP1,PSMB2,PSMD6,PSMD5,JAG1,PSMA7,PSMC3,PSMB3,PSMA1,PSMA5,PSMB9,PSMD8,PSMD12,PSMD11,SMURF2,PSMD13,PSMC4,PSMB10,PSMB4,PSMC6,PSMA4	-1.818385653	-0.494481455	34	67
CYCLIN E ASSOCIATED EVENTS DURING G1 S TRANSITION%REACTOME%R-HSA-69202.3	CYCLIN E ASSOCIATED EVENTS DURING G1 S TRANSITION%REACTOME%R-HSA-69202.3	0.000505476	0.003741409	-1	PSMD9,PSME1,PSME2,PSMB7,PSMB6,PSMB8,CKS1B,PSMD7,PSMA2,PSMF1,PSMB1,PSMB2,PSMD6,PSMD5,PSMA7,PSMC3,AKT1,PSMB3,PSMA1,PSMA5,PSMB9,PSMD8,PSMD12,PSMD11,PSMD13,PSMC4,CDK4,PSMB10,PSMB4,PSMC6,PSMA4	-1.801977469	-0.496746004	31	62
MITOCHONDRIAL TRANSMEMBRANE TRANSPORT%GOBP%GO:1990542	MITOCHONDRIAL TRANSMEMBRANE TRANSPORT%GOBP%GO:1990542	0.000506201	0.003741409	1	SLC25A29,SLC25A20,MICU2,TOMM40,STOML2,CHCHD4,SLC25A28,SLC25A12,TOMM20,SLC25A15,LETM1,CPT1A,TIMM21,SFXN1,MCU,PNPT1,DNAJC19,ROMO1,TIMM50,SFXN5,HSPD1,AGK,SFXN2,SLC25A22,CYC1,CPT2,CCDC109B,SLC25A13,TIMM10,MRPL18,ATP5F1,SLC25A23,AIFM1,SFXN4,MCUR1,MRS2,MICU1,SFXN3,DNAJC15	1.790486381	0.452376202	39	78
ANTIGEN PROCESSING AND PRESENTATION OF EXOGENOUS PEPTIDE ANTIGEN VIA MHC CLASS I, TAP-DEPENDENT%GOBP%GO:0002479	ANTIGEN PROCESSING AND PRESENTATION OF EXOGENOUS PEPTIDE ANTIGEN VIA MHC CLASS I, TAP-DEPENDENT%GOBP%GO:0002479	0.000506586	0.003741409	-1	PSMD9,CHUK,IKBKB,PSME1,PDIA3,PSME2,CALR,PSMB7,PSMB6,PSMB8,PSMD7,PSMA2,PSMF1,PSMB1,PSMB2,PSMD6,IKBKG,PSMD5,PSMA7,PSMC3,HLA-G,PSMB3,PSMA1,PSMA5,PSMB9,PSMD8,PSMD12,PSMD11,PSMD13,PSMC4,PSMB10,PSMB4,PSMC6,PSMA4	-1.824745932	-0.504773694	34	61
REGULATION OF ESTABLISHMENT OF PLANAR POLARITY%GOBP%GO:0090175	REGULATION OF ESTABLISHMENT OF PLANAR POLARITY%GOBP%GO:0090175	0.000505902	0.003741409	-1	DAAM1,PSMD9,PSME1,PSME2,ARRB2,PSMB7,PSMB6,PSMB8,DVL2,PSMD7,PSMA2,PSMF1,PSMB1,PSMB2,PSMD6,PSMD5,PFN1,PSMA7,PSMC3,PSMB3,DVL1,PSMA1,PSMA5,PSMB9,PSMD8,PSMD12,PSMD11,SMURF2,PSMD13,PSMC4,PSMB10,PSMB4,PSMC6,PSMA4	-1.778637589	-0.488689188	34	63
LEPTIN SIGNALING PATHWAY%WIKIPATHWAYS_20200210%WP2034%HOMO SAPIENS	LEPTIN SIGNALING PATHWAY%WIKIPATHWAYS_20200210%WP2034%HOMO SAPIENS	0.000508302	0.003741843	-1	CHUK,IKBKB,BAX,RPS6KA1,PTPN11,GSK3A,MAP2K1,PIK3R1,EIF4EBP1,ACACA,STAT1,PTK2,NFKB1,SHC1,MAPK1,ROCK2,PLCG1,IKBKG,FOXO1,RELA,AKT1,PIK3R2,MAP2K2,PLCG2,KPNA4,CFL2,GSK3B	-1.80032793	-0.502619204	27	58
GENE SILENCING%GOBP%GO:0016458	GENE SILENCING%GOBP%GO:0016458	0.000508388	0.003741843	1	HNRNPA2B1,EZH2,BAZ2A,H2AFX,EED,MOV10,CELF1,SUV39H1,MBD2,SRCAP,SRRT,RBM4,HIRA,H1F0,HDAC1,HIST2H3A,KMT2D,MORF4L1,HIST1H4A,H2AFY,PABPC1,HIST2H2AB,MBD1,DHX9,TNRC6A,MBD3,ZC3H7B,NRDE2	1.79191003	0.451939698	28	79
CDT1 ASSOCIATION WITH THE CDC6:ORC:ORIGIN COMPLEX%REACTOME DATABASE ID RELEASE 71%68827	CDT1 ASSOCIATION WITH THE CDC6:ORC:ORIGIN COMPLEX%REACTOME DATABASE ID RELEASE 71%68827	0.000514403	0.00377317	-1	PSMD9,PSME1,PSME2,PSMB7,PSMB6,PSMB8,PSMD7,PSMA2,PSMF1,PSMB1,PSMB2,PSMD6,PSMD5,PSMA7,PSMC3,PSMB3,PSMA1,PSMA5,PSMB9,PSMD8,PSMD12,PSMD11,PSMD13,PSMC4,PSMB10,PSMB4,PSMC6,PSMA4,PSMD4,PSMA6,GMNN,PSMB5,PSMC2,PSMD1,PSMC1	-1.86147266	-0.538679928	35	48
INSULIN RECEPTOR SIGNALING PATHWAY%GOBP%GO:0008286	INSULIN RECEPTOR SIGNALING PATHWAY%GOBP%GO:0008286	0.000514403	0.00377317	-1	ATP6V1G1,ATP6V1H,ATP6V1A,ATP6V1B2,ATP6V1C1,ATP6V1E1,NAMPT,SLC39A14,GSK3A,PIK3R1,ATP6V1F,SHC1,ATP6V1D,BCAR3,FOXO1,IDE,AKT1,GRB10,PIK3R2,IRS2,BAIAP2,GSK3B,ATP6V0D1,AP3S1,BCAR1,APPL1	-1.869041835	-0.540870325	26	48
SIGNALING BY MET%REACTOME%R-HSA-6806834.2	SIGNALING BY MET%REACTOME%R-HSA-6806834.2	0.000520833	0.003789933	-1	LAMB2,LAMC1,CRKL,MET,LAMC2,RAPGEF1,LAMB1,PTPN11,SH3GL1,LAMA5,PIK3R1,HGS,CRK,SPINT2,PTK2,SH3KBP1,LAMA3,EPS15	-1.861995787	-0.54831964	18	44
REGULATION OF APOPTOSIS%REACTOME%R-HSA-169911.2	REGULATION OF APOPTOSIS%REACTOME%R-HSA-169911.2	0.00051966	0.003789933	-1	PSMD9,PSME1,PSME2,PSMB7,PSMB6,PSMB8,PSMD7,PSMA2,PSMF1,PSMB1,PSMB2,PSMD6,PSMD5,PSMA7,PSMC3,PSMB3,PSMA1,PSMA5,PSMB9,PSMD8,PSMD12,PSMD11,PSMD13,PSMC4,PSMB10,PSMB4,PSMC6,PSMA4,PSMD4	-1.869193409	-0.548277655	29	45
DNA REPLICATION%GOBP%GO:0006260	DNA REPLICATION%GOBP%GO:0006260	0.000519211	0.003789933	1	LRWD1,ATRX,POLE2,KAT7,ING5,TNFAIP1,ORC1,ING4,THOC1,PRIM2,GINS4,NUCKS1,MGME1,EXD2,BOD1L1,MMS22L,LIG1,BAZ1A,MCM3,TEFM,WRNIP1,RFC2,NBN,SSBP1,ATR,CDK2AP1,POLG,HUS1,POLG2,PCNA,RFC1,RFC5,CDK9,TOP3A,TOP1,KIN,MCMBP,ORC5,RAD50,POLD1,RECQL5,ORC3,DUT,MRE11A,POLA1,RFC3,TREX1,EXO1,RPA1,POLD2,WDHD1,RFC4,MCM5,POLD4,MCM7,POLE	1.719708669	0.413662195	56	105
MACROMOLECULE METHYLATION%GOBP%GO:0043414	MACROMOLECULE METHYLATION%GOBP%GO:0043414	0.000519886	0.003789933	1	SNRPB,EZH2,BAZ2A,SETD2,WHSC1L1,ZC3H13,KMT2A,SNRPD3,ATRX,WTAP,SUV39H1,WDR5,EHMT1,RNMTL1,GTPBP3,KIAA1429,RBM15,TDRKH,DMAP1,DPY30,KMT2B,CXXC1,KMT2D,WDR82,RBBP5,EHMT2,TFB1M,WDR61,TRMT10C,SUV39H2,NSD1,DNMT1,FAM98B,METTL16,HSD17B10	1.695589129	0.404666557	35	110
DNA-TEMPLATED TRANSCRIPTION, INITIATION%GOBP%GO:0006352	DNA-TEMPLATED TRANSCRIPTION, INITIATION%GOBP%GO:0006352	0.000521105	0.003789933	1	SMARCA5,MED14,MED12,THRAP3,POLR2A,NR2F6,POLR2H,UBTF,MED24,TAF10,GTF2H3,MAZ,MED17,MED4,RSF1,PTRF,MED15,TFAM,POLRMT,POLR2E,TAF15,MED8,TWISTNB,POLR1C,POLR2C,NAT14,TAF5,MED30,TP53,TAF4,POLR2G,MED23,MED20,GTF3C4,GTF2H4,CDK9,GTF2I	1.644172167	0.392035607	37	111
METABOLIC REPROGRAMMING IN COLON CANCER%WIKIPATHWAYS_20200210%WP4290%HOMO SAPIENS	METABOLIC REPROGRAMMING IN COLON CANCER%WIKIPATHWAYS_20200210%WP4290%HOMO SAPIENS	0.000526131	0.003814231	-1	PSAT1,PAICS,PGD,PGK1,GAPDH,PFKL,SLC2A1,ACLY,GART,G6PD,FASN,PSPH,ENO1,LDHA,SLC1A5,PKM,PPAT,TALDO1,TKT	-1.907882496	-0.573142788	19	40
POSITIVE REGULATION OF ORGANELLE ASSEMBLY%GOBP%GO:1902117	POSITIVE REGULATION OF ORGANELLE ASSEMBLY%GOBP%GO:1902117	0.000526223	0.003814231	-1	SDCBP,CAPG,PDCD6IP,VPS4B,ASAP1,RAB3GAP1,DYNC1H1,NUP62,PIP4K2C,ARHGAP35,SH3GLB1,LRSAM1,RAB3GAP2,PIP4K2A,FSCN1	-1.889656368	-0.572720739	15	38
PROTEIN EXPORT FROM NUCLEUS%GOBP%GO:0006611	PROTEIN EXPORT FROM NUCLEUS%GOBP%GO:0006611	0.000528402	0.00382356	1	HNRNPA2B1,RBM8A,ALKBH5,SRSF9,NUP155,YTHDC1,NCBP2,CPSF3,NCBP1,CPSF2,ZC3H11A,NUP210,DDX39B,AAAS,NUP43,FIP1L1,SRSF3,SARNP,THOC1,SRSF1,THOC7,CHTOP,WDR33,TPR,PABPN1,CPSF1,THOC6,NUP50,SYMPK,NUP107,EIF4A3,SRSF2,SRSF7,NUP98,SRSF6,NUP85,POLDIP3,STRADB,NXF1,RNPS1,THOC5,SLU7	1.647201001	0.386280864	42	123
EPO%IOB%EPO	EPO%IOB%EPO	0.000533144	0.00385138	-1	CRKL,BCL2L11,PTPN11,GSK3A,MAP2K1,PIK3R1,STAT1,SHC1,MAPK1,MST1R,PLCG1,FOXO1,AKT1,PIK3R2,IRS2,MAP2K2,PLCG2,GSK3B,CBL,STAT3,MAPK9,MAPK8,RPS6KA5,GAB2	-1.839120772	-0.574096831	24	33
SIGNALING BY NUCLEAR RECEPTORS%REACTOME DATABASE ID RELEASE 71%9006931	SIGNALING BY NUCLEAR RECEPTORS%REACTOME DATABASE ID RELEASE 71%9006931	0.000536913	0.003872088	1	H2AFX,GNB4,MOV10,DDX5,SMC1A,POLR2A,GNAI2,POLR2H,HIST2H2BE,CHD1,TLE3,SMC3,GNB1,GNG5,HDAC1,HIST2H3A,AREG,NRAS,GNB2,ABCA1,HDAC3,DLAT,POLR2E,NCOR1,RUNX1,HIST1H4A,GNAI3,PDK3,STAG1,GNG12,IGF1R,CPT1A,POLR2C,CREB1,TNRC6A,PDHX,KDM4B,KDM1B,HIST1H2BA,CTSD,HRAS,EREG,TBL1XR1,PDHA1,POLR2G	1.632134877	0.379056556	45	133
ST_TUMOR_NECROSIS_FACTOR_PATHWAY%MSIGDB_C2%ST_TUMOR_NECROSIS_FACTOR_PATHWAY	ST_TUMOR_NECROSIS_FACTOR_PATHWAY%MSIGDB_C2%ST_TUMOR_NECROSIS_FACTOR_PATHWAY	0.000544662	0.003901746	-1	TRADD,NFKBIE,RIPK1,NFKBIB,NFKB1,CASP3,IKBKG,TRAF2,FADD,CASP8,AGFG1,MAP2K4,NFKB2	-1.932152944	-0.656985773	13	23
RHO GTPASES ACTIVATE WASPS AND WAVES%REACTOME DATABASE ID RELEASE 71%5663213	RHO GTPASES ACTIVATE WASPS AND WAVES%REACTOME DATABASE ID RELEASE 71%5663213	0.000543774	0.003901746	-1	NCK1,ARPC4,ACTB,ARPC3,PTK2,WIPF2,MAPK1,ARPC5,WASL,ARPC2,ACTR2,BAIAP2,ACTG1,ACTR3,BRK1,ARPC1A,ARPC1B	-1.943557241	-0.641278326	17	26
RIBONUCLEOSIDE DIPHOSPHATE METABOLIC PROCESS%GOBP%GO:0009185	RIBONUCLEOSIDE DIPHOSPHATE METABOLIC PROCESS%GOBP%GO:0009185	0.000543774	0.003901746	-1	ENO2,PFKM,PGK1,TPI1,GAPDH,PFKL,NUDT5,PFKP,PGM1,ALDOC,ENO1,ALDOA,LDHA,PKM,NUDT16,GPI	-1.946355467	-0.642201603	16	26
ADP METABOLIC PROCESS%GOBP%GO:0046031	ADP METABOLIC PROCESS%GOBP%GO:0046031	0.000544662	0.003901746	-1	ENO2,PFKM,PGK1,TPI1,GAPDH,PFKL,PFKP,PGM1,ALDOC,ENO1,ALDOA,LDHA,PKM	-1.922973811	-0.653864612	13	23
SULFUR AMINO ACID METABOLIC PROCESS%GOBP%GO:0000096	SULFUR AMINO ACID METABOLIC PROCESS%GOBP%GO:0000096	0.000547745	0.003907844	-1	CTH,AHCYL2,MTHFD1,SMS,BLMH,AHCY,MTRR,MTHFR,ENOPH1,GCLC	-1.921635936	-0.661954098	10	22
NUCLEOBASE-CONTAINING COMPOUND TRANSPORT%GOBP%GO:0015931	NUCLEOBASE-CONTAINING COMPOUND TRANSPORT%GOBP%GO:0015931	0.000548095	0.003907844	1	HNRNPA2B1,RBM8A,ALKBH5,SRSF9,NUP155,YTHDC1,HNRNPA1,NCBP2,CPSF3,NCBP1,CPSF2,ZC3H11A,NUP210,DDX39B,FMR1,AAAS,NUP43,FIP1L1,SRSF3,SARNP,THOC1,SRSF1,THOC7,CHTOP,WDR33,TPR,TOMM20,PABPN1,CPSF1,THOC6,NUP50,SYMPK,NUP107,EIF4A3,SRSF2,SRSF7,NUP98,SRSF6,NUP85,POLDIP3,NXF1,RNPS1,THOC5,SLU7,PNPT1,SLC25A17,FYTTD1	1.640352248	0.378735087	47	141
PROTEIN-CONTAINING COMPLEX LOCALIZATION%GOBP%GO:0031503	PROTEIN-CONTAINING COMPLEX LOCALIZATION%GOBP%GO:0031503	0.000548246	0.003907844	1	HNRNPA2B1,RBM8A,ALKBH5,SRSF9,HIP1,NUP155,YTHDC1,NCBP2,CPSF3,NCBP1,CPSF2,ZC3H11A,NUP210,DDX39B,DLG1,AAAS,NUP43,FIP1L1,DLG3,TNFAIP2,RAB8A,SRSF3,SARNP,THOC1,SRSF1,THOC7,CHTOP,WDR33,TPR,PABPN1,CPSF1,THOC6,NUP50,SYMPK,NUP107,EIF4A3,SRSF2,SRSF7,SCRIB,NUP98,BIRC5,LRRC7,SRSF6,NUP85,POLDIP3,SYNJ2BP,NXF1,RNPS1,THOC5,SLU7,CEP131,ATR,FYTTD1	1.621770135	0.370156609	53	152
NEGATIVE REGULATION OF SIGNAL TRANSDUCTION%GOBP%GO:0009968	NEGATIVE REGULATION OF SIGNAL TRANSDUCTION%GOBP%GO:0009968	0.000551344	0.003923411	-1	CLU,HYOU1,DUSP3,HSPA5,TNIP1,HSPB1,PTPRS,TSG101,PSMD9,FKBP1A,MET,ARHGEF2,GSTO1,TRADD,GDF15,PEG10,DUSP10,PEBP1,TNFRSF10B,SPG20,PSME1,TGFBR2,PARK7,TTLL12,EZR,ZBTB7A,NCK1,PHPT1,GSK3A,PSME2,ENO1,ARRB2,FBP1,WWP2,EPHA2,BIRC6,ARHGAP35,PTPN12,HGS,GSTP1,LEPROT,MMP14,NXN,SEC14L1,RIPK1,CALR,STAT1,PPM1A,PSMB7,MIF,PSMB6,PSMB8,ARHGAP12,NME5,DVL2,WWTR1,PSMD7,PRKCZ,PEA15,PSMA2,MCL1,STUB1,SLIT2,PSMF1,PTTG1IP,GPX1,…	-1.422554058	-0.307001893	173	467
ROS AND RNS PRODUCTION IN PHAGOCYTES%REACTOME DATABASE ID RELEASE 71%1222556	ROS AND RNS PRODUCTION IN PHAGOCYTES%REACTOME DATABASE ID RELEASE 71%1222556	0.000555967	0.003936726	-1	ATP6V1G1,ATP6V1H,ATP6V1A,ATP6V1B2,ATP6V1C1,ATP6V1E1,ATP6V1F,ATP6V1D	-1.993260567	-0.73928076	8	16
FORMATION OF TUBULIN FOLDING INTERMEDIATES BY CCT TRIC%REACTOME%R-HSA-389960.2	FORMATION OF TUBULIN FOLDING INTERMEDIATES BY CCT TRIC%REACTOME%R-HSA-389960.2	0.000555967	0.003936726	-1	TUBB3,TUBB4B,TUBA4A,CCT5,CCT8,CCT7,CCT4,CCT3,TCP1,TUBB6,TUBB4A,CCT2,TUBA1A,TUBB2B,CCT6A,TUBA1C	-1.948080799	-0.722524028	16	16
REGULATION OF EARLY ENDOSOME TO LATE ENDOSOME TRANSPORT%GOBP%GO:2000641	REGULATION OF EARLY ENDOSOME TO LATE ENDOSOME TRANSPORT%GOBP%GO:2000641	0.000554221	0.003936726	-1	EZR,MAP2K1,SNX3,SNX12,MSN,MAPK1,PTPN23,CHMP3,MAP2K2	-1.946154666	-0.711935942	9	17
BIOCARTA_NFKB_PATHWAY%MSIGDB_C2%BIOCARTA_NFKB_PATHWAY	BIOCARTA_NFKB_PATHWAY%MSIGDB_C2%BIOCARTA_NFKB_PATHWAY	0.000559701	0.003937179	-1	CHUK,IKBKB,TRADD,RIPK1,NFKB1,IKBKG,FADD,RELA,MYD88	-1.971095769	-0.745166186	9	15
BIOCARTA_EIF_PATHWAY%MSIGDB_C2%BIOCARTA_EIF_PATHWAY	BIOCARTA_EIF_PATHWAY%MSIGDB_C2%BIOCARTA_EIF_PATHWAY	0.000559701	0.003937179	-1	EEF2,EEF2K,EIF4A1,EIF4A2,EIF5,EIF6,EIF2S2,EIF4G1,EIF2S3,EIF4G2,EIF2S1	-1.948788217	-0.73673289	11	15
CELLULAR DETOXIFICATION%GOBP%GO:1990748	CELLULAR DETOXIFICATION%GOBP%GO:1990748	0.000559701	0.003937179	-1	PRDX1,GSTM3,PRDX6,CCS,AKR1A1,GSTM1,PARK7,PRDX2,SOD3	-1.959766788	-0.740883302	9	15
UBIQUITIN-DEPENDENT PROTEIN CATABOLIC PROCESS VIA THE MULTIVESICULAR BODY SORTING PATHWAY%GOBP%GO:0043162	UBIQUITIN-DEPENDENT PROTEIN CATABOLIC PROCESS VIA THE MULTIVESICULAR BODY SORTING PATHWAY%GOBP%GO:0043162	0.000559701	0.003937179	-1	TSG101,VPS4B,VPS28,VPS36,PLAA,VPS37C,VPS25,VPS4A,TOM1L1,PTPN23,MVB12B	-1.912519784	-0.72302173	11	15
NEGATIVE REGULATION OF CELL DEATH%GOBP%GO:0060548	NEGATIVE REGULATION OF CELL DEATH%GOBP%GO:0060548	0.000572656	0.004021711	-1	SQSTM1,CLU,CYR61,HYOU1,HSPA5,RPS6KA3,AMIGO2,HSPB1,ASNS,MIEN1,IKBKB,VPS4B,MET,ARHGEF2,TRADD,BAG3,CIAPIN1,IL6ST,PSEN2,TNFRSF10B,VPS35,HSP90B1,PARK7,NAA15,NCK1,RPS6KA1,UFM1,UBE2Z,ENO1,CHMP4A,CLN3,BIRC6,NUP62,PIK3R1,ARAF,GSTP1,CAST,YWHAZ,RIPK1,PRDX2,NOTCH2,CDK5,MIF,TXN,UBE2O,CTGF,DNAJC3,SFN,PTK2,NME5,GCLC,NFKB1,ARHGDIA,SERPINB9,PA2G4,SHC1,PEA15,CASP3,DDAH2,MCL1,TNFRSF10D,ATG5,GLO1,PPT1,PTTG1IP,GPX1,S…	-1.490008507	-0.329699929	107	345
RESPONSE TO NITROGEN COMPOUND%GOBP%GO:1901698	RESPONSE TO NITROGEN COMPOUND%GOBP%GO:1901698	0.000579878	0.00406578	-1	APP,EPG5,RRAGA,ATP6V1G1,HSPA5,OGT,SLC3A2,ATP6V1H,GOT1,ATP6V1A,ATP6V1B2,PRKAR1A,ATP6V1C1,PRKAR1B,ATP6V1E1,CASP4,GSTM3,NAMPT,LARS,ARHGEF2,SLC39A14,GSTM1,RAPGEF1,SHMT1,RRAGC,IPO5,EPRS,HSP90B1,EZR,SGTA,GSK3A,EIF2B2,CAPN2,STAT6,MARS,EIF2B5,PIK3R1,DIAPH1,UBQLN2,ACTB,LPIN3,ATP6V1F,AGRN,STAT1,CDK5,TXN,PDXP,DDI2,SORT1,PKM,CASP7,PTK2,ATXN3,NFKB1,EIF6,SHC1,CASP3,STUB1,BLM,MAPK1,SLIT2,ATP6V1D,UBQLN1,RAPGEF2,…	-1.505869499	-0.335168593	99	325
RIBOSOME BIOGENESIS%GOBP%GO:0042254	RIBOSOME BIOGENESIS%GOBP%GO:0042254	0.000586854	0.004107981	1	SKIV2L2,DHX30,FASTKD2,RPL14,RNMTL1,LAS1L,RPS8,NVL,RPS28,RPL5,NOLC1,RPS16,RRP9,EXOSC2,TFB1M,KRI1,WDR46,NOP56,GAR1,RPS19,MPHOSPH10,SENP3,METTL16,UTP18,RPS21,NAT10,MRPL22,METTL15,MDN1,SART1,TBL3,C1QBP,RPL11,RPS14,RPL26,RRP1B,RPL10,EXOSC3,ERAL1,MRPL20,RSL1D1,EXOSC7,RPL10A,RPS2,RPS6,BRIX1,KRR1,IMP3,FCF1,DDX27,RPS9,UTP15,RPS10,ERI1,RRP36,NSUN5,RPL12,NSUN4,WDR43,NOL11,NOP58,NGDN,NIP7,WDR12,NOP16,RPS7,XR…	1.485320179	0.324702877	121	212
RESPONSE TO ORGANONITROGEN COMPOUND%GOBP%GO:0010243	RESPONSE TO ORGANONITROGEN COMPOUND%GOBP%GO:0010243	0.000588928	0.004115783	-1	APP,RRAGA,ATP6V1G1,HSPA5,OGT,ATP6V1H,GOT1,ATP6V1A,ATP6V1B2,PRKAR1A,ATP6V1C1,PRKAR1B,ATP6V1E1,CASP4,NAMPT,LARS,ARHGEF2,SLC39A14,RAPGEF1,SHMT1,RRAGC,IPO5,EPRS,HSP90B1,EZR,SGTA,GSK3A,EIF2B2,CAPN2,STAT6,MARS,EIF2B5,PIK3R1,DIAPH1,UBQLN2,ACTB,LPIN3,ATP6V1F,STAT1,CDK5,PDXP,SORT1,PKM,CASP7,PTK2,ATXN3,NFKB1,EIF6,SHC1,CASP3,STUB1,BLM,MAPK1,SLIT2,ATP6V1D,UBQLN1,RAPGEF2,FBXO6,ROCK2,CASP6,UGGT1,BCAR3,LDLR,HER…	-1.542475327	-0.34712693	91	287
PROTEIN MODIFICATION BY SMALL PROTEIN REMOVAL%GOBP%GO:0070646	PROTEIN MODIFICATION BY SMALL PROTEIN REMOVAL%GOBP%GO:0070646	0.000619291	0.004320939	-1	TNIP1,OGT,PSMD9,USP14,KEAP1,PSME1,USP24,PSME2,ARRB2,USP9X,HGS,ACTB,COPS2,RIPK1,USP5,PSMB7,COPS7A,BABAM1,PSMB6,PSMB8,SNX3,ATXN3,PSMD7,PSMA2,OTUD6B,COPS8,PSMF1,PSMB1,VCPIP1,USP4,PSMB2,PSMD6,IKBKG,COPS5,RAD23B,PSMD5,PSMA7,TRAF2,COPS4,USP16,PSMC3,OTULIN,PSMB3,PSMA1,PSMA5,USP25,IFIH1,PSMB9,PSMD8,ADRM1,COPS3,EIF3F,PSMD12,COPS6,BRE,BECN1,UCHL3,USP19,PSMD11,SMURF2,VCP,RAD23A,PSMD13	-1.572591888	-0.371447871	63	184
PROTEIN POLYUBIQUITINATION%GOBP%GO:0000209	PROTEIN POLYUBIQUITINATION%GOBP%GO:0000209	0.000622084	0.00433338	-1	RNF31,UBE2K,UBE2V1,PSMD9,HUWE1,NEDD4L,BLMH,RNF19B,PSME1,THOP1,PSME2,NPEPPS,WWP2,UBE2R2,HECTD1,HACE1,PSMB7,UBE2O,PSMB6,TPP2,PSMB8,HECW2,PSMD7,PSMA2,LRSAM1,STUB1,PSMF1,RC3H1,RNF19A,UBE2V2,FBXO6,PSMB1,PSMB2,PSMD6,FBXO7,UBE3C,CDC34,PSMD5,PSMA7,TRAF2,RMND5A,PSMC3,FBXO21,PSMB3,UBE2D2,TRAF4,PSMA1,PSMA5,UBR2,PSMB9,PSMD8,RBCK1,RNF14,PSMD12,PSMD11,SMURF2,RNF34,PSMD13,SHARPIN,PSMC4,TRIM2	-1.581434265	-0.374243425	61	181
PROTEIN DEUBIQUITINATION%GOBP%GO:0016579	PROTEIN DEUBIQUITINATION%GOBP%GO:0016579	0.000623247	0.004334446	-1	TNIP1,OGT,PSMD9,USP14,KEAP1,PSME1,USP24,PSME2,ARRB2,USP9X,HGS,ACTB,RIPK1,USP5,PSMB7,BABAM1,PSMB6,PSMB8,SNX3,ATXN3,PSMD7,PSMA2,OTUD6B,PSMF1,PSMB1,VCPIP1,USP4,PSMB2,PSMD6,IKBKG,COPS5,RAD23B,PSMD5,PSMA7,TRAF2,USP16,PSMC3,OTULIN,PSMB3,PSMA1,PSMA5,USP25,IFIH1,PSMB9,PSMD8,ADRM1,EIF3F,PSMD12,BRE,BECN1,UCHL3,USP19,PSMD11,SMURF2,VCP,RAD23A,PSMD13	-1.610449464	-0.383151789	57	171
CELL MORPHOGENESIS INVOLVED IN NEURON DIFFERENTIATION%GOBP%GO:0048667	CELL MORPHOGENESIS INVOLVED IN NEURON DIFFERENTIATION%GOBP%GO:0048667	0.000643397	0.004467342	-1	APP,TUBB3,LAMC2,PAFAH1B1,NTN4,EZR,KIF5B,PTPN11,HSP90AA1,EPHA2,PIK3R1,USP9X,ARHGAP35,OPHN1,TBCD,ACTB,KIF3A,AGRN,CDK5,HSP90AB1,CTNNA2,VASP,PTK2,SHC1,MAPK1,SLIT2,PLXNA2,SEMA3C,SH3KBP1,PLCG1,ENAH,MAP1B,SEMA3B,WASL,PPP3CB,DVL1,GRB10,ALCAM,PALLD,IRS2,EPHB2,S100A6,BAIAP2,NFIB	-1.647695936	-0.408496218	44	123
ENKEPHALIN RELEASE%PANTHER PATHWAY%P05913	ENKEPHALIN RELEASE%PANTHER PATHWAY%P05913	0.000646273	0.004480062	1	GNB4,GNAI2,GNB1,GNG5,GNB2,PRKAR2A,GNAI3,GNG12,GNAO1,CREB1	1.974862012	0.720693171	10	15
TRANSCRIPTIONAL REGULATION OF GRANULOPOIESIS%REACTOME%R-HSA-9616222.2	TRANSCRIPTIONAL REGULATION OF GRANULOPOIESIS%REACTOME%R-HSA-9616222.2	0.000663423	0.004584137	1	H2AFX,KMT2A,HIST2H2BE,DEK,HIST2H3A,TFDP1,RUNX1,HIST1H4A,CREB1,HIST1H2BA	1.996937796	0.676145961	10	20
POSITIVE REGULATION OF MRNA PROCESSING%GOBP%GO:0050685	POSITIVE REGULATION OF MRNA PROCESSING%GOBP%GO:0050685	0.000663423	0.004584137	1	TRA2A,RBMX,NUDT21,THRAP3,NCBP2,NCBP1,TRA2B,DAZAP1,RBMXL1,CDC73,NUP98,NCL,PAF1,CIRBP	1.994482526	0.675314627	14	20
GM-CSF%IOB%GM-CSF	GM-CSF%IOB%GM-CSF	0.000673854	0.004596994	-1	CHUK,IKBKB,SLC2A1,CRKL,PDIA3,PARK7,EZR,PTPN11,GSK3A,MAP2K1,CCT5,PIK3R1,YWHAZ,STAT1,SHC1,MAPK1,PLCG1,MAP2K3,PFN1,AKT1,CASP8,PIK3R2,IRS2,EPHB2,MAP2K2,CSF2RA,TGFBR3,NFKB2,GSK3B,CBL,BCAR1,STAT3,MAPK9,MAPK8,JAK1	-1.80840101	-0.501248028	35	60
LEPTIN%NETPATH%LEPTIN	LEPTIN%NETPATH%LEPTIN	0.000671592	0.004596994	-1	HSPB1,CHUK,IKBKB,PDIA3,RPS6KA1,PTPN11,GSK3A,MAP2K1,PIK3R1,EIF4EBP1,ACACA,MMP14,STAT1,CDK5,PTK2,NFKB1,PRKCZ,SHC1,MAPK1,PLCG1,IKBKG,MAP2K3,FOXO1,RELA,AKT1,PIK3R2,IRS2,MAP2K2,PLCG2	-1.760040198	-0.478615324	29	67
TRIF(TICAM1)-MEDIATED TLR4 SIGNALING%REACTOME DATABASE ID RELEASE 71%937061	TRIF(TICAM1)-MEDIATED TLR4 SIGNALING%REACTOME DATABASE ID RELEASE 71%937061	0.000673854	0.004596994	-1	APP,DUSP3,RPS6KA3,UBE2V1,CHUK,IKBKB,RPS6KA1,PTPN11,MAP2K1,PPP2R5D,RIPK1,NFKBIB,PPP2CB,NFKB1,IRF3,MAPKAPK3,MAPK1,IKBKG,MAP2K3,FADD,RELA,CASP8,TANK,UBE2D2	-1.793465317	-0.497108191	24	60
MYD88-INDEPENDENT TLR4 CASCADE%REACTOME DATABASE ID RELEASE 71%166166	MYD88-INDEPENDENT TLR4 CASCADE%REACTOME DATABASE ID RELEASE 71%166166	0.000673854	0.004596994	-1	APP,DUSP3,RPS6KA3,UBE2V1,CHUK,IKBKB,RPS6KA1,PTPN11,MAP2K1,PPP2R5D,RIPK1,NFKBIB,PPP2CB,NFKB1,IRF3,MAPKAPK3,MAPK1,IKBKG,MAP2K3,FADD,RELA,CASP8,TANK,UBE2D2	-1.793465317	-0.497108191	24	60
REGULATION OF TOLL-LIKE RECEPTOR SIGNALING PATHWAY%WIKIPATHWAYS_20200210%WP1449%HOMO SAPIENS	REGULATION OF TOLL-LIKE RECEPTOR SIGNALING PATHWAY%WIKIPATHWAYS_20200210%WP1449%HOMO SAPIENS	0.000673854	0.004596994	-1	SQSTM1,RNF31,CHUK,IKBKB,TOLLIP,MAP2K1,PIK3R1,RIPK1,STAT1,TLR7,NFKB1,IRF3,MAPK1,IKBKG,MAP2K3,FADD,RELA,AKT1,CASP8,PIK3R2,RBCK1,MYD88,MAP2K2,LY96,MAP2K4,NFKB2,CYLD	-1.802384354	-0.499580347	27	60
PROTEIN DEPHOSPHORYLATION%GOBP%GO:0006470	PROTEIN DEPHOSPHORYLATION%GOBP%GO:0006470	0.000669008	0.004596994	-1	DUSP3,PTPRS,DUSP10,NCK1,PHPT1,PTPN11,PPP2R5D,PTPN12,UBLCP1,PTPRF,PPM1A,PPM1F,PDXP,MTM1,PPP2CB,MTMR6,PPP6C,PGP,RPAP2,LHPP,PPP2R5B,PPP3CB,DUSP12	-1.755653551	-0.474055248	23	70
PATTERN RECOGNITION RECEPTOR SIGNALING PATHWAY%GOBP%GO:0002221	PATTERN RECOGNITION RECEPTOR SIGNALING PATHWAY%GOBP%GO:0002221	0.000673854	0.004596994	-1	EPG5,TNIP1,RPS6KA3,UBE2V1,CHUK,CTSL,IKBKB,HSP90B1,RIPK1,TLR7,IRF3,MAPKAPK3,APOB,IKBKG,FADD,RELA,OTULIN,CASP8,TANK,UBE2D2,IFIH1,MYD88,RAB11FIP2,LY96,CYLD,BCL10,MAPKAPK2,TBK1,ITCH,PIK3C3	-1.763892363	-0.488911234	30	60
PLATELET DEGRANULATION%GOBP%GO:0002576	PLATELET DEGRANULATION%GOBP%GO:0002576	0.000673854	0.004596994	-1	CLU,APP,LGALS3BP,APLP2,TAGLN2,TUBA4A,GTPBP2,ALDOA,QSOX1,NHLRC2,WDR1,OLA1,VCL,TIMP3,ABCC4,TEX264,ITGB3,LAMP2,PCYOX1L,STXBP2,ANXA5,PROS1,LHFPL2,THBS1,TLN1	-1.818247098	-0.503977142	25	60
WNT SIGNALING PATHWAY, PLANAR CELL POLARITY PATHWAY%GOBP%GO:0060071	WNT SIGNALING PATHWAY, PLANAR CELL POLARITY PATHWAY%GOBP%GO:0060071	0.000675447	0.004600548	-1	DAAM1,PSMD9,PSME1,PSME2,ARRB2,PSMB7,PSMB6,PSMB8,DVL2,PSMD7,PSMA2,PSMF1,PSMB1,PSMB2,PSMD6,PSMD5,PFN1,PSMA7,PSMC3,PSMB3,DVL1,PSMA1,PSMA5,PSMB9,PSMD8,PSMD12,PSMD11,SMURF2,PSMD13,PSMC4,PSMB10,PSMB4,PSMC6,PSMA4	-1.789936873	-0.495144574	34	61
REGULATION OF TRANSCRIPTION ELONGATION FROM RNA POLYMERASE II PROMOTER%GOBP%GO:0034243	REGULATION OF TRANSCRIPTION ELONGATION FROM RNA POLYMERASE II PROMOTER%GOBP%GO:0034243	0.000677201	0.004605181	1	HNRNPU,BRD4,ELL,SUPT16H,NELFCD,CDC73,WDR61,NELFE,ZMYND11,EAPP,PAF1,SUPT6H,WDR43,CDK9,CTR9,RECQL5	1.985926829	0.636729759	16	25
PROTEASOME DEGRADATION%WIKIPATHWAYS_20200210%WP183%HOMO SAPIENS	PROTEASOME DEGRADATION%WIKIPATHWAYS_20200210%WP183%HOMO SAPIENS	0.00068341	0.004640053	-1	PSMD9,PSME1,UBA1,PSME2,PSMB7,PSMB6,UBA7,PSMB8,PSMD7,PSMA2,PSMB1,PSMB2,PSMD6,PSMD5,PSMA7,PSMC3,HLA-G,PSMB3,UBE2D2,PSMA1,PSMA5,PSMB9,PSMD8,PSMD12,UCHL3,PSMD11,PSMD13,PSMC4,PSMB10,PSMB4,PSMC6,PSMA4,PSMD4,HLA-E,PSMA6,NEDD4,PSMB5,PSMC2,PSMD1,PSMC1	-1.841613842	-0.524549854	40	52
MONOVALENT INORGANIC CATION HOMEOSTASIS%GOBP%GO:0055067	MONOVALENT INORGANIC CATION HOMEOSTASIS%GOBP%GO:0055067	0.000685871	0.004649404	-1	ATP6V1G1,SLC4A2,ATP6V1H,ATP6V1A,ATP6V1B2,ATP6V1C1,ATP6V1E1,NEDD4L,CLN3,ATP6V1F,PPT1,ATP6V1D	-1.845211836	-0.53397431	12	48
NEGATIVE REGULATION OF SIGNALING%GOBP%GO:0023057	NEGATIVE REGULATION OF SIGNALING%GOBP%GO:0023057	0.000688421	0.004659327	-1	CLU,HYOU1,DUSP3,HSPA5,TNIP1,HSPB1,PTPRS,TSG101,OPTN,PSMD9,FKBP1A,MET,ARHGEF2,GSTO1,TRADD,GDF15,PEG10,DUSP10,PEBP1,TNFRSF10B,SPG20,PSME1,TGFBR2,PARK7,TTLL12,EZR,ZBTB7A,NCK1,PHPT1,GSK3A,PSME2,ENO1,ARRB2,FBP1,WWP2,EPHA2,BIRC6,ARHGAP35,PTPN12,HGS,GSTP1,LEPROT,MMP14,NXN,SEC14L1,RIPK1,CALR,STAT1,PPM1A,PSMB7,MIF,PSMB6,PSMB8,ARHGAP12,NME5,DVL2,WWTR1,PSMD7,PRKCZ,PEA15,PSMA2,MCL1,STUB1,SLIT2,PSMF1,PTTG1IP,…	-1.4010318	-0.301825949	167	481
TELOMERE MAINTENANCE%REACTOME%R-HSA-157579.2	TELOMERE MAINTENANCE%REACTOME%R-HSA-157579.2	0.000690608	0.004666768	1	H2AFX,POLE2,HIST2H2BE,PRIM2,HIST1H4A,WRAP53,LIG1,RFC2,HIST1H2BA,PCNA,RFC1,RFC5,POLD1,DKC1,POLA1,RFC3,RPA1,POLD2,TERF2,RFC4,POLD4,POLE	1.966937969	0.582497771	22	35
IL4%NETPATH%IL4	IL4%NETPATH%IL4	0.0006965	0.004691808	-1	IL13RA1,CHUK,IKBKB,PTPN11,STAT6,PIK3R1,STAT1,PTK2,NFKB1,PRKCZ,SHC1,MAPK1,PLCG1,RELA,AKT1,RASA1,PIK3R2,IRS2,PLCG2,CBL,STAT3,IRS1,MAPK8,JAK1	-1.891898296	-0.559742281	24	43
CROSS-PRESENTATION OF SOLUBLE EXOGENOUS ANTIGENS (ENDOSOMES)%REACTOME%R-HSA-1236978.1	CROSS-PRESENTATION OF SOLUBLE EXOGENOUS ANTIGENS (ENDOSOMES)%REACTOME%R-HSA-1236978.1	0.0006965	0.004691808	-1	PSMD9,PSME1,PSME2,PSMB7,PSMB6,PSMB8,PSMD7,PSMA2,PSMF1,PSMB1,PSMB2,PSMD6,PSMD5,PSMA7,PSMC3,PSMB3,PSMA1,PSMA5,PSMB9,PSMD8,PSMD12,PSMD11,PSMD13,PSMC4,PSMB10,PSMB4,PSMC6,PSMA4,PSMD4	-1.917270781	-0.569968352	29	42
SPLICEOSOMAL SNRNP ASSEMBLY%GOBP%GO:0000387	SPLICEOSOMAL SNRNP ASSEMBLY%GOBP%GO:0000387	0.000699464	0.004704387	1	SNRPB,SNRPE,SNRPF,SNRPD3,SNRPG,SRSF10,SNRPD2,CD2BP2,PRPF6,COIL,SART1,PRPF19,PRPF8,GEMIN8,PRPF3,SART3	1.9531369	0.575956506	16	36
REGULATION OF PH%GOBP%GO:0006885	REGULATION OF PH%GOBP%GO:0006885	0.000701508	0.004710754	-1	ATP6V1G1,SLC4A2,ATP6V1H,ATP6V1A,ATP6V1B2,ATP6V1C1,ATP6V1E1,CLN3,ATP6V1F,PPT1,ATP6V1D	-1.869001358	-0.564036167	11	39
REGULATION OF IMMUNE RESPONSE%GOBP%GO:0050776	REGULATION OF IMMUNE RESPONSE%GOBP%GO:0050776	0.000703334	0.004715633	-1	CLU,EPG5,LAMP1,DUSP3,TNIP1,TNFRSF21,RNF31,RPS6KA3,PTPRS,IL12RB1,UBE2K,UBE2V1,PSMD9,CHUK,CTSL,IKBKB,FKBP1A,IL6ST,PSME1,HSP90B1,PARK7,TTLL12,EZR,BAX,COL2A1,NCK1,PHPT1,PTPN11,EIF2B2,PSME2,HSP90AA1,POLR3B,ARRB2,ELMO2,EIF2B5,ABCE1,PIK3R1,CFP,ARPC4,ACTB,CRK,SEC14L1,RIPK1,STAT1,PSMB7,ARPC3,TLR7,HSP90AB1,PSMB6,PSMB8,PTK2,WIPF2,NFKB1,PSMD7,SERPINB9,PRKCZ,SHC1,PSMA2,IRF3,MAPKAPK3,MAPK1,PSMF1,IL18,APOB,RC3H…	-1.45000047	-0.316939842	133	395
LIPOSACCHARIDE METABOLIC PROCESS%GOBP%GO:1903509	LIPOSACCHARIDE METABOLIC PROCESS%GOBP%GO:1903509	0.000709388	0.004722702	1	PIGG,NEU1,GLA,CTSA,ST3GAL4,PIGK,UGT8,B4GALT5,PIGT,GLB1,SMPD4,PIGS,SMPD1,GPAA1,DPM3,FUCA1,PSAP,SUMF2,HEXA,PIGQ,ESYT1,SCCPDH,STS,GALC	1.929855716	0.539767974	24	45
POSITIVE REGULATION OF HISTONE MODIFICATION%GOBP%GO:0031058	POSITIVE REGULATION OF HISTONE MODIFICATION%GOBP%GO:0031058	0.000709891	0.004722702	1	WHSC1L1,KMT2A,BRD7,CTNNB1,NIPBL,WDR5,KAT7,FMR1,PHF1,BRD4,AKAP8,SMARCB1,PHF19,RNF40,RNF20,CHTOP,TADA2B,WDR61,DNMT1,AKAP8L,GLYR1,PAF1,CTBP1,SART3,CDK9,SPHK2,KDM1A,CTR9	1.921673307	0.534676879	28	46
GENERATION OF NEURONS%GOBP%GO:0048699	GENERATION OF NEURONS%GOBP%GO:0048699	0.000707014	0.004722702	-1	ANKS1A,APP,TNFRSF21,PTPRS,TUBB3,GDI1,CRKL,MET,ARHGEF2,NEDD4L,NAP1L1,UGCG,LAMC2,CDK6,RAPGEF1,CTTN,FGFR1,PAFAH1B1,FKBP4,LAMB1,TWF1,NTN4,EZR,KIF5B,NIF3L1,DBNL,PTPN11,GSK3A,TBC1D24,MAP2K1,HSP90AA1,ARL3,DNM2,EPHA2,PIK3R1,USP9X,ARHGAP35,BIN1,OPHN1,TBCD,BLOC1S4,ACTB,KIF3A,PLAA,CALR,AGRN,CDK5,HSP90AB1,CTNNA2,VASP,HOOK3,SNX3,PTK2,DVL2,ARHGDIA,HECW2,YWHAG,FRYL,SHC1,ITM2C,CASP3,MAPK1,SLIT2,PPT1,RAPGEF2,ABL2…	-1.448073024	-0.317905706	98	376
REGULATION OF VIRAL TRANSCRIPTION%GOBP%GO:0046782	REGULATION OF VIRAL TRANSCRIPTION%GOBP%GO:0046782	0.000707214	0.004722702	1	SMARCA4,POLR2A,POLR2H,CHD1,SMARCB1,HDAC1,RSF1,TRIM14,POLR2E,NUCKS1,NELFCD,NELFE,POLR2C,TARDBP,DHX9,SUPT5H,TFAP4,RRP1B,POLR2G	1.982427511	0.557722121	19	44
GLYCOLIPID METABOLIC PROCESS%GOBP%GO:0006664	GLYCOLIPID METABOLIC PROCESS%GOBP%GO:0006664	0.000709388	0.004722702	1	PIGG,NEU1,GLA,CTSA,ST3GAL4,PIGK,UGT8,B4GALT5,PIGT,GLB1,SMPD4,PIGS,SMPD1,GPAA1,DPM3,FUCA1,PSAP,SUMF2,HEXA,PIGQ,ESYT1,SCCPDH,STS,GALC	1.929855716	0.539767974	24	45
REGULATION OF TUMOR NECROSIS FACTOR-MEDIATED SIGNALING PATHWAY%GOBP%GO:0010803	REGULATION OF TUMOR NECROSIS FACTOR-MEDIATED SIGNALING PATHWAY%GOBP%GO:0010803	0.000715564	0.004745723	-1	RNF31,CASP4,CHUK,IKBKB,TRADD,TAX1BP1,GSTP1,RIPK1,IKBKG,TRAF2,OTULIN,CASP8,PYCARD,SPPL2B,RBCK1,SHARPIN,CYLD	-1.788480484	-0.565929367	17	31
POSITIVE REGULATION OF REACTIVE OXYGEN SPECIES METABOLIC PROCESS%GOBP%GO:2000379	POSITIVE REGULATION OF REACTIVE OXYGEN SPECIES METABOLIC PROCESS%GOBP%GO:2000379	0.000715564	0.004745723	-1	CLU,ASS1,TGFBR2,PARK7,HSP90AA1,GSTP1,RIPK1,HSP90AB1,DDAH2,AKR1C3	-1.788622132	-0.565974189	10	31
FSH%NETPATH%FSH	FSH%NETPATH%FSH	0.000718004	0.004747234	-1	RPS6KA3,HSPB1,PRKAR1A,TGM2,MAP2K1,ARRB2,EIF4EBP1,YWHAQ,MAPK1,ARRB1,FOXO1,RELA,AKT1,TSC2,MAP2K2	-1.875769695	-0.598140882	15	30
CARGO TRAFFICKING TO THE PERICILIARY MEMBRANE%REACTOME%R-HSA-5620920.2	CARGO TRAFFICKING TO THE PERICILIARY MEMBRANE%REACTOME%R-HSA-5620920.2	0.000717875	0.004747234	-1	ASAP1,CCT5,ARL3,CCT8,LZTFL1,PKD1,CCT4,CCT3,TCP1,EXOC8,ARF4,EXOC6,EXOC2,GBF1	-1.921891545	-0.637792712	14	25
IL-7%NETPATH%IL-7	IL-7%NETPATH%IL-7	0.000729927	0.004755436	-1	GSK3A,MAP2K1,PIK3R1,STAT1,SHC1,MAPK1,FOXO1,AKT1,IRS2,MAP2K2,GSK3B,STAT3,IRS1,JAK1	-1.921377082	-0.675597178	14	20
TRANSCRIPTION OF THE HIV GENOME%REACTOME%R-HSA-167172.2	TRANSCRIPTION OF THE HIV GENOME%REACTOME%R-HSA-167172.2	0.000724638	0.004755436	1	POLR2A,POLR2H,NCBP2,NCBP1,TAF10,GTF2H3,ELL,SUPT16H,SSRP1,POLR2E,TAF15,NELFCD,NELFE,POLR2C,TAF5,SUPT5H,TAF4,POLR2G,GTF2H4,CDK9	1.817153459	0.489406425	20	55
TRANS-SULFURATION AND ONE CARBON METABOLISM%WIKIPATHWAYS_20200210%WP2525%HOMO SAPIENS	TRANS-SULFURATION AND ONE CARBON METABOLISM%WIKIPATHWAYS_20200210%WP2525%HOMO SAPIENS	0.000729262	0.004755436	-1	CTH,PSAT1,AHCYL2,MTHFD1,GSS,SHMT1,AHCY,PSPH,MTHFR,PHGDH,GCLC,MAT2B,MAT2A	-1.923693481	-0.6691715	13	21
HEXOSE BIOSYNTHETIC PROCESS%GOBP%GO:0019319	HEXOSE BIOSYNTHETIC PROCESS%GOBP%GO:0019319	0.000724113	0.004755436	-1	ENO2,GOT1,PGK1,TPI1,GAPDH,MDH1,PGM1,SORD,SLC39A14,ALDOC,ENO1,ALDOA,FBP1,AKR1B1	-1.925917113	-0.62489001	14	28
ATP GENERATION FROM ADP%GOBP%GO:0006757	ATP GENERATION FROM ADP%GOBP%GO:0006757	0.000730327	0.004755436	-1	ENO2,PFKM,PGK1,TPI1,GAPDH,PFKL,PFKP,PGM1,ALDOC,ENO1,ALDOA,LDHA,PKM	-1.8987267	-0.654062456	13	22
PYRUVATE BIOSYNTHETIC PROCESS%GOBP%GO:0042866	PYRUVATE BIOSYNTHETIC PROCESS%GOBP%GO:0042866	0.000730327	0.004755436	-1	ENO2,PFKM,PGK1,TPI1,GAPDH,PFKL,PFKP,PGM1,ALDOC,ENO1,ALDOA,LDHA,PKM	-1.8987267	-0.654062456	13	22
REGULATION OF DEFENSE RESPONSE%GOBP%GO:0031347	REGULATION OF DEFENSE RESPONSE%GOBP%GO:0031347	0.000726322	0.004755436	-1	CLU,EPG5,LAMP1,TNIP1,RPS6KA3,PTPRS,IL12RB1,OPTN,UBE2K,UBE2V1,PSMD9,CASP4,CHUK,CTSL,IKBKB,TRADD,DDT,IL6ST,PSME1,VPS35,HSP90B1,PARK7,TTLL12,PTPN11,PSME2,POLR3B,MVK,ARRB2,ABCE1,CFP,GSTP1,SEC14L1,RIPK1,STAT1,PSMB7,TLR7,HSP90AB1,PSMB6,PSMB8,NFKB1,PSMD7,SERPINB9,PSMA2,LRSAM1,IRF3,MAPKAPK3,PSMF1,IL18,APOB,PSMB1,LDLR,CDC37,PSMB2,PSMD6,IKBKG,TRAF3IP2,PSMD5,PSMA7,SIRT2,MALT1,CD55,FADD,PSMC3,HLA-G,RELA,OTUL…	-1.505938504	-0.336923482	104	302
REGULATION OF SISTER CHROMATID SEGREGATION%GOBP%GO:0033045	REGULATION OF SISTER CHROMATID SEGREGATION%GOBP%GO:0033045	0.000724638	0.004755436	1	PLK1,SMC5,ATRX,CTNNB1,HNRNPU,NIPBL,NUMA1,ZW10,ANAPC4,UBE2C,NSMCE2,TPR,H2AFY,BUB3,AURKB,WAPAL,NDC80,IK	1.837979427	0.495015396	18	55
GLYCOLYTIC PROCESS%GOBP%GO:0006096	GLYCOLYTIC PROCESS%GOBP%GO:0006096	0.000730327	0.004755436	-1	ENO2,PFKM,PGK1,TPI1,GAPDH,PFKL,PFKP,PGM1,ALDOC,ENO1,ALDOA,LDHA,PKM	-1.8987267	-0.654062456	13	22
PHAGOSOME MATURATION%GOBP%GO:0090382	PHAGOSOME MATURATION%GOBP%GO:0090382	0.000729927	0.004755436	-1	ATP6V1G1,ATP6V1H,ATP6V1A,ATP6V1B2,ATP6V1C1,ATP6V1E1,CLN3,ATP6V1F,ATP6V1D	-1.916799944	-0.673987758	9	20
PID_LIS1_PATHWAY%MSIGDB_C2%PID_LIS1_PATHWAY	PID_LIS1_PATHWAY%MSIGDB_C2%PID_LIS1_PATHWAY	0.000737599	0.004759455	-1	PAFAH1B3,PAFAH1B1,DYNC1H1,PPP2R5D,CDK5,NUDC,PAFAH1B2,MAP1B,IQGAP1,CLIP1	-1.932167419	-0.696911924	10	18
LISSENCEPHALY GENE (LIS1) IN NEURONAL MIGRATION AND DEVELOPMENT%PATHWAY INTERACTION DATABASE NCI-NATURE CURATED DATA%LISSENCEPHALY GENE (LIS1) IN NEURONAL MIGRATION AND DEVELOPMENT	LISSENCEPHALY GENE (LIS1) IN NEURONAL MIGRATION AND DEVELOPMENT%PATHWAY INTERACTION DATABASE NCI-NATURE CURATED DATA%LISSENCEPHALY GENE (LIS1) IN NEURONAL MIGRATION AND DEVELOPMENT	0.000737599	0.004759455	-1	PAFAH1B3,PAFAH1B1,DYNC1H1,PPP2R5D,CDK5,NUDC,PAFAH1B2,MAP1B,IQGAP1,CLIP1	-1.932167419	-0.696911924	10	18
VIRAL BUDDING VIA HOST ESCRT COMPLEX%GOBP%GO:0039702	VIRAL BUDDING VIA HOST ESCRT COMPLEX%GOBP%GO:0039702	0.000737599	0.004759455	-1	PDCD6IP,TSG101,VPS4B,VPS28,CHMP4A,CHMP7,VPS37C,CHMP2B,CHMP1B,VPS4A,CHMP2A,CHMP4B,CHMP3,CHMP1A	-1.947382382	-0.702399797	14	18
ENZYME LINKED RECEPTOR PROTEIN SIGNALING PATHWAY%GOBP%GO:0007167	ENZYME LINKED RECEPTOR PROTEIN SIGNALING PATHWAY%GOBP%GO:0007167	0.000733568	0.004759455	-1	SDCBP,ANKS1A,ATP6V1G1,ATP6V1H,ATP6V1A,ATP6V1B2,HSPB1,ATP6V1C1,ATP6V1E1,NAMPT,FKBP1A,MET,GDF15,SLC39A14,RAPGEF1,IL6ST,PSEN2,TGFBR2,FGFR1,NCK1,PTPN11,GSK3A,ZMIZ1,STAT6,HSP90AA1,ARRB2,ELMO2,EPHA2,PIK3R1,USP9X,ARPC4,PTPN12,ACTB,ZYX,ATP6V1F,CRK,PTPRF,ARPC3,FNTA,SORT1,PTK2,KIF16B,PRKCZ,SHC1,CASP3,BMPR1A,STUB1,MAPKAPK3,MAPK1,ATP6V1D,RAPGEF2,STMN1,MST1R,ROCK2,FERMT2,PLCG1,BCAR3,CDC37,ARHGEF18,ITGB3,BMP4,…	-1.502617619	-0.33732526	87	294
CARBOHYDRATE DERIVATIVE BIOSYNTHETIC PROCESS%GOBP%GO:1901137	CARBOHYDRATE DERIVATIVE BIOSYNTHETIC PROCESS%GOBP%GO:1901137	0.000734214	0.004759455	-1	GFPT1,UAP1L1,GNPDA1,NDST1,ATIC,PPCS,TNIP1,OGT,ENO2,UAP1,TSTA3,EXT1,PFKM,PGK1,UPP1,TPI1,IMPDH2,GAPDH,PFKL,NUDT14,ACLY,G6PD,AMDHD2,UGCG,APRT,AKR1A1,PGM3,GMPPB,PFKP,ADSS,PGM1,SORD,UGP2,ADSL,PRPS2,FASN,CTPS1,ALDOC,UCKL1,HPRT1,AMPD2,PRPSAP2,PAPSS1,ENO1,ALDOA,CAD,RRM2,COASY,UGDH,HDHD1,PANK4,ACACA,AGRN,LDHA,CDA,PKM,GNPNAT1,SDF2L1,GMDS,PAPSS2,NAGK,CTPS2,PPT1,PIGA,DCTD,TKT,PRPSAP1,UGGT1,IMPDH1,CHST11	-1.500285195	-0.336882912	70	293
DETOXIFICATION%GOBP%GO:0098754	DETOXIFICATION%GOBP%GO:0098754	0.000737599	0.004759455	-1	PRDX1,GSTM3,PRDX6,CCS,AKR1A1,GSTM1,PARK7,PRDX2,SOD3	-1.938558543	-0.699217134	9	18
MITOCHONDRIAL TRANSLATION TERMINATION%REACTOME%R-HSA-5419276.1	MITOCHONDRIAL TRANSLATION TERMINATION%REACTOME%R-HSA-5419276.1	0.000759301	0.004884801	1	MRPS36,MRPL3,MRPL40,MRPL10,MRPS14,MRPL49,MRPS5,MRPL22,MRPL43,MRPS18B,MRPL46,ICT1,MRPL42,MRPL24,MRPS31,ERAL1,MRPL15,MRPL20,MRPS9,MRPL39,MRPL9,MRPL2,GADD45GIP1,MRPS22,MRPL17,MRRF,MRPL13,MRPL48,GFM2,MRPL18,MRPL28,MRPL37,MRPL21,DAP3,MRPS33,MRPS28,MRPL44,MRPS34,MRPL16,PTCD3,MRPL52,MRPL50,MRPL38,MRPL55,MRPL4,MRPL53,MRPS30,MRPL11,MRPS26,MRPS23,MRPL54	1.736053767	0.438623504	51	78
MITOCHONDRIAL TRANSLATIONAL TERMINATION%GOBP%GO:0070126	MITOCHONDRIAL TRANSLATIONAL TERMINATION%GOBP%GO:0070126	0.000759301	0.004884801	1	MRPS36,MRPL3,MRPL40,MRPL10,MRPS14,MRPL49,MRPS5,MRPL22,MRPL43,MRPS18B,MRPL46,ICT1,MRPL42,MRPL24,MRPS31,ERAL1,MRPL15,MRPL20,MRPS9,MRPL39,MRPL9,MRPL2,GADD45GIP1,MRPS22,MRPL17,MRRF,MRPL13,MRPL48,GFM2,MRPL18,MRPL28,MRPL37,MRPL21,DAP3,MRPS33,MRPS28,MRPL44,MRPS34,MRPL16,PTCD3,MRPL52,MRPL50,MRPL38,MRPL55,MRPL4,MRPL53,MRPS30,MRPL11,MRPS26,MRPS23,MRPL54	1.736053767	0.438623504	51	78
CELLULAR SENESCENCE%REACTOME DATABASE ID RELEASE 71%2559583	CELLULAR SENESCENCE%REACTOME DATABASE ID RELEASE 71%2559583	0.000764526	0.004909965	1	EZH2,H2AFX,SUZ12,EED,MOV10,RBBP4,RNF2,PHC3,HIST2H2BE,EHMT1,HIRA,H1F0,ASF1A,HIST2H3A,ANAPC4,UBE2C,CABIN1,TFDP1,CBX4,EHMT2,MAP4K4,HIST1H4A,LMNB1,PHC2,RBBP7,CBX8,TNRC6A,TP53,ANAPC15,NBN,HIST1H2BA	1.686718367	0.417377679	31	88
L13A-MEDIATED TRANSLATIONAL SILENCING OF CERULOPLASMIN EXPRESSION%REACTOME DATABASE ID RELEASE 71%156827	L13A-MEDIATED TRANSLATIONAL SILENCING OF CERULOPLASMIN EXPRESSION%REACTOME DATABASE ID RELEASE 71%156827	0.000765501	0.004909965	1	RPS18,RPL14,RPL32,RPL30,RPS8,RPL22,RPS28,RPL5,RPS16,RPL9,RPS3,PABPC1,RPS19,RPS21,RPL36,RPL23,RPL13,RPL11,RPS14,RPL26,RPL10,RPL28,RPS3A,RPL10A,RPS25,RPS2,RPS6,RPL31,RPLP2,RPS9,RPS10,RPL8,RPL19,RPL12,RPL18,RPS7,RPS20,RPL35,RPL6,RPL4,RPL35A,RPL15,RPS15A,RPL18A,EIF3K,RPS27A,RPL3,RPL36AL,RPS27L	1.692269219	0.416646999	49	91
PROTEIN LOCALIZATION TO ENDOPLASMIC RETICULUM%GOBP%GO:0070972	PROTEIN LOCALIZATION TO ENDOPLASMIC RETICULUM%GOBP%GO:0070972	0.000774793	0.00495885	1	RPS18,RPL14,UBAC2,RPL32,RPL30,OS9,RPS8,RPL22,RPS28,SEC62,RPL5,RPS16,RPL9,GPAA1,RPS3,SRPR,RPS19,RPS21,RPL36,SEC63,RPL23,RPL13,RPL11,RPS14,RPL26,RPL10,RPL28,RPS3A,RPL10A,RPS25,RPS2,RPS6,RPL31,RPLP2,RPS9,RPS10,RPL8,RPL19,RPL12,RPL18,RPS7,SEC61B,RPS20,BCAP31,ZFAND2B,RPL35,RPL6,RPL4,RPL35A,RPL15,RPS15A,RPL18A	1.689122346	0.40826921	52	102
CELLULAR RESPONSE TO HORMONE STIMULUS%GOBP%GO:0032870	CELLULAR RESPONSE TO HORMONE STIMULUS%GOBP%GO:0032870	0.000775434	0.00495885	-1	CALCOCO1,NCOA4,ATP6V1G1,ATP6V1H,GOT1,ATP6V1A,ATP6V1B2,PRKAR1A,ATP6V1C1,PRKAR1B,ATP6V1E1,CTSL,NAMPT,UGCG,SLC39A14,WBP2,BCL2L11,EPRS,GSK3A,ZMIZ1,STAT6,MARS,NUP62,PIK3R1,LPIN3,ATP6V1F,CALR,AGRN,PKM,MSN,PTK2,NFKB1,SHC1,AKR1C3,SLIT2,ATP6V1D,ROCK2,BCAR3,YAP1,BMP4,FOXO1,SLC27A1,URI1,RELA,IDE,AKT1,GRB10,PCK2,PIK3R2,IRS2,RNF14,SIRT1,PPAP2A,BAIAP2,RAN,KAT5,PMEPA1,GSK3B,PRKACA,ATP6V0D1,AP3S1,PRKACB,LGR4,UBE…	-1.567452975	-0.371793725	70	175
ESR-MEDIATED SIGNALING%REACTOME%R-HSA-8939211.2	ESR-MEDIATED SIGNALING%REACTOME%R-HSA-8939211.2	0.000780437	0.004983416	1	H2AFX,GNB4,MOV10,DDX5,SMC1A,POLR2A,GNAI2,POLR2H,HIST2H2BE,CHD1,TLE3,SMC3,GNB1,GNG5,HDAC1,HIST2H3A,AREG,NRAS,GNB2,POLR2E,RUNX1,HIST1H4A,GNAI3,STAG1,GNG12,IGF1R,POLR2C,CREB1,TNRC6A,KDM4B,HIST1H2BA,CTSD,HRAS,EREG,POLR2G	1.654273835	0.399392744	35	103
REGULATION OF G2/M TRANSITION OF MITOTIC CELL CYCLE%GOBP%GO:0010389	REGULATION OF G2/M TRANSITION OF MITOTIC CELL CYCLE%GOBP%GO:0010389	0.000799361	0.005096666	-1	TUBB4B,PSMD9,VPS4B,NAE1,DYNC1I2,PSME1,DCTN2,MAPRE1,PAFAH1B1,TUBA4A,PSME2,DYNC1H1,HSP90AA1,DCTN1,ACTR1A,PSMB7,PSMB6,PSMB8,DCTN3,YWHAG,PSMD7,PSMA2,BLM,PSMF1,PSMB1,PSMB2,PSMD6,PSMD5,TUBB,PSMA7,VPS4A,ZFYVE19,PSMC3,PSMB3,TUBB4A,PSMA1,PSMA5,PSMB9,PSMD8,PSMD12,PSMD11,CEP41,PSMD13,PPP2R1A,PSMC4,CDK4,PSMB10,PRKACA,CKAP5,TUBA1A,PSMB4,PSMC6,PSMA4,HAUS6,PSMD4,TAOK3	-1.637925062	-0.404084182	56	128
MAPK SIGNALING PATHWAY%WIKIPATHWAYS_20200210%WP382%HOMO SAPIENS	MAPK SIGNALING PATHWAY%WIKIPATHWAYS_20200210%WP382%HOMO SAPIENS	0.00081103	0.005163397	-1	DUSP3,RPS6KA3,HSPB1,CHUK,IKBKB,CRKL,HSPA6,DUSP10,TGFBR2,FGFR1,MAP2K1,ARRB2,ARAF,CRK,PPM1A,NFKB1,CASP3,HSPA1B,MAPKAPK3,MAPK1,RAPGEF2,STMN1,IKBKG,MAP2K3,ARRB1,TRAF2,RELA,PPP3CB,AKT1,RASA1,STK4,MAP2K2,LAMTOR3,HSPA2,STK3,MAP2K4,NFKB2,PRKACA,PRKACB,PPP5C	-1.662049808	-0.422007014	40	104
REGULATION OF UBIQUITIN-DEPENDENT PROTEIN CATABOLIC PROCESS%GOBP%GO:2000058	REGULATION OF UBIQUITIN-DEPENDENT PROTEIN CATABOLIC PROCESS%GOBP%GO:2000058	0.000822639	0.005229547	-1	SDCBP,CLU,OGT,USP14,RNF19B,KEAP1,GLMN,PARK7,SGTA,GSK3A,HSPBP1,UBQLN2,ARAF,FHIT,USP5,HSP90AB1,COMMD1,PTK2,STUB1,UBQLN1,RNF19A,UBXN1,HERPUD1,RAD23B,SIRT2,PDCL3,CCDC22,DVL1,GIPC1,RNF14,BAG6,AK6,VCP,RAD23A	-1.692588157	-0.44354457	34	84
GLYCOPROTEIN METABOLIC PROCESS%GOBP%GO:0009100	GLYCOPROTEIN METABOLIC PROCESS%GOBP%GO:0009100	0.000830565	0.005272121	1	PLOD2,CHST14,B4GALT1,GALNT5,AMFR,ST3GAL4,PLOD1,FKRP,RNF5,GALNT10,B4GALT5,STT3A,GALNT1,OS9,KDELC1,MGAT2,FUT4,CHST12,ALG9,CHST15,HIF1A,GALNT2,RPN2,POMGNT1,MOGS,EXTL3,SGSH,POFUT1,GALNT4,MAN1B1,GCNT2,MAN2A2,CSPG4,RNF185,SEL1L,DPM3,XXYLT1,GLCE,ST3GAL1,POMGNT2,MGAT1,GOLGA2,KDELC2,AGA,FAM20B,CHSY1,EDEM2,TUSC3,TMTC3,RNF139,EOGT,ENTPD5,B3GAT3,DAD1,GALNT12,POMT2,RPN1,TRAK1,PLOD3,DPY19L2,GALNT11,MAN2B1,HEXA…	1.512099754	0.340623397	65	166
APOPTOSIS SIGNALING PATHWAY%PANTHER PATHWAY%P00006	APOPTOSIS SIGNALING PATHWAY%PANTHER PATHWAY%P00006	0.000839913	0.00531573	-1	HSPA5,CHUK,IKBKB,TRADD,HSPA6,BAG3,TNFRSF10B,BCL2L11,BAX,CRADD,RIPK1,CASP7,NFKB1,CASP3,MCL1,TNFRSF10D,MAPK1,MAP2K3,TRAF2,FADD,RELA,AKT1,CASP8,TMBIM6,EIF2S1,HSPA2,TNFRSF10A,MAP2K4,NFKB2	-1.747125736	-0.47720813	29	65
NEGATIVE REGULATION OF G2/M TRANSITION OF MITOTIC CELL CYCLE%GOBP%GO:0010972	NEGATIVE REGULATION OF G2/M TRANSITION OF MITOTIC CELL CYCLE%GOBP%GO:0010972	0.000839913	0.00531573	-1	PSMD9,NAE1,PSME1,PSME2,PSMB7,PSMB6,PSMB8,PSMD7,PSMA2,BLM,PSMF1,PSMB1,PSMB2,PSMD6,PSMD5,PSMA7,VPS4A,ZFYVE19,PSMC3,PSMB3,PSMA1,PSMA5,PSMB9,PSMD8,PSMD12,PSMD11,PSMD13,PSMC4,PSMB10,PSMB4,PSMC6,PSMA4,PSMD4,TAOK3	-1.756501639	-0.479769054	34	65
DEGRADATION OF BETA-CATENIN BY THE DESTRUCTION COMPLEX%REACTOME%R-HSA-195253.2	DEGRADATION OF BETA-CATENIN BY THE DESTRUCTION COMPLEX%REACTOME%R-HSA-195253.2	0.000844309	0.005335687	-1	PSMD9,PSME1,PSME2,PPP2R5D,PSMB7,PSMB6,PSMB8,PPP2CB,PSMD7,PSMA2,PSMF1,PSMB1,PSMB2,PSMD6,PSMD5,PSMA7,PSMC3,PPP2R5B,PSMB3,PSMA1,PSMA5,PSMB9,PSMD8,PSMD12,PSMD11,PSMD13,PPP2R1A,PSMC4,PSMB10,GSK3B,TLE1,PSMB4,PSMC6,PSMA4	-1.742408756	-0.481997021	34	61
BIOCARTA_MAPK_PATHWAY%MSIGDB_C2%BIOCARTA_MAPK_PATHWAY	BIOCARTA_MAPK_PATHWAY%MSIGDB_C2%BIOCARTA_MAPK_PATHWAY	0.000854263	0.005335723	-1	RPS6KA3,CHUK,IKBKB,TRADD,RPS6KA1,MAP2K1,ARAF,RIPK1,STAT1,NFKB1,SHC1,MAPKAPK3,MAPK1,RAPGEF2,MAP2K3,TRAF2,RELA	-1.782370093	-0.507675361	17	52
IL3%NETPATH%IL3	IL3%NETPATH%IL3	0.000851789	0.005335723	-1	HSPB1,SLC2A1,CRKL,RAPGEF1,BCL2L11,BAX,PTPN11,GSK3A,MAP2K1,PIK3R1,YWHAZ,CRK,VCL,YWHAQ,PTK2,NFKB1,SHC1,MAPK1,FOXO1,DNM1,AKT1	-1.79095539	-0.506551971	21	54
REGULATION OF RAS BY GAPS%REACTOME%R-HSA-5658442.1	REGULATION OF RAS BY GAPS%REACTOME%R-HSA-5658442.1	0.000853825	0.005335723	-1	RASAL2,PSMD9,PSME1,PSME2,PSMB7,PSMB6,PSMB8,PSMD7,PSMA2,PSMF1,PSMB1,PSMB2,PSMD6,PSMD5,PSMA7,PSMC3,PSMB3,PSMA1,PSMA5,PSMB9,RASA1,PSMD8,PSMD12,PSMD11,PSMD13,PSMC4,PSMB10,PSMB4,PSMC6,PSMA4	-1.81633162	-0.515203791	30	53
APC C:CDC20 MEDIATED DEGRADATION OF SECURIN%REACTOME%R-HSA-174154.2	APC C:CDC20 MEDIATED DEGRADATION OF SECURIN%REACTOME%R-HSA-174154.2	0.000851789	0.005335723	-1	PSMD9,PSME1,PSME2,PSMB7,PSMB6,PSMB8,PSMD7,PSMA2,PSMF1,PSMB1,PSMB2,PSMD6,PSMD5,PSMA7,PSMC3,PSMB3,PSMA1,PSMA5,PSMB9,PSMD8,PSMD12,PSMD11,PSMD13,PSMC4,PSMB10,PSMB4,PSMC6,PSMA4,PSMD4,PSMA6,CDC26,ANAPC5,PSMB5,PSMC2,PSMD1,PSMC1	-1.75375578	-0.496030472	36	54
AUTODEGRADATION OF CDH1 BY CDH1:APC C%REACTOME DATABASE ID RELEASE 71%174084	AUTODEGRADATION OF CDH1 BY CDH1:APC C%REACTOME DATABASE ID RELEASE 71%174084	0.000854263	0.005335723	-1	PSMD9,PSME1,PSME2,PSMB7,PSMB6,PSMB8,PSMD7,PSMA2,PSMF1,PSMB1,PSMB2,PSMD6,PSMD5,PSMA7,PSMC3,PSMB3,PSMA1,PSMA5,PSMB9,PSMD8,PSMD12,PSMD11,PSMD13,PSMC4,PSMB10,PSMB4,PSMC6,PSMA4,PSMD4,PSMA6,CDC26,ANAPC5,PSMB5,PSMC2,PSMD1,PSMC1	-1.808499671	-0.515117892	36	52
ASSEMBLY OF THE PRE-REPLICATIVE COMPLEX%REACTOME%R-HSA-68867.4	ASSEMBLY OF THE PRE-REPLICATIVE COMPLEX%REACTOME%R-HSA-68867.4	0.000851789	0.005335723	-1	PSMD9,PSME1,PSME2,PSMB7,PSMB6,PSMB8,PSMD7,PSMA2,PSMF1,PSMB1,PSMB2,PSMD6,PSMD5,PSMA7,PSMC3,PSMB3,PSMA1,PSMA5,PSMB9,PSMD8,PSMD12,PSMD11,PSMD13,PSMC4,PSMB10,PSMB4,PSMC6,PSMA4,PSMD4,MCM2,PSMA6,GMNN,PSMB5,PSMC2,PSMD1,PSMC1	-1.741937106	-0.492687691	36	54
APOPTOSIS MODULATION AND SIGNALING%WIKIPATHWAYS_20200210%WP1772%HOMO SAPIENS	APOPTOSIS MODULATION AND SIGNALING%WIKIPATHWAYS_20200210%WP1772%HOMO SAPIENS	0.000851789	0.005335723	-1	CASP4,IKBKB,TRADD,BAG3,TNFRSF10B,BCL2L11,BAX,CRADD,TOLLIP,BIRC6,RIPK1,BBC3,CASP7,NFKB1,PEA15,CASP3,MCL1,TNFRSF10D,CASP6,FADD,CASP8	-1.810003177	-0.511939428	21	54
REGULATION OF HEMATOPOIETIC STEM CELL DIFFERENTIATION%GOBP%GO:1902036	REGULATION OF HEMATOPOIETIC STEM CELL DIFFERENTIATION%GOBP%GO:1902036	0.000851789	0.005335723	-1	PSMD9,PSME1,PSME2,PUS7,PSMB7,PSMB6,PSMB8,PSMD7,PSMA2,PSMF1,PSMB1,YAP1,PSMB2,PSMD6,PSMD5,PSMA7,PSMC3,PSMB3,PSMA1,PSMA5,PSMB9,PSMD8,PSMD12,PSMD11,PSMD13,PSMC4,PSMB10,PSMB4,PSMC6,PSMA4,ITCH,PSMD4,TCF12	-1.783032309	-0.504311016	33	54
POLYOL METABOLIC PROCESS%GOBP%GO:0019751	POLYOL METABOLIC PROCESS%GOBP%GO:0019751	0.00086881	0.005418696	-1	SLC5A3,GOT1,TPI1,ITPK1,IMPA1,SORD,ISYNA1,SYNJ2,PPIP5K2,INPP4A,PLCG1,PGP,INPPL1,NUDT3,PCK2,ITPKC,SPR,PPAP2A,PLCG2	-1.891280454	-0.564572119	19	41
AGE/RAGE PATHWAY%WIKIPATHWAYS_20200210%WP2324%HOMO SAPIENS	AGE/RAGE PATHWAY%WIKIPATHWAYS_20200210%WP2324%HOMO SAPIENS	0.000870625	0.005422137	-1	CHUK,IKBKB,EZR,MAP2K1,DIAPH1,MMP14,STAT1,MSN,NFKB1,PRKCZ,SHC1,CASP3,MAPK1,FOXO1,RELA,AKT1,CASP8,MYD88,LGALS3,STAT3,IRS1,MAPK9,MAPK8,EGFR,SOD1	-1.864747688	-0.551709427	25	43
VEGFA-VEGFR2 SIGNALING PATHWAY%WIKIPATHWAYS_20200210%WP3888%HOMO SAPIENS	VEGFA-VEGFR2 SIGNALING PATHWAY%WIKIPATHWAYS_20200210%WP3888%HOMO SAPIENS	0.000875912	0.005433891	-1	SDCBP,SARS,PNP,CYR61,SPIRE1,HYOU1,F3,HSPB1,PGD,PGK1,PDIA6,EIF2A,ATP6V1E1,GAPDH,PRDX6,NAP1L1,RAPGEF1,EPRS,EZR,NCK1,PTPN11,CAPN2,STAT6,MAP2K1,CLIC1,ALDOA,HSP90AA1,ARRB2,NDRG1,EPHA2,PIK3R1,SH3BGRL3,BIN1,STIP1,HGS,ACACA,MMP14,CRK,CALR,PRDX2,STAT1,LDHA,TXN,AKAP2,CTGF,CCT7,VCL,PTK2,SDF2L1,NFKB1,PRKCZ,SHC1,MAPK1,CCDC124,GPX1,FLII,TKT,ROCK2,EPS15,PLCG1,IGFBP3,HERPUD1,ITGB3,MYH9,MAP2K3,TRAF3IP2,CSRP1,ARF4…	-1.479279759	-0.330413844	91	311
REGULATION OF INTRACELLULAR PH%GOBP%GO:0051453	REGULATION OF INTRACELLULAR PH%GOBP%GO:0051453	0.00087581	0.005433891	-1	ATP6V1G1,SLC4A2,ATP6V1H,ATP6V1A,ATP6V1B2,ATP6V1C1,ATP6V1E1,CLN3,ATP6V1F,PPT1,ATP6V1D	-1.86892324	-0.569526309	11	37
CELLULAR RESPONSE TO OXYGEN-CONTAINING COMPOUND%GOBP%GO:1901701	CELLULAR RESPONSE TO OXYGEN-CONTAINING COMPOUND%GOBP%GO:1901701	0.000877578	0.005433891	-1	APP,RRAGA,ATP6V1G1,ATP6V1H,GOT1,ATP6V1A,ATP6V1B2,PRKAR1A,ATP6V1C1,PRKAR1B,ATP6V1E1,PRDX1,CASP4,CHUK,NAMPT,LARS,ARHGEF2,CCS,AKR1A1,SLC39A14,RAPGEF1,SHMT1,NDOR1,RRAGC,IPO5,EPRS,HSP90B1,PARK7,EZR,GSK3A,CAPN2,STAT6,MARS,PIK3R1,GSTP1,ACTB,PLAA,LPIN3,ATP6V1F,RIPK1,AGRN,PRDX2,CDK5,PDXP,PKM,MSN,PTK2,NFKB1,SHC1,ADPRHL2,AKR1C3,BLM,MAPK1,SLIT2,ATP6V1D,RAPGEF2,IL18,ABL2,WNT5B,HDAC6,SOD3,ROCK2,BCAR3,TWF2,AGAP…	-1.487682389	-0.333521438	88	298
REGULATION OF CELLULAR PH%GOBP%GO:0030641	REGULATION OF CELLULAR PH%GOBP%GO:0030641	0.000877039	0.005433891	-1	ATP6V1G1,SLC4A2,ATP6V1H,ATP6V1A,ATP6V1B2,ATP6V1C1,ATP6V1E1,CLN3,ATP6V1F,PPT1,ATP6V1D	-1.867169224	-0.565905292	11	38
CELL MOTILITY%GOBP%GO:0048870	CELL MOTILITY%GOBP%GO:0048870	0.000881575	0.005442933	-1	SDCBP,ANKS1A,CYR61,LAMB2,LOXL2,LAMC1,SLC3A2,CORO1B,NARS,PDXDC1,SORD,TNFRSF10B,AAMP,CTTN,PKN3,MAPRE1,FGFR1,PAFAH1B1,LAMB1,TSPAN3,NTN4,PTPN11,LRRC16A,LAMA5,ARRB2,ELMO2,EPHA2,DOCK4,PIK3R1,USP9X,ARHGAP35,OPHN1,ACTB,MMP14,PTPRF,STAT1,CDK5,FMNL2,MIF,ARPC3,CTNNA2,MSN,PTK2,PPIA,FAT1,SHC1,TNFRSF10D,SLIT2,RAPGEF2,ELP3,APOB,SEMA3C,SH3KBP1,LAMA3,SLC7A5,SH3RF1,PLCG1,ITGB3,JMY,MYH9,ENAH,ARF4,CD2AP,MAP1B,AIMP1,…	-1.528095431	-0.344649069	82	277
LOCALIZATION OF CELL%GOBP%GO:0051674	LOCALIZATION OF CELL%GOBP%GO:0051674	0.000881575	0.005442933	-1	SDCBP,ANKS1A,CYR61,LAMB2,LOXL2,LAMC1,SLC3A2,CORO1B,NARS,PDXDC1,SORD,TNFRSF10B,AAMP,CTTN,PKN3,MAPRE1,FGFR1,PAFAH1B1,LAMB1,TSPAN3,NTN4,PTPN11,LRRC16A,LAMA5,ARRB2,ELMO2,EPHA2,DOCK4,PIK3R1,USP9X,ARHGAP35,OPHN1,ACTB,MMP14,PTPRF,STAT1,CDK5,FMNL2,MIF,ARPC3,CTNNA2,MSN,PTK2,PPIA,FAT1,SHC1,TNFRSF10D,SLIT2,RAPGEF2,ELP3,APOB,SEMA3C,SH3KBP1,LAMA3,SLC7A5,SH3RF1,PLCG1,ITGB3,JMY,MYH9,ENAH,ARF4,CD2AP,MAP1B,AIMP1,…	-1.528095431	-0.344649069	82	277
NEGATIVE REGULATION OF HISTONE MODIFICATION%GOBP%GO:0031057	NEGATIVE REGULATION OF HISTONE MODIFICATION%GOBP%GO:0031057	0.000883978	0.005449927	1	SIN3A,KDM5A,WDR5,UBR5,PHF1,SMARCB1,H2AFY,DNMT1,TRIP12,CTBP1,ZNF451,SUPT6H,SPHK2,KDM1A	1.931803593	0.636771646	14	22
PID_IL1_PATHWAY%MSIGDB_C2%PID_IL1_PATHWAY	PID_IL1_PATHWAY%MSIGDB_C2%PID_IL1_PATHWAY	0.000903179	0.005466877	-1	SQSTM1,UBE2V1,CHUK,IKBKB,TOLLIP,PIK3R1,NFKB1,PRKCZ,IKBKG,RELA,MYD88	-1.919442003	-0.64485039	11	24
BIOCARTA_CHREBP2_PATHWAY%MSIGDB_C2%BIOCARTA_CHREBP2_PATHWAY	BIOCARTA_CHREBP2_PATHWAY%MSIGDB_C2%BIOCARTA_CHREBP2_PATHWAY	0.000907112	0.005466877	-1	PRKAR1A,PRKAR1B,FASN,PPP2R4,PPP2R5D,ACACA,YWHAZ,YWHAQ,PPP2CB,YWHAG,PRKAG2,PPP2R5B,PPP2R1A,PRKACA,PRKACB,YWHAB	-1.850625137	-0.60498847	16	27
IL1-MEDIATED SIGNALING EVENTS%PATHWAY INTERACTION DATABASE NCI-NATURE CURATED DATA%IL1-MEDIATED SIGNALING EVENTS	IL1-MEDIATED SIGNALING EVENTS%PATHWAY INTERACTION DATABASE NCI-NATURE CURATED DATA%IL1-MEDIATED SIGNALING EVENTS	0.000903179	0.005466877	-1	SQSTM1,UBE2V1,CHUK,IKBKB,TOLLIP,PIK3R1,NFKB1,PRKCZ,IKBKG,RELA,MYD88	-1.919442003	-0.64485039	11	24
COPI-INDEPENDENT GOLGI-TO-ER RETROGRADE TRAFFIC%REACTOME DATABASE ID RELEASE 71%6811436	COPI-INDEPENDENT GOLGI-TO-ER RETROGRADE TRAFFIC%REACTOME DATABASE ID RELEASE 71%6811436	0.00090629	0.005466877	-1	RAB3GAP1,DYNC1I2,DCTN2,PAFAH1B3,PAFAH1B1,DYNC1H1,DCTN1,ACTR1A,DCTN3,DYNC1LI2,CAPZA2,RAB3GAP2,PAFAH1B2,DCTN5,BICD2,CAPZB	-1.896301391	-0.625686219	16	26
B-WICH COMPLEX POSITIVELY REGULATES RRNA EXPRESSION%REACTOME%R-HSA-5250924.2	B-WICH COMPLEX POSITIVELY REGULATES RRNA EXPRESSION%REACTOME%R-HSA-5250924.2	0.000902731	0.005466877	1	SMARCA5,H2AFX,POLR2H,HIST2H2BE,DEK,HIST2H3A,BAZ1B,POLR2E,TWISTNB,HIST1H4A,POLR1C,SF3B1,HIST1H2BA	1.931379975	0.591815569	13	30
NUCLEOSOME ASSEMBLY%REACTOME%R-HSA-774815.1	NUCLEOSOME ASSEMBLY%REACTOME%R-HSA-774815.1	0.000902935	0.005466877	1	SMARCA5,H2AFX,RBBP4,HIST2H2BE,CENPO,RSF1,HIST1H4A,RBBP7,CENPN,HJURP,HIST1H2BA,CENPC,MIS18A,CENPT	1.949749443	0.625130531	14	25
DEPOSITION OF NEW CENPA-CONTAINING NUCLEOSOMES AT THE CENTROMERE%REACTOME%R-HSA-606279.1	DEPOSITION OF NEW CENPA-CONTAINING NUCLEOSOMES AT THE CENTROMERE%REACTOME%R-HSA-606279.1	0.000902935	0.005466877	1	SMARCA5,H2AFX,RBBP4,HIST2H2BE,CENPO,RSF1,HIST1H4A,RBBP7,CENPN,HJURP,HIST1H2BA,CENPC,MIS18A,CENPT	1.949749443	0.625130531	14	25
RNA POLYMERASE I PROMOTER ESCAPE%REACTOME DATABASE ID RELEASE 71%73772	RNA POLYMERASE I PROMOTER ESCAPE%REACTOME DATABASE ID RELEASE 71%73772	0.000893455	0.005466877	1	H2AFX,POLR2H,UBTF,HIST2H2BE,GTF2H3,HIST2H3A,POLR2E,TWISTNB,HIST1H4A,POLR1C,HIST1H2BA,CBX3,GTF2H4	1.975417363	0.608237088	13	29
ALPHA 6 BETA 4 SIGNALING PATHWAY%WIKIPATHWAYS_20200210%WP244%HOMO SAPIENS	ALPHA 6 BETA 4 SIGNALING PATHWAY%WIKIPATHWAYS_20200210%WP244%HOMO SAPIENS	0.000904977	0.005466877	-1	LAMB2,LAMC1,LAMC2,LAMB1,PTPN11,LAMA5,PIK3R1,EIF4EBP1,PTK2,SHC1,MAPK1,LAMA3,AKT1,PIK3R2,IRS2	-1.850372524	-0.595675535	15	29
HISTONE MODIFICATIONS%WIKIPATHWAYS_20200210%WP2369%HOMO SAPIENS	HISTONE MODIFICATIONS%WIKIPATHWAYS_20200210%WP2369%HOMO SAPIENS	0.000902935	0.005466877	1	EZH2,SETD2,KMT2A,EED,SUV39H1,EHMT1,HIST2H3A,KMT2B,KMT2D,EHMT2,HIST1H4A,SUV39H2,NSD1,KMT2C,SETD1A	1.94596571	0.623917387	15	25
HISTONE EXCHANGE%GOBP%GO:0043486	HISTONE EXCHANGE%GOBP%GO:0043486	0.000893455	0.005466877	1	SMARCA5,RBBP4,SRCAP,CENPO,RSF1,DMAP1,HIST1H4A,RBBP7,CENPN,HJURP,HIST1H2BA,VPS72,PSME4,SPTY2D1,CENPC,MIS18A,CENPT,ACTR6,MIS18BP1,CENPM,NPM1	1.968014292	0.60595766	21	29
PURINE NUCLEOSIDE DIPHOSPHATE METABOLIC PROCESS%GOBP%GO:0009135	PURINE NUCLEOSIDE DIPHOSPHATE METABOLIC PROCESS%GOBP%GO:0009135	0.000897344	0.005466877	-1	ENO2,PFKM,PGK1,TPI1,GAPDH,PFKL,PFKP,PGM1,ALDOC,ENO1,ALDOA,LDHA,PKM,NUDT16,GPI	-1.879099316	-0.623591821	15	25
NUCLEOTIDE PHOSPHORYLATION%GOBP%GO:0046939	NUCLEOTIDE PHOSPHORYLATION%GOBP%GO:0046939	0.00090629	0.005466877	-1	ENO2,PFKM,PGK1,TPI1,GAPDH,PFKL,PFKP,PGM1,ALDOC,ENO1,ALDOA,AK1,LDHA,PKM	-1.894085945	-0.624955231	14	26
NEGATIVE REGULATION OF TRANSPORTER ACTIVITY%GOBP%GO:0032410	NEGATIVE REGULATION OF TRANSPORTER ACTIVITY%GOBP%GO:0032410	0.000897344	0.005466877	-1	NDFIP2,NDFIP1,FKBP1A,NEDD4L,GSTO1,WWP2,STK39,HECW2,CAB39,UBQLN1,THADA	-1.897632267	-0.629742106	11	25
TRANSMEMBRANE RECEPTOR PROTEIN TYROSINE KINASE SIGNALING PATHWAY%GOBP%GO:0007169	TRANSMEMBRANE RECEPTOR PROTEIN TYROSINE KINASE SIGNALING PATHWAY%GOBP%GO:0007169	0.000901849	0.005466877	-1	SDCBP,ANKS1A,ATP6V1G1,ATP6V1H,ATP6V1A,ATP6V1B2,HSPB1,ATP6V1C1,ATP6V1E1,NAMPT,MET,GDF15,SLC39A14,RAPGEF1,PSEN2,FGFR1,NCK1,PTPN11,GSK3A,STAT6,HSP90AA1,ELMO2,EPHA2,PIK3R1,ARPC4,PTPN12,ACTB,ATP6V1F,CRK,ARPC3,SORT1,PTK2,KIF16B,SHC1,CASP3,STUB1,MAPKAPK3,MAPK1,ATP6V1D,RAPGEF2,STMN1,MST1R,ROCK2,PLCG1,BCAR3,CDC37,ITGB3,ZFYVE27,FOXO1,SIRT2,ARPC5,WASL,GIT1,DNM1,IQGAP1,IDE,AKT1,ARPC2,MVP,GRB10,FLRT2,ACTR2,HB…	-1.50745274	-0.346149636	70	233
NUCLEOSIDE DIPHOSPHATE PHOSPHORYLATION%GOBP%GO:0006165	NUCLEOSIDE DIPHOSPHATE PHOSPHORYLATION%GOBP%GO:0006165	0.000897344	0.005466877	-1	ENO2,PFKM,PGK1,TPI1,GAPDH,PFKL,PFKP,PGM1,ALDOC,ENO1,ALDOA,AK1,LDHA,PKM	-1.893035821	-0.628216744	14	25
CHROMATIN SILENCING%GOBP%GO:0006342	CHROMATIN SILENCING%GOBP%GO:0006342	0.000914286	0.005502384	1	EZH2,BAZ2A,H2AFX,EED,SUV39H1,MBD2,HIRA,H1F0,HDAC1,HIST2H3A,KMT2D,MORF4L1,HIST1H4A,H2AFY,HIST2H2AB,MBD1,MBD3,NRDE2,CTBP1,SMCHD1	1.916490591	0.575200959	20	33
MECP2 AND ASSOCIATED RETT SYNDROME%WIKIPATHWAYS_20200210%WP3584%HOMO SAPIENS	MECP2 AND ASSOCIATED RETT SYNDROME%WIKIPATHWAYS_20200210%WP3584%HOMO SAPIENS	0.000919118	0.005523717	1	EZH2,SIN3A,CNP,SMC3,HNRNPF,HDAC1,HNRNPH1,NCOR1,MPP1,PSIP1,PRPF38A,TAP1,TARDBP,DHX9,CREB1,RPS6,GPRIN1,FUS	1.939864284	0.578478143	18	34
DE NOVO PURINE BIOSYNTHESIS%PANTHER PATHWAY%P02738	DE NOVO PURINE BIOSYNTHESIS%PANTHER PATHWAY%P02738	0.000921999	0.005533283	-1	ATIC,IMPDH2,GART,ADSS,ADSL,RRM2,AK1,NME5,NME7,PPAT	-1.88996565	-0.681690202	10	18
PRE-NOTCH EXPRESSION AND PROCESSING%REACTOME%R-HSA-1912422.1	PRE-NOTCH EXPRESSION AND PROCESSING%REACTOME%R-HSA-1912422.1	0.000930233	0.005567124	1	H2AFX,MOV10,B4GALT1,ST3GAL4,HIST2H2BE,FURIN,HIST2H3A,SIRT6,POFUT1,TFDP1,RUNX1,HIST1H4A,SEL1L,TNRC6A,TP53,HIST1H2BA	1.944646887	0.561901716	16	39
POSITIVE REGULATION OF GENE EXPRESSION, EPIGENETIC%GOBP%GO:0045815	POSITIVE REGULATION OF GENE EXPRESSION, EPIGENETIC%GOBP%GO:0045815	0.000930016	0.005567124	1	SMARCA5,POLR2H,H1FX,H1F0,ASF1A,SMARCD1,DEK,ARID1A,KMT2B,PHF2,BAZ1B,POLR2E,TWISTNB,ATAD2,H2AFY,MYO1C,POLR1C	1.913093031	0.556045424	17	38
REGULATION OF CELLULAR PROTEIN CATABOLIC PROCESS%GOBP%GO:1903362	REGULATION OF CELLULAR PROTEIN CATABOLIC PROCESS%GOBP%GO:1903362	0.000944436	0.005631234	-1	SDCBP,CLU,OGT,USP14,RNF19B,KEAP1,PSME1,VPS35,GLMN,PARK7,EZR,SGTA,ALAD,GSK3A,PSME2,HSP90AA1,HSPBP1,PKD1,OPHN1,UBQLN2,ARAF,FHIT,USP5,HSP90AB1,COMMD1,MSN,PTK2,ATXN3,STUB1,PSMF1,PTTG1IP,GPX1,UBQLN1,RNF19A,UBXN1,LDLR,HERPUD1,RAD23B,PINK1,SIRT2,PDCL3,F8A1,CCDC22,DVL1,USP25,CTSC,GIPC1,RNF14,BAG6,AK6,USP19,VCP,RAD23A	-1.61698066	-0.393724752	53	141
CELL PART MORPHOGENESIS%GOBP%GO:0032990	CELL PART MORPHOGENESIS%GOBP%GO:0032990	0.000944882	0.005631234	-1	APP,SNX2,TUBB3,LAMC2,CTTN,PAFAH1B1,NTN4,EZR,KIF5B,DBNL,PTPN11,HSP90AA1,DNM2,EPHA2,DNM1L,PIK3R1,USP9X,ARHGAP35,OPHN1,ACTB,KIF3A,AGRN,CDK5,HSP90AB1,CTNNA2,VASP,MTM1,PTK2,SHC1,MAPK1,SLIT2,PLXNA2,SEMA3C,SH3KBP1,PLCG1,SNX1,ENAH,MAP1B,SEMA3B,WASL,PACSIN2,IQGAP1,PPP3CB,DVL1,GRB10,ALCAM,PALLD,IRS2,STK4,EPHB2,S100A6,BAIAP2,NFIB	-1.593515982	-0.384474304	53	153
PLASMA MEMBRANE BOUNDED CELL PROJECTION MORPHOGENESIS%GOBP%GO:0120039	PLASMA MEMBRANE BOUNDED CELL PROJECTION MORPHOGENESIS%GOBP%GO:0120039	0.000944882	0.005631234	-1	APP,SNX2,TUBB3,LAMC2,CTTN,PAFAH1B1,NTN4,EZR,KIF5B,DBNL,PTPN11,HSP90AA1,DNM2,EPHA2,PIK3R1,USP9X,ARHGAP35,OPHN1,ACTB,KIF3A,AGRN,CDK5,HSP90AB1,CTNNA2,VASP,PTK2,SHC1,MAPK1,SLIT2,PLXNA2,SEMA3C,SH3KBP1,PLCG1,SNX1,ENAH,MAP1B,SEMA3B,WASL,IQGAP1,PPP3CB,DVL1,GRB10,ALCAM,PALLD,IRS2,STK4,EPHB2,S100A6,BAIAP2,NFIB	-1.613860265	-0.392685329	50	142
PLATELET ACTIVATION, SIGNALING AND AGGREGATION%REACTOME DATABASE ID RELEASE 71%76002	PLATELET ACTIVATION, SIGNALING AND AGGREGATION%REACTOME DATABASE ID RELEASE 71%76002	0.000957549	0.005698809	-1	CLU,APP,LGALS3BP,HSPA5,APLP2,TAGLN2,APBB1IP,TUBA4A,GTPBP2,PTPN11,ALDOA,QSOX1,ARRB2,NHLRC2,PIK3R1,YWHAZ,WDR1,CRK,OLA1,VCL,PTK2,PPIA,PRKCZ,SHC1,MAPK1,TIMP3,ABCC4,TEX264,ITGB3,DAGLB,ARRB1,PFN1,LAMP2,PCYOX1L,CAP1,STXBP2,AKT1,ANXA5,PIK3R2,PROS1,LHFPL2,PLCG2,THBS1,TLN1,ABHD6,RHOB,MGLL	-1.625799658	-0.401501669	47	126
REGULATION OF PROTEASOMAL PROTEIN CATABOLIC PROCESS%GOBP%GO:0061136	REGULATION OF PROTEASOMAL PROTEIN CATABOLIC PROCESS%GOBP%GO:0061136	0.000978793	0.005817175	-1	SDCBP,CLU,OGT,USP14,RNF19B,KEAP1,PSME1,GLMN,PARK7,SGTA,ALAD,GSK3A,PSME2,HSPBP1,PKD1,OPHN1,UBQLN2,ARAF,FHIT,USP5,HSP90AB1,COMMD1,ATXN3,STUB1,PSMF1,GPX1,UBQLN1,RNF19A,UBXN1,HERPUD1,RAD23B,PINK1,SIRT2,F8A1,DVL1,USP25,GIPC1,RNF14,BAG6,AK6,USP19,VCP,RAD23A	-1.673402487	-0.426373813	43	102
HALLMARK_UNFOLDED_PROTEIN_RESPONSE%MSIGDB_C2%HALLMARK_UNFOLDED_PROTEIN_RESPONSE	HALLMARK_UNFOLDED_PROTEIN_RESPONSE%MSIGDB_C2%HALLMARK_UNFOLDED_PROTEIN_RESPONSE	0.000987167	0.005858828	-1	XPOT,PSAT1,TARS,HYOU1,HSPA5,ASNS,PDIA6,SEC31A,BAG3,IARS,EEF2,PAIP1,HSP90B1,KIF5B,DCTN1,EIF4A1,EIF4EBP1,YWHAZ,CALR,EIF4A2,DNAJC3,LSM1,CKS1B,SHC1	-1.650053016	-0.429861509	24	88
ANGIOGENESIS%PANTHER PATHWAY%P00005	ANGIOGENESIS%PANTHER PATHWAY%P00005	0.000988794	0.005860378	-1	F3,HSPB1,CRKL,FGFR1,NCK1,MAP2K1,PIK3R1,ARAF,CRK,NOTCH2,STAT1,PTK2,DVL2,PRKCZ,SHC1,MAPKAPK3,MAPK1,WNT5B,ARHGAP1,PLCG1,JAG1,AKT1,DVL1,RASA1,PIK3R2,EPHB2,MAP2K2,PLCG2,MAP2K4,RHOB,GSK3B,MAPKAPK2,STAT3,TGFB1I1,PIK3C3,MAPK8,JAK1	-1.708070274	-0.451497824	37	79
REGULATION OF RESPONSE TO CYTOKINE STIMULUS%GOBP%GO:0060759	REGULATION OF RESPONSE TO CYTOKINE STIMULUS%GOBP%GO:0060759	0.000990917	0.005864859	-1	RNF31,UBE2K,CASP4,CHUK,IKBKB,TRADD,TAX1BP1,TTLL12,PTPN11,ABCE1,GSTP1,RIPK1,STAT1,HSP90AB1,SLIT2,CDC37,IKBKG,TRAF2,FADD,OTULIN,CASP8,PYCARD,SPPL2B,IFIH1,RBCK1,AK6,TRIM44,IFNGR1,SHARPIN,CYLD	-1.688035814	-0.447726549	30	77
PDGF SIGNALING PATHWAY%PANTHER PATHWAY%P00047	PDGF SIGNALING PATHWAY%PANTHER PATHWAY%P00047	0.000996016	0.005886921	-1	RPS6KA3,CHUK,IKBKB,NCK1,RPS6KA1,GSK3A,STAT6,MAP2K1,PIK3R1,OPHN1,ARAF,STAT1,IKBKAP,ARHGAP12,SHC1,MAPK1,ARHGAP1,PLCG1,MAPK15,RASA1,PIK3R2,STAT2,MAP2K2,ERF,PLCG2,RPS6KB2,GSK3B,MAPKAPK2,STAT3,PIK3C3,MAPK8,JAK1,RPS6KA5,GAB2	-1.725887306	-0.46325946	34	72
PCP CE PATHWAY%REACTOME DATABASE ID RELEASE 71%4086400	PCP CE PATHWAY%REACTOME DATABASE ID RELEASE 71%4086400	0.001006543	0.005937774	-1	DAAM1,PSMD9,PSME1,PSME2,ARRB2,PSMB7,PSMB6,PSMB8,DVL2,PSMD7,PSMA2,PSMF1,WNT5B,PSMB1,PSMB2,PSMD6,PSMD5,PFN1,PSMA7,PSMC3,PSMB3,DVL1,PSMA1,PSMA5,PSMB9,PSMD8,PSMD12,PSMD11,SMURF2,PSMD13,PSMC4,PSMB10,PSMB4,PSMC6,PSMA4	-1.695526534	-0.461969035	35	66
RHO GTPASE CYCLE%REACTOME DATABASE ID RELEASE 71%194840	RHO GTPASE CYCLE%REACTOME DATABASE ID RELEASE 71%194840	0.001007388	0.005937774	-1	GDI1,ARHGEF2,TRIP10,GDI2,ARHGAP35,MYO9B,OPHN1,ARHGAP12,ARHGDIA,ARHGAP17,ARHGAP29,ARHGAP1,ARHGEF10,ARHGEF18,ARAP1,ARHGEF1,ARHGAP18,ARHGAP22,ARHGAP27,PIK3R2,ARHGEF7,ABR,BCR	-1.69111981	-0.459873505	23	67
PROTEIN-DNA COMPLEX ASSEMBLY%GOBP%GO:0065004	PROTEIN-DNA COMPLEX ASSEMBLY%GOBP%GO:0065004	0.001015486	0.005977299	1	CHAF1A,CHAF1B,SMARCA5,H2AFX,ATRX,POGZ,RBBP4,HIST2H2BE,HIRA,GTF2H3,CENPO,ASF1A,HIST2H3A,RSF1,CABIN1,HIST1H4A,H2AFY,RBBP7,CENPN,HJURP,MCM3,DAXX,TP53,HIST1H2BA,BRD2,SART3,HAT1,GTF2H4,CENPF,SPTY2D1,CENPC,ORC3,CENPV,PARP1,MIS18A,CENPT,RPS27A,MNAT1,RPA1,HELLS,CDK7,MCM5,MCM7,ERCC3,MIS18BP1,CENPM,NPM1	1.690683341	0.417366556	47	89
PROLACTIN SIGNALING PATHWAY%WIKIPATHWAYS_20200210%WP2037%HOMO SAPIENS	PROLACTIN SIGNALING PATHWAY%WIKIPATHWAYS_20200210%WP2037%HOMO SAPIENS	0.00102459	0.006022625	-1	PTPN11,MAP2K1,PIK3R1,EIF4EBP1,YWHAZ,STAT1,PTK2,NFKBIB,PPIA,NFKB1,YWHAG,SHC1,CASP3,MAPK1,RELA,AKT1,PIK3R2,IRS2,MAP2K2,GSK3B,CBL,STAT3,IRS1,MAPK9,MAPK8,PPIB,JAK1	-1.751902183	-0.496928334	27	53
MACROMOLECULE GLYCOSYLATION%GOBP%GO:0043413	MACROMOLECULE GLYCOSYLATION%GOBP%GO:0043413	0.001031992	0.006049558	1	PLOD2,B4GALT1,GALNT5,ST3GAL4,PLOD1,FKRP,GALNT10,B4GALT5,STT3A,GALNT1,KDELC1,MGAT2,FUT4,ALG9,GALNT2,RPN2,POMGNT1,MOGS,POFUT1,GALNT4,GCNT2,DPM3,XXYLT1,ST3GAL1,POMGNT2,MGAT1,GOLGA2,KDELC2,TUSC3,TMTC3,EOGT,ENTPD5,DAD1,GALNT12,POMT2,RPN1,TRAK1,PLOD3,DPY19L2,GALNT11	1.661856067	0.402948813	40	100
PROTEIN GLYCOSYLATION%GOBP%GO:0006486	PROTEIN GLYCOSYLATION%GOBP%GO:0006486	0.001031992	0.006049558	1	PLOD2,B4GALT1,GALNT5,ST3GAL4,PLOD1,FKRP,GALNT10,B4GALT5,STT3A,GALNT1,KDELC1,MGAT2,FUT4,ALG9,GALNT2,RPN2,POMGNT1,MOGS,POFUT1,GALNT4,GCNT2,DPM3,XXYLT1,ST3GAL1,POMGNT2,MGAT1,GOLGA2,KDELC2,TUSC3,TMTC3,EOGT,ENTPD5,DAD1,GALNT12,POMT2,RPN1,TRAK1,PLOD3,DPY19L2,GALNT11	1.661856067	0.402948813	40	100
ABORTIVE ELONGATION OF HIV-1 TRANSCRIPT IN THE ABSENCE OF TAT%REACTOME%R-HSA-167242.2	ABORTIVE ELONGATION OF HIV-1 TRANSCRIPT IN THE ABSENCE OF TAT%REACTOME%R-HSA-167242.2	0.00109866	0.00643158	1	POLR2A,POLR2H,NCBP2,NCBP1,POLR2E,NELFCD,NELFE,POLR2C,SUPT5H,POLR2G	1.943638899	0.666070749	10	19
GLUCOSE CATABOLIC PROCESS%GOBP%GO:0006007	GLUCOSE CATABOLIC PROCESS%GOBP%GO:0006007	0.001100715	0.006434837	-1	ENO2,PFKM,PGK1,TPI1,GAPDH,PFKL,PFKP,ALDOC,ENO1,ALDOA,PKM	-1.883022355	-0.670900175	11	19
POLYSACCHARIDE BIOSYNTHETIC PROCESS%GOBP%GO:0000271	POLYSACCHARIDE BIOSYNTHETIC PROCESS%GOBP%GO:0000271	0.001108443	0.006462401	-1	NDST1,GYG1,EXT1,PGM1,UGP2,GBE1	-1.887330094	-0.690416929	6	17
CELLULAR POLYSACCHARIDE BIOSYNTHETIC PROCESS%GOBP%GO:0033692	CELLULAR POLYSACCHARIDE BIOSYNTHETIC PROCESS%GOBP%GO:0033692	0.001108443	0.006462401	-1	NDST1,GYG1,EXT1,PGM1,UGP2,GBE1	-1.887330094	-0.690416929	6	17
TLR4 SIGNALING AND TOLERANCE%WIKIPATHWAYS_20200210%WP3851%HOMO SAPIENS	TLR4 SIGNALING AND TOLERANCE%WIKIPATHWAYS_20200210%WP3851%HOMO SAPIENS	0.001111935	0.006473965	-1	CHUK,IKBKB,RIPK1,NFKB1,IRF3,IKBKG,MYD88	-1.860320183	-0.689974478	7	16
POSITIVE REGULATION OF PROTEIN COMPLEX ASSEMBLY%GOBP%GO:0031334	POSITIVE REGULATION OF PROTEIN COMPLEX ASSEMBLY%GOBP%GO:0031334	0.001113586	0.006474792	-1	CAPG,CLU,WARS,MET,ASAP1,FCHSD1,CTTN,CUL4B,MAPRE1,BCL2L11,PARK7,BAX,NCK1,LRRC16A,HSP90AA1,DCTN1,BIN1,ARPC4,SH3GLB1,ARPC3,VASP,WIPF2,STUB1,JMY,PINK1,PFN1,ARPC5,WASL,FSCN1,PSMC3,EIF4G1,ARPC2,PYCARD,ACTR2,CLIP1,BAIAP2,VCP,PFN2,LGALS3,AJUBA,MITF,PSMC4,CDC42EP3,GSK3B,CKAP5,ACTR3	-1.597666625	-0.391274666	46	135
HISTONE H3 ACETYLATION%GOBP%GO:0043966	HISTONE H3 ACETYLATION%GOBP%GO:0043966	0.001116819	0.006484806	1	BRD1,TAF10,WDR5,KAT7,ING5,BRPF1,ING4,BRPF3,YEATS2,KAT6A,LDB1	1.941327259	0.59774064	11	29
NUCLEAR TRANSPORT%GOBP%GO:0051169	NUCLEAR TRANSPORT%GOBP%GO:0051169	0.001127396	0.006537372	1	SNRPB,HNRNPA2B1,SNRPE,RBM8A,ALKBH5,SNRPF,SNRPD3,SRSF9,SNRPG,NUP155,YTHDC1,HNRNPA1,SNRPD2,NCBP2,CPSF3,NCBP1,CPSF2,ZC3H11A,NUP210,DDX39B,AAAS,NUP43,PHB2,FIP1L1,SRSF3,SARNP,THOC1,SRSF1,THOC7,CHTOP,WDR33,TPR,PABPN1,CPSF1,THOC6,PSIP1,NUP50,SYMPK,NUP107,EIF4A3,SRSF2,SRSF7,NUP98,SRSF6,NUP85,POLDIP3,STRADB,NXF1,RPL23,RNPS1,THOC5,SLU7,GEMIN8	1.495958708	0.335352353	53	176
REGULATION OF KINASE ACTIVITY%GOBP%GO:0043549	REGULATION OF KINASE ACTIVITY%GOBP%GO:0043549	0.001144656	0.0066285	-1	CNTD2,CLU,APP,CYR61,DUSP3,WARS,HSPB1,PRKAR1A,TSG101,UBE2V1,PRKAR1B,CRKL,MET,OXSR1,GDF15,GSKIP,DUSP10,RAPGEF1,TNFRSF10B,TGFBR2,IPO5,FGFR1,PARK7,SMG8,DBNL,IPO7,MAP2K1,HSP90AA1,EPHA2,PIK3R1,PKD1,STK10,HGS,GSTP1,ACTB,CRK,RIPK1,STK39,SLK,TXN,HSP90AB1,PPM1F,VAC14,SFN,PTK2,CKS1B,DVL2,YWHAG,WWTR1,SHC1,PEA15,BLM,MAPKAPK3,MAPK1,COPS8,CAB39,RAPGEF2,IL18,MST1R,CDC37,ITGB3,IKBKG,BMP4,VPS25,MAP2K3,PINK1,ZNF622…	-1.447601394	-0.3205214	95	342
REGULATION OF DNA-TEMPLATED TRANSCRIPTION IN RESPONSE TO STRESS%GOBP%GO:0043620	REGULATION OF DNA-TEMPLATED TRANSCRIPTION IN RESPONSE TO STRESS%GOBP%GO:0043620	0.001153403	0.006670149	-1	HSPA5,RPS6KA3,PSMD9,BAG3,PSME1,GCN1L1,NCK1,RPS6KA1,PSME2,PSMB7,PSMB6,PSMB8,PSMD7,PSMA2,PSMF1,PSMB1,PSMB2,PSMD6,PSMD5,PSMA7,SIRT2,PSMC3,RELA,PSMB3,VHL,PSMA1,TCEB2,PSMA5,PSMB9,PSMD8,PSMD12,CUL2,PSMD11,PSMD13,PSMC4,DNAJB1,PSMB10,PSMB4,PSMC6,PSMA4	-1.665221911	-0.43767502	40	82
CELLULAR RESPONSE TO INSULIN STIMULUS%GOBP%GO:0032869	CELLULAR RESPONSE TO INSULIN STIMULUS%GOBP%GO:0032869	0.001160862	0.006704254	-1	ATP6V1G1,ATP6V1H,GOT1,ATP6V1A,ATP6V1B2,ATP6V1C1,ATP6V1E1,NAMPT,SLC39A14,EPRS,GSK3A,MARS,PIK3R1,LPIN3,ATP6V1F,PKM,SHC1,ATP6V1D,BCAR3,FOXO1,IDE,AKT1,GRB10,PCK2,PIK3R2,IRS2	-1.68729446	-0.448944207	26	76
PROTEIN UBIQUITINATION%GOBP%GO:0016567	PROTEIN UBIQUITINATION%GOBP%GO:0016567	0.001175606	0.006780277	-1	RRAGA,RNF31,MARCH3,UBE2K,UBE2V1,PSMD9,HUWE1,NEDD4L,BLMH,RNF19B,KEAP1,PSME1,UBA1,CUL4B,UBA6,THOP1,ATG3,PSME2,ISG15,NPEPPS,UBE2Z,ARRB2,WWP2,BIRC6,USP9X,UBE2R2,HECTD1,HACE1,CAND1,USP5,PSMB7,UBE2O,PSMB6,COMMD1,TPP2,PSMB8,TSSC1,HECW2,PSMD7,PSMA2,LRSAM1,STUB1,PSMF1,ASB1,RC3H1,RNF19A,UBE2V2,FBXO6,PSMB1,VCPIP1,SH3RF1,PSMB2,PSMD6,FBXO7,UBE3C,CDC34,ARRB1,PSMD5,PINK1,PSMA7,GAN,TRAF2,RMND5A,PSMC3,FBXO21,CRBN…	-1.470763313	-0.330807669	94	288
CDK-MEDIATED PHOSPHORYLATION AND REMOVAL OF CDC6%REACTOME DATABASE ID RELEASE 71%69017	CDK-MEDIATED PHOSPHORYLATION AND REMOVAL OF CDC6%REACTOME DATABASE ID RELEASE 71%69017	0.001194132	0.006873202	-1	PSMD9,PSME1,PSME2,PSMB7,PSMB6,PSMB8,PSMD7,PSMA2,PSMF1,PSMB1,PSMB2,PSMD6,PSMD5,PSMA7,PSMC3,PSMB3,PSMA1,PSMA5,PSMB9,PSMD8,PSMD12,PSMD11,PSMD13,PSMC4,PSMB10,PSMB4,PSMC6,PSMA4,PSMD4,PSMA6,CDC26,ANAPC5,PSMB5,PSMC2,PSMD1,PSMC1	-1.725074126	-0.486552519	36	55
SIGNALING BY RECEPTOR TYROSINE KINASES%REACTOME DATABASE ID RELEASE 71%9006934	SIGNALING BY RECEPTOR TYROSINE KINASES%REACTOME DATABASE ID RELEASE 71%9006934	0.001194922	0.006873202	-1	LAMB2,DUSP3,ATP6V1G1,LAMC1,ATP6V1H,ATP6V1A,ATP6V1B2,RPS6KA3,HSPB1,ATP6V1C1,PTPRS,ATP6V1E1,CRKL,MET,LAMC2,RAPGEF1,PSEN2,LAMB1,BAX,NCK1,RPS6KA1,PTPN11,SH3GL1,STAT6,MAP2K1,LAMA5,HSP90AA1,ELMO2,DNM2,PIK3R1,DIAPH1,PPP2R5D,PTPN12,HGS,ATP6V1F,CRK,STAT1,CDK5,SPINT2,PTK2,PPP2CB,PRKCZ,SHC1,COL6A2,STUB1,MAPKAPK3,MAPK1,ATP6V1D,STMN1,MST1R,SH3KBP1,ROCK2,LAMA3,EPS15,PLCG1,YAP1,CDC37,ITGB3	-1.49118898	-0.340907568	58	244
TRANSCRIPTIONAL REGULATION OF WHITE ADIPOCYTE DIFFERENTIATION%REACTOME%R-HSA-381340.2	TRANSCRIPTIONAL REGULATION OF WHITE ADIPOCYTE DIFFERENTIATION%REACTOME%R-HSA-381340.2	0.00120511	0.006914728	1	MED14,MED12,THRAP3,MED24,MED17,MED4,MED15,HELZ2,HDAC3,NCOR1,MED8,NR2F2,ZNF638,SMARCD3,MED30,SREBF2,TBL1XR1,MED23,MED19,MED20,MED29	1.786569429	0.486692487	21	52
POSITIVE REGULATION OF CATABOLIC PROCESS%GOBP%GO:0009896	POSITIVE REGULATION OF CATABOLIC PROCESS%GOBP%GO:0009896	0.001205364	0.006914728	-1	CLU,APP,TMEM59,CALCOCO2,ABHD5,OPTN,HUWE1,NEDD4L,RAB3GAP1,VPS28,RILP,RNF19B,BAG3,KEAP1,VPS35,PARK7,EZR,BAX,SGTA,GSK3A,HSP90AA1,WWP2,HSPBP1,GPSM1,PIP4K2C,NRD1,UBQLN2,HACE1,SH3GLB1,USP5,MSN,PTK2,ATXN3,ATG7,HECW2,LRSAM1,STUB1,PTTG1IP,UBQLN1,RAB3GAP2,RC3H1,PAFAH1B2,RNF19A,HDAC6,ROCK2,PIP4K2A,LDLR,HERPUD1,IKBKG,FBXO7,PINK1,FOXO1,SIRT2,SH3D19,IDE,CCDC22,DVL1,GTPBP1,FLCN,CTSC,LARP1,IRS2,RNF14,TSC2,SIRT1,…	-1.521974914	-0.351159179	69	223
TRANSCRIPTION ELONGATION FROM RNA POLYMERASE II PROMOTER%GOBP%GO:0006368	TRANSCRIPTION ELONGATION FROM RNA POLYMERASE II PROMOTER%GOBP%GO:0006368	0.001210068	0.006932444	1	SETD2,PBRM1,POLR2A,POLR2H,NCBP2,NCBP1,GTF2H3,ELL,SUPT16H,SSRP1,IWS1,POLR2E,NELFCD,CDC73,WDR61,NELFE,POLR2C,SUPT5H,PAF1,POLR2G,GTF2H4,SUPT6H,CDK9	1.792981209	0.485227155	23	54
WATER-SOLUBLE VITAMIN METABOLIC PROCESS%GOBP%GO:0006767	WATER-SOLUBLE VITAMIN METABOLIC PROCESS%GOBP%GO:0006767	0.001211911	0.006933749	-1	PSAT1,MTHFD1,SLC2A1,PDXK,GSTO1,AKR1A1,SHMT1,SLC2A3,MTRR,AASDHPPT,MTHFR,MMACHC,PDXP	-1.812735131	-0.529252866	13	46
ACTIVATION OF INNATE IMMUNE RESPONSE%GOBP%GO:0002218	ACTIVATION OF INNATE IMMUNE RESPONSE%GOBP%GO:0002218	0.001259248	0.007194982	-1	EPG5,TNIP1,RPS6KA3,UBE2V1,PSMD9,CHUK,CTSL,IKBKB,PSME1,HSP90B1,PSME2,RIPK1,PSMB7,TLR7,PSMB6,PSMB8,NFKB1,PSMD7,PSMA2,IRF3,MAPKAPK3,PSMF1,APOB,PSMB1,PSMB2,PSMD6,IKBKG,PSMD5,PSMA7,MALT1,FADD,PSMC3,RELA,OTULIN,CASP8,PSMB3,TANK,PYCARD,UBE2D2,PSMA1,PSMA5,IFIH1,PSMB9,PSMD8,PSMD12,MYD88,RAB11FIP2,PSMD11,PLCG2,PSMD13,PQBP1,PSMC4,LY96,CYLD,BCL10,PSMB10,PRKACA,PRKACB,PSMB4,MAPKAPK2,PSMC6,PSMA4,TBK1,ITCH,PIK3…	-1.58362439	-0.385602707	66	141
PURINE RIBONUCLEOSIDE DIPHOSPHATE METABOLIC PROCESS%GOBP%GO:0009179	PURINE RIBONUCLEOSIDE DIPHOSPHATE METABOLIC PROCESS%GOBP%GO:0009179	0.001264451	0.007215105	-1	ENO2,PFKM,PGK1,TPI1,GAPDH,PFKL,PFKP,PGM1,ALDOC,ENO1,ALDOA,LDHA,PKM,NUDT16,GPI	-1.881845128	-0.632219448	15	24
ESTABLISHMENT OF PROTEIN LOCALIZATION TO ENDOPLASMIC RETICULUM%GOBP%GO:0072599	ESTABLISHMENT OF PROTEIN LOCALIZATION TO ENDOPLASMIC RETICULUM%GOBP%GO:0072599	0.001269358	0.007223492	1	RPS18,RPL14,RPL32,RPL30,RPS8,RPL22,RPS28,SEC62,RPL5,RPS16,RPL9,RPS3,SRPR,RPS19,RPS21,RPL36,SEC63,RPL23,RPL13,RPL11,RPS14,RPL26,RPL10,RPL28,RPS3A,RPL10A,RPS25,RPS2,RPS6,RPL31,RPLP2,RPS9,RPS10,RPL8,RPL19,RPL12,RPL18,RPS7,SEC61B,RPS20,ZFAND2B,RPL35,RPL6,RPL4,RPL35A,RPL15,RPS15A,RPL18A	1.687462812	0.416571528	48	89
MEMBRANE LIPID METABOLIC PROCESS%GOBP%GO:0006643	MEMBRANE LIPID METABOLIC PROCESS%GOBP%GO:0006643	0.001270971	0.007223492	1	PIGG,NEU1,CYP1B1,GLA,CTSA,CERS2,ST3GAL4,ALDH3A2,PIGK,UGT8,B4GALT5,PIGT,GLB1,SMPD4,PIGS,CERS6,SMPDL3B,SMPD1,GPAA1,DPM3,FUCA1	1.665755809	0.416051308	21	83
REGULATION OF CELL CYCLE G2/M PHASE TRANSITION%GOBP%GO:1902749	REGULATION OF CELL CYCLE G2/M PHASE TRANSITION%GOBP%GO:1902749	0.001270446	0.007223492	-1	TUBB4B,PSMD9,VPS4B,NAE1,DYNC1I2,PSME1,DCTN2,MAPRE1,PAFAH1B1,TUBA4A,PSME2,DYNC1H1,HSP90AA1,DCTN1,ACTR1A,PSMB7,BABAM1,PSMB6,PSMB8,DCTN3,YWHAG,PSMD7,PSMA2,BLM,PSMF1,PSMB1,PSMB2,PSMD6,PSMD5,TUBB,PSMA7,VPS4A,ZFYVE19,PSMC3,PSMB3,TUBB4A,PSMA1,PSMA5,PSMB9,PSMD8,PSMD12,BRE,PSMD11,CEP41,PSMD13,PPP2R1A,PSMC4,CDK4,PSMB10,PRKACA,CKAP5,TUBA1A,PSMB4,PSMC6,PSMA4,HAUS6,PSMD4,TAOK3	-1.581966975	-0.386569756	58	137
TOLL-LIKE RECEPTOR SIGNALING RELATED TO MYD88%WIKIPATHWAYS_20200210%WP3858%HOMO SAPIENS	TOLL-LIKE RECEPTOR SIGNALING RELATED TO MYD88%WIKIPATHWAYS_20200210%WP3858%HOMO SAPIENS	0.001276208	0.007243661	-1	CHUK,IKBKB,TOLLIP,TLR7,NFKB1,IRF3,MAPK1,IKBKG,RELA,MYD88,NFKB2,TBK1,RELB	-1.862732628	-0.647965801	13	21
CD40%IOB%CD40	CD40%IOB%CD40	0.001290798	0.007297518	-1	CHUK,IKBKB,STAT6,MAP2K1,PIK3R1,STAT1,MAPK1,TRAF2,AKT1,PLCG2,STAT3,MAPK9,MAPK8	-1.869478795	-0.674300815	13	18
ENERGY RESERVE METABOLIC PROCESS%GOBP%GO:0006112	ENERGY RESERVE METABOLIC PROCESS%GOBP%GO:0006112	0.001290798	0.007297518	-1	GFPT1,GYG1,PGM1,UGP2,PYGB,GBE1,PRKAG2,PYGL,GFPT2,PGM2,GSK3B,RB1CC1,PHKA1	-1.86436961	-0.672457987	13	18
REGULATION OF INTERLEUKIN-1 BETA PRODUCTION%GOBP%GO:0032651	REGULATION OF INTERLEUKIN-1 BETA PRODUCTION%GOBP%GO:0032651	0.001290798	0.007297518	-1	APP,HSPB1,SERPINB1,GSTP1,CPTP,MALT1,CASP8,PYCARD,GSDMD	-1.849830088	-0.667213738	9	18
BIOCARTA_STRESS_PATHWAY%MSIGDB_C2%BIOCARTA_STRESS_PATHWAY	BIOCARTA_STRESS_PATHWAY%MSIGDB_C2%BIOCARTA_STRESS_PATHWAY	0.001293183	0.00730138	-1	CHUK,IKBKB,TRADD,CRADD,RIPK1,NFKB1,IKBKG,MAP2K3,TRAF2,RELA,TANK	-1.846014034	-0.675302823	11	17
REGULATION OF ORGANELLE ASSEMBLY%GOBP%GO:1902115	REGULATION OF ORGANELLE ASSEMBLY%GOBP%GO:1902115	0.001299968	0.00733004	-1	SDCBP,CAPG,TBC1D15,PDCD6IP,TSG101,VPS4B,ASAP1,RAB3GAP1,EZR,ATG3,DYNC1H1,TBC1D24,CHMP4A,NUP62,PIP4K2C,ARHGAP35,UBQLN2,TBC1D10B,SH3GLB1,TBC1D2,TBC1D17,MSN,LRSAM1,ATG5,RAB3GAP2,PIP4K2A,EVI5L,CHMP2B,PINK1,CHMP1B,FSCN1,CHMP2A,ATXN2L,MAPK15,CHMP4B,CHMP3,CHMP1A,TBC1D9B,RABGAP1	-1.623926245	-0.410354418	39	108
GLYCOSYLATION%GOBP%GO:0070085	GLYCOSYLATION%GOBP%GO:0070085	0.001303101	0.007338068	1	PLOD2,B4GALT1,GALNT5,ST3GAL4,PLOD1,FKRP,GALNT10,B4GALT5,STT3A,GALNT1,KDELC1,MGAT2,FUT4,ALG9,GALNT2,RPN2,POMGNT1,MOGS,POFUT1,GALNT4,GCNT2,DPM3,XXYLT1,ST3GAL1,POMGNT2,MGAT1,GOLGA2,KDELC2,TUSC3,TMTC3,EOGT,ENTPD5,DAD1,GALNT12,POMT2,RPN1,TRAK1,PLOD3,DPY19L2,GALNT11	1.588073425	0.382732492	40	104
EBV LMP1 SIGNALING%WIKIPATHWAYS_20200210%WP262%HOMO SAPIENS	EBV LMP1 SIGNALING%WIKIPATHWAYS_20200210%WP262%HOMO SAPIENS	0.00130597	0.007344584	-1	CHUK,IKBKB,TRADD,HSP90AA1,NFKB1,MAPK1,IKBKG,RELA	-1.879332121	-0.710475244	8	15
PHAGOCYTOSIS%GOBP%GO:0006909	PHAGOCYTOSIS%GOBP%GO:0006909	0.001316222	0.007392553	-1	TGM2,NCK1,HSP90AA1,ELMO2,CLN3,PIK3R1,ARPC4,ACTB,CRK,ARPC3,HSP90AB1,ARHGAP12,PTK2,WIPF2,MAPK1,PLCG1,LDLR,ITGB3,MYH9,ARPC5,WASL,ARPC2,ACTR2,SH3BP1,PIK3R2,MYD88,RAB11FIP2,BAIAP2,PLCG2,THBS1,C4B,ACTG1,ACTR3,DOCK1	-1.636088265	-0.426223499	34	88
TELOMERE C-STRAND (LAGGING STRAND) SYNTHESIS%REACTOME DATABASE ID RELEASE 71%174417	TELOMERE C-STRAND (LAGGING STRAND) SYNTHESIS%REACTOME DATABASE ID RELEASE 71%174417	0.001328315	0.007447038	1	POLE2,PRIM2,LIG1,RFC2,PCNA,RFC1,RFC5,POLD1,POLA1,RFC3,RPA1,POLD2,RFC4,POLD4,POLE	1.887520791	0.630108729	15	21
GOLGI VESICLE TRANSPORT%GOBP%GO:0048193	GOLGI VESICLE TRANSPORT%GOBP%GO:0048193	0.001329394	0.007447038	-1	F10,LAMP1,SNX2,HYOU1,C16orf62,SNX8,OPTN,KLC1,SEC31A,RABEP1,DYNC1I2,DCTN2,ARFGAP3,NRBP1,DYNC1H1,ARL3,DOPEY2,DCTN1,CLN3,KIF3A,ACTR1A,COMMD1,SORT1,SNX3,SNX12,COPB1,DCTN3,TFG,PITPNB,KIF16B,DYNC1LI2,MON2,KIFAP3,CAPZA2,TRAPPC8,EXOC8,CORO7,ARFGEF2,PPP6C,COPA,EPS15,SCYL1,SNX1,DCTN5,ARF4,BICD2,RAB6C,NRBP2,VPS51,ARFGAP2,CD55,TRAPPC2L,KDELR3,SAR1A,RABIF,EXOC6,CCDC22,AP3D1,CAPZB,SEC23B,KIF13A,COL7A1,COG3,CTS…	-1.47831617	-0.334729902	99	266
MEIOTIC SYNAPSIS%REACTOME DATABASE ID RELEASE 71%1221632	MEIOTIC SYNAPSIS%REACTOME DATABASE ID RELEASE 71%1221632	0.001343484	0.007516154	1	SUN2,H2AFX,SMC1A,HIST2H2BE,SMC3,HIST1H4A,LMNB1,STAG1,SMC1B,SYNE2,ATR,HIST1H2BA	1.924216025	0.622002636	12	24
POSITIVE REGULATION OF MITOTIC NUCLEAR DIVISION%GOBP%GO:0045840	POSITIVE REGULATION OF MITOTIC NUCLEAR DIVISION%GOBP%GO:0045840	0.001359927	0.00758836	1	LRP5,NUSAP1,SMC5,HNRNPU,NIPBL,NUMA1,PHB2,ANAPC4,UBE2C,NSMCE2,H2AFY,PHIP,AURKB	1.88792845	0.573654798	13	31
REGULATION OF MEGAKARYOCYTE DIFFERENTIATION%GOBP%GO:0045652	REGULATION OF MEGAKARYOCYTE DIFFERENTIATION%GOBP%GO:0045652	0.001359927	0.00758836	1	KMT2A,MOV10,SIN3A,WDR5,CIB1,RBM15,HDAC1,HIST2H3A,DPY30,KMT2B,KMT2D,RBBP5,RUNX1,HIST1H4A,TNRC6A,KMT2C,SETD1A	1.887254044	0.573449877	17	31
VITAMIN METABOLIC PROCESS%GOBP%GO:0006766	VITAMIN METABOLIC PROCESS%GOBP%GO:0006766	0.001362862	0.007594858	-1	PSAT1,MTHFD1,SLC2A1,PDXK,GSTO1,AKR1A1,SHMT1,SLC2A3,MTRR,AASDHPPT,MTHFR,MMACHC,CBR1,PDXP	-1.717839835	-0.485872043	14	54
POSITIVE REGULATION OF DEFENSE RESPONSE%GOBP%GO:0031349	POSITIVE REGULATION OF DEFENSE RESPONSE%GOBP%GO:0031349	0.00138058	0.007683616	-1	EPG5,LAMP1,TNIP1,RPS6KA3,OPTN,UBE2K,UBE2V1,PSMD9,CHUK,CTSL,IKBKB,TRADD,DDT,IL6ST,PSME1,HSP90B1,PARK7,PSME2,POLR3B,RIPK1,PSMB7,TLR7,PSMB6,PSMB8,NFKB1,PSMD7,PSMA2,LRSAM1,IRF3,MAPKAPK3,PSMF1,IL18,APOB,PSMB1,PSMB2,PSMD6,IKBKG,PSMD5,PSMA7,MALT1,FADD,PSMC3,HLA-G,RELA,OTULIN,CASP8,PSMB3,TANK,PYCARD,UBE2D2,PSMA1,PSMA5,IFIH1,PSMB9,PSMD8,PDCD4,PSMD12,MYD88,RAB11FIP2,PSMD11,PLCG2,PSMD13,PQBP1,PSMC4,LY96,CYL…	-1.521293377	-0.356754378	80	194
DDX58 IFIH1-MEDIATED INDUCTION OF INTERFERON-ALPHA BETA%REACTOME%R-HSA-168928.4	DDX58 IFIH1-MEDIATED INDUCTION OF INTERFERON-ALPHA BETA%REACTOME%R-HSA-168928.4	0.001393	0.007712727	-1	APP,UBE2K,CHUK,IKBKB,TAX1BP1,ISG15,RIPK1,UBA7,NFKBIB,NFKB1,IRF3,ATG5,IKBKG,TRAF2,FADD,RELA,CASP8,TANK,UBE2D2,IFIH1	-1.854390474	-0.551275225	20	42
INTERLEUKIN-17 SIGNALING%REACTOME DATABASE ID RELEASE 71%448424	INTERLEUKIN-17 SIGNALING%REACTOME DATABASE ID RELEASE 71%448424	0.001393	0.007712727	-1	DUSP3,RPS6KA3,UBE2V1,CHUK,IKBKB,RPS6KA1,MAP2K1,PPP2R5D,PPP2CB,NFKB1,MAPKAPK3,MAPK1,IKBKG,MAP2K3	-1.809231463	-0.535284242	14	43
PURINE NUCLEOSIDE TRIPHOSPHATE BIOSYNTHETIC PROCESS%GOBP%GO:0009145	PURINE NUCLEOSIDE TRIPHOSPHATE BIOSYNTHETIC PROCESS%GOBP%GO:0009145	0.001393	0.007712727	-1	ENO2,PFKM,PGK1,TPI1,IMPDH2,GAPDH,PFKL,PFKP,PGM1,ALDOC,ENO1,ALDOA,LDHA,PKM,IMPDH1,GPI,PRKAG2,ATP5J2	-1.795926507	-0.531347801	18	43
PURINE RIBONUCLEOSIDE TRIPHOSPHATE BIOSYNTHETIC PROCESS%GOBP%GO:0009206	PURINE RIBONUCLEOSIDE TRIPHOSPHATE BIOSYNTHETIC PROCESS%GOBP%GO:0009206	0.001393	0.007712727	-1	ENO2,PFKM,PGK1,TPI1,IMPDH2,GAPDH,PFKL,PFKP,PGM1,ALDOC,ENO1,ALDOA,LDHA,PKM,IMPDH1,GPI,PRKAG2,ATP5J2	-1.795926507	-0.531347801	18	43
SELECTIVE AUTOPHAGY%REACTOME DATABASE ID RELEASE 71%9663891	SELECTIVE AUTOPHAGY%REACTOME DATABASE ID RELEASE 71%9663891	0.001401296	0.00773869	-1	MAP1LC3A,SQSTM1,UBE2V1,PLIN3,DYNC1I2,PARK7,DYNC1H1,HSP90AA1,DYNC1LI2,ATG5,HDAC6,PINK1,PRKAG2	-1.815299876	-0.553185394	13	37
NOVEL INTRACELLULAR COMPONENTS OF RIG-I-LIKE RECEPTOR (RLR) PATHWAY%WIKIPATHWAYS_20200210%WP3865%HOMO SAPIENS	NOVEL INTRACELLULAR COMPONENTS OF RIG-I-LIKE RECEPTOR (RLR) PATHWAY%WIKIPATHWAYS_20200210%WP3865%HOMO SAPIENS	0.001400315	0.00773869	-1	CHUK,IKBKB,TRADD,ISG15,RIPK1,NFKBIB,NFKB1,IRF3,ATG5,IKBKG,TRAF2,FADD,RELA,CASP8,TANK,IFIH1	-1.799696212	-0.551839714	16	36
REGULATION OF PROTEIN KINASE ACTIVITY%GOBP%GO:0045859	REGULATION OF PROTEIN KINASE ACTIVITY%GOBP%GO:0045859	0.001456452	0.008032951	-1	CNTD2,CLU,APP,CYR61,DUSP3,WARS,HSPB1,PRKAR1A,TSG101,UBE2V1,PRKAR1B,CRKL,OXSR1,GDF15,GSKIP,DUSP10,RAPGEF1,TNFRSF10B,TGFBR2,IPO5,FGFR1,PARK7,SMG8,DBNL,IPO7,MAP2K1,HSP90AA1,PKD1,STK10,HGS,GSTP1,ACTB,CRK,RIPK1,STK39,SLK,TXN,HSP90AB1,PPM1F,SFN,PTK2,CKS1B,DVL2,YWHAG,WWTR1,SHC1,PEA15,BLM,MAPKAPK3,MAPK1,COPS8,CAB39,RAPGEF2,IL18,MST1R,CDC37,ITGB3,IKBKG,BMP4,VPS25,MAP2K3,PINK1,TRAF2,MALT1,SLC27A1,PKN1,SPAG…	-1.451890849	-0.324189389	79	312
GLUCONEOGENESIS%REACTOME%R-HSA-70263.2	GLUCONEOGENESIS%REACTOME%R-HSA-70263.2	0.001460654	0.008045783	-1	ENO2,GOT1,PGK1,TPI1,GAPDH,MDH1,ALDOC,ENO1,ALDOA,FBP1	-1.860695377	-0.640961645	10	22
RESPONSE TO UNFOLDED PROTEIN%GOBP%GO:0006986	RESPONSE TO UNFOLDED PROTEIN%GOBP%GO:0006986	0.001476862	0.008124637	-1	GFPT1,CTH,HYOU1,HSPA5,HSPB1,ASNS,OPTN,PDIA6,SEC31A,HSPA6,BAG3,HSP90B1,HSPH1,HSPA4,BAX,GSK3A,HSP90AA1,DCTN1,ERP44,CALR,HSP90AB1,DNAJC3,SHC1,ASNA1,HERPUD1,KDELR3,PPP2R5B,CTDSP2,TMBIM6,DNAJB11,EIF2S1,VCP,TLN1,HSPA2,DNAJB1,ATP6V0D1,TPP1,HSPA9,VAPB,WFS1,RHBDD1	-1.625350487	-0.419061948	41	95
CELL MIGRATION%GOBP%GO:0016477	CELL MIGRATION%GOBP%GO:0016477	0.001486326	0.008166228	-1	SDCBP,ANKS1A,CYR61,LAMB2,LOXL2,LAMC1,SLC3A2,CORO1B,NARS,PDXDC1,TNFRSF10B,AAMP,PKN3,MAPRE1,FGFR1,PAFAH1B1,LAMB1,TSPAN3,NTN4,PTPN11,LRRC16A,LAMA5,ARRB2,ELMO2,EPHA2,DOCK4,PIK3R1,USP9X,ARHGAP35,OPHN1,PTPRF,STAT1,CDK5,FMNL2,MIF,CTNNA2,MSN,PPIA,FAT1,SHC1,TNFRSF10D,SLIT2,RAPGEF2,ELP3,APOB,SEMA3C,SH3KBP1,LAMA3,SLC7A5,SH3RF1,PLCG1,ITGB3,MYH9,ARF4,CD2AP,MAP1B,AIMP1,SEMA3B,ARPC5,FSCN1,PKN1,IQGAP1,AKT1,SBDS,…	-1.473057897	-0.334874014	73	256
PYRIMIDINE NUCLEOSIDE BIOSYNTHETIC PROCESS%GOBP%GO:0046134	PYRIMIDINE NUCLEOSIDE BIOSYNTHETIC PROCESS%GOBP%GO:0046134	0.001492537	0.008189869	-1	UPP1,CTPS1,UCKL1,CAD,HDHD1,CDA,CTPS2,UMPS,TK1,UCK2	-1.833882157	-0.693293037	10	15
REGULATION OF CHROMOSOME SEGREGATION%GOBP%GO:0051983	REGULATION OF CHROMOSOME SEGREGATION%GOBP%GO:0051983	0.001501877	0.008230595	1	PLK1,SMC5,ATRX,CTNNB1,HNRNPU,NIPBL,NUMA1,MKI67,ZW10,ANAPC4,UBE2C,SMC6,NSMCE2,TPR,H2AFY,BUB3,AURKB,WAPAL,NDC80,IK,ECT2,ANAPC15,TTK,RB1,PUM1,CENPF,PUM2,CDC16,XRCC3,SPAG5,CDK5RAP2,TTL,DLGAP5	1.735425305	0.445520519	33	71
REGULATION OF CYTOKINE-MEDIATED SIGNALING PATHWAY%GOBP%GO:0001959	REGULATION OF CYTOKINE-MEDIATED SIGNALING PATHWAY%GOBP%GO:0001959	0.001505268	0.008238657	-1	RNF31,UBE2K,CASP4,CHUK,IKBKB,TRADD,TAX1BP1,TTLL12,PTPN11,ABCE1,GSTP1,RIPK1,STAT1,HSP90AB1,SLIT2,CDC37,IKBKG,TRAF2,FADD,OTULIN,CASP8,PYCARD,SPPL2B,RBCK1,TRIM44,IFNGR1,SHARPIN,CYLD	-1.680575739	-0.453783007	28	70
DNA RECOMBINATION%GOBP%GO:0006310	DNA RECOMBINATION%GOBP%GO:0006310	0.001508296	0.008244709	1	TOP2B,SMC5,TOP2A,SFPQ,NIPBL,INO80,SMC6,NSMCE2,MORF4L1,GINS4,NUCKS1,VPRBP,EXD2,MSH6,MMS22L,LIG1,FANCD2,MCM3,NSMCE1,PRKDC,ERCC4,NBN,EXOSC3,HSPD1,HUS1,HMGB3,RAD50,RECQL5,EXOSC6,XRCC3,SUPV3L1,PARP1,MRE11A,MSH2,TREX1,EXO1,RPA1	1.709323081	0.438400387	37	72
NEGATIVE REGULATION OF CELL COMMUNICATION%GOBP%GO:0010648	NEGATIVE REGULATION OF CELL COMMUNICATION%GOBP%GO:0010648	0.001512235	0.008255728	-1	CLU,HYOU1,DUSP3,HSPA5,TNIP1,HSPB1,PTPRS,TSG101,PSMD9,FKBP1A,MET,ARHGEF2,GSTO1,TRADD,GDF15,PEG10,DUSP10,PEBP1,TNFRSF10B,SPG20,PSME1,TGFBR2,PARK7,TTLL12,EZR,ZBTB7A,NCK1,PHPT1,GSK3A,PSME2,ENO1,ARRB2,FBP1,WWP2,EPHA2,BIRC6,ARHGAP35,PTPN12,HGS,GSTP1,LEPROT,MMP14,NXN,SEC14L1,RIPK1,CALR,STAT1,PPM1A,PSMB7,MIF,PSMB6,PSMB8,ARHGAP12,NME5,DVL2,WWTR1,PSMD7,PRKCZ,PEA15,PSMA2,MCL1,STUB1,SLIT2,PSMF1,PTTG1IP,GPX1,…	-1.387388644	-0.298944382	165	477
NEURON DEVELOPMENT%GOBP%GO:0048666	NEURON DEVELOPMENT%GOBP%GO:0048666	0.001518142	0.008277441	-1	ANKS1A,APP,TUBB3,UGCG,LAMC2,CTTN,PAFAH1B1,LAMB1,NTN4,EZR,KIF5B,DBNL,PTPN11,TBC1D24,HSP90AA1,ARL3,DNM2,EPHA2,PIK3R1,USP9X,ARHGAP35,OPHN1,TBCD,BLOC1S4,ACTB,KIF3A,AGRN,CDK5,HSP90AB1,CTNNA2,VASP,PTK2,FRYL,SHC1,MAPK1,SLIT2,PPT1,RAPGEF2,STMN1,PLXNA2,SEMA3C,SH3KBP1,PLCG1,STX3,ENAH,ARF4,ZPR1,ZFYVE27,MAP1B,SEMA3B,WASL,IQGAP1,PPP3CB,DVL1,GRB10,MARK2,ATXN10,ALCAM,PALLD,IRS2,STK4,EPHB2,S100A6,BAIAP2,NFIB	-1.49931143	-0.348611574	65	208
ORC1 REMOVAL FROM CHROMATIN%REACTOME%R-HSA-68949.3	ORC1 REMOVAL FROM CHROMATIN%REACTOME%R-HSA-68949.3	0.001524907	0.008303776	-1	PSMD9,PSME1,PSME2,PSMB7,PSMB6,PSMB8,PSMD7,PSMA2,PSMF1,PSMB1,PSMB2,PSMD6,PSMD5,PSMA7,PSMC3,PSMB3,PSMA1,PSMA5,PSMB9,PSMD8,PSMD12,PSMD11,PSMD13,PSMC4,PSMB10,PSMB4,PSMC6,PSMA4,PSMD4,MCM2	-1.720578128	-0.480354492	30	58
CELL-CELL JUNCTION ORGANIZATION%REACTOME DATABASE ID RELEASE 71%421270	CELL-CELL JUNCTION ORGANIZATION%REACTOME DATABASE ID RELEASE 71%421270	0.001549701	0.008428096	1	CTNNA1,CTNNB1,PVRL2,CTNND1,CDH11,CDH1,F11R,PVR,JUP,PVRL3	1.881186987	0.627994323	10	21
REGULATION OF TP53 ACTIVITY THROUGH ACETYLATION%REACTOME DATABASE ID RELEASE 71%6804758	REGULATION OF TP53 ACTIVITY THROUGH ACETYLATION%REACTOME DATABASE ID RELEASE 71%6804758	0.001563198	0.008480003	1	BRD7,CHD4,RBBP4,BRD1,PML,ING5,BRPF1,HDAC1,BRPF3,MTA2,RBBP7,KAT6A,MBD3,TP53	1.884245352	0.585011374	14	28
DNA REPLICATION-INDEPENDENT NUCLEOSOME ORGANIZATION%GOBP%GO:0034724	DNA REPLICATION-INDEPENDENT NUCLEOSOME ORGANIZATION%GOBP%GO:0034724	0.001563198	0.008480003	1	SMARCA5,ATRX,RBBP4,HIRA,CENPO,ASF1A,RSF1,SUPT16H,CABIN1,HIST1H4A,RBBP7,CENPN,HJURP	1.906317901	0.591864353	13	28
MAP KINASE ACTIVATION%REACTOME%R-HSA-450294.3	MAP KINASE ACTIVATION%REACTOME%R-HSA-450294.3	0.001567125	0.008490574	-1	DUSP3,RPS6KA3,UBE2V1,CHUK,IKBKB,RPS6KA1,MAP2K1,PPP2R5D,PPP2CB,NFKB1,MAPKAPK3,MAPK1,IKBKG,MAP2K3	-1.832695584	-0.544825745	14	42
KIT RECEPTOR SIGNALING PATHWAY%WIKIPATHWAYS_20200210%WP304%HOMO SAPIENS	KIT RECEPTOR SIGNALING PATHWAY%WIKIPATHWAYS_20200210%WP304%HOMO SAPIENS	0.00157867	0.008540269	-1	RPS6KA3,CRKL,RPS6KA1,PTPN11,MAP2K1,PIK3R1,CRK,STAT1,SHC1,MAPK1,PLCG1,AKT1,GRB10,PIK3R2,MAP2K2,MITF,CBL,STAT3,MAPK8,GAB2,BCL2,RAF1	-1.804829838	-0.547011349	22	38
NEURON PROJECTION MORPHOGENESIS%GOBP%GO:0048812	NEURON PROJECTION MORPHOGENESIS%GOBP%GO:0048812	0.001580278	0.008540269	-1	APP,TUBB3,LAMC2,CTTN,PAFAH1B1,NTN4,EZR,KIF5B,DBNL,PTPN11,HSP90AA1,DNM2,EPHA2,PIK3R1,USP9X,ARHGAP35,OPHN1,ACTB,KIF3A,AGRN,CDK5,HSP90AB1,CTNNA2,VASP,PTK2,SHC1,MAPK1,SLIT2,PLXNA2,SEMA3C,SH3KBP1,PLCG1,ENAH,MAP1B,SEMA3B,WASL,IQGAP1,PPP3CB,DVL1,GRB10,ALCAM,PALLD,IRS2,STK4,EPHB2,S100A6,BAIAP2,NFIB	-1.555987303	-0.379184338	48	140
RMTS METHYLATE HISTONE ARGININES%REACTOME DATABASE ID RELEASE 71%3214858	RMTS METHYLATE HISTONE ARGININES%REACTOME DATABASE ID RELEASE 71%3214858	0.001586582	0.008563552	1	H2AFX,PBRM1,SMARCA4,SMARCE1,SMARCC2,SMARCC1,WDR5,SMARCD2,ARID2,SMARCB1,SMARCD1,HIST2H3A,ARID1A,HIST1H4A,RBBP7,HIST2H2AB,SMARCD3	1.870485201	0.568354595	17	31
ESTABLISHMENT OF PROTEIN LOCALIZATION TO VACUOLE%GOBP%GO:0072666	ESTABLISHMENT OF PROTEIN LOCALIZATION TO VACUOLE%GOBP%GO:0072666	0.001599431	0.00862206	-1	CLU,NCOA4,VPS28,VPS36,GNPTAB,HGS,VPS37C,VPS25,VPS4A,LAMP2,AP3D1,VPS41,AP3M1,ZFYVE16,VPS13C,RAB7A	-1.780427839	-0.555775345	16	33
ACTIN FILAMENT ORGANIZATION%GOBP%GO:0007015	ACTIN FILAMENT ORGANIZATION%GOBP%GO:0007015	0.001616292	0.008691115	-1	SPIRE1,CORO1B,ARHGEF2,MYO1E,TWF1,HSP90B1,EZR,DSTN,LRRC16A,ALDOA,DIAPH1,ARPC4,ZYX,WDR1,ARPC3,PAWR,PDXP,ARHGAP12,FAT1,MICAL3,PLS3,TTC17,CORO7,ARHGAP17,PLS1,TWF2,JMY,ENAH,ARRB1,CD2AP,ARAP1,CAP2,ARPC5,WASL,FSCN1,CAP1,INPPL1,ARPC2,CCDC53,ACTR2,SH3BP1	-1.601615579	-0.402335938	41	112
GLUTATHIONE METABOLIC PROCESS%GOBP%GO:0006749	GLUTATHIONE METABOLIC PROCESS%GOBP%GO:0006749	0.001615219	0.008691115	-1	CNDP2,GSS,GSTM3,G6PD,GSTM1,PARK7,OPLAH,GSTP1,MMACHC,GCLC,GPX1,HAGH,GSR,GCLM,GGT5	-1.828291176	-0.606730796	15	25
ST_B_CELL_ANTIGEN_RECEPTOR%MSIGDB_C2%ST_B_CELL_ANTIGEN_RECEPTOR	ST_B_CELL_ANTIGEN_RECEPTOR%MSIGDB_C2%ST_B_CELL_ANTIGEN_RECEPTOR	0.001629254	0.008723002	-1	PRDX1,NFKBIE,MAP2K1,PIK3R1,NFKBIB,NFKB1,SHC1,MAPK1,AKT1,EPHB2,BCR,MAP2K2,PLCG2,NFKB2	-1.789338949	-0.580575367	14	28
PID_PI3KCI_AKT_PATHWAY%MSIGDB_C2%PID_PI3KCI_AKT_PATHWAY	PID_PI3KCI_AKT_PATHWAY%MSIGDB_C2%PID_PI3KCI_AKT_PATHWAY	0.001628959	0.008723002	-1	CHUK,GSK3A,HSP90AA1,YWHAZ,SFN,YWHAQ,YWHAG,FOXO1,AKT1,GSK3B,PRKACA,YWHAB,MLST8,KPNA1	-1.748594014	-0.562910798	14	29
BIOCARTA_RHO_PATHWAY%MSIGDB_C2%BIOCARTA_RHO_PATHWAY	BIOCARTA_RHO_PATHWAY%MSIGDB_C2%BIOCARTA_RHO_PATHWAY	0.001631321	0.008723002	-1	DIAPH1,OPHN1,ARPC4,ARPC3,VCL,ARHGAP1,PFN1,ARPC5,ARHGEF1,ARPC2,ACTR2,BAIAP2,TLN1,ACTR3	-1.814341791	-0.598643581	14	26
CLASS I PI3K SIGNALING EVENTS MEDIATED BY AKT%PATHWAY INTERACTION DATABASE NCI-NATURE CURATED DATA%CLASS I PI3K SIGNALING EVENTS MEDIATED BY AKT	CLASS I PI3K SIGNALING EVENTS MEDIATED BY AKT%PATHWAY INTERACTION DATABASE NCI-NATURE CURATED DATA%CLASS I PI3K SIGNALING EVENTS MEDIATED BY AKT	0.001628959	0.008723002	-1	CHUK,GSK3A,HSP90AA1,YWHAZ,SFN,YWHAQ,YWHAG,FOXO1,AKT1,GSK3B,PRKACA,YWHAB,MLST8,KPNA1	-1.748594014	-0.562910798	14	29
CYTOSOLIC TRANSPORT%GOBP%GO:0016482	CYTOSOLIC TRANSPORT%GOBP%GO:0016482	0.001632387	0.008723002	-1	LAMP1,SNX2,SNX8,RILP,VPS35,KIF5B,DOPEY2,DCTN1,CLN3,VPS26A,TBC1D10B,TBC1D17,ARL1,UBE2O,SORT1,HOOK3,SNX3,SNX12,VPS53,KIF16B,MON2,CORO7,EPS15,SNX1,RAB6C,VPS51,SPAG9,SNX6,PTPN23,HOOK2,GBF1,BECN1,RAB9B,SURF4,CCDC91,YKT6,VPS13C,HEATR5A,RAB7A,GAK,PIK3C3,TMED9	-1.622902771	-0.414957377	42	100
GOLGI-TO-ER RETROGRADE TRANSPORT%REACTOME%R-HSA-8856688.1	GOLGI-TO-ER RETROGRADE TRANSPORT%REACTOME%R-HSA-8856688.1	0.001645278	0.008780955	-1	KLC1,RAB3GAP1,DYNC1I2,DCTN2,PAFAH1B3,PAFAH1B1,KIF5B,ARFGAP3,DYNC1H1,DCTN1,KIF3A,ACTR1A,COPB1,DCTN3,KIF16B,DYNC1LI2,KIFAP3,CAPZA2,RAB3GAP2,PAFAH1B2,COPA,DCTN5,ARF4,BICD2,ARFGAP2,KDELR3,CAPZB,KLC2,KLC4,COPG1,KIF3B,GBF1,COPB2,DCTN4,RAB18,SURF4,KIF11	-1.633910829	-0.428168112	37	84
PID_NFKAPPAB_CANONICAL_PATHWAY%MSIGDB_C2%PID_NFKAPPAB_CANONICAL_PATHWAY	PID_NFKAPPAB_CANONICAL_PATHWAY%MSIGDB_C2%PID_NFKAPPAB_CANONICAL_PATHWAY	0.001659598	0.008835403	-1	CHUK,IKBKB,NFKB1,IKBKG,MALT1,RELA,RAN,CYLD,BCL10	-1.834644643	-0.661736512	9	18
CANONICAL NF-KAPPAB PATHWAY%PATHWAY INTERACTION DATABASE NCI-NATURE CURATED DATA%CANONICAL NF-KAPPAB PATHWAY	CANONICAL NF-KAPPAB PATHWAY%PATHWAY INTERACTION DATABASE NCI-NATURE CURATED DATA%CANONICAL NF-KAPPAB PATHWAY	0.001659598	0.008835403	-1	CHUK,IKBKB,NFKB1,IKBKG,MALT1,RELA,RAN,CYLD,BCL10	-1.834644643	-0.661736512	9	18
PROTEIN O-LINKED GLYCOSYLATION%GOBP%GO:0006493	PROTEIN O-LINKED GLYCOSYLATION%GOBP%GO:0006493	0.001668653	0.008872603	1	PLOD2,GALNT5,ST3GAL4,PLOD1,FKRP,GALNT10,B4GALT5,GALNT1,KDELC1,GALNT2,POMGNT1,POFUT1,GALNT4,DPM3,XXYLT1,ST3GAL1,POMGNT2,KDELC2,TMTC3,EOGT,GALNT12,POMT2,TRAK1,PLOD3,GALNT11	1.81184267	0.50260395	25	47
HH MUTANTS ABROGATE LIGAND SECRETION%REACTOME%R-HSA-5387390.3	HH MUTANTS ABROGATE LIGAND SECRETION%REACTOME%R-HSA-5387390.3	0.001714678	0.009094786	-1	PSMD9,PSME1,PSME2,PSMB7,PSMB6,PSMB8,PSMD7,PSMA2,PSMF1,PSMB1,PSMB2,PSMD6,PSMD5,PSMA7,PSMC3,PSMB3,PSMA1,PSMA5,PSMB9,PSMD8,PSMD12,PSMD11,VCP,PSMD13,PSMC4,PSMB10,PSMB4,PSMC6,PSMA4,SYVN1,PSMD4	-1.753942388	-0.507562416	31	48
HH MUTANTS THAT DON'T UNDERGO AUTOCATALYTIC PROCESSING ARE DEGRADED BY ERAD%REACTOME%R-HSA-5362768.1	HH MUTANTS THAT DON'T UNDERGO AUTOCATALYTIC PROCESSING ARE DEGRADED BY ERAD%REACTOME%R-HSA-5362768.1	0.001714678	0.009094786	-1	PSMD9,PSME1,PSME2,PSMB7,PSMB6,PSMB8,PSMD7,PSMA2,PSMF1,PSMB1,PSMB2,PSMD6,PSMD5,PSMA7,PSMC3,PSMB3,PSMA1,PSMA5,PSMB9,PSMD8,PSMD12,PSMD11,VCP,PSMD13,PSMC4,PSMB10,PSMB4,PSMC6,PSMA4,SYVN1,PSMD4	-1.753942388	-0.507562416	31	48
RAC1/PAK1/P38/MMP2 PATHWAY%WIKIPATHWAYS_20200210%WP3303%HOMO SAPIENS	RAC1/PAK1/P38/MMP2 PATHWAY%WIKIPATHWAYS_20200210%WP3303%HOMO SAPIENS	0.001732202	0.009176392	-1	TNIP1,CHUK,IKBKB,BAX,NCK1,PTPN11,PIK3R1,EIF4EBP1,CRK,CASP7,PTK2,NFKB1,MAPK1,STMN1,YAP1,IKBKG,FOXO1,RELA,AKT1,RASA1	-1.737403721	-0.509620692	20	45
INTEGRINS IN ANGIOGENESIS%PATHWAY INTERACTION DATABASE NCI-NATURE CURATED DATA%INTEGRINS IN ANGIOGENESIS	INTEGRINS IN ANGIOGENESIS%PATHWAY INTERACTION DATABASE NCI-NATURE CURATED DATA%INTEGRINS IN ANGIOGENESIS	0.00174125	0.009178998	-1	MFGE8,TGFBR2,COL2A1,PTPN11,HSP90AA1,PIK3R1,EDIL3,VCL,PTK2,COL6A2,MAPK1,ILK,ITGB3,AKT1,CASP8,COL7A1	-1.748174008	-0.517219614	16	43
I-KAPPAB KINASE/NF-KAPPAB SIGNALING%GOBP%GO:0007249	I-KAPPAB KINASE/NF-KAPPAB SIGNALING%GOBP%GO:0007249	0.001737619	0.009178998	-1	RNF31,CHUK,IKBKB,TRADD,RIPK1,TLR7,NFKB1,ROCK2,IKBKG,TRAF2,RELA,AKT1,TANK,RBCK1,SHARPIN,LY96,NFKB2,BCL10,TBK1,FAIM	-1.802920429	-0.538195488	20	41
VASCULAR ENDOTHELIAL GROWTH FACTOR RECEPTOR SIGNALING PATHWAY%GOBP%GO:0048010	VASCULAR ENDOTHELIAL GROWTH FACTOR RECEPTOR SIGNALING PATHWAY%GOBP%GO:0048010	0.00174125	0.009178998	-1	HSPB1,NCK1,HSP90AA1,ELMO2,PIK3R1,CRK,PTK2,MAPKAPK3,ROCK2,ITGB3,PIK3R2,BAIAP2,DOCK1,BCAR1,MAPKAPK2,NRP1,BRK1,PRKD2,PDCD6,ROCK1,FYN,CYFIP1,PAK2	-1.756007043	-0.522027692	23	42
POSITIVE REGULATION OF ESTABLISHMENT OF PROTEIN LOCALIZATION TO MITOCHONDRION%GOBP%GO:1903749	POSITIVE REGULATION OF ESTABLISHMENT OF PROTEIN LOCALIZATION TO MITOCHONDRION%GOBP%GO:1903749	0.00174125	0.009178998	-1	RNF31,HUWE1,PDCD5,GSK3A,NPEPPS,LEPROT,YWHAZ,SH3GLB1,BBC3,SFN,YWHAQ,YWHAG,PINK1,CASP8	-1.754354078	-0.521536296	14	42
SIG_INSULIN_RECEPTOR_PATHWAY_IN_CARDIAC_MYOCYTES%MSIGDB_C2%SIG_INSULIN_RECEPTOR_PATHWAY_IN_CARDIAC_MYOCYTES	SIG_INSULIN_RECEPTOR_PATHWAY_IN_CARDIAC_MYOCYTES%MSIGDB_C2%SIG_INSULIN_RECEPTOR_PATHWAY_IN_CARDIAC_MYOCYTES	0.001753771	0.009233656	-1	RPS6KA3,SERPINB6,RPS6KA1,GSK3A,PIK3R1,YWHAZ,SFN,YWHAQ,YWHAG,SHC1,MAPK1,FOXO1,CAP1,INPPL1,AKT1,IRS2,GSK3B,CYTH3,CBL,YWHAB	-1.776496763	-0.536119688	20	39
DNA DOUBLE-STRAND BREAK REPAIR%REACTOME%R-HSA-5693532.3	DNA DOUBLE-STRAND BREAK REPAIR%REACTOME%R-HSA-5693532.3	0.00178117	0.009366425	1	WHSC1,SMARCA5,H2AFX,POLE2,HIST2H2BE,XRCC5,SIRT6,BAZ1B,HIST1H4A,BAP1,MDC1,PARP2,XRCC6,PPP4R2,TP53,PRKDC,ERCC4,KDM4B,RFC2,NBN,ATR,HIST1H2BA,TP53BP1,HUS1,PCNA,RFC1,RFC5,TOP3A,RAD50,POLD1,PIAS4,XRCC3,PARP1,MRE11A,RFC3,RPS27A,EXO1,RPA1,POLD2,RFC4,POLD4,TDP2,POLE	1.640276519	0.407424098	43	86
POSITIVE REGULATION OF DNA-TEMPLATED TRANSCRIPTION, ELONGATION%GOBP%GO:0032786	POSITIVE REGULATION OF DNA-TEMPLATED TRANSCRIPTION, ELONGATION%GOBP%GO:0032786	0.001805869	0.009484681	1	KAT7,DDX39B,BRD4,THOC1,ELL,SUPT16H,CDC73,WDR61,SUPT5H,THOC5,EAPP,PAF1,SUPT6H,CDK9,CTR9	1.895691413	0.607798394	15	25
POSITIVE REGULATION OF PROTEIN TARGETING TO MITOCHONDRION%GOBP%GO:1903955	POSITIVE REGULATION OF PROTEIN TARGETING TO MITOCHONDRION%GOBP%GO:1903955	0.001815541	0.009523822	-1	RNF31,HUWE1,PDCD5,GSK3A,NPEPPS,LEPROT,SH3GLB1	-1.805416753	-0.613891941	7	23
NCRNA PROCESSING%GOBP%GO:0034470	NCRNA PROCESSING%GOBP%GO:0034470	0.001850139	0.009693462	1	HNRNPA2B1,SKIV2L2,CDKAL1,INTS6,SRRT,INTS9,RPL14,RNMTL1,GTPBP3,LAS1L,RPS8,NVL,RPS28,RPL5,NOLC1,INTS5,CPSF1,RPS16,RRP9,EXOSC2,INTS1,TFB1M,KRI1,WDR46,NOP56,GAR1,INTS3,FARS2,RPS19,TRMT10C,MPHOSPH10,SENP3,FAM98B,METTL16,HSD17B10,UTP18,RPS21,NAT10,METTL15,MDN1,SART1,AARS2,TBL3,RPL11,RPS14,CPSF3L,INTS2,MTO1,RPL26,RRP1B,EXOSC3,DDX1,RSL1D1,EXOSC7,MTFMT,RPL10A,RPS2,RPS6,KRR1,IMP3,FCF1,DDX27,RPS9,UTP15,POP1…	1.416227645	0.30246565	117	261
PROTEIN LOCALIZATION TO CHROMOSOME%GOBP%GO:0034502	PROTEIN LOCALIZATION TO CHROMOSOME%GOBP%GO:0034502	0.001860465	0.009735678	1	FAM208A,PLK1,LRWD1,ATRX,NIPBL,PPHLN1,CHAMP1,XRCC5,ZW10,MAU2,H2AFY,BUB3,AURKB,WAPAL,IK,ATR,TTK,RB1	1.830645454	0.525651205	18	40
PROTEIN LOCALIZATION TO VACUOLE%GOBP%GO:0072665	PROTEIN LOCALIZATION TO VACUOLE%GOBP%GO:0072665	0.001911381	0.009989936	-1	CLU,NCOA4,VPS28,VPS36,GNPTAB,HGS,SH3GLB1,VPS37C,VPS25,VPS4A,LAMP2,AP3D1,VPS41,GBP1,LAMTOR4,AP3M1,ZFYVE16,VPS13C	-1.778191451	-0.530813563	18	41
CELLULAR RESPONSE TO PEPTIDE%GOBP%GO:1901653	CELLULAR RESPONSE TO PEPTIDE%GOBP%GO:1901653	0.001923693	0.010029853	-1	APP,ATP6V1G1,ATP6V1H,GOT1,ATP6V1A,ATP6V1B2,PRKAR1A,ATP6V1C1,PRKAR1B,ATP6V1E1,CASP4,NAMPT,ARHGEF2,SLC39A14,EPRS,GSK3A,STAT6,MARS,PIK3R1,LPIN3,ATP6V1F,CDK5,PKM,PTK2,NFKB1,SHC1,ATP6V1D,BCAR3,FOXO1,RELA,IDE,AKT1,GRB10,SNX6,PCK2,PIK3R2,IRS2	-1.594968637	-0.396415591	37	120
REGULATION OF PROTEOLYSIS INVOLVED IN CELLULAR PROTEIN CATABOLIC PROCESS%GOBP%GO:1903050	REGULATION OF PROTEOLYSIS INVOLVED IN CELLULAR PROTEIN CATABOLIC PROCESS%GOBP%GO:1903050	0.001921537	0.010029853	-1	SDCBP,CLU,OGT,USP14,RNF19B,KEAP1,PSME1,GLMN,PARK7,SGTA,ALAD,GSK3A,PSME2,HSPBP1,PKD1,OPHN1,UBQLN2,ARAF,FHIT,USP5,HSP90AB1,COMMD1,PTK2,ATXN3,STUB1,PSMF1,GPX1,UBQLN1,RNF19A,UBXN1,HERPUD1,RAD23B,PINK1,SIRT2,PDCL3,F8A1,CCDC22,DVL1,USP25,CTSC,GIPC1,RNF14,BAG6,AK6,USP19,VCP,RAD23A	-1.589899316	-0.394714528	47	121
HALLMARK_REACTIVE_OXIGEN_SPECIES_PATHWAY%MSIGDB_C2%HALLMARK_REACTIVE_OXIGEN_SPECIES_PATHWAY	HALLMARK_REACTIVE_OXIGEN_SPECIES_PATHWAY%MSIGDB_C2%HALLMARK_REACTIVE_OXIGEN_SPECIES_PATHWAY	0.001929148	0.010033906	-1	ATOX1,TXNRD1,PRDX1,PRDX6,OXSR1,G6PD,PFKP,PPP2R4,PRDX2,TXN,GCLC,SRXN1	-1.772027888	-0.53477105	12	39
POSITIVE REGULATION OF JNK CASCADE%GOBP%GO:0046330	POSITIVE REGULATION OF JNK CASCADE%GOBP%GO:0046330	0.001929148	0.010033906	-1	SDCBP,APP,LTBR,DBNL,RIPK1,CTGF,DVL2,SH3RF1,ZNF622,TRAF2,PKN1,SPAG9,PYCARD,TRAF4	-1.791579161	-0.538204359	14	40
RESPONSE TO TOPOLOGICALLY INCORRECT PROTEIN%GOBP%GO:0035966	RESPONSE TO TOPOLOGICALLY INCORRECT PROTEIN%GOBP%GO:0035966	0.001939551	0.010075801	-1	GFPT1,CLU,CTH,HYOU1,HSPA5,HSPB1,ASNS,OPTN,PDIA6,SEC31A,HSPA6,BAG3,HSP90B1,HSPH1,HSPA4,BAX,GSK3A,HSP90AA1,DCTN1,ERP44,CALR,HSP90AB1,DNAJC3,ATXN3,SHC1,STUB1,ASNA1,HDAC6,UGGT1,HERPUD1,KDELR3,PPP2R5B,CTDSP2,TMBIM6,BAG6,DNAJB11,EIF2S1,VCP,TLN1,HSPA2,DNAJB1,ATP6V0D1,TPP1,HSPA9,VAPB,WFS1,RHBDD1	-1.589140379	-0.399202089	47	112
NEURON DIFFERENTIATION%GOBP%GO:0030182	NEURON DIFFERENTIATION%GOBP%GO:0030182	0.001949903	0.010105111	-1	ANKS1A,APP,TUBB3,MET,UGCG,LAMC2,CTTN,PAFAH1B1,LAMB1,NTN4,EZR,KIF5B,NIF3L1,DBNL,PTPN11,TBC1D24,MAP2K1,HSP90AA1,ARL3,DNM2,EPHA2,PIK3R1,USP9X,ARHGAP35,OPHN1,TBCD,BLOC1S4,ACTB,KIF3A,AGRN,CDK5,HSP90AB1,CTNNA2,VASP,PTK2,FRYL,SHC1,ITM2C,CASP3,MAPK1,SLIT2,PPT1,RAPGEF2,STMN1,PLXNA2,WNT5B,SEMA3C,SH3KBP1,PLCG1,STX3,ENAH,ARF4,ZPR1,ZFYVE27,MAP1B,NRBP2,SEMA3B,WASL,IQGAP1,PPP3CB,DVL1,GRB10,MARK2,ATXN10,ALCAM,PA…	-1.474610477	-0.338192756	69	236
POSITIVE REGULATION OF PROTEIN CATABOLIC PROCESS%GOBP%GO:0045732	POSITIVE REGULATION OF PROTEIN CATABOLIC PROCESS%GOBP%GO:0045732	0.001949634	0.010105111	-1	CLU,NEDD4L,VPS28,RILP,RNF19B,KEAP1,VPS35,EZR,SGTA,GSK3A,HSP90AA1,WWP2,HSPBP1,NRD1,UBQLN2,HACE1,USP5,MSN,PTK2,ATXN3,ATG7,HECW2,STUB1,PTTG1IP,UBQLN1,RNF19A,LDLR,HERPUD1,FOXO1,SIRT2,SH3D19,IDE,CCDC22,DVL1,CTSC,RNF14,BAG6,SMURF2,VCP,RAD23A	-1.593178747	-0.4014202	40	110
NUCLEOCYTOPLASMIC TRANSPORT%GOBP%GO:0006913	NUCLEOCYTOPLASMIC TRANSPORT%GOBP%GO:0006913	0.001961334	0.010139859	1	SNRPB,HNRNPA2B1,SNRPE,RBM8A,ALKBH5,SNRPF,SNRPD3,SRSF9,SNRPG,NUP155,YTHDC1,HNRNPA1,SNRPD2,NCBP2,CPSF3,NCBP1,CPSF2,ZC3H11A,NUP210,DDX39B,AAAS,NUP43,PHB2,FIP1L1,SRSF3,SARNP,THOC1,SRSF1,THOC7,CHTOP,WDR33,TPR,PABPN1,CPSF1,THOC6,NUP50,SYMPK,NUP107,EIF4A3,SRSF2,SRSF7,NUP98,SRSF6,NUP85,POLDIP3,STRADB,NXF1,RPL23,RNPS1,THOC5,SLU7,GEMIN8	1.480096562	0.332055709	52	174
REGULATION OF GENE SILENCING BY MIRNA%GOBP%GO:0060964	REGULATION OF GENE SILENCING BY MIRNA%GOBP%GO:0060964	0.001960304	0.010139859	1	DDX5,NUP155,POLR2A,POLR2H,NUP210,ELAVL1,FMR1,AAAS,FXR1,NUP43,HIST2H3A,POLR2E,TPR,NCOR1,HIST1H4A,NUP50,NUP107,NUP98,NUP85,POLR2C,DHX9,TNRC6A,TP53,POLR2G,PUM1,NUP214,NUP93,POM121,NUP160,NUPL1,PUM2	1.740939274	0.454402615	31	64
TNF SIGNALING%REACTOME DATABASE ID RELEASE 71%75893	TNF SIGNALING%REACTOME DATABASE ID RELEASE 71%75893	0.0019678	0.010161045	-1	RNF31,CHUK,IKBKB,TRADD,TAX1BP1,RIPK1,USP4,IKBKG,TRAF2,FADD,OTULIN,CASP8,SPPL2B,RBCK1,SHARPIN,CYLD	-1.741938219	-0.551201985	16	31
SIGNALING BY HEDGEHOG%REACTOME DATABASE ID RELEASE 71%5358351	SIGNALING BY HEDGEHOG%REACTOME DATABASE ID RELEASE 71%5358351	0.001975634	0.010189237	-1	PRKAR1A,PRKAR1B,PSMD9,PSME1,PSME2,ARRB2,KIF3A,PSMB7,PSMB6,PSMB8,PSMD7,PSMA2,PSMF1,PSMB1,PSMB2,PSMD6,ARRB1,PSMD5,PSMA7,PSMC3,PSMB3,PSMA1,PSMA5,PSMB9,PSMD8,PSMD12,PSMD11,SMURF2,VCP,PSMD13,PSMC4,PSMB10,GSK3B,PRKACA,PRKACB,PSMB4,PSMC6,PSMA4,SYVN1,ITCH,PSMD4	-1.623951536	-0.42719049	41	81
REGULATION OF TNFR1 SIGNALING%REACTOME DATABASE ID RELEASE 71%5357905	REGULATION OF TNFR1 SIGNALING%REACTOME DATABASE ID RELEASE 71%5357905	0.001986994	0.010226915	-1	RNF31,CHUK,IKBKB,TRADD,TAX1BP1,RIPK1,USP4,IKBKG,TRAF2,OTULIN,CASP8,SPPL2B,RBCK1,SHARPIN,CYLD	-1.825365059	-0.613244562	15	24
THYMIC STROMAL LYMPHOPOIETIN (TSLP) SIGNALING PATHWAY%WIKIPATHWAYS_20200210%WP2203%HOMO SAPIENS	THYMIC STROMAL LYMPHOPOIETIN (TSLP) SIGNALING PATHWAY%WIKIPATHWAYS_20200210%WP2203%HOMO SAPIENS	0.001991311	0.010226915	-1	PTPN11,STAT6,MAP2K1,EIF4EBP1,STAT1,NFKB1,MAPK1,RELA,AKT1,MAP2K2,PI4K2A,NFKB2,STAT3,MAPK9,MAPK8,JAK1,RELB,GAB2	-1.761672614	-0.571598648	18	28
SNRNA PROCESSING%GOBP%GO:0016180	SNRNA PROCESSING%GOBP%GO:0016180	0.001992473	0.010226915	1	INTS6,INTS9,INTS5,EXOSC2,INTS1,INTS3,CPSF3L,INTS2,EXOSC3,EXOSC7,INTS7,EXOSC6,INTS4,EXOSC4,EXOSC9	1.860231101	0.620998646	15	21
TELOMERE MAINTENANCE VIA SEMI-CONSERVATIVE REPLICATION%GOBP%GO:0032201	TELOMERE MAINTENANCE VIA SEMI-CONSERVATIVE REPLICATION%GOBP%GO:0032201	0.001992473	0.010226915	1	POLE2,PRIM2,RFC2,PCNA,RFC1,RFC5,POLD1,POLA1,RFC3,RPA1,POLD2,RFC4,POLD4,POLE	1.854464524	0.619073597	14	21
EXTENSION OF TELOMERES%REACTOME%R-HSA-180786.1	EXTENSION OF TELOMERES%REACTOME%R-HSA-180786.1	0.002006689	0.010275301	1	POLE2,PRIM2,WRAP53,LIG1,RFC2,PCNA,RFC1,RFC5,POLD1,DKC1,POLA1,RFC3,RPA1,POLD2,RFC4,POLD4,POLE	1.87117709	0.592297457	17	26
CENTROMERE COMPLEX ASSEMBLY%GOBP%GO:0034508	CENTROMERE COMPLEX ASSEMBLY%GOBP%GO:0034508	0.002004454	0.010275301	1	SMARCA5,POGZ,RBBP4,CENPO,RSF1,HIST1H4A,RBBP7,CENPN,HJURP,CENPF,CENPC,CENPV,MIS18A,CENPT,HELLS,MIS18BP1,CENPM,NPM1	1.871677629	0.58636356	18	27
NCRNA 3'-END PROCESSING%GOBP%GO:0043628	NCRNA 3'-END PROCESSING%GOBP%GO:0043628	0.002039891	0.010432864	1	INTS6,INTS5,EXOSC2,INTS1,TRMT10C,HSD17B10,RPS21,INTS2,EXOSC3,EXOSC7,ERI1,INTS7,PARN,EXOSC6,DKC1,PTCD1,ELAC2,PAPD5,EXOSC4,EXOSC10,EXOSC9,PAPD7	1.8635109	0.566235425	22	31
TRANSITION METAL ION TRANSPORT%GOBP%GO:0000041	TRANSITION METAL ION TRANSPORT%GOBP%GO:0000041	0.002083333	0.010642361	-1	ATP6V1G1,ATP6V1H,ATP6V1A,ATP6V1B2,ATP6V1C1,ATOX1,ATP6V1E1,SLC39A14,STEAP3,IREB2,DNM2,ATP6V1F,ATP6V1D,ARHGAP1	-1.752751751	-0.516149507	14	44
REGULATION OF CIRCADIAN RHYTHM%GOBP%GO:0042752	REGULATION OF CIRCADIAN RHYTHM%GOBP%GO:0042752	0.002113172	0.010781952	1	EZH2,TOP2A,THRAP3,SFPQ,SIN3A,SUV39H1,RBM4,RBM4B,HNRNPD,PML,KDM2A,NONO,HDAC3,SUV39H2,MTA1,TP53,PRKDC	1.8171913	0.516583814	17	42
PID_A6B1_A6B4_INTEGRIN_PATHWAY%MSIGDB_C2%PID_A6B1_A6B4_INTEGRIN_PATHWAY	PID_A6B1_A6B4_INTEGRIN_PATHWAY%MSIGDB_C2%PID_A6B1_A6B4_INTEGRIN_PATHWAY	0.002120891	0.01078287	-1	LAMB2,LAMC1,MET,LAMC2,LAMB1,LAMA5,PIK3R1,YWHAZ,SFN,YWHAQ,CASP7,YWHAG,SHC1,MST1R,LAMA3	-1.739756389	-0.53704413	15	35
A6B1 AND A6B4 INTEGRIN SIGNALING%PATHWAY INTERACTION DATABASE NCI-NATURE CURATED DATA%A6B1 AND A6B4 INTEGRIN SIGNALING	A6B1 AND A6B4 INTEGRIN SIGNALING%PATHWAY INTERACTION DATABASE NCI-NATURE CURATED DATA%A6B1 AND A6B4 INTEGRIN SIGNALING	0.002120891	0.01078287	-1	LAMB2,LAMC1,MET,LAMC2,LAMB1,LAMA5,PIK3R1,YWHAZ,SFN,YWHAQ,CASP7,YWHAG,SHC1,MST1R,LAMA3	-1.739756389	-0.53704413	15	35
POSITIVE REGULATION OF LOCOMOTION%GOBP%GO:0040017	POSITIVE REGULATION OF LOCOMOTION%GOBP%GO:0040017	0.002120248	0.01078287	-1	SDCBP,APP,F10,CYR61,HSPA5,TSTA3,F3,HSPB1,TSG101,MIEN1,VPS4B,CRKL,MET,ARHGEF2,OXSR1,TRADD,LAMC2,AAMP,MAPRE1,FGFR1,LAMB1,PHPT1,LRRC16A,DNM1L,DOCK4,MMP14,PLAA,CALR,STK39,PPM1F,PTK2,MOSPD2,SLIT2,ELP5,RAPGEF2,ELP3,S100A11,WNT5B,SEMA3C,HDAC6,ROCK2,ELP6,PLCG1,STX3,ITGB3,BMP4,CHMP2B,MAP2K3,PFN1,SEMA3B,VPS4A,DOCK5,GPI,FADD,SPAG9,CAPN7,CHMP2A,BMPR2,AKT1,PYCARD	-1.482998909	-0.342211561	60	225
CHAPERONE-MEDIATED PROTEIN FOLDING%GOBP%GO:0061077	CHAPERONE-MEDIATED PROTEIN FOLDING%GOBP%GO:0061077	0.002123894	0.010785359	-1	CLU,PDIA4,HSPA5,HSPB1,FKBP1A,HSPA6,FKBP4,PTGES3,PPID,DNAJC7,PDCL3,CHORDC1,UNC45A,HSPA2,CCT2,DNAJB1,HSPA9,GAK,PPIB	-1.735670311	-0.538426861	19	34
OXIDATIVE STRESS INDUCED SENESCENCE%REACTOME%R-HSA-2559580.4	OXIDATIVE STRESS INDUCED SENESCENCE%REACTOME%R-HSA-2559580.4	0.002128163	0.010794263	1	EZH2,H2AFX,SUZ12,EED,MOV10,RBBP4,RNF2,PHC3,HIST2H2BE,HIST2H3A,TFDP1,CBX4,MAP4K4,HIST1H4A,PHC2,RBBP7,CBX8,TNRC6A,TP53,HIST1H2BA	1.790137192	0.50068962	20	45
REGULATION OF TRANSCRIPTION FROM RNA POLYMERASE II PROMOTER IN RESPONSE TO STRESS%GOBP%GO:0043618	REGULATION OF TRANSCRIPTION FROM RNA POLYMERASE II PROMOTER IN RESPONSE TO STRESS%GOBP%GO:0043618	0.002148405	0.010884069	-1	HSPA5,PSMD9,BAG3,PSME1,GCN1L1,NCK1,PSME2,PSMB7,PSMB6,PSMB8,PSMD7,PSMA2,PSMF1,PSMB1,PSMB2,PSMD6,PSMD5,PSMA7,SIRT2,PSMC3,PSMB3,VHL,PSMA1,TCEB2,PSMA5,PSMB9,PSMD8,PSMD12,CUL2,PSMD11,PSMD13,PSMC4,DNAJB1,PSMB10,PSMB4,PSMC6,PSMA4	-1.634894948	-0.432972593	37	78
DNA IR-DAMAGE AND CELLULAR RESPONSE VIA ATR%WIKIPATHWAYS_20200210%WP4016%HOMO SAPIENS	DNA IR-DAMAGE AND CELLULAR RESPONSE VIA ATR%WIKIPATHWAYS_20200210%WP4016%HOMO SAPIENS	0.002158273	0.010908305	1	PLK1,H2AFX,SMARCC2,SMC1A,PML,XRCC5,CDC25C,MDC1,FANCD2,TP53,PRKDC,NBN,ATR,FANCA,TP53BP1,HUS1,PCNA,TOP3A,RAD50,RECQL5,PARP1,MRE11A,MSH2,EXO1,RPA1,TRIM28,SP1	1.757720414	0.480117431	27	51
REGULATION OF MITOTIC SISTER CHROMATID SEGREGATION%GOBP%GO:0033047	REGULATION OF MITOTIC SISTER CHROMATID SEGREGATION%GOBP%GO:0033047	0.002158273	0.010908305	1	PLK1,SMC5,ATRX,HNRNPU,NIPBL,NUMA1,ZW10,ANAPC4,UBE2C,NSMCE2,TPR,H2AFY,BUB3,AURKB,NDC80,IK,ANAPC15,TTK,RB1	1.755835643	0.485469965	19	48
EGF RECEPTOR SIGNALING PATHWAY%PANTHER PATHWAY%P00018	EGF RECEPTOR SIGNALING PATHWAY%PANTHER PATHWAY%P00018	0.002174277	0.01097626	-1	RASAL2,PEBP1,STAT6,MAP2K1,ARAF,PPP2R5D,YWHAZ,STAT1,SFN,YWHAQ,PPP2CB,YWHAG,PRKCZ,SHC1,MAPK1,PLCG1,MAP2K3,PPP2R5B,AKT1,HBEGF,RASA1,STAT2,MAP2K2,SPRY2,PLCG2,MAP2K4,CBL,YWHAB,STAT3,MAPK9,PIK3C3,MAPK8,GAB2,TGFA,EGFR,YWHAE,RASA2,RAF1	-1.642148977	-0.443407151	38	70
TRANSCRIPTIONAL REGULATION BY E2F6%REACTOME DATABASE ID RELEASE 71%8953750	TRANSCRIPTIONAL REGULATION BY E2F6%REACTOME DATABASE ID RELEASE 71%8953750	0.002179124	0.010987804	1	EZH2,SUZ12,EED,RBBP4,RNF2,PHC3,EHMT1,TFDP1,EHMT2,RBBP7,L3MBTL2,CBX3,RING1	1.913389812	0.676751072	13	17
LATE ENDOSOMAL MICROAUTOPHAGY%REACTOME%R-HSA-9615710.3	LATE ENDOSOMAL MICROAUTOPHAGY%REACTOME%R-HSA-9615710.3	0.002187785	0.011005609	-1	TSG101,PLIN3,VPS28,PARK7,CHMP4A,CHMP7,HDAC6,VPS37C,CHMP2B,CHMP2A,CHMP4B,CHMP3,MVB12B	-1.806393713	-0.628367878	13	21
SUBSTRATE ADHESION-DEPENDENT CELL SPREADING%GOBP%GO:0034446	SUBSTRATE ADHESION-DEPENDENT CELL SPREADING%GOBP%GO:0034446	0.002187785	0.011005609	-1	LAMB2,LAMC1,ANTXR1,LAMB1,NTN4,LAMA5,ILK,FERMT2,ITGB3	-1.80790079	-0.628892126	9	21
DOWNSTREAM SIGNAL TRANSDUCTION%REACTOME%R-HSA-186763.2	DOWNSTREAM SIGNAL TRANSDUCTION%REACTOME%R-HSA-186763.2	0.00219098	0.011008779	-1	CRKL,RAPGEF1,NCK1,PTPN11,STAT6,PIK3R1,CRK,STAT1,PLCG1,RASA1,PIK3R2	-1.802942983	-0.621067432	11	22
PID_FAK_PATHWAY%MSIGDB_C2%PID_FAK_PATHWAY	PID_FAK_PATHWAY%MSIGDB_C2%PID_FAK_PATHWAY	0.002228317	0.011105351	-1	ASAP1,RAPGEF1,NCK1,SH3GL1,CAPN2,MAP2K1,PIK3R1,ARHGAP35,MMP14,CRK,VCL,PTK2,MAPK1,ROCK2,PLCG1,WASL,RASA1,ARHGEF28,ARHGEF7,TLN1,MAP2K4,DOCK1,BCAR1,MAPK9,MAPK8	-1.697464028	-0.489000449	25	49
BIOCARTA_ACTINY_PATHWAY%MSIGDB_C2%BIOCARTA_ACTINY_PATHWAY	BIOCARTA_ACTINY_PATHWAY%MSIGDB_C2%BIOCARTA_ACTINY_PATHWAY	0.00222387	0.011105351	-1	NCK1,ARPC4,ARPC3,PSMA7,ARPC5,WASL,ARPC2,ACTR2	-1.807752132	-0.670477504	8	16
FORMATION OF THE EARLY ELONGATION COMPLEX%REACTOME DATABASE ID RELEASE 71%113418	FORMATION OF THE EARLY ELONGATION COMPLEX%REACTOME DATABASE ID RELEASE 71%113418	0.002227171	0.011105351	1	POLR2A,POLR2H,NCBP2,NCBP1,GTF2H3,POLR2E,NELFCD,NELFE,POLR2C,SUPT5H,POLR2G,GTF2H4	1.848189739	0.579005219	12	27
FORMATION OF THE HIV-1 EARLY ELONGATION COMPLEX%REACTOME DATABASE ID RELEASE 71%167158	FORMATION OF THE HIV-1 EARLY ELONGATION COMPLEX%REACTOME DATABASE ID RELEASE 71%167158	0.002227171	0.011105351	1	POLR2A,POLR2H,NCBP2,NCBP1,GTF2H3,POLR2E,NELFCD,NELFE,POLR2C,SUPT5H,POLR2G,GTF2H4	1.848189739	0.579005219	12	27
HATS ACETYLATE HISTONES%REACTOME%R-HSA-3214847.1	HATS ACETYLATE HISTONES%REACTOME%R-HSA-3214847.1	0.002224419	0.011105351	1	SAP130,BRD1,TAF10,WDR5,HIST2H2BE,KAT7,ING5,BRPF1,HIST2H3A,DMAP1,ING4,BRPF3,MSL1,MORF4L1,MRGBP,TADA2B,HIST1H4A,YEATS2,RBBP7,YEATS4,BRD8,HIST2H2AB,KAT6A,ZZZ3,HCFC1	1.707384241	0.441387833	25	67
DNA REPLICATION-INDEPENDENT NUCLEOSOME ASSEMBLY%GOBP%GO:0006336	DNA REPLICATION-INDEPENDENT NUCLEOSOME ASSEMBLY%GOBP%GO:0006336	0.002227171	0.011105351	1	SMARCA5,ATRX,RBBP4,HIRA,CENPO,ASF1A,RSF1,CABIN1,HIST1H4A,RBBP7,CENPN,HJURP	1.846092964	0.578348336	12	27
ORGANIC HYDROXY COMPOUND METABOLIC PROCESS%GOBP%GO:1901615	ORGANIC HYDROXY COMPOUND METABOLIC PROCESS%GOBP%GO:1901615	0.002227171	0.011105351	-1	PSAT1,SLC5A3,GOT1,TPI1,FAH,ACLY,PDXK,G6PD,ACSS2,ITPK1,AKR1A1,IMPA1,SORD,ISYNA1,PARK7,SYNJ2,PMVK,MVK,PPIP5K2,ACAT2,ALDH3B1,HMGCS1,PDXP,AKR1B1,AKR1D1,AKR7A2,ABCG1,AKR1C3,APOB,PNPO,INPP4A,PLCG1,PGP,PRKAG2,SOAT1,INPPL1,NUDT3,PCK2,ITPKC,MVD,NPC1,OSBP,SPR,PPAP2A,PLCG2	-1.541905894	-0.376423037	45	139
REGULATION OF INNATE IMMUNE RESPONSE%GOBP%GO:0045088	REGULATION OF INNATE IMMUNE RESPONSE%GOBP%GO:0045088	0.002264493	0.01127255	-1	EPG5,LAMP1,TNIP1,RPS6KA3,PTPRS,UBE2K,UBE2V1,PSMD9,CHUK,CTSL,IKBKB,PSME1,HSP90B1,TTLL12,PTPN11,PSME2,POLR3B,ARRB2,ABCE1,SEC14L1,RIPK1,STAT1,PSMB7,TLR7,HSP90AB1,PSMB6,PSMB8,NFKB1,PSMD7,SERPINB9,PSMA2,IRF3,MAPKAPK3,PSMF1,APOB,PSMB1,CDC37,PSMB2,PSMD6,IKBKG,PSMD5,PSMA7,MALT1,FADD,PSMC3,HLA-G,RELA,OTULIN,CASP8,PSMB3,TANK,PYCARD,UBE2D2,PSMA1,PSMA5,IFIH1,PSMB9,PSMD8,PSMD12,MYD88,RAB11FIP2,PSMD11,PLCG2,PS…	-1.483780683	-0.343073255	85	219
TNFALPHA%NETPATH%TNFALPHA	TNFALPHA%NETPATH%TNFALPHA	0.002276176	0.011305706	-1	HSPA5,HSPB1,RASAL2,CHUK,PFDN2,IKBKB,ARHGEF2,PPP1R13L,TRADD,NFKBIE,TAX1BP1,BAX,CRADD,PTPN11,MAP2K1,HSP90AA1,PIK3R1,YWHAZ,RIPK1,STAT1,CDK5,MYL9,TXN,HSP90AB1,IKBKAP,COMMD1,YWHAQ,CASP7,PTK2,NFKBIB,NFKB1,YWHAG,PSMD7,PRKCZ,CASP3,MAPK1,KPNA3,HDAC6,PPP6C,CDC37,PSMD6,IKBKG,COPS5,CDC34,FOXO1,TRAF2,ARHGEF1,PKN1,FADD,SPAG9,PSMC3,RELA,AKT1,CASP8,TANK,UBE2D2,MARK2,TRAF4,PIK3R2,KPNA6,PYGL,IRS2,COPS3,PSMD12,COPB2	-1.480240599	-0.344596138	65	205
ALCOHOL METABOLIC PROCESS%GOBP%GO:0006066	ALCOHOL METABOLIC PROCESS%GOBP%GO:0006066	0.002276423	0.011305706	-1	SLC5A3,GOT1,TPI1,ACLY,G6PD,ACSS2,ITPK1,AKR1A1,IMPA1,SORD,ISYNA1,PARK7,SYNJ2,PMVK,MVK,PPIP5K2,ACAT2,ALDH3B1,HMGCS1,AKR1B1,AKR1D1,AKR7A2,ABCG1,AKR1C3,APOB,INPP4A,PLCG1,PGP,SOAT1,INPPL1,NUDT3,PCK2,ITPKC,MVD	-1.559215738	-0.393671879	34	109
HEPATITIS B INFECTION%WIKIPATHWAYS_20200210%WP4666%HOMO SAPIENS	HEPATITIS B INFECTION%WIKIPATHWAYS_20200210%WP4666%HOMO SAPIENS	0.002307185	0.011405682	-1	CHUK,IKBKB,TGFBR2,BAX,STAT6,MAP2K1,PIK3R1,ARAF,YWHAZ,STAT1,YWHAQ,NFKB1,CASP3,IRF3,MAPK1,IKBKG,MAP2K3,FADD,RELA,AKT1,CASP8,IFIH1,PIK3R2,STAT2,MYD88,MAP2K2	-1.581493239	-0.410811125	26	90
NEURON PROJECTION GUIDANCE%GOBP%GO:0097485	NEURON PROJECTION GUIDANCE%GOBP%GO:0097485	0.002307185	0.011405682	-1	APP,TUBB3,LAMC2,NTN4,EZR,KIF5B,PTPN11,EPHA2,PIK3R1,ARHGAP35,OPHN1,KIF3A,AGRN,VASP,PTK2,SHC1,MAPK1,SLIT2,PLXNA2,SEMA3C,SH3KBP1,PLCG1,ENAH,SEMA3B,GRB10,ALCAM,PALLD,IRS2,EPHB2	-1.623891277	-0.429246612	29	79
AXON GUIDANCE%GOBP%GO:0007411	AXON GUIDANCE%GOBP%GO:0007411	0.002307185	0.011405682	-1	APP,TUBB3,LAMC2,NTN4,EZR,KIF5B,PTPN11,EPHA2,PIK3R1,ARHGAP35,OPHN1,KIF3A,AGRN,VASP,PTK2,SHC1,MAPK1,SLIT2,PLXNA2,SEMA3C,SH3KBP1,PLCG1,ENAH,SEMA3B,GRB10,ALCAM,PALLD,IRS2,EPHB2	-1.623891277	-0.429246612	29	79
REGULATION OF DNA METABOLIC PROCESS%GOBP%GO:0051052	REGULATION OF DNA METABOLIC PROCESS%GOBP%GO:0051052	0.002306805	0.011405682	1	HNRNPA2B1,FAM208A,SETD2,H2AFX,KMT2A,YLPM1,ATRX,FIGNL1,HNRNPU,H1FX,HNRNPA1,HNRNPD,PPHLN1,PML,KAT7,HNRNPC,SMC3,H1F0,ARID2,UBR5,MPHOSPH8,KLHL15,MEN1,MB21D1,INO80,RNF169,NVL,XRCC5,DEK,THOC1,BRPF3,SIRT6,TFIP11,STOML2,NUCKS1,EHMT2,WRAP53,RPS3,MSH6,PDS5A,AURKB,WAPAL,RBBP6,DNMT1,NAT10,DHX9,PPP4R2,TP53,ZBTB38,WRNIP1,PRKDC,ERCC4,TRIP12,RFC2,NBN,KDM1B,ATR,EREG,TP53BP1,POLG2,PCNA,FUS,SMCHD1,RFC5,PPP1R10,SUPT…	1.430082263	0.314800926	70	200
CXCR4%IOB%CXCR4	CXCR4%IOB%CXCR4	0.002364465	0.011675399	-1	RPS6KA3,USP14,CHUK,IKBKB,CRKL,NCK1,PTPN11,MAP2K1,ARRB2,PIK3R1,CRK,STAT1,PTK2,NFKBIB,NFKB1,PRKCZ,MAPK1,PLCG1,MAP2K3,FOXO1,RELA,AKT1,RASA1,PIK3R2,STAT2,MAP2K2,PLCG2,GSK3B,CBL,YWHAB,BCAR1,STAT3,GNAI1	-1.642363451	-0.45022826	33	64
PID_NETRIN_PATHWAY%MSIGDB_C2%PID_NETRIN_PATHWAY	PID_NETRIN_PATHWAY%MSIGDB_C2%PID_NETRIN_PATHWAY	0.002373562	0.011679995	-1	NCK1,MAP2K1,PIK3R1,PITPNA,PTK2,MAPK1,PLCG1,MAP1B,WASL,MAP2K2,DOCK1,BCAR1	-1.790183221	-0.616672023	12	22
NETRIN-MEDIATED SIGNALING EVENTS%PATHWAY INTERACTION DATABASE NCI-NATURE CURATED DATA%NETRIN-MEDIATED SIGNALING EVENTS	NETRIN-MEDIATED SIGNALING EVENTS%PATHWAY INTERACTION DATABASE NCI-NATURE CURATED DATA%NETRIN-MEDIATED SIGNALING EVENTS	0.002373562	0.011679995	-1	NCK1,MAP2K1,PIK3R1,PITPNA,PTK2,MAPK1,PLCG1,MAP1B,WASL,MAP2K2,DOCK1,BCAR1	-1.790183221	-0.616672023	12	22
DETOXIFICATION OF REACTIVE OXYGEN SPECIES%REACTOME DATABASE ID RELEASE 71%3299685	DETOXIFICATION OF REACTIVE OXYGEN SPECIES%REACTOME DATABASE ID RELEASE 71%3299685	0.002373562	0.011679995	-1	ATOX1,TXNRD1,PRDX1,PRDX6,CCS,NUDT2,GSTP1,PRDX2,TXN,GPX1,SOD3	-1.782161672	-0.613908806	11	22
TOLL LIKE RECEPTOR 10 (TLR10) CASCADE%REACTOME%R-HSA-168142.1	TOLL LIKE RECEPTOR 10 (TLR10) CASCADE%REACTOME%R-HSA-168142.1	0.002399726	0.011754821	-1	APP,DUSP3,RPS6KA3,UBE2V1,CHUK,IKBKB,RPS6KA1,MAP2K1,PPP2R5D,NFKBIB,PPP2CB,NFKB1,MAPKAPK3,MAPK1,IKBKG,MAP2K3,RELA	-1.690382077	-0.486960301	17	49
MYD88 CASCADE INITIATED ON PLASMA MEMBRANE%REACTOME DATABASE ID RELEASE 71%975871	MYD88 CASCADE INITIATED ON PLASMA MEMBRANE%REACTOME DATABASE ID RELEASE 71%975871	0.002399726	0.011754821	-1	APP,DUSP3,RPS6KA3,UBE2V1,CHUK,IKBKB,RPS6KA1,MAP2K1,PPP2R5D,NFKBIB,PPP2CB,NFKB1,MAPKAPK3,MAPK1,IKBKG,MAP2K3,RELA	-1.690382077	-0.486960301	17	49
DUAL INCISION IN TC-NER%REACTOME%R-HSA-6782135.1	DUAL INCISION IN TC-NER%REACTOME%R-HSA-6782135.1	0.00239349	0.011754821	1	POLR2A,POLR2H,POLE2,GTF2H3,AQR,POLR2E,POLR2C,PRPF19,ERCC4,ISY1,RFC2,POLR2G,XAB2,PCNA,RFC1,RFC5,GTF2H4,POLD1,RFC3,ERCC6,POLR2D,RPS27A,MNAT1,RPA1,POLD2,CDK7,RFC4,POLD4,POLE,ERCC3,POLR2K,PPIE,USP7	1.745250705	0.478676237	33	50
TOLL LIKE RECEPTOR 5 (TLR5) CASCADE%REACTOME DATABASE ID RELEASE 71%168176	TOLL LIKE RECEPTOR 5 (TLR5) CASCADE%REACTOME DATABASE ID RELEASE 71%168176	0.002399726	0.011754821	-1	APP,DUSP3,RPS6KA3,UBE2V1,CHUK,IKBKB,RPS6KA1,MAP2K1,PPP2R5D,NFKBIB,PPP2CB,NFKB1,MAPKAPK3,MAPK1,IKBKG,MAP2K3,RELA	-1.690382077	-0.486960301	17	49
POSITIVE REGULATION OF KINASE ACTIVITY%GOBP%GO:0033674	POSITIVE REGULATION OF KINASE ACTIVITY%GOBP%GO:0033674	0.002423141	0.011855984	-1	CLU,CYR61,PRKAR1A,UBE2V1,PRKAR1B,CRKL,MET,OXSR1,GDF15,RAPGEF1,TNFRSF10B,TGFBR2,FGFR1,PARK7,DBNL,MAP2K1,HSP90AA1,EPHA2,PKD1,STK10,CRK,RIPK1,STK39,SLK,TXN,HSP90AB1,VAC14,PTK2,CKS1B,DVL2,SHC1,PEA15,MAPKAPK3,MAPK1,COPS8,CAB39,RAPGEF2,IL18,MST1R,ITGB3,IKBKG,BMP4,MAP2K3,PINK1,ZNF622,TRAF2,MALT1,SLC27A1,PKN1,SPAG9,KIDINS220,PRKAG2,IQGAP1,DUSP12,AKT1,TOM1L1,MARK2,TRAF4	-1.465376374	-0.338145047	58	225
EGF/EGFR SIGNALING PATHWAY%WIKIPATHWAYS_20200210%WP437%HOMO SAPIENS	EGF/EGFR SIGNALING PATHWAY%WIKIPATHWAYS_20200210%WP437%HOMO SAPIENS	0.00242797	0.011866082	-1	RPS6KA3,CRKL,ASAP1,PEBP1,NCK1,RIN1,RPS6KA1,PTPN11,MAP2K1,PIK3R1,PTPN12,HGS,EIF4EBP1,CRK,STAT1,PTK2,PRKCZ,SHC1,MAPK1,STMN1,SH3KBP1,EPS15,PLCG1,FOXO1,ARHGEF1,DNM1,IQGAP1,INPPL1,AKT1,GRB10,RASA1,PIK3R2,MAP2K2,SPRY2	-1.574293678	-0.393794266	34	116
PID_CERAMIDE_PATHWAY%MSIGDB_C2%PID_CERAMIDE_PATHWAY	PID_CERAMIDE_PATHWAY%MSIGDB_C2%PID_CERAMIDE_PATHWAY	0.002450551	0.011959309	-1	EIF2A,TRADD,BAX,CRADD,MAP2K1,RIPK1,PAWR,NFKB1,PRKCZ,MAPK1,TRAF2,FADD,RELA,AKT1,CASP8	-1.732694814	-0.531295118	15	36
INTEGRIN CELL SURFACE INTERACTIONS%REACTOME%R-HSA-216083.2	INTEGRIN CELL SURFACE INTERACTIONS%REACTOME%R-HSA-216083.2	0.00245262	0.011959309	1	VCAM1,ICAM1,ITGA1,CDH1,ITGB5,F11R,COL4A2,ITGA6,TNC,ITGB1,ITGA5,COL13A1,ITGAV,COL4A1,CD44,FN1,COL18A1,ITGA2	1.85297038	0.586534353	18	26
REGULATION OF POSTTRANSCRIPTIONAL GENE SILENCING%GOBP%GO:0060147	REGULATION OF POSTTRANSCRIPTIONAL GENE SILENCING%GOBP%GO:0060147	0.002469746	0.012015508	1	DDX5,NUP155,POLR2A,POLR2H,NUP210,ELAVL1,FMR1,AAAS,FXR1,NUP43,HIST2H3A,POLR2E,TPR,NCOR1,HIST1H4A,NUP50,NUP107,NUP98,NUP85,POLR2C,DHX9,TNRC6A,TP53,POLR2G,PUM1,NUP214,NUP93,POM121,NUP160,NUPL1,PUM2	1.69641588	0.4417821	31	65
REGULATION OF GENE SILENCING BY RNA%GOBP%GO:0060966	REGULATION OF GENE SILENCING BY RNA%GOBP%GO:0060966	0.002469746	0.012015508	1	DDX5,NUP155,POLR2A,POLR2H,NUP210,ELAVL1,FMR1,AAAS,FXR1,NUP43,HIST2H3A,POLR2E,TPR,NCOR1,HIST1H4A,NUP50,NUP107,NUP98,NUP85,POLR2C,DHX9,TNRC6A,TP53,POLR2G,PUM1,NUP214,NUP93,POM121,NUP160,NUPL1,PUM2	1.69641588	0.4417821	31	65
POSITIVE REGULATION OF MITOCHONDRION ORGANIZATION%GOBP%GO:0010822	POSITIVE REGULATION OF MITOCHONDRION ORGANIZATION%GOBP%GO:0010822	0.002492108	0.012110574	-1	SPIRE1,RNF31,OPTN,HUWE1,VPS35,BCL2L11,PARK7,BAX,PDCD5,GSK3A,NPEPPS,DNM1L,LEPROT,YWHAZ,SH3GLB1,BBC3,SFN,YWHAQ,YWHAG,HDAC6,FBXO7,PINK1,CASP8,PYCARD	-1.656590552	-0.442780576	24	74
PDGF PATHWAY%WIKIPATHWAYS_20200210%WP2526%HOMO SAPIENS	PDGF PATHWAY%WIKIPATHWAYS_20200210%WP2526%HOMO SAPIENS	0.002513014	0.012198351	-1	CHUK,PTPN11,MAP2K1,PIK3R1,STAT1,NFKB1,SHC1,MAPK1,PLCG1,WASL,RASA1	-1.732226142	-0.552368063	11	30
AMINO ACID METABOLISM%WIKIPATHWAYS_20200210%WP3925%HOMO SAPIENS	AMINO ACID METABOLISM%WIKIPATHWAYS_20200210%WP3925%HOMO SAPIENS	0.00252738	0.012254223	-1	CTH,ASS1,WARS,GOT1,ASNS,IDH1,GSS,SMS,FAH,ACLY,MDH1,BCAT1,IARS,SRM,EPRS,CAD,LDHA,PKM,RARS	-1.641112856	-0.452400913	19	62
INTEGRIN SIGNALLING PATHWAY%PANTHER PATHWAY%P00034	INTEGRIN SIGNALLING PATHWAY%PANTHER PATHWAY%P00034	0.002610114	0.012641084	-1	LAMB2,LAMC1,CRKL,ASAP1,LAMC2,RAPGEF1,LAMB1,NTN4,COL2A1,MAP2K1,LAMA5,ELMO2,PIK3R1,ARAF,PTPN12,ACTB,CRK,ARL1,ARPC3,VASP,VCL,PTK2,SHC1,COL6A2,ILK,LAMA3,MAP2K3,ARPC5	-1.57180992	-0.400488582	28	102
PROTEIN MODIFICATION BY SMALL PROTEIN CONJUGATION OR REMOVAL%GOBP%GO:0070647	PROTEIN MODIFICATION BY SMALL PROTEIN CONJUGATION OR REMOVAL%GOBP%GO:0070647	0.002618884	0.012662648	-1	RRAGA,TNIP1,OGT,RNF31,MARCH3,UBE2K,UBE2V1,PSMD9,USP14,HUWE1,NEDD4L,BLMH,RNF19B,NAE1,KEAP1,PSME1,UBA1,CUL4B,UBA6,USP24,THOP1,ATG3,UFM1,ZMIZ1,PSME2,ISG15,NPEPPS,UBE2Z,UBE2M,ARRB2,WWP2,BIRC6,NUP62,USP9X,UBE2R2,HECTD1,HACE1,HGS,ACTB,COPS2,RIPK1,CAND1,USP5,PSMB7,COPS7A,UBE2O,BABAM1,PSMB6,UBA7,COMMD1,TPP2,PSMB8,SNX3,TSSC1,ATXN3,ATG7,HECW2,PSMD7,PSMA2,LRSAM1,STUB1,OTUD6B,COPS8,PSMF1,ASB1,RC3H1,UFC1,RNF1…	-1.35717371	-0.292892137	131	467
REGULATION OF PROTEOLYSIS%GOBP%GO:0030162	REGULATION OF PROTEOLYSIS%GOBP%GO:0030162	0.002620469	0.012662648	-1	SDCBP,CLU,TMEM59,TNIP1,OGT,F3,RPS6KA3,GAPDH,CASP4,USP14,SERPINB6,TRADD,RNF19B,KEAP1,TNFRSF10B,PSME1,TIMP2,GLMN,SERPINB1,PARK7,BAX,CRADD,SGTA,ALAD,RPS6KA1,PDCD5,GSK3A,PSME2,ENO1,HSPBP1,CLN3,PKD1,NRD1,BIN1,CFP,OPHN1,UBQLN2,ARAF,CAST,FHIT,RIPK1,CDK5,USP5,HSP90AB1,PPM1F,COMMD1,BBC3,PSMB8,SNX12,SFN,PTK2,ATXN3,SERPINB9,IST1,STUB1,PSMF1,GPX1,UBQLN1,TIMP3,RNF19A,HDAC6,ROCK2,SH3RF1,UBXN1,HERPUD1,MYH9,RAD2…	-1.410352775	-0.315156031	100	307
5HT1 TYPE RECEPTOR MEDIATED SIGNALING PATHWAY%PANTHER PATHWAY%P04373	5HT1 TYPE RECEPTOR MEDIATED SIGNALING PATHWAY%PANTHER PATHWAY%P04373	0.002636783	0.01272715	1	GNB4,GNAI2,GNB1,GNG5,GNB2,PRKAR2A,GNAI3,GNG12,GNAO1	1.883917235	0.645604574	9	19
DEUBIQUITINATION%REACTOME%R-HSA-5688426.3	DEUBIQUITINATION%REACTOME%R-HSA-5688426.3	0.002642624	0.012741011	-1	TNIP1,OGT,PSMD9,USP14,KEAP1,PSME1,TGFBR2,USP24,PSME2,ARRB2,USP9X,HGS,ACTB,RIPK1,USP5,PSMB7,BABAM1,PSMB6,PSMB8,SNX3,ATXN3,PSMD7,PSMA2,PSMF1,PSMB1,VCPIP1,USP4,PSMB2,PSMD6,IKBKG,RAD23B,ARRB1,PSMD5,PSMA7,MAT2B,TRAF2,USP16,PSMC3,IDE,PSMB3,PSMA1,PSMA5,USP25,IFIH1,PSMB9,PSMD8,ADRM1,PSMD12,BRE,BECN1,UCHL3,USP19,PSMD11,SMURF2,VCP,RAD23A,PSMD13	-1.501136518	-0.356439731	57	174
TNFALPHA%IOB%TNFALPHA	TNFALPHA%IOB%TNFALPHA	0.002674638	0.012866449	-1	HSPA5,HSPB1,RASAL2,CHUK,PFDN2,IKBKB,PPP1R13L,TRADD,NFKBIE,BAX,CRADD,PTPN11,MAP2K1,HSP90AA1,YWHAZ,RIPK1,STAT1,HSP90AB1,IKBKAP,COMMD1,YWHAQ,CASP7,PTK2,NFKBIB,NFKB1,YWHAG,PSMD7,PRKCZ,CASP3,MAPK1,KPNA3,HDAC6,PPP6C,CDC37,PSMD6,IKBKG,COPS5,CDC34,TRAF2,PKN1,FADD,SPAG9,PSMC3,RELA,AKT1,CASP8,TANK,UBE2D2,MARK2,TRAF4,KPNA6,COPS3,PSMD12,COPB2	-1.507031389	-0.361229924	54	163
REGULATION OF STEM CELL DIFFERENTIATION%GOBP%GO:2000736	REGULATION OF STEM CELL DIFFERENTIATION%GOBP%GO:2000736	0.00267335	0.012866449	-1	PSMD9,PSME1,PSME2,PUS7,PSMB7,PSMB6,PSMB8,PSMD7,PSMA2,BMPR1A,PSMF1,SEMA3C,PSMB1,YAP1,PSMB2,PSMD6,PSMD5,JAG1,PSMA7,PSMC3,PSMB3,PSMA1,PSMA5,PSMB9,PSMD8,PSMD12,PSMD11,PSMD13,PSMC4,TACSTD2,PSMB10,PSMB4,PSMC6,PSMA4,ITCH,PSMD4,TCF12	-1.620968734	-0.439292869	37	68
APC C:CDC20 MEDIATED DEGRADATION OF MITOTIC PROTEINS%REACTOME DATABASE ID RELEASE 71%176409	APC C:CDC20 MEDIATED DEGRADATION OF MITOTIC PROTEINS%REACTOME DATABASE ID RELEASE 71%176409	0.002704073	0.012964444	-1	PSMD9,PSME1,PSME2,PSMB7,PSMB6,PSMB8,PSMD7,PSMA2,PSMF1,PSMB1,PSMB2,PSMD6,PSMD5,PSMA7,PSMC3,PSMB3,PSMA1,PSMA5,PSMB9,PSMD8,PSMD12,PSMD11,PSMD13,PSMC4,PSMB10,PSMB4,PSMC6,PSMA4,PSMD4,PSMA6,CDC26,ANAPC5,PSMB5,PSMC2,PSMD1,PSMC1	-1.647956251	-0.458149637	36	59
CDC20:PHOSPHO-APC C MEDIATED DEGRADATION OF CYCLIN A%REACTOME%R-HSA-174184.2	CDC20:PHOSPHO-APC C MEDIATED DEGRADATION OF CYCLIN A%REACTOME%R-HSA-174184.2	0.002704073	0.012964444	-1	PSMD9,PSME1,PSME2,PSMB7,PSMB6,PSMB8,PSMD7,PSMA2,PSMF1,PSMB1,PSMB2,PSMD6,PSMD5,PSMA7,PSMC3,PSMB3,PSMA1,PSMA5,PSMB9,PSMD8,PSMD12,PSMD11,PSMD13,PSMC4,PSMB10,PSMB4,PSMC6,PSMA4,PSMD4,PSMA6,CDC26,ANAPC5,PSMB5,PSMC2,PSMD1,PSMC1	-1.647956251	-0.458149637	36	59
APC:CDC20 MEDIATED DEGRADATION OF CELL CYCLE PROTEINS PRIOR TO SATISFATION OF THE CELL CYCLE CHECKPOINT%REACTOME%R-HSA-179419.1	APC:CDC20 MEDIATED DEGRADATION OF CELL CYCLE PROTEINS PRIOR TO SATISFATION OF THE CELL CYCLE CHECKPOINT%REACTOME%R-HSA-179419.1	0.002704073	0.012964444	-1	PSMD9,PSME1,PSME2,PSMB7,PSMB6,PSMB8,PSMD7,PSMA2,PSMF1,PSMB1,PSMB2,PSMD6,PSMD5,PSMA7,PSMC3,PSMB3,PSMA1,PSMA5,PSMB9,PSMD8,PSMD12,PSMD11,PSMD13,PSMC4,PSMB10,PSMB4,PSMC6,PSMA4,PSMD4,PSMA6,CDC26,ANAPC5,PSMB5,PSMC2,PSMD1,PSMC1	-1.647956251	-0.458149637	36	59
BIOCARTA_MTOR_PATHWAY%MSIGDB_C2%BIOCARTA_MTOR_PATHWAY	BIOCARTA_MTOR_PATHWAY%MSIGDB_C2%BIOCARTA_MTOR_PATHWAY	0.002734731	0.013082197	-1	FKBP1A,PIK3R1,EIF4A1,EIF4EBP1,EIF4A2,EIF4G1,AKT1,EIF4G2,TSC2	-1.794158569	-0.624111789	9	21
PID_HIV_NEF_PATHWAY%MSIGDB_C2%PID_HIV_NEF_PATHWAY	PID_HIV_NEF_PATHWAY%MSIGDB_C2%PID_HIV_NEF_PATHWAY	0.002734731	0.013082197	-1	CHUK,TRADD,CRADD,RIPK1,CASP7,NFKB1,CASP3,CASP6,TRAF2,FADD,RELA,CASP8	-1.781922404	-0.619855346	12	21
CELL SURFACE RECEPTOR SIGNALING PATHWAY INVOLVED IN CELL-CELL SIGNALING%GOBP%GO:1905114	CELL SURFACE RECEPTOR SIGNALING PATHWAY INVOLVED IN CELL-CELL SIGNALING%GOBP%GO:1905114	0.002743706	0.013110513	-1	DAAM1,PSMD9,RAB3GAP1,PSME1,VPS35,GSK3A,PSME2,ARRB2,VPS26A,NXN,PSMB7,PSMB6,PSMB8,SNX3,DVL2,PSMD7,PSMA2,PSMF1,WNT5B,PSMB1,FERMT2,PSMB2,PSMD6,BMP4,PSMD5,PFN1,PSMA7,PSMC3,PPP3CB,AKT1,PSMB3,DVL1,PSMA1,PSMA5,PSMB9,PSMD8,SCYL2,PSMD12,CSNK1G3,PSMD11,SMURF2,PLCG2,PSMD13,PSMC4,PSMB10,GSK3B,NID1	-1.556534872	-0.389657148	47	115
POSITIVE REGULATION OF PROTEIN KINASE ACTIVITY%GOBP%GO:0045860	POSITIVE REGULATION OF PROTEIN KINASE ACTIVITY%GOBP%GO:0045860	0.002748511	0.013118867	-1	CLU,CYR61,PRKAR1A,UBE2V1,PRKAR1B,CRKL,OXSR1,GDF15,RAPGEF1,TNFRSF10B,TGFBR2,FGFR1,PARK7,DBNL,MAP2K1,HSP90AA1,PKD1,STK10,CRK,RIPK1,STK39,SLK,TXN,HSP90AB1,PTK2,CKS1B,DVL2,SHC1,PEA15,MAPKAPK3,MAPK1,COPS8,CAB39,RAPGEF2,IL18,MST1R,ITGB3,IKBKG,BMP4,MAP2K3,PINK1,TRAF2,MALT1,SLC27A1,PKN1,SPAG9,KIDINS220,PRKAG2,IQGAP1,AKT1,TOM1L1,MARK2,TRAF4	-1.468980129	-0.343104246	53	201
PID_AVB3_INTEGRIN_PATHWAY%MSIGDB_C2%PID_AVB3_INTEGRIN_PATHWAY	PID_AVB3_INTEGRIN_PATHWAY%MSIGDB_C2%PID_AVB3_INTEGRIN_PATHWAY	0.002770083	0.013207141	-1	MFGE8,TGFBR2,COL2A1,PTPN11,HSP90AA1,PIK3R1,EDIL3,VCL,PTK2,COL6A2,MAPK1,ILK,ITGB3,AKT1,CASP8,COL7A1	-1.68337784	-0.491485232	16	46
SIGNAL TRANSDUCTION BY PROTEIN PHOSPHORYLATION%GOBP%GO:0023014	SIGNAL TRANSDUCTION BY PROTEIN PHOSPHORYLATION%GOBP%GO:0023014	0.00279113	0.01329272	-1	RASAL2,UBE2V1,PSMD9,CHUK,IKBKB,CRKL,MET,OXSR1,PEBP1,PSME1,FGFR1,DBNL,PSME2,MAP2K1,STK10,ARAF,RIPK1,STK39,PSMB7,SLK,PSMB6,PSMB8,PTK2,NFKB1,PSMD7,SHC1,PEA15,PSMA2,MAPK1,PSMF1,CAB39,RAPGEF2,IL18,PSMB1,PSMB2,PSMD6,IKBKG,MAP2K3,PSMD5,PSMA7,PKN1,SPAG9,PSMC3,PSMB3,PSMA1,PSMA5,HBEGF,PSMB9,RASA1,PSMD8,IRS2,STK4,PSMD12,MAP2K2,CSF2RA,PSMD11,LAMTOR3,PSMD13,STK3,PSMC4,MAP2K4,PSMB10,PPP5C,YWHAB,PSMB4,MAPKAPK2,…	-1.489637149	-0.352965858	74	178
DEATH RECEPTOR SIGNALLING%REACTOME%R-HSA-73887.4	DEATH RECEPTOR SIGNALLING%REACTOME%R-HSA-73887.4	0.002797433	0.013307965	-1	SQSTM1,RNF31,CHUK,IKBKB,ARHGEF2,TRADD,TAX1BP1,PSEN2,TNFRSF10B,BCL2L11,RIPK1,NFKB1,ARHGDIA,CASP3,TNFRSF10D,USP4,ARHGEF10,ARHGEF18,IKBKG,TRAF2,ARHGEF1,FADD,RELA,OTULIN,CASP8,SPPL2B,ARHGEF7,ABR,RBCK1,MYD88	-1.583676098	-0.41440146	30	85
ANTIGEN PROCESSING-CROSS PRESENTATION%REACTOME%R-HSA-1236975.1	ANTIGEN PROCESSING-CROSS PRESENTATION%REACTOME%R-HSA-1236975.1	0.002824859	0.013423554	-1	PSMD9,CHUK,CTSL,IKBKB,PSME1,PDIA3,PSME2,CALR,PSMB7,PSMB6,PSMB8,PSMD7,PSMA2,PSMF1,PSMB1,PSMB2,PSMD6,IKBKG,PSMD5,PSMA7,PSMC3,HLA-G,PSMB3,PSMA1,PSMA5,PSMB9,PSMD8,PSMD12,MYD88,PSMD11,PSMD13,PSMC4,LY96,PSMB10,PSMB4,PSMC6,PSMA4	-1.616458793	-0.431115536	37	75
NUCLEOSIDE TRIPHOSPHATE METABOLIC PROCESS%GOBP%GO:0009141	NUCLEOSIDE TRIPHOSPHATE METABOLIC PROCESS%GOBP%GO:0009141	0.00284495	0.013504072	-1	ENO2,PFKM,PGK1,TPI1,NDUFA4,IMPDH2,GAPDH,PFKL,NUDT5,PFKP,PGM1,CTPS1,ALDOC,EFTUD1,ENO1,ALDOA,CAD,AK1,LDHA,OLA1,MT-ND5,PKM,MOCOS,CTPS2,NUDT16,DCTPP1,IMPDH1,NDUFB8,GPI,PRKAG2,NDUFB1,PARG,ATP5J2,MT-ND4,GTPBP1	-1.522413902	-0.369668365	35	145
REGULATION OF G0 TO G1 TRANSITION%GOBP%GO:0070316	REGULATION OF G0 TO G1 TRANSITION%GOBP%GO:0070316	0.002856515	0.013529035	1	EZH2,SUZ12,EED,RBBP4,RNF2,PHC3,EHMT1,TFDP1,EHMT2,RBBP7,L3MBTL2,CBX3,RING1	1.858606034	0.636930612	13	19
NEGATIVE REGULATION OF G0 TO G1 TRANSITION%GOBP%GO:0070317	NEGATIVE REGULATION OF G0 TO G1 TRANSITION%GOBP%GO:0070317	0.002856515	0.013529035	1	EZH2,SUZ12,EED,RBBP4,RNF2,PHC3,EHMT1,TFDP1,EHMT2,RBBP7,L3MBTL2,CBX3,RING1	1.858606034	0.636930612	13	19
PI3K-AKT SIGNALING PATHWAY%WIKIPATHWAYS_20200210%WP4172%HOMO SAPIENS	PI3K-AKT SIGNALING PATHWAY%WIKIPATHWAYS_20200210%WP4172%HOMO SAPIENS	0.002867155	0.013564457	-1	LAMB2,LAMC1,CHUK,IKBKB,MET,LAMC2,CDK6,PKN3,BCL2L11,FGFR1,LAMB1,HSP90B1,COL2A1,MAP2K1,LAMA5,HSP90AA1,EPHA2,PIK3R1,PPP2R5D,EIF4EBP1,HSP90AB1,PTK2,PPP2CB,NFKB1,COL6A2,MCL1,MAPK1,LAMA3,CDC37,ITGB3,IKBKG,PKN1,PPP2R5B,RELA,RHEB,AKT1,PCK2,PIK3R2,TSC2,MAP2K2	-1.552441438	-0.382818265	40	127
TRNA METABOLIC PROCESS%GOBP%GO:0006399	TRNA METABOLIC PROCESS%GOBP%GO:0006399	0.002875399	0.013588479	-1	SARS,AARS,GARS,TARS,YARS,WARS,NARS,LARS,HARS,IARS,PPA1,EPRS,MARS,PUS7,CTU1,DARS,C9orf64,TRMT112,RARS,THADA,ELP3,RPP40,EEF1E1,NSUN6,FARSA,AIMP1,RTCB,FTSJ1,AIMP2,SSB,ANKRD16,VARS,FARSB,TSEN15,TRMT1,METTL1,KTI12	-1.540702279	-0.380820206	37	125
DNA DAMAGE TELOMERE STRESS INDUCED SENESCENCE%REACTOME DATABASE ID RELEASE 71%2559586	DNA DAMAGE TELOMERE STRESS INDUCED SENESCENCE%REACTOME DATABASE ID RELEASE 71%2559586	0.002895323	0.013657884	1	H2AFX,HIST2H2BE,HIRA,H1F0,ASF1A,CABIN1,HIST1H4A,LMNB1,TP53,NBN,HIST1H2BA,RB1	1.831874345	0.573893894	12	27
ONE CARBON METABOLISM AND RELATED PATHWAYS%WIKIPATHWAYS_20200210%WP3940%HOMO SAPIENS	ONE CARBON METABOLISM AND RELATED PATHWAYS%WIKIPATHWAYS_20200210%WP3940%HOMO SAPIENS	0.002896452	0.013657884	-1	CTH,GSS,PCYT2,BCAT1,SHMT1,MTHFR,GCLC,GPX1,SOD3,MAT2A,DNM1,GPX4,GSR,GCLM	-1.719906806	-0.558047163	14	28
POSITIVE REGULATION OF CHROMOSOME SEGREGATION%GOBP%GO:0051984	POSITIVE REGULATION OF CHROMOSOME SEGREGATION%GOBP%GO:0051984	0.002910882	0.013710862	1	SMC5,HNRNPU,NIPBL,NUMA1,ANAPC4,SMC6,NSMCE2,H2AFY,AURKB	1.829410247	0.591356677	9	24
NEURON PROJECTION DEVELOPMENT%GOBP%GO:0031175	NEURON PROJECTION DEVELOPMENT%GOBP%GO:0031175	0.002931646	0.013793525	-1	APP,TUBB3,LAMC2,CTTN,PAFAH1B1,LAMB1,NTN4,EZR,KIF5B,DBNL,PTPN11,TBC1D24,HSP90AA1,DNM2,EPHA2,PIK3R1,USP9X,ARHGAP35,OPHN1,BLOC1S4,ACTB,KIF3A,AGRN,CDK5,HSP90AB1,CTNNA2,VASP,PTK2,FRYL,SHC1,MAPK1,SLIT2,RAPGEF2,STMN1,PLXNA2,SEMA3C,SH3KBP1,PLCG1,STX3,ENAH,ARF4,ZPR1,ZFYVE27,MAP1B,SEMA3B,WASL,IQGAP1,PPP3CB,DVL1,GRB10,MARK2,ATXN10,ALCAM,PALLD,IRS2,STK4,EPHB2,S100A6,BAIAP2,NFIB,PQBP1,STK3,LLPH,CAMSAP2,MAP4,G…	-1.471509351	-0.346064013	67	190
ONE CARBON METABOLISM%WIKIPATHWAYS_20200210%WP241%HOMO SAPIENS	ONE CARBON METABOLISM%WIKIPATHWAYS_20200210%WP241%HOMO SAPIENS	0.002935241	0.013795312	-1	ATIC,AHCYL2,MTHFD1,GART,SHMT1,AHCY,MTRR,MTHFR	-1.801980738	-0.642025937	8	19
INTERNAL PROTEIN AMINO ACID ACETYLATION%GOBP%GO:0006475	INTERNAL PROTEIN AMINO ACID ACETYLATION%GOBP%GO:0006475	0.002950578	0.01385222	1	KMT2A,BRD1,TAF10,WDR5,KAT7,ING5,BRPF1,DMAP1,ING4,BRPF3,MSL1,MORF4L1,MRGBP,YEATS2,YEATS4,BRD8,MDH2,KAT6A,HCFC1,LDB1,HAT1,SPHK2,ACTL6A,CREBBP,EHHADH,KANSL3	1.699327827	0.446776253	26	62
ESTROGEN-DEPENDENT GENE EXPRESSION%REACTOME DATABASE ID RELEASE 71%9018519	ESTROGEN-DEPENDENT GENE EXPRESSION%REACTOME DATABASE ID RELEASE 71%9018519	0.002969562	0.013895737	1	H2AFX,MOV10,DDX5,SMC1A,POLR2A,POLR2H,HIST2H2BE,CHD1,TLE3,SMC3,HDAC1,HIST2H3A,POLR2E,RUNX1,HIST1H4A,STAG1,POLR2C,TNRC6A,KDM4B,HIST1H2BA,CTSD,POLR2G	1.664586806	0.432101007	22	66
REGULATION OF ACTIN CYTOSKELETON%WIKIPATHWAYS_20200210%WP51%HOMO SAPIENS	REGULATION OF ACTIN CYTOSKELETON%WIKIPATHWAYS_20200210%WP51%HOMO SAPIENS	0.002966381	0.013895737	-1	FGFR1,EZR,MAP2K1,PIK3R1,PIP4K2C,ARHGAP35,DIAPH1,ACTB,CRK,MSN,VCL,PTK2,MAPK1,MYL1,ROCK2,PIP4K2A,ENAH,PFN1,ARPC5,ARHGEF1,GIT1,SSH3,IQGAP1,PIK3R2,ARHGEF7,MAP2K2,BAIAP2,ACTG1,CFL2,DOCK1,DIAPH3,BCAR1	-1.57370139	-0.413068856	32	83
POSITIVE REGULATION OF RESPONSE TO EXTERNAL STIMULUS%GOBP%GO:0032103	POSITIVE REGULATION OF RESPONSE TO EXTERNAL STIMULUS%GOBP%GO:0032103	0.002966381	0.013895737	-1	TNIP1,F3,HSPB1,OPTN,MET,OXSR1,TRADD,DDT,IL6ST,FGFR1,PARK7,DNM1L,CALR,STK39,TLR7,PPM1F,LRSAM1,MOSPD2,SLIT2,IL18	-1.574878066	-0.413377712	20	83
RANKL/RANK (RECEPTOR ACTIVATOR OF NFKB (LIGAND)) SIGNALING PATHWAY%WIKIPATHWAYS_20200210%WP2018%HOMO SAPIENS	RANKL/RANK (RECEPTOR ACTIVATOR OF NFKB (LIGAND)) SIGNALING PATHWAY%WIKIPATHWAYS_20200210%WP2018%HOMO SAPIENS	0.00298141	0.013935981	-1	SQSTM1,CHUK,IKBKB,MAP2K1,PIK3R1,STAT1,PTK2,NFKB1,PAPSS2,MAPK1,PLCG1,IKBKG,TRAF2,RELA,AKT1,PIK3R2,MITF,NFKB2,CBL,CALCR,MAPK9,MAPK8,RELB,GAB2	-1.728435156	-0.519235407	24	40
REGULATION OF MRNA STABILITY BY PROTEINS THAT BIND AU-RICH ELEMENTS%REACTOME%R-HSA-450531.4	REGULATION OF MRNA STABILITY BY PROTEINS THAT BIND AU-RICH ELEMENTS%REACTOME%R-HSA-450531.4	0.002988048	0.01395181	-1	HSPB1,PSMD9,PSME1,PSME2,YWHAZ,PSMB7,PSMB6,PSMB8,PSMD7,PSMA2,PSMF1,PSMB1,PSMB2,PSMD6,PSMD5,PSMA7,PSMC3,EIF4G1,AKT1,PSMB3,PSMA1,PSMA5,PSMB9,PSMD8,ANP32A,PSMD12,PSMD11,PSMD13,PSMC4,PSMB10,YWHAB,PSMB4,MAPKAPK2,PSMC6,PSMA4	-1.61736407	-0.434129855	35	72
NEGATIVE REGULATION OF TRANSPORT%GOBP%GO:0051051	NEGATIVE REGULATION OF TRANSPORT%GOBP%GO:0051051	0.002996845	0.013977678	-1	NDFIP2,SDCBP,APP,TNFRSF21,NDFIP1,GDI1,PSMD9,FKBP1A,VPS4B,NEDD4L,GSTO1,APOC3,VPS35,SERPINB1,PARK7,EZR,GSK3A,UFM1,WWP2,BIN1,UBQLN2,STK39,PPM1F,COMMD1,DYSF,SNX3,SNX12,NFKB1,HECW2,PEA15,LRSAM1,CPTP,CAB39,UBQLN1,THADA,PPP1R11,ARHGAP1,ITGB3	-1.520886162	-0.369514805	38	144
O-LINKED GLYCOSYLATION OF MUCINS%REACTOME%R-HSA-913709.3	O-LINKED GLYCOSYLATION OF MUCINS%REACTOME%R-HSA-913709.3	0.003057436	0.014244797	1	GALNT5,ST3GAL4,GALNT10,B4GALT5,GALNT1,GALNT2,GALNT4,ST3GAL1,GALNT12,GALNT11,GCNT1,C1GALT1	1.870979792	0.650899537	12	18
NEGATIVE REGULATION OF SMALL GTPASE MEDIATED SIGNAL TRANSDUCTION%GOBP%GO:0051058	NEGATIVE REGULATION OF SMALL GTPASE MEDIATED SIGNAL TRANSDUCTION%GOBP%GO:0051058	0.00308418	0.014353814	-1	MET,FBP1,ARHGAP35,ARHGAP12,SLIT2,ABL2,STMN1,CD2AP,FLCN,SH3BP1,EPHB2,SPRY2	-1.732314811	-0.566311602	12	27
HEMOSTASIS%REACTOME%R-HSA-109582.2	HEMOSTASIS%REACTOME%R-HSA-109582.2	0.003089598	0.014363452	-1	CLU,APP,F10,LGALS3BP,HSPA5,SLC3A2,F3,PRKAR1A,PRKAR1B,APLP2,SERPINB6,KLC1,ITPK1,TNFRSF10B,TAGLN2,APBB1IP,TUBA4A,GTPBP2,KIF5B,PTPN11,LRRC16A,ALDOA,QSOX1,ARRB2,NHLRC2,DOCK4,PIK3R1,PPP2R5D,KIF3A,MAFF,YWHAZ,WDR1,CRK,CDK5,ORAI1,MIF,OLA1,VCL,PTK2,PPIA,PPP2CB,KIF16B,PRKCZ,SHC1,TNFRSF10D,MAPK1,KIFAP3,CAPZA2,APOB,TIMP3,DOCK11,SLC7A5,ABCC4,TEX264,PLCG1,CABLES2,ITGB3,DAGLB,ARRB1,PFN1,SERPINE2,LAMP2,DOCK5,PCY…	-1.420414616	-0.321273124	76	269
CITRIC ACID CYCLE (TCA CYCLE)%REACTOME DATABASE ID RELEASE 71%71403	CITRIC ACID CYCLE (TCA CYCLE)%REACTOME DATABASE ID RELEASE 71%71403	0.003093923	0.014367989	1	ME3,ME2,SDHB,CS,SDHA,IDH3A,IDH2,MDH2,SUCLG2,SUCLA2,ACO2,FH,NNT,DLST,OGDH,DLD,IDH3B	1.841174558	0.606898009	17	22
CENTRAL NERVOUS SYSTEM DEVELOPMENT%GOBP%GO:0007417	CENTRAL NERVOUS SYSTEM DEVELOPMENT%GOBP%GO:0007417	0.003108969	0.014422257	-1	CLU,APP,HSPA5,RPS6KA3,AMIGO2,G6PD,ATN1,RAB3GAP1,CDK6,GRIK1,TGFBR2,PAFAH1B3,PAFAH1B1,LAMB1,SYNJ2,PTPN11,UFM1,EIF2B2,SH3GL1,HSP90AA1,DCTN1,EIF2B5,PKD1,ARHGAP35,OPHN1,POTEE,GSTP1,ACTB,CDK5,HSP90AB1,CTNNA2,PHGDH,CKB,HOOK3,YWHAQ,SMG9,SLIT2,PPT1,RAPGEF2,ELP3,UFC1,PAFAH1B2	-1.475331893	-0.350585025	42	173
ATP BIOSYNTHETIC PROCESS%GOBP%GO:0006754	ATP BIOSYNTHETIC PROCESS%GOBP%GO:0006754	0.003127715	0.014493548	-1	ENO2,PFKM,PGK1,TPI1,GAPDH,PFKL,PFKP,PGM1,ALDOC,ENO1,ALDOA,LDHA,PKM	-1.705946055	-0.509247361	13	41
PROTEIN TARGETING TO MEMBRANE%GOBP%GO:0006612	PROTEIN TARGETING TO MEMBRANE%GOBP%GO:0006612	0.003145478	0.014560138	1	RPS18,RPL14,RPL32,RPL30,RPS8,RPL22,RPS28,ZDHHC18,SEC62,RPL5,RAB8B,RPS16,RPL9,MYO1C,RPS3,SRPR,RPS19,SSR1,RPS21,RPL36,SEC63,RPL23,RPL13,RPL11,RPS14,RPL26,RPL10,RPL28,RPS3A,RPL10A,RPS25,RPS2,RPS6,RPL31,YIF1B,RPLP2,RPS9,RPS10,RPL8,RPL19,RPL12,RPL18,RPS7,TAOK2,ZDHHC6,SEC61B,RPS20,ZFAND2B,PEX3,RPL35,RPL6,RPL4,RPL35A,RPL15,RPS15A,RPL18A	1.530925145	0.364848745	56	112
IL5%NETPATH%IL5	IL5%NETPATH%IL5	0.003152916	0.014578841	-1	SDCBP,CRKL,RAPGEF1,BAX,RPS6KA1,PTPN11,GSK3A,DNM2,PIK3R1,YWHAZ,STAT1,NFKB1,SHC1,MAPK1,AKT1,ALOX5,PIK3R2,MAP2K2	-1.725056794	-0.525685169	18	37
POSITIVE REGULATION OF NUCLEAR DIVISION%GOBP%GO:0051785	POSITIVE REGULATION OF NUCLEAR DIVISION%GOBP%GO:0051785	0.003165272	0.01462022	1	LRP5,NUSAP1,SMC5,HNRNPU,NIPBL,NUMA1,PHB2,ANAPC4,UBE2C,NSMCE2,H2AFY,PHIP,AURKB	1.822871693	0.549375052	13	32
HISTONE ACETYLATION%GOBP%GO:0016573	HISTONE ACETYLATION%GOBP%GO:0016573	0.003170732	0.014629688	1	KMT2A,BRD1,TAF10,WDR5,KAT7,ING5,BRPF1,DMAP1,ING4,BRPF3,MSL1,MORF4L1,MRGBP,YEATS2,YEATS4,BRD8,KAT6A,HCFC1,LDB1	1.709082587	0.455401307	19	58
METHYLATION%GOBP%GO:0032259	METHYLATION%GOBP%GO:0032259	0.003178808	0.014651198	1	SNRPB,EZH2,BAZ2A,SETD2,WHSC1L1,ZC3H13,KMT2A,SNRPD3,ATRX,WTAP,SUV39H1,WDR5,EHMT1,RNMTL1,GTPBP3,KIAA1429,RBM15,TDRKH,DMAP1,DPY30,KMT2B,CXXC1,KMT2D,WDR82,RBBP5,EHMT2,TFB1M,WDR61,TRMT10C,SUV39H2,NSD1,DNMT1,FAM98B,METTL16,HSD17B10	1.525982762	0.360106508	35	119
PID_MYC_ACTIV_PATHWAY%MSIGDB_C2%PID_MYC_ACTIV_PATHWAY	PID_MYC_ACTIV_PATHWAY%MSIGDB_C2%PID_MYC_ACTIV_PATHWAY	0.003219248	0.014793548	-1	PFKM,GAPDH,SLC2A1,HUWE1,BCAT1,PEG10,SHMT1,HSPA4,BAX,IREB2,ENO1,HSP90AA1,CAD,EIF4A1,LDHA	-1.626906058	-0.454202934	15	58
PID_ERBB1_INTERNALIZATION_PATHWAY%MSIGDB_C2%PID_ERBB1_INTERNALIZATION_PATHWAY	PID_ERBB1_INTERNALIZATION_PATHWAY%MSIGDB_C2%PID_ERBB1_INTERNALIZATION_PATHWAY	0.003220036	0.014793548	-1	TSG101,PIK3R1,HGS,PTK2,SHC1,SH3KBP1,EPS15,DNM1,UBE2D2,PIK3R2,ARHGEF7,CHMP3,SPRY2,ZFYVE28,CBL	-1.713648658	-0.542250312	15	31
VALIDATED TARGETS OF C-MYC TRANSCRIPTIONAL ACTIVATION%PATHWAY INTERACTION DATABASE NCI-NATURE CURATED DATA%VALIDATED TARGETS OF C-MYC TRANSCRIPTIONAL ACTIVATION	VALIDATED TARGETS OF C-MYC TRANSCRIPTIONAL ACTIVATION%PATHWAY INTERACTION DATABASE NCI-NATURE CURATED DATA%VALIDATED TARGETS OF C-MYC TRANSCRIPTIONAL ACTIVATION	0.003219248	0.014793548	-1	PFKM,GAPDH,SLC2A1,HUWE1,BCAT1,PEG10,SHMT1,HSPA4,BAX,IREB2,ENO1,HSP90AA1,CAD,EIF4A1,LDHA	-1.626906058	-0.454202934	15	58
REGULATION OF TRANSFERASE ACTIVITY%GOBP%GO:0051338	REGULATION OF TRANSFERASE ACTIVITY%GOBP%GO:0051338	0.003225806	0.014804209	-1	CNTD2,CLU,APP,CYR61,DUSP3,WARS,HSPB1,PRKAR1A,TSG101,UBE2V1,PRKAR1B,CRKL,MET,OXSR1,SERINC5,GDF15,GSKIP,DUSP10,RAPGEF1,TNFRSF10B,TGFBR2,IPO5,FGFR1,PARK7,SMG8,DBNL,PHPT1,GSK3A,PTGES3,IPO7,MAP2K1,HSP90AA1,EPHA2,PIK3R1,PKD1,STK10,HGS,GSTP1,ACTB,SERINC1,ARRDC3,CRK,SMG6,RIPK1,EIF4A2,STK39,SLK,TXN,HSP90AB1,PPM1F,VAC14,SFN,PTK2,CKS1B,DVL2,CCT4,YWHAG,WWTR1,SHC1,PEA15,BLM,MAPKAPK3,MAPK1,PARP4,COPS8,CAB39,RA…	-1.367286016	-0.298283875	110	406
POSITIVE REGULATION OF SECRETION BY CELL%GOBP%GO:1903532	POSITIVE REGULATION OF SECRETION BY CELL%GOBP%GO:1903532	0.003248335	0.014891674	-1	SDCBP,LAMP1,PDCD6IP,TSG101,PSMD9,GAPDH,CHUK,VPS4B,RAB3GAP1,GLMN,EZR,DNM1L,HGS,PPID,MIF,PPIA,ABCG1,PRKCZ,CD2AP,AIMP1,VPS4A,GPI,EXPH5,CHMP2A,PPP3CB,PYCARD,IFIH1,PTPN23	-1.545991231	-0.394192892	28	101
VESICLE TRANSPORT ALONG MICROTUBULE%GOBP%GO:0047496	VESICLE TRANSPORT ALONG MICROTUBULE%GOBP%GO:0047496	0.003265602	0.014949761	-1	PAFAH1B1,KIF5B,DYNC1H1,CLN3,BLOC1S4,KIF3A,AP3M2,KIFAP3,AP3B1,AP3D1,KIF13A,KIF3B,AP3M1,AP3S1,SNAPIN	-1.718820168	-0.561900064	15	27
PLATELET AGGREGATION%GOBP%GO:0070527	PLATELET AGGREGATION%GOBP%GO:0070527	0.003267974	0.014949761	-1	HSPB1,CLIC1,ACTB,MYL9,VCL,METAP1,ILK,MYL12A,ITGB3,MYH9,CSRP1	-1.756280336	-0.597184192	11	23
PROTEIN MODIFICATION BY SMALL PROTEIN CONJUGATION%GOBP%GO:0032446	PROTEIN MODIFICATION BY SMALL PROTEIN CONJUGATION%GOBP%GO:0032446	0.00329277	0.015047153	-1	RRAGA,RNF31,MARCH3,UBE2K,UBE2V1,PSMD9,HUWE1,NEDD4L,BLMH,RNF19B,NAE1,KEAP1,PSME1,UBA1,CUL4B,UBA6,THOP1,ATG3,UFM1,ZMIZ1,PSME2,ISG15,NPEPPS,UBE2Z,UBE2M,ARRB2,WWP2,BIRC6,NUP62,USP9X,UBE2R2,HECTD1,HACE1,CAND1,USP5,PSMB7,UBE2O,PSMB6,UBA7,COMMD1,TPP2,PSMB8,TSSC1,ATG7,HECW2,PSMD7,PSMA2,LRSAM1,STUB1,PSMF1,ASB1,RC3H1,UFC1,RNF19A,UBE2V2,FBXO6,PSMB1,VCPIP1,UBA5,SH3RF1,PSMB2,PSMD6,FBXO7,UBE3C,CDC34,ARRB1,PSMD…	-1.385175664	-0.306503161	106	345
CELLULAR MODIFIED AMINO ACID METABOLIC PROCESS%GOBP%GO:0006575	CELLULAR MODIFIED AMINO ACID METABOLIC PROCESS%GOBP%GO:0006575	0.003305239	0.015088064	-1	ASS1,AHCYL2,CNDP2,MTHFD1,GSS,GSTM3,G6PD,SERINC5,GSTM1,SHMT1,AHCY,MTRR,PARK7,AASDHPPT,OPLAH,MTHFR,GSTP1,MMACHC,SERINC1,CKB,GCLC	-1.593404316	-0.421984543	21	78
ENDOSOME TO LYSOSOME TRANSPORT%GOBP%GO:0008333	ENDOSOME TO LYSOSOME TRANSPORT%GOBP%GO:0008333	0.003332164	0.01519481	-1	EPG5,VPS4B,RILP,BIN1,SORT1,HOOK3,MTM1,VIPAS39,CHMP2B,AP3D1,KIF13A,VPS41,HOOK2,SCYL2,CHMP3,VCP,RHOB,SNAPIN,RAB7A,MVB12A,VPS33B,VPS18	-1.712275831	-0.51438102	22	40
UB-SPECIFIC PROCESSING PROTEASES%REACTOME%R-HSA-5689880.2	UB-SPECIFIC PROCESSING PROTEASES%REACTOME%R-HSA-5689880.2	0.00335142	0.015266396	-1	PSMD9,USP14,KEAP1,PSME1,USP24,PSME2,ARRB2,USP9X,HGS,RIPK1,USP5,PSMB7,PSMB6,PSMB8,SNX3,PSMD7,PSMA2,PSMF1,PSMB1,USP4,PSMB2,PSMD6,IKBKG,ARRB1,PSMD5,PSMA7,MAT2B,TRAF2,USP16,PSMC3,IDE,PSMB3,PSMA1,PSMA5,USP25,IFIH1,PSMB9,PSMD8,ADRM1,PSMD12,BECN1,USP19,PSMD11,SMURF2,PSMD13,PSMC4,CYLD,PSMB10,OTUB1,PSMB4	-1.520518041	-0.375501698	50	126
T-CELL ANTIGEN RECEPTOR (TCR) PATHWAY DURING STAPHYLOCOCCUS AUREUS INFECTION%WIKIPATHWAYS_20200210%WP3863%HOMO SAPIENS	T-CELL ANTIGEN RECEPTOR (TCR) PATHWAY DURING STAPHYLOCOCCUS AUREUS INFECTION%WIKIPATHWAYS_20200210%WP3863%HOMO SAPIENS	0.003410519	0.015519126	-1	CHUK,IKBKB,AHSA1,NCK1,MAP2K1,NFKB1,PLCG1,IKBKG,MALT1,AKT1,MAP2K2,CDK4,BCL10,GSK3B,CBL,NFATC2,MAPK9	-1.706968352	-0.54431392	17	30
SUPRAMOLECULAR FIBER ORGANIZATION%GOBP%GO:0097435	SUPRAMOLECULAR FIBER ORGANIZATION%GOBP%GO:0097435	0.003424658	0.015566955	-1	APP,LOXL2,SPIRE1,CORO1B,FKBP1A,ARHGEF2,MYO1E,TWF1,HSP90B1,EZR,COL2A1,DSTN,LRRC16A,DYNC1H1,ALDOA,DIAPH1,ARPC4,ZYX,WDR1,RIPK1,SLK,ARPC3,HSP90AB1,PAWR,PDXP,HOOK3,MTM1,ARHGAP12,FAT1,KPNB1,MICAL3,PLS3,TTC17,STMN1,CORO7,ARHGAP17,PLS1,LOXL4,TWF2,JMY,ENAH,CSRP1,ARRB1,CD2AP,ARAP1,CAP2,ARPC5,WASL,FSCN1,TUBGCP3,CAP1,INPPL1,ARPC2,CCDC53,ACTR2,HOOK2,SH3BP1	-1.479911665	-0.35020538	57	182
IL-2 SIGNALING PATHWAY%WIKIPATHWAYS_20200210%WP49%HOMO SAPIENS	IL-2 SIGNALING PATHWAY%WIKIPATHWAYS_20200210%WP49%HOMO SAPIENS	0.003447025	0.015652045	-1	CRKL,PTPN11,MAP2K1,PIK3R1,STAT1,SHC1,MAPK1,AKT1,NMI,MAP2K2,RPS6KB2,CBL,STAT3,JAK1,GAB2,BCL2,RAF1	-1.703061931	-0.556748534	17	27
TAT-MEDIATED ELONGATION OF THE HIV-1 TRANSCRIPT%REACTOME DATABASE ID RELEASE 71%167246	TAT-MEDIATED ELONGATION OF THE HIV-1 TRANSCRIPT%REACTOME DATABASE ID RELEASE 71%167246	0.003497319	0.01576365	1	POLR2A,POLR2H,NCBP2,NCBP1,GTF2H3,ELL,SUPT16H,SSRP1,POLR2E,NELFCD,NELFE,POLR2C,SUPT5H,POLR2G,GTF2H4,CDK9	1.804874926	0.532235838	16	36
HIV TRANSCRIPTION ELONGATION%REACTOME DATABASE ID RELEASE 71%167169	HIV TRANSCRIPTION ELONGATION%REACTOME DATABASE ID RELEASE 71%167169	0.003497319	0.01576365	1	POLR2A,POLR2H,NCBP2,NCBP1,GTF2H3,ELL,SUPT16H,SSRP1,POLR2E,NELFCD,NELFE,POLR2C,SUPT5H,POLR2G,GTF2H4,CDK9	1.804874926	0.532235838	16	36
FORMATION OF HIV-1 ELONGATION COMPLEX CONTAINING HIV-1 TAT%REACTOME DATABASE ID RELEASE 71%167200	FORMATION OF HIV-1 ELONGATION COMPLEX CONTAINING HIV-1 TAT%REACTOME DATABASE ID RELEASE 71%167200	0.003497319	0.01576365	1	POLR2A,POLR2H,NCBP2,NCBP1,GTF2H3,ELL,SUPT16H,SSRP1,POLR2E,NELFCD,NELFE,POLR2C,SUPT5H,POLR2G,GTF2H4,CDK9	1.804874926	0.532235838	16	36
PATHOGENIC ESCHERICHIA COLI INFECTION%WIKIPATHWAYS_20200210%WP2272%HOMO SAPIENS	PATHOGENIC ESCHERICHIA COLI INFECTION%WIKIPATHWAYS_20200210%WP2272%HOMO SAPIENS	0.0034825	0.01576365	-1	TUBB3,TUBB4B,ARHGEF2,CTTN,TUBA4A,EZR,NCK1,ARPC4,ACTB,YWHAZ,ARPC3,YWHAQ,ROCK2,TUBB6,TUBB,ARPC5,WASL,ARPC2,TUBB4A	-1.685568582	-0.501087669	19	42
IL17 SIGNALING PATHWAY%WIKIPATHWAYS_20200210%WP2112%HOMO SAPIENS	IL17 SIGNALING PATHWAY%WIKIPATHWAYS_20200210%WP2112%HOMO SAPIENS	0.003485599	0.01576365	-1	IKBKB,NFKBIB,NFKB1,MAPK1,IKBKG,TRAF3IP2,RELA,AKT1,GSK3B,STAT3,IL17RA,JAK1	-1.766186342	-0.629272787	12	19
NEGATIVE REGULATION OF CELL CYCLE G2/M PHASE TRANSITION%GOBP%GO:1902750	NEGATIVE REGULATION OF CELL CYCLE G2/M PHASE TRANSITION%GOBP%GO:1902750	0.003488372	0.01576365	-1	PSMD9,NAE1,PSME1,PSME2,PSMB7,BABAM1,PSMB6,PSMB8,PSMD7,PSMA2,BLM,PSMF1,PSMB1,PSMB2,PSMD6,PSMD5,PSMA7,VPS4A,ZFYVE19,PSMC3,PSMB3,PSMA1,PSMA5,PSMB9,PSMD8,PSMD12,BRE,PSMD11,PSMD13,PSMC4,PSMB10,PSMB4,PSMC6,PSMA4,PSMD4,TAOK3	-1.603758776	-0.429961681	36	73
POSITIVE REGULATION OF MITOTIC SISTER CHROMATID SEGREGATION%GOBP%GO:0062033	POSITIVE REGULATION OF MITOTIC SISTER CHROMATID SEGREGATION%GOBP%GO:0062033	0.003494213	0.01576365	1	SMC5,HNRNPU,NIPBL,NUMA1,ANAPC4,NSMCE2,H2AFY,AURKB	1.837500477	0.63925234	8	18
CELLULAR GLUCAN METABOLIC PROCESS%GOBP%GO:0006073	CELLULAR GLUCAN METABOLIC PROCESS%GOBP%GO:0006073	0.003521127	0.015821105	-1	GYG1,PGM1,UGP2,PYGB,GBE1,PRKAG2,PYGL,PGM2,GSK3B,RB1CC1,PHKA1,PHKG2	-1.775948155	-0.658681722	12	16
GLUCAN METABOLIC PROCESS%GOBP%GO:0044042	GLUCAN METABOLIC PROCESS%GOBP%GO:0044042	0.003521127	0.015821105	-1	GYG1,PGM1,UGP2,PYGB,GBE1,PRKAG2,PYGL,PGM2,GSK3B,RB1CC1,PHKA1,PHKG2	-1.775948155	-0.658681722	12	16
GLYCOGEN METABOLIC PROCESS%GOBP%GO:0005977	GLYCOGEN METABOLIC PROCESS%GOBP%GO:0005977	0.003521127	0.015821105	-1	GYG1,PGM1,UGP2,PYGB,GBE1,PRKAG2,PYGL,PGM2,GSK3B,RB1CC1,PHKA1,PHKG2	-1.775948155	-0.658681722	12	16
CERAMIDE SIGNALING PATHWAY%PATHWAY INTERACTION DATABASE NCI-NATURE CURATED DATA%CERAMIDE SIGNALING PATHWAY	CERAMIDE SIGNALING PATHWAY%PATHWAY INTERACTION DATABASE NCI-NATURE CURATED DATA%CERAMIDE SIGNALING PATHWAY	0.003539823	0.015888473	-1	TRADD,BAX,CRADD,MAP2K1,RIPK1,PAWR,NFKB1,PRKCZ,MAPK1,TRAF2,FADD,RELA,AKT1,CASP8	-1.698126954	-0.526780438	14	34
PROTEIN PHOSPHORYLATION%GOBP%GO:0006468	PROTEIN PHOSPHORYLATION%GOBP%GO:0006468	0.003553155	0.01593165	-1	APP,RPS6KA3,RASAL2,UBE2V1,PRKAR1B,PSMD9,CHUK,IKBKB,CRKL,MET,OXSR1,CDK6,GMFB,PEBP1,PSME1,TGFBR2,PKN3,FGFR1,RPS6KA1,DBNL,NRBP1,GSK3A,PSME2,MAP2K1,CAD,BIRC6,PKD1,EEF2K,STK10,ARAF,YWHAZ,COPS2,RIPK1,CDK5,STK39,PSMB7,SLK,TLR7,PSMB6,PSMB8,PTK2,PPP4R1,NFKB1,TP53RK,PSMD7,PRKCZ,SHC1,PEA15,PSMA2,BMPR1A,MAPKAPK3,MAPK1,COPS8,PSMF1,CAB39,RAPGEF2,IL18,ABL2,ILK,ROCK2,PSMB1,IGFBP3,PSMB2,PSMD6,IKBKG,BMP4,MAP2K3,PS…	-1.382218497	-0.304145971	131	366
CELLULAR RESPONSE TO OXYGEN LEVELS%GOBP%GO:0071453	CELLULAR RESPONSE TO OXYGEN LEVELS%GOBP%GO:0071453	0.003577236	0.01602288	-1	HYOU1,ATP6V1G1,ATP6V1A,PGK1,PSMD9,PSME1,PSME2,NPEPPS,NDRG1,PSMB7,PSMB6,PSMB8,ATG7,PSMD7,PSMA2,STUB1,PSMF1,UBQLN1,PSMB1,PSMB2,PSMD6,PSMD5,PINK1,FOXO1,PSMA7,SIRT2,PSMC3,PSMB3,VHL,PSMA1,TCEB2,PSMA5,PSMB9,PSMD8,PSMD12,SIRT1,CUL2,PSMD11,PSMD13,PSMC4,PSMB10,ATP6V0D1	-1.544777026	-0.391851906	42	105
CLATHRIN-MEDIATED ENDOCYTOSIS%REACTOME DATABASE ID RELEASE 71%8856828	CLATHRIN-MEDIATED ENDOCYTOSIS%REACTOME DATABASE ID RELEASE 71%8856828	0.00359125	0.01606888	-1	CTTN,TRIP10,SYNJ2,SH3GL1,ARRB2,DNM2,BIN1,UBQLN2,ARPC4,HGS,COPS2,COPS7A,ARPC3,DVL2,GAPVD1,COPS8,UBQLN1,APOB,SH3KBP1,EPS15,LDLR,FNBP1,COPS5,ARRB1,ARPC5,WASL,COPS4,PACSIN2,DNM1,ARPC2,ACTR2,HBEGF,FCHO2,COPS3,AGFG1,COPS6	-1.535067624	-0.393444748	36	98
GAP-FILLING DNA REPAIR SYNTHESIS AND LIGATION IN TC-NER%REACTOME DATABASE ID RELEASE 71%6782210	GAP-FILLING DNA REPAIR SYNTHESIS AND LIGATION IN TC-NER%REACTOME DATABASE ID RELEASE 71%6782210	0.003597122	0.016078387	1	POLR2A,POLR2H,POLE2,GTF2H3,AQR,POLR2E,LIG1,POLR2C,PRPF19,ISY1,RFC2,POLR2G,XAB2,PCNA,RFC1,RFC5,GTF2H4,POLD1,RFC3,ERCC6,POLR2D,RPS27A,MNAT1,RPA1,POLD2,CDK7,RFC4,POLD4,POLE,ERCC3,POLR2K,PPIE,USP7,XRCC1	1.722138224	0.470398235	34	51
DNA REPAIR%GOBP%GO:0006281	DNA REPAIR%GOBP%GO:0006281	0.003602522	0.016085766	1	WHSC1,SETD2,H2AFX,ALKBH5,SMC5,SFPQ,SMC1A,POLR2A,PDS5B,POLR2H,NIPBL,POLE2,GPS1,KDM2A,GTF2H3,CIB1,AQR,ASF1A,MEN1,INO80,SMARCB1,XRCC5,WDR33,NSMCE2,POLR2E,MORF4L1,GINS4,NUCKS1,POLDIP2,MGME1,HIST1H4A,EXD2,ASCC3,RPS3,MSH6,MMS22L,PDS5A,INTS3,LIG1,MDC1,MPG,PARP2,FANCD2,SETX,POLR2C,RBM17,NDNL2,XRCC6,MTA1,WDR48,PRPF19,MCM3,TP53,NSMCE1,WRNIP1,PRKDC,ACTR5,ERCC4,ISY1,RFC2,NBN,ATR,FANCA,SLC30A9,DDX1,TP53BP1,PO…	1.388562598	0.299452411	71	238
REGULATION OF LAMELLIPODIUM ORGANIZATION%GOBP%GO:1902743	REGULATION OF LAMELLIPODIUM ORGANIZATION%GOBP%GO:1902743	0.003625159	0.016170016	-1	CORO1B,TWF1,LRRC16A,EPHA2,SLIT2,TWF2,FSCN1,ARPC2,CAPZB,ACTR2,ARHGEF7,ARPIN	-1.720363527	-0.567635375	12	26
POSITIVE REGULATION OF LYMPHOCYTE ACTIVATION%GOBP%GO:0051251	POSITIVE REGULATION OF LYMPHOCYTE ACTIVATION%GOBP%GO:0051251	0.003635763	0.016200475	-1	PNP,LAMP1,IL12RB1,DUSP10,IL6ST,TNFSF9,TGFBR2,HSPH1,NCK1,PTPN11,ZMIZ1,PIK3R1,MMP14,MIF,PRKCZ,IL18,SH3KBP1,MALT1,CD55,FADD,HLA-G,AKT1,PYCARD,CD320,IRS2,HLA-DPB1,CD46	-1.579341252	-0.418260193	27	78
HIV-1 NEF: NEGATIVE EFFECTOR OF FAS AND TNF-ALPHA%PATHWAY INTERACTION DATABASE NCI-NATURE CURATED DATA%HIV-1 NEF: NEGATIVE EFFECTOR OF FAS AND TNF-ALPHA	HIV-1 NEF: NEGATIVE EFFECTOR OF FAS AND TNF-ALPHA%PATHWAY INTERACTION DATABASE NCI-NATURE CURATED DATA%HIV-1 NEF: NEGATIVE EFFECTOR OF FAS AND TNF-ALPHA	0.003649635	0.016237474	-1	CHUK,TRADD,CRADD,RIPK1,CASP7,NFKB1,CASP3,CASP6,TRAF2,FADD,RELA,CASP8	-1.772726323	-0.623328399	12	20
ACTIN POLYMERIZATION OR DEPOLYMERIZATION%GOBP%GO:0008154	ACTIN POLYMERIZATION OR DEPOLYMERIZATION%GOBP%GO:0008154	0.003651634	0.016237474	-1	TWF1,DSTN,DIAPH1,WDR1,MICAL3,TTC17,CORO7,TWF2,ENAH,CAP2,WASL,CAP1,CCDC53	-1.74381714	-0.600700102	13	22
DISEASES ASSOCIATED WITH N-GLYCOSYLATION OF PROTEINS%REACTOME DATABASE ID RELEASE 71%3781860	DISEASES ASSOCIATED WITH N-GLYCOSYLATION OF PROTEINS%REACTOME DATABASE ID RELEASE 71%3781860	0.003662215	0.01625084	1	B4GALT1,MGAT2,ALG9,MOGS,MAN1B1	1.828426641	0.667254009	5	15
REGULATION OF SISTER CHROMATID COHESION%GOBP%GO:0007063	REGULATION OF SISTER CHROMATID COHESION%GOBP%GO:0007063	0.003662215	0.01625084	1	SMC5,ATRX,CTNNB1,NIPBL,NSMCE2,H2AFY,WAPAL,RB1	1.828533808	0.667293117	8	15
BIOCARTA_CERAMIDE_PATHWAY%MSIGDB_C2%BIOCARTA_CERAMIDE_PATHWAY	BIOCARTA_CERAMIDE_PATHWAY%MSIGDB_C2%BIOCARTA_CERAMIDE_PATHWAY	0.003669052	0.01626436	-1	TRADD,BAX,MAP2K1,RIPK1,NFKB1,MAPK1,TRAF2,FADD,RELA,CASP8	-1.753962557	-0.624917587	10	19
PID_BCR_5PATHWAY%MSIGDB_C2%PID_BCR_5PATHWAY	PID_BCR_5PATHWAY%MSIGDB_C2%PID_BCR_5PATHWAY	0.003683564	0.016278243	-1	CHUK,IKBKB,MAP2K1,PIK3R1,NFKBIB,NFKB1,SHC1,MAPK1,IKBKG,MALT1,RELA,PPP3CB,AKT1,RASA1	-1.717083759	-0.520417096	14	38
BCR SIGNALING PATHWAY%PATHWAY INTERACTION DATABASE NCI-NATURE CURATED DATA%BCR SIGNALING PATHWAY	BCR SIGNALING PATHWAY%PATHWAY INTERACTION DATABASE NCI-NATURE CURATED DATA%BCR SIGNALING PATHWAY	0.003683564	0.016278243	-1	CHUK,IKBKB,MAP2K1,PIK3R1,NFKBIB,NFKB1,SHC1,MAPK1,IKBKG,MALT1,RELA,PPP3CB,AKT1,RASA1	-1.717083759	-0.520417096	14	38
XENOBIOTIC METABOLIC PROCESS%GOBP%GO:0006805	XENOBIOTIC METABOLIC PROCESS%GOBP%GO:0006805	0.003678403	0.016278243	-1	ACY1,GSTM3,GSTO1,N6AMT1,GSTM1,CBR3,PTGES3,CMBL,GSTP1,HSP90AB1,AKR7A2,AIP	-1.706936652	-0.520163328	12	37
PROTEIN LOCALIZATION TO CHROMATIN%GOBP%GO:0071168	PROTEIN LOCALIZATION TO CHROMATIN%GOBP%GO:0071168	0.003690838	0.016293607	1	FAM208A,PLK1,LRWD1,NIPBL,PPHLN1,MAU2,H2AFY,WAPAL	1.815347727	0.653409371	8	16
FORMATION OF HIV ELONGATION COMPLEX IN THE ABSENCE OF HIV TAT%REACTOME DATABASE ID RELEASE 71%167152	FORMATION OF HIV ELONGATION COMPLEX IN THE ABSENCE OF HIV TAT%REACTOME DATABASE ID RELEASE 71%167152	0.003726997	0.016436327	1	POLR2A,POLR2H,NCBP2,NCBP1,GTF2H3,ELL,SUPT16H,SSRP1,POLR2E,NELFCD,NELFE,POLR2C,SUPT5H,POLR2G,GTF2H4,CDK9	1.808218216	0.52896219	16	37
MTOR SIGNALLING%REACTOME%R-HSA-165159.5	MTOR SIGNALLING%REACTOME%R-HSA-165159.5	0.003732006	0.016441519	-1	RRAGA,RRAGC,EEF2K,EIF4EBP1,PPM1A,CAB39,PRKAG2,EIF4G1,RHEB,AKT1,TSC2,LAMTOR3,LAMTOR4,YWHAB,MLST8,STK11,PRKAB1,LAMTOR5,AKT1S1,LAMTOR1,EIF4E	-1.706749658	-0.532776088	21	33
GLYCOPROTEIN BIOSYNTHETIC PROCESS%GOBP%GO:0009101	GLYCOPROTEIN BIOSYNTHETIC PROCESS%GOBP%GO:0009101	0.003736322	0.016443651	1	PLOD2,CHST14,B4GALT1,GALNT5,ST3GAL4,PLOD1,FKRP,GALNT10,B4GALT5,STT3A,GALNT1,KDELC1,MGAT2,FUT4,CHST12,ALG9,CHST15,GALNT2,RPN2,POMGNT1,MOGS,EXTL3,POFUT1,GALNT4,GCNT2,CSPG4,DPM3,XXYLT1,GLCE,ST3GAL1,POMGNT2,MGAT1,GOLGA2,KDELC2,FAM20B,CHSY1,TUSC3,TMTC3,EOGT,ENTPD5,B3GAT3,DAD1,GALNT12,POMT2,RPN1,TRAK1,PLOD3,DPY19L2,GALNT11	1.511382417	0.352414201	49	128
MICROTUBULE BUNDLE FORMATION%GOBP%GO:0001578	MICROTUBULE BUNDLE FORMATION%GOBP%GO:0001578	0.003759398	0.016528257	1	PLK1,SPAST,KIF20A,NUMA1,GAS2L1,AAAS,NAV1	1.786379009	0.604852566	7	20
SIGNALING EVENTS MEDIATED BY FOCAL ADHESION KINASE%PATHWAY INTERACTION DATABASE NCI-NATURE CURATED DATA%SIGNALING EVENTS MEDIATED BY FOCAL ADHESION KINASE	SIGNALING EVENTS MEDIATED BY FOCAL ADHESION KINASE%PATHWAY INTERACTION DATABASE NCI-NATURE CURATED DATA%SIGNALING EVENTS MEDIATED BY FOCAL ADHESION KINASE	0.003772291	0.016567963	-1	ASAP1,RAPGEF1,NCK1,SH3GL1,CAPN2,MAP2K1,PIK3R1,ARHGAP35,CRK,VCL,PTK2,MAPK1,ROCK2,PLCG1,WASL,RASA1,ARHGEF28,ARHGEF7,TLN1,MAP2K4,DOCK1,BCAR1,MAPK9,MAPK8	-1.655727687	-0.479140678	24	48
AMINO ACID AND DERIVATIVE METABOLISM%REACTOME%R-HSA-71291.6	AMINO ACID AND DERIVATIVE METABOLISM%REACTOME%R-HSA-71291.6	0.003779289	0.016580273	-1	SARS,CTH,PSAT1,ASS1,SLC3A2,GOT1,ASNS,TXNRD1,SMS,PSMD9,FAH,LARS,CCBL2,BCAT1,SERINC5,SHMT1,IARS,SRM,PSME1,AHCY,EPRS,MTRR,PYCRL,PSPH,SDSL,PSME2,GCDH,MARS,PAPSS1,DARS,SERINC1,PSMB7,ENOPH1,PHGDH,CKB,PSMB6,PSMB8,TSTD1,PSMD7,RARS,PAPSS2,PSMA2,PSMF1,SERINC3,PSMB1,SLC7A5,SCLY,EEF1E1,PSMB2,PSMD6,PSMD5,AIMP1,PSMA7,PSMC3,PSMB3,PSMA1,ASL,PSMA5,PSMB9,AIMP2,PSMD8	-1.454895193	-0.335983774	61	222
CHROMATIN REMODELING AT CENTROMERE%GOBP%GO:0031055	CHROMATIN REMODELING AT CENTROMERE%GOBP%GO:0031055	0.003782822	0.016580273	1	SMARCA5,RBBP4,CENPO,RSF1,HIST1H4A,RBBP7,CENPN,HJURP,CENPC,CENPV,MIS18A,CENPT,HELLS,MIS18BP1,CENPM,NPM1	1.818090375	0.592947089	16	23
TRANSPORT OF THE SLBP DEPENDANT MATURE MRNA%REACTOME DATABASE ID RELEASE 71%159230	TRANSPORT OF THE SLBP DEPENDANT MATURE MRNA%REACTOME DATABASE ID RELEASE 71%159230	0.003853128	0.016871195	1	NUP155,NCBP2,NCBP1,NUP210,AAAS,NUP43,TPR,NUP50,NUP107,NUP85,NXF1,NUP214,NUP93,POM121,NUP160	1.761208481	0.535150416	15	31
PID_MET_PATHWAY%MSIGDB_C2%PID_MET_PATHWAY	PID_MET_PATHWAY%MSIGDB_C2%PID_MET_PATHWAY	0.003878583	0.01691362	-1	CRKL,MET,RAPGEF1,NCK1,PTPN11,MAP2K1,PIK3R1,HGS,EIF4EBP1,CRK,PTK2,PRKCZ,SHC1,KPNB1,MAPK1,SH3KBP1,EPS15,PLCG1,WASL,INPPL1,AKT1	-1.613292362	-0.443259796	21	63
SIGNALING EVENTS MEDIATED BY HEPATOCYTE GROWTH FACTOR RECEPTOR (C-MET)%PATHWAY INTERACTION DATABASE NCI-NATURE CURATED DATA%SIGNALING EVENTS MEDIATED BY HEPATOCYTE GROWTH FACTOR RECEPTOR (C-MET)	SIGNALING EVENTS MEDIATED BY HEPATOCYTE GROWTH FACTOR RECEPTOR (C-MET)%PATHWAY INTERACTION DATABASE NCI-NATURE CURATED DATA%SIGNALING EVENTS MEDIATED BY HEPATOCYTE GROWTH FACTOR RECEPTOR (C-MET)	0.003878583	0.01691362	-1	CRKL,MET,RAPGEF1,NCK1,PTPN11,MAP2K1,PIK3R1,HGS,EIF4EBP1,CRK,PTK2,PRKCZ,SHC1,KPNB1,MAPK1,SH3KBP1,EPS15,PLCG1,WASL,INPPL1,AKT1	-1.613292362	-0.443259796	21	63
SIGNALING BY NTRKS%REACTOME DATABASE ID RELEASE 71%166520	SIGNALING BY NTRKS%REACTOME DATABASE ID RELEASE 71%166520	0.003874663	0.01691362	-1	DUSP3,RPS6KA3,PTPRS,CRKL,RAPGEF1,BAX,RPS6KA1,PTPN11,MAP2K1,DNM2,PIK3R1,PPP2R5D,CRK,CDK5,PPP2CB,SHC1,MAPKAPK3,MAPK1,PLCG1,KIDINS220,DNM1,PIK3R2,IRS2,MAP2K2	-1.618064411	-0.44849101	24	60
SULFUR COMPOUND METABOLIC PROCESS%GOBP%GO:0006790	SULFUR COMPOUND METABOLIC PROCESS%GOBP%GO:0006790	0.003870568	0.01691362	-1	CTH,PPCS,AHCYL2,CNDP2,MTHFD1,GSS,SMS,GSTM3,NUBP2,ACLY,G6PD,BLMH,IDUA,GSTO1,AKR1A1,GSTM1,CIAPIN1,FASN,ABHD14B,AHCY,MTRR,PARK7,PMVK,PAPSS1,MVK,OPLAH,UGDH,MTHFR,GSTP1,ESD,ACACA,MMACHC,HMGCS1,ENOPH1,BPNT1,TSTD1,MMS19,GCLC,PAPSS2,PPT1,GPX1	-1.470339019	-0.347295635	41	184
POSITIVE REGULATION OF SECRETION%GOBP%GO:0051047	POSITIVE REGULATION OF SECRETION%GOBP%GO:0051047	0.003892944	0.016959008	-1	SDCBP,LAMP1,PDCD6IP,TSG101,PSMD9,GAPDH,CHUK,VPS4B,RAB3GAP1,GLMN,EZR,DNM1L,HGS,PPID,MIF,PPIA,ABCG1,PRKCZ,CD2AP,AIMP1,VPS4A,GPI,EXPH5,CHMP2A,PPP3CB,PYCARD,IFIH1,PTPN23	-1.533118415	-0.389270358	28	104
HEDGEHOG LIGAND BIOGENESIS%REACTOME%R-HSA-5358346.1	HEDGEHOG LIGAND BIOGENESIS%REACTOME%R-HSA-5358346.1	0.003943759	0.017162949	-1	PSMD9,PSME1,PSME2,PSMB7,PSMB6,PSMB8,PSMD7,PSMA2,PSMF1,PSMB1,PSMB2,PSMD6,PSMD5,PSMA7,PSMC3,PSMB3,PSMA1,PSMA5,PSMB9,PSMD8,PSMD12,PSMD11,VCP,PSMD13,PSMC4,PSMB10,PSMB4,PSMC6,PSMA4,SYVN1,PSMD4	-1.647274819	-0.471447842	31	51
REPRODUCTION%REACTOME DATABASE ID RELEASE 71%1474165	REPRODUCTION%REACTOME DATABASE ID RELEASE 71%1474165	0.003953488	0.017187861	1	SUN2,H2AFX,B4GALT1,SMC1A,HIST2H2BE,SMC3,HIST2H3A,HIST1H4A,LMNB1,STAG1,SMC1B,SYNE2,NBN,ATR,HIST1H2BA,TOP3A,STAG2,RAD50,MRE11A,HVCN1,RPA1,SUN1,TERF2	1.76091425	0.5056286	23	40
RESPONSE TO XENOBIOTIC STIMULUS%GOBP%GO:0009410	RESPONSE TO XENOBIOTIC STIMULUS%GOBP%GO:0009410	0.003996525	0.017357376	-1	ACY1,GSTM3,GSTO1,N6AMT1,GSTM1,CBR3,PTGES3,CMBL,GSTP1,HSP90AB1,AKR7A2,AIP	-1.658200832	-0.494994783	12	41
COPI-MEDIATED ANTEROGRADE TRANSPORT%REACTOME DATABASE ID RELEASE 71%6807878	COPI-MEDIATED ANTEROGRADE TRANSPORT%REACTOME DATABASE ID RELEASE 71%6807878	0.004014049	0.017402342	-1	DYNC1I2,DCTN2,ARFGAP3,DYNC1H1,DCTN1,ACTR1A,COPB1,DCTN3,DYNC1LI2,CAPZA2,COPA,DCTN5,ARF4,ARFGAP2,CD55,KDELR3,CAPZB,COG3,COPG1,TMEM115,GBF1,COPB2,COG4,DCTN4,COG1,YKT6,COG7,COG6,COPG2,ARF1,TMED9,DYNC1LI1,USO1,COPE,RAB1A,SPTBN4,COG5,CAPZA1	-1.591552184	-0.429745188	38	70
POSITIVE REGULATION OF CELL CYCLE PROCESS%GOBP%GO:0090068	POSITIVE REGULATION OF CELL CYCLE PROCESS%GOBP%GO:0090068	0.004014989	0.017402342	1	EZH2,LRP5,NUSAP1,SPAST,SMC5,ATRX,HNRNPU,NIPBL,NUMA1,PML,CIT,BRD4,INO80,PHB2,ANAPC4,UBE2C,TFDP1,NSMCE2,TPR,SVIL,H2AFY,PHIP,CDC73,UHRF2,AURKB,CDC25C,NDC80,ADAM17,RPL23,TP53,ECT2,PAF1,RPL26,EREG,GTSE1,RB1,PCNA	1.500069314	0.350501972	37	126
POSITIVE REGULATION OF AUTOPHAGY%GOBP%GO:0010508	POSITIVE REGULATION OF AUTOPHAGY%GOBP%GO:0010508	0.00402617	0.017433195	-1	TMEM59,CALCOCO2,OPTN,HUWE1,RAB3GAP1,BAG3,PARK7,GSK3A,GPSM1,PIP4K2C,SH3GLB1,LRSAM1,RAB3GAP2,PAFAH1B2,HDAC6,PIP4K2A,IKBKG,FBXO7,PINK1,FOXO1,FLCN,LARP1,TSC2,SIRT1	-1.595824915	-0.434803986	24	66
TP53 REGULATES TRANSCRIPTION OF DNA REPAIR GENES%REACTOME DATABASE ID RELEASE 71%6796648	TP53 REGULATES TRANSCRIPTION OF DNA REPAIR GENES%REACTOME DATABASE ID RELEASE 71%6796648	0.004052443	0.017528999	1	POLR2A,POLR2H,GTF2H3,ELL,SUPT16H,SSRP1,POLR2E,NELFCD,MDC1,FANCD2,NELFE,POLR2C,SUPT5H,TP53,ATR,POLR2G,GTF2H4,CDK9	1.702163476	0.472179014	18	47
CELLULAR RESPONSE TO EXTERNAL STIMULUS%GOBP%GO:0071496	CELLULAR RESPONSE TO EXTERNAL STIMULUS%GOBP%GO:0071496	0.004056466	0.017528999	-1	MAP1LC3A,RRAGA,LTBR,HSPA5,ASNS,LARS,TNFRSF10B,RRAGC,GCN1L1,HSP90B1,CRADD,MARS,ARHGAP35,SH3GLB1,TLR7,PDXP,WIPI2,NFKB1,ATG7,AKR1C3,MAPK1,ATG5,DCTPP1,FOXO1,RRP8,LAMP2,FADD,EIF4G1,BMPR2,CNN2,CASP8,FLCN,MYD88,SIRT1,BECN1,EIF2S1,ZFYVE1,TNFRSF10A,MAP2K4,BCL10	-1.527230235	-0.386718653	40	106
NEGATIVE REGULATION OF INTRACELLULAR SIGNAL TRANSDUCTION%GOBP%GO:1902532	NEGATIVE REGULATION OF INTRACELLULAR SIGNAL TRANSDUCTION%GOBP%GO:1902532	0.004068103	0.01754395	-1	CLU,HYOU1,DUSP3,TNIP1,HSPB1,FKBP1A,MET,ARHGEF2,GSTO1,DUSP10,PEBP1,PARK7,EZR,GSK3A,ENO1,ARRB2,FBP1,EPHA2,ARHGAP35,HGS,GSTP1,LEPROT,SEC14L1,RIPK1,STAT1,PPM1A,MIF,ARHGAP12,NME5,MCL1,SLIT2,PTTG1IP,ABL2,STMN1,TIMP3,HERPUD1,BMP4,CDC34,PINK1,CD2AP,FOXO1,HLA-G,URI1,PPP2R5B,RELA,AKT1,CCDC22,CASP8,TANK,PYCARD,PER1,VHL,HOMER3,UBR2,FLCN,SH3BP1,PIK3R2,TMBIM6,PDCD4,GBP1,EPHB2,TSC2,SIRT1,SPRY2,STK38,AK6,WWC3,RN…	-1.445563253	-0.333529022	70	223
CELLULAR RESPONSE TO OXIDATIVE STRESS%GOBP%GO:0034599	CELLULAR RESPONSE TO OXIDATIVE STRESS%GOBP%GO:0034599	0.004065041	0.01754395	-1	TXNRD1,PRDX1,CHUK,PRDX6,G6PD,CCS,GSKIP,KEAP1,PARK7,TBC1D24,NUDT2,GSTP1,ALDH3B1,RIPK1,PRDX2,SRXN1,ADPRHL2,AKR1C3,MAPK1,GPX1,HDAC6,SOD3,AGAP3,PINK1,FOXO1,ZNF622,SIRT2,RELA,AKT1,PRDX5	-1.534011987	-0.38912122	30	105
RNA PHOSPHODIESTER BOND HYDROLYSIS%GOBP%GO:0090501	RNA PHOSPHODIESTER BOND HYDROLYSIS%GOBP%GO:0090501	0.004076739	0.01756354	1	NUDT21,MOV10,NCBP2,CPSF3,NCBP1,FIP1L1,CPSF6,CPSF7,CPSF1,CSTF2T,EXOSC2,KRI1,RPS21,EXOSC3,EXOSC7,POP1,ERI1,PARN,NOL9,NOP14,ELAC2,PCF11,XRN1,EXOSC10,EXOSC9,PDE12,AGO1	1.707267825	0.472041477	27	48
UNTITLED%PANTHER PATHWAY%P05916	UNTITLED%PANTHER PATHWAY%P05916	0.004140336	0.017801784	1	GNB4,GNAI2,GNB1,GNG5,GNB2,GNAI3,GNG12,GNAO1,VAMP8	1.8278092	0.646481876	9	17
OPIOID PROOPIOMELANOCORTIN PATHWAY%PANTHER PATHWAY%P05917	OPIOID PROOPIOMELANOCORTIN PATHWAY%PANTHER PATHWAY%P05917	0.004140336	0.017801784	1	GNB4,GNAI2,GNB1,GNG5,GNB2,GNAI3,GNG12,GNAO1,VAMP8	1.8278092	0.646481876	9	17
BETA-CATENIN-TCF COMPLEX ASSEMBLY%GOBP%GO:1904837	BETA-CATENIN-TCF COMPLEX ASSEMBLY%GOBP%GO:1904837	0.004149378	0.017822802	1	SMARCA4,CTNNB1,TLE3,MEN1,HDAC1,KMT2D,RBBP5,CDC73,BCL9L,ASH2L,CREBBP	1.822106418	0.633896865	11	18
PID_NEPHRIN_NEPH1_PATHWAY%MSIGDB_C2%PID_NEPHRIN_NEPH1_PATHWAY	PID_NEPHRIN_NEPH1_PATHWAY%MSIGDB_C2%PID_NEPHRIN_NEPH1_PATHWAY	0.004199379	0.017959571	-1	NCK1,ARRB2,PIK3R1,PRKCZ,PLCG1,CD2AP,WASL,AKT1,PIK3R2,MAP2K4,MAPK9,MAPK8	-1.724680804	-0.594108127	12	22
SIG_IL4RECEPTOR_IN_B_LYPHOCYTES%MSIGDB_C2%SIG_IL4RECEPTOR_IN_B_LYPHOCYTES	SIG_IL4RECEPTOR_IN_B_LYPHOCYTES%MSIGDB_C2%SIG_IL4RECEPTOR_IN_B_LYPHOCYTES	0.00419708	0.017959571	-1	GSK3A,STAT6,PIK3R1,SHC1,MAPK1,AKT1,IRS2,GSK3B,IRS1,JAK1,BCL2,RAF1	-1.762618948	-0.61977443	12	20
SIG_CD40PATHWAYMAP%MSIGDB_C2%SIG_CD40PATHWAYMAP	SIG_CD40PATHWAYMAP%MSIGDB_C2%SIG_CD40PATHWAYMAP	0.00419708	0.017959571	-1	NFKBIE,PIK3R1,NFKBIB,NFKB1,MAPK1,IKBKG,TRAF2,MAP2K4,NFKB2,MAPK9,MAPK8	-1.761224633	-0.619284159	11	20
VIRAL MESSENGER RNA SYNTHESIS%REACTOME%R-HSA-168325.4	VIRAL MESSENGER RNA SYNTHESIS%REACTOME%R-HSA-168325.4	0.004192872	0.017959571	1	NUP155,POLR2A,POLR2H,NUP210,AAAS,NUP43,POLR2E,TPR,NUP50,NUP107,NUP85,POLR2C,POLR2G,NUP214,NUP93,POM121,NUP160	1.750990102	0.512221119	17	37
CENP-A CONTAINING CHROMATIN ORGANIZATION%GOBP%GO:0061641	CENP-A CONTAINING CHROMATIN ORGANIZATION%GOBP%GO:0061641	0.004206332	0.017959571	1	SMARCA5,RBBP4,CENPO,RSF1,HIST1H4A,RBBP7,CENPN,HJURP,CENPC,MIS18A,CENPT,MIS18BP1,CENPM,NPM1	1.806412037	0.603032294	14	21
CENP-A CONTAINING NUCLEOSOME ASSEMBLY%GOBP%GO:0034080	CENP-A CONTAINING NUCLEOSOME ASSEMBLY%GOBP%GO:0034080	0.004206332	0.017959571	1	SMARCA5,RBBP4,CENPO,RSF1,HIST1H4A,RBBP7,CENPN,HJURP,CENPC,MIS18A,CENPT,MIS18BP1,CENPM,NPM1	1.806412037	0.603032294	14	21
REGULATION OF CHEMOTAXIS%GOBP%GO:0050920	REGULATION OF CHEMOTAXIS%GOBP%GO:0050920	0.004215852	0.017982325	-1	DUSP3,CORO1B,F3,HSPB1,USP14,MET,OXSR1,DDT,FGFR1,DNM1L,CALR,STK39,MIF,PPM1F,MOSPD2,SLIT2,SEMA3C,STX3,ZSWIM8,SEMA3B	-1.603278945	-0.440508562	20	63
REGULATION OF LIPID METABOLISM BY PPARALPHA%REACTOME DATABASE ID RELEASE 71%400206	REGULATION OF LIPID METABOLISM BY PPARALPHA%REACTOME DATABASE ID RELEASE 71%400206	0.004241517	0.018073832	1	MED14,MED12,THRAP3,SIN3A,MED24,FADS1,MED17,MED4,MED15,HELZ2,ABCA1,HDAC3,NCOR1,MED8,CPT1A,SMARCD3,MED30,NFYB,SREBF2,TBL1XR1,MED23,MED19,MED20,MED29,CPT2,GLIPR1,GPS2	1.643695512	0.423934563	27	69
RESPONSE TO ENDOPLASMIC RETICULUM STRESS%GOBP%GO:0034976	RESPONSE TO ENDOPLASMIC RETICULUM STRESS%GOBP%GO:0034976	0.004246618	0.018077619	-1	GFPT1,CTH,PDIA4,HYOU1,HSPA5,ASNS,FAM129A,PDIA6,CASP4,SEC31A,TNFRSF10B,BCL2L11,PDIA3,HSP90B1,BAX,SGTA,NCK1,GSK3A,UFM1,DCTN1,EIF2B5,PIK3R1,UBQLN2,ERP44,CALR,DNAJC3,BBC3,ATXN3,SHC1,STUB1,ASNA1,UBQLN1,UFC1,FBXO6,UGGT1,UBA5,HERPUD1,GET4,TRAF2,KDELR3,EIF4G1,PPP2R5B	-1.467914049	-0.351506162	42	164
PLASMA MEMBRANE BOUNDED CELL PROJECTION ASSEMBLY%GOBP%GO:0120031	PLASMA MEMBRANE BOUNDED CELL PROJECTION ASSEMBLY%GOBP%GO:0120031	0.004260691	0.01811955	-1	SDCBP,TUBB4B,ARMC9,ASAP1,DYNC1I2,DCTN2,MAPRE1,PAFAH1B1,TUBA4A,EZR,LRRC16A,DYNC1H1,HSP90AA1,ARL3,DCTN1,OPHN1,KIF3A,ACTR1A,VCL,DCTN3,YWHAG,KIFAP3,ATP6V1D,RAPGEF2,HDAC6,ABCC4,TTC39C,DYNLRB1,CD2AP,TUBB,FSCN1,NUDCD3,IFT74,TUBB4A,ACTR2,PTPN23,KIF3B,ARHGEF7,CEP41,PPP2R1A,WDR11,PRKACA,ATP6V0D1,EHD1,CKAP5,ACTR3,TUBA1A	-1.483660326	-0.360821371	47	143
PID_RHOA_REG_PATHWAY%MSIGDB_C2%PID_RHOA_REG_PATHWAY	PID_RHOA_REG_PATHWAY%MSIGDB_C2%PID_RHOA_REG_PATHWAY	0.004354136	0.018479488	-1	ARHGEF2,ARHGAP35,MYO9B,OPHN1,ARHGDIA,ARHGEF10,ARHGEF18,ARAP1,ARHGEF1,ARHGEF28,ABR,BCR	-1.686468111	-0.551323843	12	27
REGULATION OF RHOA ACTIVITY%PATHWAY INTERACTION DATABASE NCI-NATURE CURATED DATA%REGULATION OF RHOA ACTIVITY	REGULATION OF RHOA ACTIVITY%PATHWAY INTERACTION DATABASE NCI-NATURE CURATED DATA%REGULATION OF RHOA ACTIVITY	0.004354136	0.018479488	-1	ARHGEF2,ARHGAP35,MYO9B,OPHN1,ARHGDIA,ARHGEF10,ARHGEF18,ARAP1,ARHGEF1,ARHGEF28,ABR,BCR	-1.686468111	-0.551323843	12	27
LAGGING STRAND SYNTHESIS%REACTOME%R-HSA-69186.2	LAGGING STRAND SYNTHESIS%REACTOME%R-HSA-69186.2	0.004358248	0.018479488	1	PRIM2,LIG1,RFC2,PCNA,RFC1,RFC5,POLD1,POLA1,RFC3,RPA1,POLD2,RFC4,POLD4	1.822782823	0.644704085	13	17
BARD1 SIGNALING EVENTS%PATHWAY INTERACTION DATABASE NCI-NATURE CURATED DATA%BARD1 SIGNALING EVENTS	BARD1 SIGNALING EVENTS%PATHWAY INTERACTION DATABASE NCI-NATURE CURATED DATA%BARD1 SIGNALING EVENTS	0.004367766	0.018501563	1	CSTF1,XRCC5,EWSR1,FANCD2,XRCC6,TP53,PRKDC,NBN,ATR,FANCA,PCNA,FANCG,RAD50,MRE11A	1.811232268	0.630113831	14	18
NEGATIVE REGULATION OF TRANSMEMBRANE TRANSPORT%GOBP%GO:0034763	NEGATIVE REGULATION OF TRANSMEMBRANE TRANSPORT%GOBP%GO:0034763	0.004379051	0.018531071	-1	FKBP1A,NEDD4L,GSTO1,GSK3A,BIN1,STK39,COMMD1,HECW2,PEA15,CAB39,UBQLN1,THADA,SLC30A1,AKT1,GRB10,IRS2,EPHB2,THBS1	-1.686588411	-0.513962507	18	37
REGULATION OF MITOCHONDRION ORGANIZATION%GOBP%GO:0010821	REGULATION OF MITOCHONDRION ORGANIZATION%GOBP%GO:0010821	0.00438739	0.018548071	-1	SQSTM1,CLU,SPIRE1,RNF31,OPTN,HUWE1,VPS35,BCL2L11,PARK7,BAX,PDCD5,GSK3A,NPEPPS,VAT1,DNM1L,LEPROT,YWHAZ,SH3GLB1,BBC3,SFN,YWHAQ,YWHAG,GPX1,HDAC6,FBXO7,PINK1,AKT1,CASP8,PYCARD,FLCN,STAT2	-1.528718576	-0.386296128	31	108
INTERNAL PEPTIDYL-LYSINE ACETYLATION%GOBP%GO:0018393	INTERNAL PEPTIDYL-LYSINE ACETYLATION%GOBP%GO:0018393	0.004406365	0.018609952	1	KMT2A,BRD1,TAF10,WDR5,KAT7,ING5,BRPF1,DMAP1,ING4,BRPF3,MSL1,MORF4L1,MRGBP,YEATS2,YEATS4,BRD8,KAT6A,HCFC1,LDB1	1.673555369	0.444441319	19	59
ORGANIC HYDROXY COMPOUND TRANSPORT%GOBP%GO:0015850	ORGANIC HYDROXY COMPOUND TRANSPORT%GOBP%GO:0015850	0.004418522	0.01864295	-1	CLU,SLC5A3,APOC3,APOM,KIAA1468,ABCG1,ABCC3,APOB,LDLR,VPS4A,SOAT1,MAPK15,NPC1,OSBP,SLC16A7	-1.691890658	-0.522268493	15	35
CANNABINOID RECEPTOR SIGNALING%WIKIPATHWAYS_20200210%WP3869%HOMO SAPIENS	CANNABINOID RECEPTOR SIGNALING%WIKIPATHWAYS_20200210%WP3869%HOMO SAPIENS	0.004447739	0.018737106	-1	PRKAR1A,PRKAR1B,MAPK1,DAGLB,PRKACA,PRKACB,MAPK9,MAPK8,DAGLA	-1.742865569	-0.646411716	9	16
MONOCARBOXYLIC ACID BIOSYNTHETIC PROCESS%GOBP%GO:0072330	MONOCARBOXYLIC ACID BIOSYNTHETIC PROCESS%GOBP%GO:0072330	0.004449572	0.018737106	-1	ENO2,ASNS,PFKM,PGK1,TPI1,GAPDH,PFKL,ACLY,PFKP,PGM1,ALDOC,PARK7,PTGES3,ENO1,ALDOA,ACACA,CBR1,LDHA,MIF,LTA4H,PKM,AKR1D1,AKR1C3	-1.550855529	-0.409940918	23	79
TRANSPORT OF THE SLBP INDEPENDENT MATURE MRNA%REACTOME DATABASE ID RELEASE 71%159227	TRANSPORT OF THE SLBP INDEPENDENT MATURE MRNA%REACTOME DATABASE ID RELEASE 71%159227	0.004513654	0.018969724	1	NUP155,NCBP2,NCBP1,NUP210,AAAS,NUP43,TPR,NUP50,NUP107,NUP85,NXF1,NUP214,NUP93,POM121,NUP160	1.755468064	0.537912448	15	30
DNA REPLICATION%WIKIPATHWAYS_20200210%WP466%HOMO SAPIENS	DNA REPLICATION%WIKIPATHWAYS_20200210%WP466%HOMO SAPIENS	0.004513654	0.018969724	1	POLE2,ORC1,PRIM2,MCM3,RFC2,PCNA,RFC1,RFC5,ORC5,POLD1,ORC3,POLA1,RFC3,RPA1,POLD2,RFC4,MCM5,POLD4,MCM7,POLE,CDK2,MCM4	1.759768818	0.53923029	22	30
[truncated: 680 more rows]
