# Supplementary material for: Multiomic Metabolic Enrichment Network Analysis Reveals Metabolite–Protein Physical Interaction Subnetworks Altered in Cancer
Source: Mol Cell Proteomics. 2021 Dec 20;21(1):100189. doi: 10.1016/j.mcpro.2021.100189 (PMC8761777; doi:10.1016/j.mcpro.2021.100189)
Supplement: Supplemental Table S6 [file mmc10.txt]

Term	Description	p.Val	FDR	Phenotype	Genes	NES	ES	Gene_Hits	Gene_Total
CHROMATIN MODIFYING ENZYMES%REACTOME%R-HSA-3247509.4	CHROMATIN MODIFYING ENZYMES%REACTOME%R-HSA-3247509.4	0.000136388	0.011052463	1	GATAD2A,KAT7,KMT2A,KAT8,BRD1,GATAD2B,HIST1H4A,KDM2A,PBRM1,SUZ12,SETD2,KMT2B,ATF2,EZH2,SUDS3,ARID1A,HDAC2,MTA2,NCOR2,CHD3,DOT1L,KDM1A,KMT2C,SETD1B,SMARCC2,HCFC1	1.769415301	0.532337478	26	54
PROCESSING OF CAPPED INTRON-CONTAINING PRE-MRNA%REACTOME%R-HSA-72203.3	PROCESSING OF CAPPED INTRON-CONTAINING PRE-MRNA%REACTOME%R-HSA-72203.3	0.000130361	0.011052463	1	HNRNPA2B1,SRRT,TRA2B,POLR2A,SRSF9,CWC22,RBM8A,SRRM2,ZC3H11A,SRRM1,RANBP2,USP39,RBM5,SRSF10,DHX16,DDX42,CHERP,RBMX,CDC5L,PPIL4,SRSF4,NUP35,DHX9,POM121,RNPS1,HNRNPUL1,SRSF6,HNRNPA3,YBX1,SRSF7,SF3B1,CPSF7,RBM17,RNPC3,SNW1,HNRNPA1,SNRNP200,SRSF1,NUP214,ZCRB1,NHP2L1,NUP93,HNRNPL,PCBP1	1.864065825	0.527316616	44	79
MRNA SPLICING%REACTOME%R-HSA-72172.3	MRNA SPLICING%REACTOME%R-HSA-72172.3	0.000133779	0.011052463	1	HNRNPA2B1,SRRT,TRA2B,POLR2A,SRSF9,CWC22,RBM8A,SRRM2,SRRM1,USP39,RBM5,SRSF10,DHX16,DDX42,CHERP,RBMX,CDC5L,PPIL4,SRSF4,DHX9,RNPS1,HNRNPUL1,SRSF6,HNRNPA3,YBX1,SRSF7,SF3B1,CPSF7,RBM17,RNPC3,SNW1,HNRNPA1,SNRNP200,SRSF1,ZCRB1,NHP2L1,HNRNPL,PCBP1	1.887979121	0.552818353	38	64
CHROMATIN ORGANIZATION%REACTOME DATABASE ID RELEASE 71%4839726	CHROMATIN ORGANIZATION%REACTOME DATABASE ID RELEASE 71%4839726	0.000136388	0.011052463	1	GATAD2A,KAT7,KMT2A,KAT8,BRD1,GATAD2B,HIST1H4A,KDM2A,PBRM1,SUZ12,SETD2,KMT2B,ATF2,EZH2,SUDS3,ARID1A,HDAC2,MTA2,NCOR2,CHD3,DOT1L,KDM1A,KMT2C,SETD1B,SMARCC2,HCFC1	1.769415301	0.532337478	26	54
PRE-MRNA SPLICING%REACTOME%R-HSA-72163.2	PRE-MRNA SPLICING%REACTOME%R-HSA-72163.2	0.000134898	0.011052463	1	HNRNPA2B1,SRRT,TRA2B,POLR2A,SRSF9,CWC22,RBM8A,SRRM2,SRRM1,USP39,RBM5,SRSF10,DHX16,DDX42,CHERP,RBMX,CDC5L,PPIL4,SRSF4,DHX9,RNPS1,HNRNPUL1,SRSF6,HNRNPA3,YBX1,SRSF7,SF3B1,CPSF7,RBM17,SNW1,HNRNPA1,SNRNP200,SRSF1,NHP2L1,HNRNPL,PCBP1	1.867394252	0.551629434	36	61
MRNA PROCESSING%WIKIPATHWAYS_20200210%WP411%HOMO SAPIENS	MRNA PROCESSING%WIKIPATHWAYS_20200210%WP411%HOMO SAPIENS	0.000138985	0.011052463	1	HNRNPA2B1,TRA2B,POLR2A,SMC1A,SRSF9,PRPF4B,SRRM1,RBM5,SRSF10,DHX16,NONO,SFSWAP,RBMX,SRSF4,DHX9,RNPS1,SRSF6,YBX1,SRSF7,SF3B1,CLK4,RBM17,HNRNPA1,CLK1,SRSF1,XRN2,HNRNPAB,NHP2L1,HNRNPL,CLK3	1.917477802	0.589994941	30	47
DNA CONFORMATION CHANGE%GOBP%GO:0071103	DNA CONFORMATION CHANGE%GOBP%GO:0071103	0.000139063	0.011052463	1	HNRNPA2B1,NCAPH,RSF1,CENPC,INCENP,TOP2B,NCAPD2,MRE11A,CHAF1B,HIST1H4A,SMC4,TOP2A,RECQL5,CENPA,ACIN1	1.962573174	0.608331086	15	45
CELLULAR AROMATIC COMPOUND METABOLIC PROCESS%GOBP%GO:0006725	CELLULAR AROMATIC COMPOUND METABOLIC PROCESS%GOBP%GO:0006725	0.000107262	0.011052463	1	HNRNPA2B1,DVL1,KPNA2,RSF1,MOCOS,KIAA1429,TOP2B,TREX2,SRRT,GATAD2A,KAT7,MRE11A,NDNL2,KMT2A,ABCC1,PWP1,WRAP53,TRA2B,MDC1,POLR2A,WRNIP1,HIST1H4A,SMC1A,SRSF9,KDM2A,TOP2A,CWC22,ZC3H13,PUS1,PRPF4B,MFAP1,RECQL5,PPIG,TP53BP1,BRIP1,RPL30,RBM8A,PBRM1,TREX1,SETD2,RBMX2,TIMELESS,SRRM2,ZCCHC8,ZC3H11A,RPRD2,SRRM1,PDS5B,THRAP3,SP100,FOXK2,DDX41,USP39,RBM5,RALY,NOL8,PTMA,LEO1,LSM11,BOD1L1,BCL3,SRSF10,UTP18,DHX16…	1.622201943	0.391350405	141	396
NUCLEIC ACID METABOLIC PROCESS%GOBP%GO:0090304	NUCLEIC ACID METABOLIC PROCESS%GOBP%GO:0090304	0.000108003	0.011052463	1	HNRNPA2B1,DVL1,KPNA2,RSF1,KIAA1429,TOP2B,TREX2,SRRT,GATAD2A,KAT7,MRE11A,NDNL2,KMT2A,PWP1,WRAP53,TRA2B,MDC1,POLR2A,WRNIP1,HIST1H4A,SMC1A,SRSF9,KDM2A,TOP2A,CWC22,ZC3H13,PUS1,PRPF4B,MFAP1,RECQL5,PPIG,TP53BP1,BRIP1,RPL30,RBM8A,PBRM1,TREX1,SETD2,RBMX2,TIMELESS,SRRM2,ZCCHC8,ZC3H11A,RPRD2,SRRM1,PDS5B,THRAP3,SP100,DDX41,USP39,RBM5,RALY,NOL8,PTMA,LEO1,LSM11,BOD1L1,BCL3,SRSF10,UTP18,DHX16,DDX42,NIFK,ZBTB7A…	1.780148047	0.431603339	156	355
REGULATION OF RNA METABOLIC PROCESS%GOBP%GO:0051252	REGULATION OF RNA METABOLIC PROCESS%GOBP%GO:0051252	0.000104954	0.011052463	1	HNRNPA2B1,DVL1,VIM,RSF1,AHNAK,MAVS,KIAA1429,DCAF6,PHF10,PPHLN1,SRRT,GATAD2A,FLNA,KAT7,ZNF280C,GIGYF2,KMT2A,PWP1,KAT8,ZNF462,TRA2B,POLR2A,GATAD2B,HIST1H4A,SRSF9,KDM2A,LEMD2,SPEN,CWC22,ETV6,BAZ1B,RECQL5,MLLT10,C11orf84,TP53BP1,ZNF609,LMO7,BRIP1,RBM8A,ERBB2,NFATC2,PML,SUZ12,DENND4A,TRAF1,KMT2B,LEMD3,NCL,TIMELESS,ATF2,PAK6,CENPF,FXR1,NUMA1,CIC,EPC2,THRAP3,LARP1,SAFB,SP100,FOXK2,BCLAF1,BRWD3,PSEN1,EZH…	1.514473118	0.361639897	154	479
HETEROCYCLE METABOLIC PROCESS%GOBP%GO:0046483	HETEROCYCLE METABOLIC PROCESS%GOBP%GO:0046483	0.000107262	0.011052463	1	HNRNPA2B1,DVL1,KPNA2,RSF1,MOCOS,KIAA1429,TOP2B,TREX2,SRRT,GATAD2A,KAT7,MRE11A,NDNL2,KMT2A,ABCC1,PWP1,WRAP53,TRA2B,MDC1,POLR2A,WRNIP1,HIST1H4A,SMC1A,SRSF9,KDM2A,TOP2A,CWC22,ZC3H13,PUS1,PRPF4B,MFAP1,RECQL5,PPIG,TP53BP1,BRIP1,RPL30,RBM8A,PBRM1,TREX1,SETD2,RBMX2,TIMELESS,SRRM2,ZCCHC8,ZC3H11A,RPRD2,SRRM1,PDS5B,THRAP3,SP100,FOXK2,DDX41,USP39,RBM5,RALY,NOL8,PTMA,LEO1,LSM11,BOD1L1,BCL3,SRSF10,UTP18,DHX16…	1.622201943	0.391350405	141	396
RNA SPLICING%GOBP%GO:0008380	RNA SPLICING%GOBP%GO:0008380	0.000127926	0.011052463	1	HNRNPA2B1,SRRT,TRA2B,POLR2A,SRSF9,CWC22,PRPF4B,MFAP1,PPIG,RBM8A,RBMX2,SRRM2,ZCCHC8,SRRM1,DDX41,USP39,RBM5,RALY,SRSF10,DHX16,DDX42,CHERP,NONO,SFSWAP,BUD13,DGCR14,RBMX,TRA2A,CDK12,CDC5L,SRSF4,DHX9,RNPS1,RBM4B,HNRNPUL1,SRSF6,HNRNPA3,YBX1,CDK13,SRSF7,SF3B1,CPSF7,RBM17,RNPC3,SNW1,HNRNPA1,SNRNP200,SRSF1,ZCRB1,NHP2L1,SNIP1,HNRNPL,PCBP1,PRMT7	1.998934115	0.552546962	54	92
RNA SPLICING, VIA TRANSESTERIFICATION REACTIONS WITH BULGED ADENOSINE AS NUCLEOPHILE%GOBP%GO:0000377	RNA SPLICING, VIA TRANSESTERIFICATION REACTIONS WITH BULGED ADENOSINE AS NUCLEOPHILE%GOBP%GO:0000377	0.000128518	0.011052463	1	HNRNPA2B1,SRRT,TRA2B,POLR2A,SRSF9,CWC22,PRPF4B,MFAP1,RBM8A,RBMX2,SRRM2,ZCCHC8,SRRM1,DDX41,USP39,RBM5,RALY,SRSF10,DHX16,DDX42,CHERP,NONO,SFSWAP,BUD13,DGCR14,RBMX,TRA2A,CDC5L,SRSF4,DHX9,RNPS1,RBM4B,HNRNPUL1,SRSF6,HNRNPA3,YBX1,CDK13,SRSF7,SF3B1,CPSF7,RBM17,RNPC3,SNW1,HNRNPA1,SNRNP200,SRSF1,ZCRB1,NHP2L1,SNIP1,HNRNPL,PCBP1,PRMT7,FIP1L1,GTF2F1,GEMIN5	2.029319781	0.564642211	55	88
MRNA SPLICING, VIA SPLICEOSOME%GOBP%GO:0000398	MRNA SPLICING, VIA SPLICEOSOME%GOBP%GO:0000398	0.000128518	0.011052463	1	HNRNPA2B1,SRRT,TRA2B,POLR2A,SRSF9,CWC22,PRPF4B,MFAP1,RBM8A,RBMX2,SRRM2,ZCCHC8,SRRM1,DDX41,USP39,RBM5,RALY,SRSF10,DHX16,DDX42,CHERP,NONO,SFSWAP,BUD13,DGCR14,RBMX,TRA2A,CDC5L,SRSF4,DHX9,RNPS1,RBM4B,HNRNPUL1,SRSF6,HNRNPA3,YBX1,CDK13,SRSF7,SF3B1,CPSF7,RBM17,RNPC3,SNW1,HNRNPA1,SNRNP200,SRSF1,ZCRB1,NHP2L1,SNIP1,HNRNPL,PCBP1,PRMT7,FIP1L1,GTF2F1,GEMIN5	2.029319781	0.564642211	55	88
GENE EXPRESSION%GOBP%GO:0010467	GENE EXPRESSION%GOBP%GO:0010467	0.000109999	0.011052463	1	HNRNPA2B1,DVL1,RSF1,SRRT,KMT2A,PWP1,TRA2B,POLR2A,SRSF9,CWC22,PUS1,PRPF4B,MFAP1,PPIG,FURIN,RPL30,RBM8A,PBRM1,SETD2,RBMX2,SRRM2,ZCCHC8,ZC3H11A,RPRD2,SRRM1,THRAP3,LARP1,PSEN1,RANBP2,DDX41,USP39,RBM5,RALY,NOL8,PTMA,LEO1,LSM11,BCL3,SRSF10,UTP18,EIF3J,DHX16,DDX42,NIFK,ZBTB7A,TGFB1I1,NUP98,CHERP,NONO,SFSWAP,BUD13,ICE1,NOP2,DGCR14,TMF1,GTF3C2,RBMX,RRP9,TRA2A,CDK12,CDC5L,SRSF4,NUP35,DHX9,POM121,RBM6,FOSL1…	1.540750035	0.378384385	94	293
RNA SPLICING, VIA TRANSESTERIFICATION REACTIONS%GOBP%GO:0000375	RNA SPLICING, VIA TRANSESTERIFICATION REACTIONS%GOBP%GO:0000375	0.000128518	0.011052463	1	HNRNPA2B1,SRRT,TRA2B,POLR2A,SRSF9,CWC22,PRPF4B,MFAP1,RBM8A,RBMX2,SRRM2,ZCCHC8,SRRM1,DDX41,USP39,RBM5,RALY,SRSF10,DHX16,DDX42,CHERP,NONO,SFSWAP,BUD13,DGCR14,RBMX,TRA2A,CDC5L,SRSF4,DHX9,RNPS1,RBM4B,HNRNPUL1,SRSF6,HNRNPA3,YBX1,CDK13,SRSF7,SF3B1,CPSF7,RBM17,RNPC3,SNW1,HNRNPA1,SNRNP200,SRSF1,ZCRB1,NHP2L1,SNIP1,HNRNPL,PCBP1,PRMT7,FIP1L1,GTF2F1,GEMIN5	2.029319781	0.564642211	55	88
CELLULAR NITROGEN COMPOUND METABOLIC PROCESS%GOBP%GO:0034641	CELLULAR NITROGEN COMPOUND METABOLIC PROCESS%GOBP%GO:0034641	0.000106519	0.011052463	1	HNRNPA2B1,DVL1,KPNA2,RSF1,MOCOS,KIAA1429,TOP2B,TREX2,SRRT,GATAD2A,KAT7,MRE11A,NDNL2,KMT2A,PWP1,WRAP53,TRA2B,MDC1,POLR2A,WRNIP1,HIST1H4A,SMC1A,SRSF9,KDM2A,TOP2A,CWC22,ZC3H13,PUS1,PRPF4B,MFAP1,RECQL5,PPIG,FURIN,TP53BP1,BRIP1,RPL30,RBM8A,PBRM1,TREX1,SETD2,RBMX2,TIMELESS,SRRM2,ZCCHC8,ZC3H11A,RPRD2,SRRM1,PDS5B,THRAP3,LARP1,SP100,FOXK2,PSEN1,DDX41,USP39,RBM5,RALY,NOL8,PTMA,LEO1,LSM11,BOD1L1,BCL3,SRSF10…	1.537676135	0.369574278	146	422
RNA METABOLIC PROCESS%GOBP%GO:0016070	RNA METABOLIC PROCESS%GOBP%GO:0016070	0.000110914	0.011052463	1	HNRNPA2B1,DVL1,RSF1,KIAA1429,SRRT,KMT2A,PWP1,TRA2B,POLR2A,SRSF9,CWC22,ZC3H13,PUS1,PRPF4B,MFAP1,PPIG,RPL30,RBM8A,PBRM1,SETD2,RBMX2,SRRM2,ZCCHC8,ZC3H11A,RPRD2,SRRM1,THRAP3,DDX41,USP39,RBM5,RALY,NOL8,PTMA,LEO1,LSM11,BCL3,SRSF10,UTP18,DHX16,DDX42,NIFK,ZBTB7A,TGFB1I1,RBM15,CHERP,NONO,SFSWAP,BUD13,ICE1,NOP2,LIG1,DGCR14,TMF1,GTF3C2,RBMX,RRP9,TRA2A,CDK12,CDC5L,SRSF4,DHX9,RBM6,FOSL1,UTP3,RNPS1,EPRS,RBM4B,…	1.666239597	0.411846014	113	263
RNA PROCESSING%GOBP%GO:0006396	RNA PROCESSING%GOBP%GO:0006396	0.000119531	0.011052463	1	HNRNPA2B1,SRRT,TRA2B,POLR2A,SRSF9,CWC22,PUS1,PRPF4B,MFAP1,PPIG,RBM8A,RBMX2,SRRM2,ZCCHC8,ZC3H11A,RPRD2,SRRM1,DDX41,USP39,RBM5,RALY,NOL8,LEO1,LSM11,SRSF10,UTP18,DHX16,DDX42,CHERP,NONO,SFSWAP,BUD13,NOP2,DGCR14,RBMX,RRP9,TRA2A,CDK12,CDC5L,SRSF4,DHX9,RBM6,UTP3,RNPS1,RBM4B,PELP1,HNRNPUL1,SRSF6,UTP14A,HNRNPA3,YBX1,CDK13,SRSF7,SF3B1,CPSF7,RBM17,RNPC3,SNW1,HNRNPA1,SNRNP200,SRSF1,SENP3,MNAT1,XRN2,ZCRB1,DDX…	1.741941649	0.453663885	75	150
MRNA PROCESSING%GOBP%GO:0006397	MRNA PROCESSING%GOBP%GO:0006397	0.000126695	0.011052463	1	HNRNPA2B1,SRRT,TRA2B,POLR2A,SRSF9,CWC22,PRPF4B,MFAP1,RBM8A,RBMX2,SRRM2,ZCCHC8,ZC3H11A,RPRD2,SRRM1,DDX41,USP39,RBM5,RALY,LEO1,LSM11,SRSF10,DHX16,DDX42,CHERP,NONO,SFSWAP,BUD13,DGCR14,RBMX,TRA2A,CDC5L,SRSF4,DHX9,RNPS1,RBM4B,HNRNPUL1,SRSF6,HNRNPA3,YBX1,CDK13,SRSF7,SF3B1,CPSF7,RBM17,RNPC3,SNW1,HNRNPA1,SNRNP200,SRSF1,MNAT1,ZCRB1,NHP2L1,SNIP1,HNRNPL,PCBP1,PRMT7,RPRD1A,ALKBH5,FIP1L1,GTF2F1,GEMIN5	2.025343417	0.553901936	62	100
ORGANIC CYCLIC COMPOUND METABOLIC PROCESS%GOBP%GO:1901360	ORGANIC CYCLIC COMPOUND METABOLIC PROCESS%GOBP%GO:1901360	0.000106803	0.011052463	1	HNRNPA2B1,DVL1,KPNA2,RSF1,MOCOS,KIAA1429,TOP2B,TREX2,SRRT,GATAD2A,KAT7,MRE11A,NDNL2,KMT2A,ABCC1,PWP1,WRAP53,TRA2B,MDC1,POLR2A,WRNIP1,HIST1H4A,OSBPL3,SMC1A,SRSF9,KDM2A,TOP2A,CWC22,ZC3H13,PUS1,PRPF4B,MFAP1,RECQL5,PPIG,TP53BP1,BRIP1,RPL30,ACOX2,RBM8A,PBRM1,TREX1,SETD2,RBMX2,TIMELESS,SRRM2,ZCCHC8,ZC3H11A,RPRD2,SRRM1,PDS5B,THRAP3,SP100,FOXK2,DDX41,USP39,RBM5,RALY,NOL8,PTMA,LEO1,LSM11,BOD1L1,TRERF1,BCL…	1.620770594	0.390306979	146	408
NUCLEOBASE-CONTAINING COMPOUND METABOLIC PROCESS%GOBP%GO:0006139	NUCLEOBASE-CONTAINING COMPOUND METABOLIC PROCESS%GOBP%GO:0006139	0.000107273	0.011052463	1	HNRNPA2B1,DVL1,KPNA2,RSF1,MOCOS,KIAA1429,TOP2B,TREX2,SRRT,GATAD2A,KAT7,MRE11A,NDNL2,KMT2A,PWP1,WRAP53,TRA2B,MDC1,POLR2A,WRNIP1,HIST1H4A,SMC1A,SRSF9,KDM2A,TOP2A,CWC22,ZC3H13,PUS1,PRPF4B,MFAP1,RECQL5,PPIG,TP53BP1,BRIP1,RPL30,RBM8A,PBRM1,TREX1,SETD2,RBMX2,TIMELESS,SRRM2,ZCCHC8,ZC3H11A,RPRD2,SRRM1,PDS5B,THRAP3,SP100,FOXK2,DDX41,USP39,RBM5,RALY,NOL8,PTMA,LEO1,LSM11,BOD1L1,BCL3,SRSF10,UTP18,DHX16,DDX42…	1.630000207	0.393393762	140	391
MRNA METABOLIC PROCESS%GOBP%GO:0016071	MRNA METABOLIC PROCESS%GOBP%GO:0016071	0.000121212	0.011052463	1	HNRNPA2B1,KIAA1429,SRRT,TRA2B,POLR2A,SRSF9,CWC22,ZC3H13,PUS1,PRPF4B,MFAP1,RPL30,RBM8A,RBMX2,SRRM2,ZCCHC8,ZC3H11A,RPRD2,SRRM1,THRAP3,DDX41,USP39,RBM5,RALY,LEO1,LSM11,SRSF10,DHX16,DDX42,CHERP,NONO,SFSWAP,BUD13,DGCR14,RBMX,TRA2A,CDC5L,SRSF4,DHX9,RNPS1,RBM4B,HNRNPUL1,SRSF6,TNKS1BP1,HNRNPA3,SAMD4A,YBX1,CDK13,HIF1A,SRSF7,SF3B1,CPSF7,SUPT6H,RBM17,RPS3A,RNPC3,RNH1,SNW1,HNRNPA1,SNRNP200,SRSF1,MNAT1,ZCRB1,…	1.856736249	0.488444075	78	138
MEIOTIC CELL CYCLE%GOBP%GO:0051321	MEIOTIC CELL CYCLE%GOBP%GO:0051321	0.000153728	0.011357564	1	CENPC,INCENP,TOP2B,NCAPD2,MRE11A,SMC1A,TOP2A,BRIP1	2.088024726	0.798649884	8	17
MEIOTIC CELL CYCLE PROCESS%GOBP%GO:1903046	MEIOTIC CELL CYCLE PROCESS%GOBP%GO:1903046	0.000155328	0.011357564	1	CENPC,INCENP,TOP2B,NCAPD2,MRE11A,TOP2A,BRIP1	2.017257086	0.795592081	7	15
CHROMOSOME ORGANIZATION%GOBP%GO:0051276	CHROMOSOME ORGANIZATION%GOBP%GO:0051276	0.00023084	0.016229846	1	HNRNPA2B1,NCAPH,RSF1,CENPC,INCENP,TOP2B,NCAPD2,KAT7,MRE11A,KMT2A,KAT8,WRAP53,BRD1,CHAF1B,HIRIP3,GATAD2B,HIST1H4A,SMC1A,SMC4,KDM2A,TOP2A,BAZ1B,RECQL5,CENPA,ACIN1,CHAMP1,KIF4A,PBRM1,SETD2,KMT2B,CENPF,PDS5B,SAFB,SP100,EZH2,SUDS3,NOC2L,WAC,LEO1,ARID1A,CHD1,ZBTB7A,NUP98,HDAC2,RRP8,PAK1,MTA2,NIPBL,PER1,RING1,PRKDC,RIF1,DHX9,CHD3,SRCAP,NUSAP1,CDCA5,RBM14,DOT1L,RLF,TERF1,KDM1A,TNKS1BP1,TTN,SUPT6H,KMT2C,S…	1.627721312	0.414407717	83	186
DNA METABOLIC PROCESS%GOBP%GO:0006259	DNA METABOLIC PROCESS%GOBP%GO:0006259	0.00024947	0.016890035	1	KPNA2,TOP2B,TREX2,GATAD2A,KAT7,MRE11A,NDNL2,WRAP53,MDC1,POLR2A,WRNIP1,HIST1H4A,SMC1A,KDM2A,TOP2A,RECQL5,TP53BP1,BRIP1,TREX1,SETD2,TIMELESS,PDS5B,SP100,BOD1L1,ZBTB7A,LIG1,TICRR,NIPBL,CSNK1E,PRKDC,RIF1,ATRIP,CDCA5,DOT1L,RLF,TERF1,TNKS1BP1,TRIM28,HERC2,RBM17,ERCC5,USP7,SMARCAD1,HMGA1,ACD,UVSSA,BABAM1,MNAT1,XRN2,SUMO1,MCM2,VCP,PRMT7,ALKBH5,MCMBP,NUCKS1,UPF1,ATRX,BARD1	1.682234372	0.453357872	59	112
AUTOPHAGY%REACTOME%R-HSA-9612973.1	AUTOPHAGY%REACTOME%R-HSA-9612973.1	0.000319591	0.019700399	-1	MVB12A,PRKAA2,PRKAA1,CHMP2B,TSC2,PRKAG2,PLIN3,CHMP3,RPTOR,DYNC1H1,SQSTM1,PRKAB2,WIPI2,DYNC1I2,TOMM20,HSP90AA1	-2.229768139	-0.668187872	16	30
MACROAUTOPHAGY%REACTOME DATABASE ID RELEASE 71%1632852	MACROAUTOPHAGY%REACTOME DATABASE ID RELEASE 71%1632852	0.000316957	0.019700399	-1	PRKAA2,PRKAA1,CHMP2B,TSC2,PRKAG2,PLIN3,CHMP3,RPTOR,DYNC1H1,SQSTM1,PRKAB2,WIPI2,DYNC1I2,TOMM20,HSP90AA1,UBE2V1	-2.137123578	-0.652281956	16	28
MACROAUTOPHAGY%GOBP%GO:0016236	MACROAUTOPHAGY%GOBP%GO:0016236	0.000323311	0.019700399	-1	TBC1D5,MVB12A,PRKAA2,PRKAA1,CHMP2B,PRKAG2,STX12,CHMP3,SQSTM1,PRKAB2,WIPI2,TOMM20,RAB7A,ATG2B,PACS2,NBR1	-2.044086848	-0.59579223	16	33
ENDOCYTOSIS%GOBP%GO:0006897	ENDOCYTOSIS%GOBP%GO:0006897	0.000378501	0.021305361	-1	PACSIN1,TSC2,DPYSL2,SNX9,TOM1,PTK2,BAIAP2,WIPF1,ARPC3,WASL,PIK3C2A,PLCG1,LRP6,ARHGAP27,HSP90AA1,PI4KB,RAB7A,TFRC	-1.74796322	-0.452439634	18	59
GOLGI VESICLE TRANSPORT%GOBP%GO:0048193	GOLGI VESICLE TRANSPORT%GOBP%GO:0048193	0.000384615	0.021305361	-1	CENPE,ARFGAP1,SCAMP3,OPTN,KLC2,KIF13A,CSNK1D,RP2,DYNC1H1,EXOC2,SEC22B,DYNC1I2,MIA3,SCAMP2,PPP6R3,AP3D1	-1.709830339	-0.441250011	16	60
CHROMATIN ORGANIZATION%GOBP%GO:0006325	CHROMATIN ORGANIZATION%GOBP%GO:0006325	0.000371932	0.021305361	1	RSF1,CENPC,INCENP,KAT7,KMT2A,KAT8,BRD1,CHAF1B,HIRIP3,GATAD2B,HIST1H4A,KDM2A,BAZ1B,CENPA,PBRM1,SETD2,KMT2B,SAFB,EZH2,SUDS3,NOC2L,WAC,LEO1,ARID1A,CHD1,ZBTB7A,HDAC2,RRP8,PAK1,MTA2,NIPBL,PER1,RING1,RIF1,CHD3,SRCAP,RBM14,DOT1L,KDM1A,SUPT6H,KMT2C,SETD1B,SMARCC2,USP7,HCFC1,CHAF1A,SMARCAD1,HMGA1,MORC2,CENPU,MAP3K7,YEATS2	1.664796887	0.445973546	52	119
IMPORT INTO CELL%GOBP%GO:0098657	IMPORT INTO CELL%GOBP%GO:0098657	0.000405186	0.021784727	-1	PACSIN1,SLC38A1,TSC2,ATP2B4,DPYSL2,SNX9,TOM1,PTK2,BAIAP2,WIPF1,ARPC3,WASL,PIK3C2A,SLC12A2,PLCG1,LRP6,ARHGAP27,HSP90AA1,PI4KB,RAB7A,TFRC	-1.836241688	-0.462146759	21	68
DNA INTEGRITY CHECKPOINT%GOBP%GO:0031570	DNA INTEGRITY CHECKPOINT%GOBP%GO:0031570	0.000433589	0.022645717	1	TOP2B,MRE11A,MDC1,TOP2A,TP53BP1,BRIP1,PML,TIMELESS,ATF2,WAC,TICRR,GTSE1,PRKDC,CDC5L,ATRIP,DOT1L,TNKS1BP1	1.907050034	0.631456174	17	32
VESICLE-MEDIATED TRANSPORT%REACTOME%R-HSA-5653656.2	VESICLE-MEDIATED TRANSPORT%REACTOME%R-HSA-5653656.2	0.000527426	0.024519798	-1	CENPE,ARFGAP1,MVB12A,PRKAA2,TBC1D25,PACSIN1,CHMP2B,OPTN,KLC2,TSC2,REPS2,AAK1,PRKAG2,PLIN3,CSNK1D,C2CD5,CHMP3,SNX9,KLC4,DYNC1H1,EXOC2,PRKAB2,ARPC3,RABGEF1,SEC22B,WASL,DYNC1I2,MIA3,PIK3C2A,PPP6R3,HSP90AA1,RAB7A,TFRC,FNBP1,KIF2C,NAA30,LNPEP,ALS2,NAA38,EXOC1,CLTC,M6PR,RIN1,LDLR	-1.855068531	-0.424723599	44	122
MEMBRANE TRAFFICKING%REACTOME DATABASE ID RELEASE 71%199991	MEMBRANE TRAFFICKING%REACTOME DATABASE ID RELEASE 71%199991	0.000516529	0.024519798	-1	CENPE,ARFGAP1,MVB12A,PRKAA2,TBC1D25,PACSIN1,CHMP2B,OPTN,KLC2,TSC2,REPS2,AAK1,PRKAG2,PLIN3,CSNK1D,C2CD5,CHMP3,SNX9,KLC4,DYNC1H1,EXOC2,PRKAB2,ARPC3,RABGEF1,SEC22B,WASL,DYNC1I2,MIA3,PIK3C2A,PPP6R3,RAB7A,TFRC,FNBP1,KIF2C,NAA30,LNPEP,ALS2,NAA38,EXOC1,CLTC,M6PR,RIN1,LDLR	-1.886492452	-0.433004677	43	119
REGULATION OF NUCLEIC ACID-TEMPLATED TRANSCRIPTION%GOBP%GO:1903506	REGULATION OF NUCLEIC ACID-TEMPLATED TRANSCRIPTION%GOBP%GO:1903506	0.000536538	0.024519798	1	DVL1,RSF1,MAVS,DCAF6,PHF10,PPHLN1,SRRT,GATAD2A,FLNA,KAT7,ZNF280C,KMT2A,PWP1,KAT8,ZNF462,POLR2A,GATAD2B,HIST1H4A,KDM2A,LEMD2,SPEN,ETV6,BAZ1B,RECQL5,MLLT10,C11orf84,TP53BP1,ZNF609,LMO7,BRIP1,ERBB2,NFATC2,PML,SUZ12,DENND4A,TRAF1,KMT2B,LEMD3,NCL,TIMELESS,ATF2,PAK6,CENPF,NUMA1,CIC,EPC2,THRAP3,SAFB,SP100,FOXK2,BCLAF1,BRWD3,PSEN1,EZH2,SUDS3,NOC2L,RALY,WAC,LEO1,CASZ1,ARID1A,TRERF1,BCL3,SRSF10,ZNF280D,ATN…	1.422461077	0.343195789	126	395
CELLULAR RESPONSE TO DNA DAMAGE STIMULUS%GOBP%GO:0006974	CELLULAR RESPONSE TO DNA DAMAGE STIMULUS%GOBP%GO:0006974	0.000492732	0.024519798	1	MRE11A,NDNL2,MDC1,POLR2A,WRNIP1,HIST1H4A,SMC1A,KDM2A,TOP2A,BAZ1B,RECQL5,TP53BP1,BRIP1,NFATC2,TREX1,PML,SETD2,TIMELESS,ATF2,PDS5B,SP100,WAC,BOD1L1,BCL3,ZBTB7A,LIG1,PAK1,TICRR,NIPBL,GTSE1,CSNK1E,PRKDC,CDC5L,RIF1,ATRIP,CDCA5,DOT1L,TNKS1BP1,TRIM28,MAPK14,HERC2,RBM17,ERCC5,USP7,SNW1,SMARCAD1,HMGA1,TRIP12,ACD,UVSSA,MORC2,BABAM1	1.640308873	0.437545922	52	123
DNA REPAIR%GOBP%GO:0006281	DNA REPAIR%GOBP%GO:0006281	0.000525003	0.024519798	1	MRE11A,NDNL2,MDC1,POLR2A,WRNIP1,HIST1H4A,SMC1A,KDM2A,RECQL5,TP53BP1,BRIP1,TREX1,SETD2,TIMELESS,PDS5B,ZBTB7A,LIG1,TICRR,NIPBL,CSNK1E,PRKDC,RIF1,ATRIP,CDCA5,DOT1L,TNKS1BP1,TRIM28,HERC2,RBM17,ERCC5,USP7,SMARCAD1,HMGA1,UVSSA,BABAM1,MNAT1,SUMO1,MCM2,VCP,ALKBH5,NUCKS1,UPF1,BARD1,SIRT1	1.680746836	0.478898589	44	76
DNA PACKAGING%GOBP%GO:0006323	DNA PACKAGING%GOBP%GO:0006323	0.000577617	0.02575328	1	NCAPH,RSF1,CENPC,INCENP,NCAPD2,CHAF1B,HIST1H4A,SMC4,TOP2A,CENPA,ACIN1,NOC2L,NIPBL,NUSAP1,CDCA5,TTN,NCAPH2,CHAF1A,HMGA1,CENPU	1.883254883	0.617485436	20	34
REGULATION OF TRANSCRIPTION, DNA-TEMPLATED%GOBP%GO:0006355	REGULATION OF TRANSCRIPTION, DNA-TEMPLATED%GOBP%GO:0006355	0.000643087	0.027989588	1	DVL1,RSF1,MAVS,DCAF6,PHF10,PPHLN1,SRRT,GATAD2A,FLNA,KAT7,ZNF280C,KMT2A,PWP1,KAT8,ZNF462,POLR2A,GATAD2B,HIST1H4A,KDM2A,LEMD2,SPEN,ETV6,BAZ1B,RECQL5,MLLT10,C11orf84,TP53BP1,ZNF609,LMO7,BRIP1,ERBB2,NFATC2,PML,SUZ12,DENND4A,TRAF1,KMT2B,LEMD3,NCL,TIMELESS,ATF2,PAK6,CENPF,NUMA1,CIC,EPC2,THRAP3,SAFB,SP100,FOXK2,BCLAF1,BRWD3,PSEN1,EZH2,SUDS3,NOC2L,WAC,LEO1,CASZ1,ARID1A,TRERF1,BCL3,SRSF10,ZNF280D,ATN1,CHD…	1.418159075	0.342100163	125	393
REGULATION OF RNA BIOSYNTHETIC PROCESS%GOBP%GO:2001141	REGULATION OF RNA BIOSYNTHETIC PROCESS%GOBP%GO:2001141	0.000750268	0.031895112	1	DVL1,RSF1,MAVS,DCAF6,PHF10,PPHLN1,SRRT,GATAD2A,FLNA,KAT7,ZNF280C,KMT2A,PWP1,KAT8,ZNF462,POLR2A,GATAD2B,HIST1H4A,KDM2A,LEMD2,SPEN,ETV6,BAZ1B,RECQL5,MLLT10,C11orf84,TP53BP1,ZNF609,LMO7,BRIP1,ERBB2,NFATC2,PML,SUZ12,DENND4A,TRAF1,KMT2B,LEMD3,NCL,TIMELESS,ATF2,PAK6,CENPF,NUMA1,CIC,EPC2,THRAP3,SAFB,SP100,FOXK2,BCLAF1,BRWD3,PSEN1,EZH2,SUDS3,NOC2L,RALY,WAC,LEO1,CASZ1,ARID1A,TRERF1,BCL3,SRSF10,ZNF280D,ATN…	1.411298634	0.340392479	126	397
VESICLE-MEDIATED TRANSPORT%GOBP%GO:0016192	VESICLE-MEDIATED TRANSPORT%GOBP%GO:0016192	0.000879507	0.036539538	-1	CENPE,ARFGAP1,TBC1D5,MVB12A,SCAMP3,PSMD11,PACSIN1,CHMP2B,OPTN,STARD3NL,KLC2,TSC2,ALDOA,LGALS3BP,KIF13A,DPYSL2,DSN1,STX12,PLIN3,CSNK1D,RP2,CHMP3,SNX9,VCL,TOM1,ACLY,DYNC1H1,PTK2,EXOC2,BAIAP2,WIPF1,SQSTM1,ANKRD50,ARPC3,TMEM179B,SEC22B,WASL,DYNC1I2,MIA3,SCAMP2,UBR4,PIK3C2A,SDCCAG3,PPP6R3,EEF2,PLCG1,AP3D1,LRP6,ARHGAP27,HSP90AA1,PI4KB,RAB7A,TFRC,KIF2C,PSMD2	-1.705451795	-0.361656367	55	225
ADAPTIVE IMMUNE SYSTEM%REACTOME DATABASE ID RELEASE 71%1280218	ADAPTIVE IMMUNE SYSTEM%REACTOME DATABASE ID RELEASE 71%1280218	0.000913659	0.037114867	-1	CENPE,PSMD11,PJA2,CD74,KLC2,TRIM37,FBXL20,KLC4,DYNC1H1,TRAF7,RNF19A,SEC22B,UFL1,DYNC1I2,PTPN11,UBR4,PVRL2,HECTD1,NPDC1,PLCG1,NEDD4L,RAB7A,KIF2C,PSMD2,TNFRSF14,UBE2V1,LNPEP,CD22,ITCH,CLTC	-1.627871182	-0.390988999	30	89
CELL CYCLE CHECKPOINT%GOBP%GO:0000075	CELL CYCLE CHECKPOINT%GOBP%GO:0000075	0.000984252	0.039113317	1	TOP2B,MRE11A,MDC1,TOP2A,TP53BP1,BRIP1,PML,TIMELESS,ATF2,CENPF,WAC,TICRR,GTSE1,PRKDC,CDC5L,ATRIP,DOT1L,TNKS1BP1	1.795419193	0.56665615	18	41
LIPID BIOSYNTHETIC PROCESS%GOBP%GO:0008610	LIPID BIOSYNTHETIC PROCESS%GOBP%GO:0008610	0.001088534	0.042337029	-1	PRKAA2,PRKAA1,CD74,STARD3NL,PRKAG2,AGPAT9,COL4A3BP,PCYT2,ACLY,MTMR4,PLEKHA3,PIK3C2A,MTMR2,DDHD1,PI4KB,MTMR1,HSD17B4,HSD17B7,SGPP1,STARD10	-1.756585372	-0.469179329	20	50
POSITIVE REGULATION OF CHROMOSOME ORGANIZATION%GOBP%GO:2001252	POSITIVE REGULATION OF CHROMOSOME ORGANIZATION%GOBP%GO:2001252	0.001269394	0.048342736	1	HNRNPA2B1,PPHLN1,KAT7,MRE11A,KMT2A,PML,NUMA1,NIPBL,MPHOSPH8,RIF1,AKAP8,PRKD2,TERF1,KDM1A,TRIM28,SNW1,ACD,MORC2,HNRNPA1,CDC23,ATRX,CTR9,RB1,SIRT1	1.753367029	0.55529742	24	40
APOPTOTIC EXECUTION PHASE%REACTOME DATABASE ID RELEASE 71%75153	APOPTOTIC EXECUTION PHASE%REACTOME DATABASE ID RELEASE 71%75153	0.001367573	0.051018858	1	VIM,LMNB1,PLEC,SPTAN1,TJP1,ACIN1,OCLN	1.833686073	0.67345198	7	20
REGULATION OF MRNA SPLICING, VIA SPLICEOSOME%GOBP%GO:0048024	REGULATION OF MRNA SPLICING, VIA SPLICEOSOME%GOBP%GO:0048024	0.001410437	0.051565585	1	TRA2B,SRSF9,CWC22,RBM8A,NCL,FXR1,THRAP3,RBM5,SRSF10,ZBTB7A,RBM15,NUP98,SFSWAP,RBMX,TRA2A,SRSF4,RNPS1,RBM4B,SRSF6,SRSF7,RBM17,SNW1,HNRNPA1,SRSF1,HNRNPL,C9orf78,RBMXL1,RBM15B	1.745757001	0.552887298	28	40
SUMOYLATION%REACTOME DATABASE ID RELEASE 71%2990846	SUMOYLATION%REACTOME DATABASE ID RELEASE 71%2990846	0.001498229	0.052668525	1	INCENP,TOP2B,NDNL2,MDC1,HIST1H4A,SMC1A,TOP2A,TP53BP1,PML,SUZ12,SAFB,SP100,RANBP2,PIAS1,HDAC2,RING1,NUP35,NCOR2,POM121,CHD3,TRIM28,HERC2,PHC3,STAG2,NUP214,TOPORS,SUMO1,NUP93	1.673083047	0.500235241	28	56
SUMO E3 LIGASES SUMOYLATE TARGET PROTEINS%REACTOME%R-HSA-3108232.5	SUMO E3 LIGASES SUMOYLATE TARGET PROTEINS%REACTOME%R-HSA-3108232.5	0.001498229	0.052668525	1	INCENP,TOP2B,NDNL2,MDC1,HIST1H4A,SMC1A,TOP2A,TP53BP1,PML,SUZ12,SAFB,SP100,RANBP2,PIAS1,HDAC2,RING1,NUP35,NCOR2,POM121,CHD3,TRIM28,HERC2,PHC3,STAG2,NUP214,TOPORS,SUMO1,NUP93	1.673083047	0.500235241	28	56
HEAD AND NECK SQUAMOUS CELL CARCINOMA%WIKIPATHWAYS_20200210%WP4674%HOMO SAPIENS	HEAD AND NECK SQUAMOUS CELL CARCINOMA%WIKIPATHWAYS_20200210%WP4674%HOMO SAPIENS	0.001775673	0.056946153	-1	PRKAA2,PRKAA1,TSC2,RPTOR,EIF4EBP1	-1.938185386	-0.631374968	5	21
AUTOPHAGY%GOBP%GO:0006914	AUTOPHAGY%GOBP%GO:0006914	0.001717033	0.056946153	-1	TBC1D5,MVB12A,PRKAA2,PRKAA1,CHMP2B,PRKAG2,STX12,CHMP3,SQSTM1,PRKAB2,WIPI2,TOMM20,HSP90AA1,RAB7A,ATG2B,PACS2	-1.848826501	-0.516738785	16	40
NEGATIVE REGULATION OF NUCLEOBASE-CONTAINING COMPOUND METABOLIC PROCESS%GOBP%GO:0045934	NEGATIVE REGULATION OF NUCLEOBASE-CONTAINING COMPOUND METABOLIC PROCESS%GOBP%GO:0045934	0.001711352	0.056946153	1	RSF1,PHF10,GATAD2A,FLNA,KAT7,KMT2A,KAT8,GATAD2B,HIST1H4A,SRSF9,KDM2A,SPEN,ETV6,RECQL5,C11orf84,TP53BP1,PML,TIMELESS,CENPF,CIC,THRAP3,LARP1,SP100,FOXK2,BCLAF1,PSEN1,EZH2,SUDS3,NOC2L,BCL3,SRSF10,ATN1,ZBTB7A,RBM15,IRF2BP2,HDAC2,NONO,SFSWAP,RUNX1,RRP8,CCDC85B,HEXIM2,MTA2,NIPBL,PER1,RING1,MPHOSPH8,RBMX,RIF1,SRSF4,DHX9,NCOR2,JUNB,RNPS1,DOT1L,MAFK,TERF1,SRSF6,KDM1A,TRIM28,LIN37,YBX1,NFIC,SRSF7,MAPK14,SM…	1.477475201	0.372422327	85	209
MEMBRANE FUSION%GOBP%GO:0061025	MEMBRANE FUSION%GOBP%GO:0061025	0.001775673	0.056946153	-1	CHMP2B,STX12,CHMP3,SEC22B,PVRL2,RAB7A	-1.949816807	-0.635163971	6	21
PROCESS UTILIZING AUTOPHAGIC MECHANISM%GOBP%GO:0061919	PROCESS UTILIZING AUTOPHAGIC MECHANISM%GOBP%GO:0061919	0.001717033	0.056946153	-1	TBC1D5,MVB12A,PRKAA2,PRKAA1,CHMP2B,PRKAG2,STX12,CHMP3,SQSTM1,PRKAB2,WIPI2,TOMM20,HSP90AA1,RAB7A,ATG2B,PACS2	-1.848826501	-0.516738785	16	40
EXTRACELLULAR MATRIX ORGANIZATION%REACTOME DATABASE ID RELEASE 71%1474244	EXTRACELLULAR MATRIX ORGANIZATION%REACTOME DATABASE ID RELEASE 71%1474244	0.001811868	0.057105073	1	PLEC,MFAP1,FURIN,COL5A1,COL4A2,COL17A1,ITGAV,PSEN1	1.83776422	0.666690462	8	21
TRANSPORT%GOBP%GO:0006810	TRANSPORT%GOBP%GO:0006810	0.001897533	0.058791368	-1	CENPE,NCOA4,WNK1,TP53BP2,ARFGAP1,TBC1D5,MVB12A,PRKAA2,FAM53B,SCAMP3,PSMD11,TBC1D25,SLC17A5,KCNQ4,PACSIN1,ZFP36L1,CHMP2B,CD74,OPTN,STARD3NL,SLC38A1,KLC2,TSC2,TSC22D3,ALDOA,ATP2B4,LGALS3BP,KIF13A,DPYSL2,PRKAG2,DSN1,STX12,PLIN3,TRAF3IP1,CSNK1D,RP2,C2CD5,CHMP3,SLC2A12,SNX9,VCL,COL4A3BP,PEX10,TOM1,SLC35F6,CLCN7,ACLY,DYNC1H1,XPO1,PTK2,EXOC2,BAIAP2,SCAMP4,WIPF1,HOMER3,RPS14,SQSTM1,PRKAB2,ANKRD50,ARPC3,T…	-1.549910181	-0.307419269	94	451
ANTIGEN PROCESSING: UBIQUITINATION & PROTEASOME DEGRADATION%REACTOME DATABASE ID RELEASE 71%983168	ANTIGEN PROCESSING: UBIQUITINATION & PROTEASOME DEGRADATION%REACTOME DATABASE ID RELEASE 71%983168	0.00199071	0.059069003	-1	PSMD11,PJA2,TRIM37,FBXL20,TRAF7,RNF19A,UFL1,UBR4,HECTD1,NEDD4L,PSMD2,UBE2V1,LNPEP,ITCH	-1.801965972	-0.514973426	14	36
CELLULAR CATABOLIC PROCESS%GOBP%GO:0044248	CELLULAR CATABOLIC PROCESS%GOBP%GO:0044248	0.001998668	0.059069003	-1	TBC1D5,MVB12A,PRKAA2,PSMD11,PRKAA1,ZFP36L1,CHMP2B,ALDOA,FBXL20,DPYSL2,PRKAG2,STX12,PFKFB2,CHMP3,PNPLA2,NAGK,RPS14,SQSTM1,RNF19A,ADAMTS12,PRKAB2,WIPI2,WFS1,RIPK1,RHBDD1,SGTA,UBR4,STT3B,RPL15,NEDD4L,TOMM20,HSP90AA1,FBXO38,DDX5,RAB7A,ATG2B,HSD17B4,DCP1A,PACS2,RPS28,PSMD2,UBL7	-1.457754245	-0.31949833	42	167
PROTEIN LOCALIZATION TO NUCLEUS%GOBP%GO:0034504	PROTEIN LOCALIZATION TO NUCLEUS%GOBP%GO:0034504	0.002003434	0.059069003	1	TOR1AIP1,DVL1,KPNA2,LMNA,WRAP53,TOR1AIP2,SUN2,PML,SP100,RANBP2,NOL8,BCL3,ZBTB7A,NUP98,NUP35,POM121	1.702800722	0.551333474	16	36
ESTABLISHMENT OF LOCALIZATION%GOBP%GO:0051234	ESTABLISHMENT OF LOCALIZATION%GOBP%GO:0051234	0.002061856	0.059826542	-1	CENPE,NCOA4,WNK1,TP53BP2,ARFGAP1,TBC1D5,MVB12A,PRKAA2,FAM53B,SCAMP3,PSMD11,TBC1D25,SLC17A5,KCNQ4,PACSIN1,ZFP36L1,CHMP2B,CD74,OPTN,STARD3NL,SLC38A1,KLC2,TSC2,TSC22D3,ALDOA,ATP2B4,LGALS3BP,KIF13A,DPYSL2,PRKAG2,DSN1,STX12,PLIN3,TRAF3IP1,CSNK1D,RP2,C2CD5,CHMP3,SLC2A12,SNX9,VCL,COL4A3BP,PEX10,TOM1,SLC35F6,CLCN7,ACLY,DYNC1H1,XPO1,PTK2,EXOC2,BAIAP2,SCAMP4,WIPF1,HOMER3,RPS14,SQSTM1,PRKAB2,ANKRD50,ARPC3,T…	-1.42636275	-0.282539324	97	476
APOPTOTIC CLEAVAGE OF CELLULAR PROTEINS%REACTOME%R-HSA-111465.3	APOPTOTIC CLEAVAGE OF CELLULAR PROTEINS%REACTOME%R-HSA-111465.3	0.002154841	0.061547637	1	VIM,LMNB1,PLEC,SPTAN1,TJP1,ACIN1,OCLN	1.801767073	0.679700312	7	18
REGULATION OF ALTERNATIVE MRNA SPLICING, VIA SPLICEOSOME%GOBP%GO:0000381	REGULATION OF ALTERNATIVE MRNA SPLICING, VIA SPLICEOSOME%GOBP%GO:0000381	0.002195229	0.061736595	1	TRA2B,SRSF9,RBM8A,FXR1,THRAP3,RBM5,SRSF10,ZBTB7A,RBM15,RBMX,SRSF4,RNPS1,RBM4B,SRSF6,SRSF7,RBM17,HNRNPA1,SRSF1	1.743713552	0.599667428	18	27
REGULATION OF MRNA PROCESSING%GOBP%GO:0050684	REGULATION OF MRNA PROCESSING%GOBP%GO:0050684	0.002315445	0.064130821	1	KIAA1429,TRA2B,SRSF9,CWC22,RBM8A,NCL,FXR1,THRAP3,SAFB,RBM5,LEO1,SRSF10,ZBTB7A,RBM15,NUP98,SFSWAP,RBMX,TRA2A,SRSF4,DHX9,RNPS1,SLTM,RBM4B,SRSF6,SRSF7,CPSF7,SUPT6H,RBM17,SNW1,HNRNPA1,SRSF1,HNRNPL,C9orf78,RBMXL1,RBM15B,BARD1,CTR9,SON	1.653258097	0.494307777	38	56
REGULATION OF MITOCHONDRION ORGANIZATION%GOBP%GO:0010821	REGULATION OF MITOCHONDRION ORGANIZATION%GOBP%GO:0010821	0.002387347	0.06513538	-1	TP53BP2,OPTN,TSC2,SLC35F6,PDCD5,BAP1,SQSTM1,BAD,DDHD1,MAPT,CAMKK2	-1.904622721	-0.610371033	11	22
ORGANIC SUBSTANCE TRANSPORT%GOBP%GO:0071702	ORGANIC SUBSTANCE TRANSPORT%GOBP%GO:0071702	0.002508361	0.067430651	-1	NCOA4,TBC1D5,PRKAA2,FAM53B,SCAMP3,TBC1D25,SLC17A5,ZFP36L1,CHMP2B,CD74,OPTN,SLC38A1,TSC2,KIF13A,PRKAG2,STX12,C2CD5,CHMP3,SLC2A12,SNX9,COL4A3BP,PEX10,TOM1,XPO1,SCAMP4,HOMER3,RPS14,PRKAB2,TRAK2,RABGEF1,SLC4A7,MIA3,SCAMP2,RHBDD1,SGTA,NUP107,PLEKHA3,RPL15,KPNA4,AP3D1,LRP6,CPSF4,KIAA1468,SLC43A1,TOMM20,HSP90AA1,RAB7A,HSD17B4,TFRC,RPS28	-1.413887085	-0.301432009	50	216
REGULATION OF CHROMATIN ORGANIZATION%GOBP%GO:1902275	REGULATION OF CHROMATIN ORGANIZATION%GOBP%GO:1902275	0.002687032	0.070325725	1	PPHLN1,KAT7,MKI67,KMT2A,NOC2L,NIPBL,MPHOSPH8,RIF1,AKAP8,PRKD2,KDM1A,TRIM28,SUPT6H,SNW1,HMGA1,TRIP12,MORC2	1.68864443	0.540532285	17	38
INTRACELLULAR TRANSPORT%GOBP%GO:0046907	INTRACELLULAR TRANSPORT%GOBP%GO:0046907	0.002692998	0.070325725	-1	NCOA4,ARFGAP1,TBC1D5,MVB12A,PRKAA2,FAM53B,TBC1D25,CHMP2B,CD74,TSC2,KIF13A,PRKAG2,STX12,TRAF3IP1,CSNK1D,C2CD5,CHMP3,SNX9,COL4A3BP,PEX10,TOM1,DYNC1H1,XPO1,HOMER3,RPS14,SQSTM1,PRKAB2,ANKRD50,TRAK2,RABGEF1,SEC22B,WASL,DYNC1I2,MIA3,RHBDD1,SGTA,NUP107,PLEKHA3,SDCCAG3,RPL15,PPP6R3,KPNA4,AP3D1,MAPT,LRP6,CPSF4,KIAA1468,TOMM20,HSP90AA1,RAB7A,HSD17B4	-1.366470007	-0.287859345	51	235
CLATHRIN-MEDIATED ENDOCYTOSIS%REACTOME DATABASE ID RELEASE 71%8856828	CLATHRIN-MEDIATED ENDOCYTOSIS%REACTOME DATABASE ID RELEASE 71%8856828	0.00295858	0.075192918	-1	ARFGAP1,PACSIN1,REPS2,AAK1,SNX9,ARPC3,WASL,PIK3C2A,TFRC,FNBP1,CLTC,M6PR,LDLR	-1.781941055	-0.511796902	13	35
ATP-DEPENDENT CHROMATIN REMODELING%GOBP%GO:0043044	ATP-DEPENDENT CHROMATIN REMODELING%GOBP%GO:0043044	0.002961647	0.075192918	1	RSF1,CENPC,GATAD2B,HIST1H4A,CENPA,PBRM1,ARID1A,HDAC2,MTA2,CHD3,SRCAP,SMARCC2,SMARCAD1,CENPU	1.712808003	0.598922028	14	25
NEGATIVE REGULATION OF RNA METABOLIC PROCESS%GOBP%GO:0051253	NEGATIVE REGULATION OF RNA METABOLIC PROCESS%GOBP%GO:0051253	0.003120305	0.077820128	1	RSF1,PHF10,GATAD2A,FLNA,KAT7,KAT8,GATAD2B,HIST1H4A,SRSF9,KDM2A,SPEN,ETV6,RECQL5,C11orf84,PML,TIMELESS,CENPF,CIC,THRAP3,LARP1,SP100,FOXK2,BCLAF1,PSEN1,EZH2,SUDS3,NOC2L,BCL3,SRSF10,ATN1,ZBTB7A,RBM15,IRF2BP2,HDAC2,NONO,SFSWAP,RUNX1,RRP8,CCDC85B,HEXIM2,MTA2,NIPBL,PER1,RING1,MPHOSPH8,RBMX,RIF1,SRSF4,DHX9,NCOR2,JUNB,RNPS1,DOT1L,MAFK,SRSF6,KDM1A,TRIM28,LIN37,YBX1,NFIC,SRSF7	1.466697461	0.372864827	61	191
REGULATION OF CELLULAR MACROMOLECULE BIOSYNTHETIC PROCESS%GOBP%GO:2000112	REGULATION OF CELLULAR MACROMOLECULE BIOSYNTHETIC PROCESS%GOBP%GO:2000112	0.003150268	0.077820128	1	HNRNPA2B1,DVL1,VIM,RSF1,MAVS,DCAF6,PPP1R3F,PHF10,PPHLN1,SRRT,GATAD2A,FLNA,KAT7,ZNF280C,GIGYF2,KMT2A,PWP1,KAT8,WRAP53,ZNF462,POLR2A,GATAD2B,WRNIP1,HIST1H4A,KDM2A,LEMD2,SPEN,ETV6,BAZ1B,RECQL5,MLLT10,IRS1,C11orf84,TP53BP1,ZNF609,LMO7,BRIP1,ERBB2,NFATC2,PML,SUZ12,DENND4A,TRAF1,KMT2B,LEMD3,NCL,TIMELESS,ATF2,PAK6,CENPF,FXR1,NUMA1,CIC,EPC2,THRAP3,LARP1,SAFB,SP100,FOXK2,BCLAF1,BRWD3,PSEN1,EZH2,SUDS3,NOC2…	1.334464459	0.318738647	142	477
PID_AURORA_B_PATHWAY%MSIGDB_C2%PID_AURORA_B_PATHWAY	PID_AURORA_B_PATHWAY%MSIGDB_C2%PID_AURORA_B_PATHWAY	0.00339611	0.078548459	1	VIM,NCAPH,INCENP,NCAPD2,SMC4,CENPA,NCL	1.774298912	0.689016306	7	16
AURORA B SIGNALING%PATHWAY INTERACTION DATABASE NCI-NATURE CURATED DATA%AURORA B SIGNALING	AURORA B SIGNALING%PATHWAY INTERACTION DATABASE NCI-NATURE CURATED DATA%AURORA B SIGNALING	0.00339611	0.078548459	1	VIM,NCAPH,INCENP,NCAPD2,SMC4,CENPA,NCL	1.774298912	0.689016306	7	16
SELECTIVE AUTOPHAGY%REACTOME DATABASE ID RELEASE 71%9663891	SELECTIVE AUTOPHAGY%REACTOME DATABASE ID RELEASE 71%9663891	0.003431513	0.078548459	-1	PRKAA2,PRKAG2,PLIN3,DYNC1H1,SQSTM1,PRKAB2,DYNC1I2,TOMM20,HSP90AA1,UBE2V1	-1.879909046	-0.645223132	10	17
DNA DAMAGE CHECKPOINT%GOBP%GO:0000077	DNA DAMAGE CHECKPOINT%GOBP%GO:0000077	0.003359135	0.078548459	1	MRE11A,MDC1,TP53BP1,BRIP1,PML,ATF2,WAC,GTSE1,PRKDC,CDC5L,ATRIP,DOT1L,TNKS1BP1	1.705323278	0.58138873	13	28
POSITIVE REGULATION OF CANONICAL WNT SIGNALING PATHWAY%GOBP%GO:0090263	POSITIVE REGULATION OF CANONICAL WNT SIGNALING PATHWAY%GOBP%GO:0090263	0.00342368	0.078548459	-1	WNK1,FAM53B,PSMD11,CSNK1D,CSNK1G1,PSMD2,USP47	-1.877644839	-0.635116433	7	18
NEGATIVE REGULATION OF GENE EXPRESSION%GOBP%GO:0010629	NEGATIVE REGULATION OF GENE EXPRESSION%GOBP%GO:0010629	0.003437569	0.078548459	1	HNRNPA2B1,RSF1,PHF10,PPHLN1,SRRT,GATAD2A,FLNA,KAT7,GIGYF2,KAT8,GATAD2B,HIST1H4A,SRSF9,KDM2A,SPEN,CCR1,ETV6,RECQL5,C11orf84,RPL30,RBM8A,OCLN,PML,SUZ12,NCL,TIMELESS,CENPF,FXR1,CIC,THRAP3,LARP1,SP100,FOXK2,BCLAF1,PSEN1,EZH2,SUDS3,NOC2L,BCL3,SRSF10,ATN1,IGF2BP2,ZBTB7A,RBM15,IRF2BP2,HDAC2,NONO,SFSWAP,RUNX1,RRP8,CCDC85B,HEXIM2,MTA2,NIPBL,PER1,RING1,MPHOSPH8,RBMX,RIF1,SRSF4,DHX9,NCOR2,JUNB,SRCAP,RNPS1,E…	1.407030108	0.347846098	78	262
NUCLEIC ACID-TEMPLATED TRANSCRIPTION%GOBP%GO:0097659	NUCLEIC ACID-TEMPLATED TRANSCRIPTION%GOBP%GO:0097659	0.00380759	0.081885578	1	DVL1,RSF1,SRRT,KMT2A,PWP1,POLR2A,PBRM1,SETD2,RPRD2,THRAP3,PTMA,LEO1,LSM11,BCL3,NIFK,ZBTB7A,TGFB1I1,ICE1,TMF1,GTF3C2,RBMX,FOSL1,RNPS1,TRIM28,YBX1,CDK13,NFIC,HIF1A,CPSF7,SUPT6H,MED14	1.527313266	0.419046136	31	98
TRANSCRIPTION, DNA-TEMPLATED%GOBP%GO:0006351	TRANSCRIPTION, DNA-TEMPLATED%GOBP%GO:0006351	0.00380759	0.081885578	1	DVL1,RSF1,SRRT,KMT2A,PWP1,POLR2A,PBRM1,SETD2,RPRD2,THRAP3,PTMA,LEO1,LSM11,BCL3,NIFK,ZBTB7A,TGFB1I1,ICE1,TMF1,GTF3C2,RBMX,FOSL1,RNPS1,TRIM28,YBX1,CDK13,NFIC,HIF1A,CPSF7,SUPT6H,MED14	1.527313266	0.419046136	31	98
REGULATION OF TRANSCRIPTION BY RNA POLYMERASE II%GOBP%GO:0006357	REGULATION OF TRANSCRIPTION BY RNA POLYMERASE II%GOBP%GO:0006357	0.003641178	0.081885578	1	RSF1,MAVS,DCAF6,PHF10,GATAD2A,KAT7,KMT2A,KAT8,ZNF462,GATAD2B,LEMD2,SPEN,ETV6,BAZ1B,RECQL5,MLLT10,TP53BP1,ZNF609,LMO7,BRIP1,ERBB2,NFATC2,LEMD3,ATF2,NUMA1,CIC,EPC2,THRAP3,SAFB,SP100,FOXK2,BRWD3,PSEN1,EZH2,SUDS3,NOC2L,LEO1,ARID1A,ATN1,CHD1,PIAS1,IRF2BP2,HDAC2,RUNX1,NOP2,HEXIM2,MTA2,NIPBL,PER1,RBMX,PRKDC,CDK12,CDC5L,ZMYM4,RIF1,PHIP,PPIL4,DHX9,NCOR2,JUNB,CHD3,FOSL1,SRCAP,SLTM,RBM14,DOT1L,PELP1,RLF,PRK…	1.400021629	0.345065754	85	273
RNA BIOSYNTHETIC PROCESS%GOBP%GO:0032774	RNA BIOSYNTHETIC PROCESS%GOBP%GO:0032774	0.00380759	0.081885578	1	DVL1,RSF1,SRRT,KMT2A,PWP1,POLR2A,PBRM1,SETD2,RPRD2,THRAP3,PTMA,LEO1,LSM11,BCL3,NIFK,ZBTB7A,TGFB1I1,ICE1,TMF1,GTF3C2,RBMX,FOSL1,RNPS1,TRIM28,YBX1,CDK13,NFIC,HIF1A,CPSF7,SUPT6H,MED14	1.527313266	0.419046136	31	98
CHROMATIN ASSEMBLY OR DISASSEMBLY%GOBP%GO:0006333	CHROMATIN ASSEMBLY OR DISASSEMBLY%GOBP%GO:0006333	0.003805064	0.081885578	1	RSF1,CENPC,CHAF1B,HIRIP3,HIST1H4A,CENPA,PBRM1,NOC2L,ARID1A,MTA2,SMARCC2,CHAF1A,HMGA1,CENPU	1.690735372	0.5814481	14	27
PKMTS METHYLATE HISTONE LYSINES%REACTOME%R-HSA-3214841.3	PKMTS METHYLATE HISTONE LYSINES%REACTOME%R-HSA-3214841.3	0.003883194	0.082540439	1	KMT2A,HIST1H4A,SUZ12,SETD2,KMT2B,EZH2,DOT1L,KMT2C,SETD1B	1.756076354	0.692584228	9	15
REGULATION OF RNA SPLICING%GOBP%GO:0043484	REGULATION OF RNA SPLICING%GOBP%GO:0043484	0.003969884	0.083413187	1	AHNAK,TRA2B,POLR2A,SRSF9,CWC22,RBM8A,NCL,FXR1,THRAP3,RBM5,SRSF10,ZBTB7A,RBM15,NUP98,SFSWAP,RBMX,TRA2A,SRSF4,RNPS1,RBM4B,SRSF6,SRSF7,CLK4,RBM17,SNW1,HNRNPA1,CLK1,SRSF1,HNRNPL,CLK3,C9orf78,RBMXL1,RBM15B	1.619762714	0.488699698	33	53
BRAIN-DERIVED NEUROTROPHIC FACTOR (BDNF) SIGNALING PATHWAY%WIKIPATHWAYS_20200210%WP2380%HOMO SAPIENS	BRAIN-DERIVED NEUROTROPHIC FACTOR (BDNF) SIGNALING PATHWAY%WIKIPATHWAYS_20200210%WP2380%HOMO SAPIENS	0.004094166	0.08504699	-1	PRKAA2,PRKAA1,TSC2,DPYSL2,EIF4EBP1,SQSTM1,BAD,PTPN11,EEF2,PLCG1,MAPT	-1.665054797	-0.470491242	11	38
DNA RECOMBINATION%GOBP%GO:0006310	DNA RECOMBINATION%GOBP%GO:0006310	0.004227691	0.086833931	1	TOP2B,MRE11A,TOP2A,RECQL5,BRIP1,TREX1,LIG1,NIPBL,PRKDC	1.716045447	0.622534229	9	21
REGULATION OF MACROMOLECULE BIOSYNTHETIC PROCESS%GOBP%GO:0010556	REGULATION OF MACROMOLECULE BIOSYNTHETIC PROCESS%GOBP%GO:0010556	0.004411301	0.089598432	1	HNRNPA2B1,DVL1,VIM,RSF1,MAVS,DCAF6,PPP1R3F,PHF10,PPHLN1,SRRT,GATAD2A,FLNA,KAT7,ZNF280C,GIGYF2,KMT2A,PWP1,KAT8,WRAP53,ZNF462,POLR2A,GATAD2B,WRNIP1,HIST1H4A,KDM2A,LEMD2,SPEN,ETV6,BAZ1B,RECQL5,MLLT10,IRS1,C11orf84,TP53BP1,ZNF609,LMO7,BRIP1,ERBB2,NFATC2,PML,SUZ12,ITGAV,DENND4A,TRAF1,KMT2B,LEMD3,NCL,TIMELESS,ATF2,PAK6,CENPF,FXR1,NUMA1,CIC,EPC2,THRAP3,LARP1,SAFB,SP100,FOXK2,BCLAF1,BRWD3,PSEN1,EZH2,SUDS…	1.323739082	0.316068176	144	485
ORGANELLE MEMBRANE FUSION%GOBP%GO:0090174	ORGANELLE MEMBRANE FUSION%GOBP%GO:0090174	0.00457535	0.091909235	-1	CHMP2B,STX12,CHMP3,SEC22B,RAB7A	-1.856542224	-0.637203162	5	17
DNA REPAIR%REACTOME%R-HSA-73894.3	DNA REPAIR%REACTOME%R-HSA-73894.3	0.004816293	0.095386189	1	KPNA2,MRE11A,MDC1,POLR2A,HIST1H4A,BAZ1B,TP53BP1,BRIP1,TIMELESS,PIAS1,INO80B,LIG1,PRKDC,RIF1,ATRIP,TERF1,HERC2,ERCC5,USP7,ACD,UVSSA,BABAM1,MNAT1,SUMO1,VCP,ALKBH5,BARD1,TFPT,KAT5,MSH3,POLM,INO80	1.622970198	0.495127696	32	49
REGULATION OF MACROAUTOPHAGY%GOBP%GO:0016241	REGULATION OF MACROAUTOPHAGY%GOBP%GO:0016241	0.004852798	0.095386189	-1	PRKAA2,PRKAA1,TBC1D25,OPTN,TSC2,PRKAG2,RPTOR,PRKAB2,SEC22B	-1.679590009	-0.497906974	9	31
ORGANELLE BIOGENESIS AND MAINTENANCE%REACTOME DATABASE ID RELEASE 71%1852241	ORGANELLE BIOGENESIS AND MAINTENANCE%REACTOME DATABASE ID RELEASE 71%1852241	0.004982206	0.096888014	-1	ASAP1,PRKAA2,NCOA6,PRKAG2,TRAF3IP1,CSNK1D,RP2,MTX1,DYNC1H1,EXOC2,PRKAB2,DYNC1I2	-1.64584339	-0.447661288	12	46
