# Supplementary material for: Multiomic Metabolic Enrichment Network Analysis Reveals Metabolite–Protein Physical Interaction Subnetworks Altered in Cancer
Source: Mol Cell Proteomics. 2021 Dec 20;21(1):100189. doi: 10.1016/j.mcpro.2021.100189 (PMC8761777; doi:10.1016/j.mcpro.2021.100189)
Supplement: Supplemental Table S7 [file mmc11.txt]

Term	Description	p.Val	FDR	Phenotype	Genes	NES	ES	Gene_Hits	Gene_Total
PENTOSE PHOSPHATE PATHWAY	PENTOSE PHOSPHATE PATHWAY	0.000175439	0.006140351	-1	PGD,PGLS,G6PD,PGM1,PRPS2,ALDOC,ALDOA,RPE,FBP1,DERA,TALDO1,SAT2,TKT,NUDT9	-2.218337944	-0.774775008	14	18
GLYCOLYSIS AND GLUCONEOGENESIS	GLYCOLYSIS AND GLUCONEOGENESIS	0.002305286	0.0403425	-1	ENO2,PFKM,PGK1,TPI1,PFKL,ACSS2,LDHB,PFKP,PGM1,ALDOC,GALM,ENO1,ALDOA,FBP1,ALDH3B1,LDHA,PKM	-1.738307133	-0.493892386	17	45
GLYCINE, SERINE, ALANINE AND THREONINE METABOLISM	GLYCINE, SERINE, ALANINE AND THREONINE METABOLISM	0.003929609	0.045845435	-1	SARS,AARS,PSAT1,TARS,ACY1,SHMT1,PSPH,PHGDH,CKB,GLO1	-1.752437795	-0.56366205	10	25
PURINE METABOLISM	PURINE METABOLISM	0.007748261	0.054237824	-1	PNP,IMPDH2,APRT,ADSS,ADSL,GMPR2,HPRT1,AMPD2,POLR3B,RRM2,DNM2,NUDT2,DNM1L,FHIT,ADK,PKM,NT5C2,NME7,PPAT,GMPR,IMPDH1,EIF5B,DNM1,DCK	-1.584241507	-0.416946408	24	66
LYSINE METABOLISM	LYSINE METABOLISM	0.00653753	0.054237824	1	EZH2,PLOD2,KMT2A,SUV39H1,PLOD1,ALDH3A2,KMT2B,KMT2D,ALDH2,SUV39H2,NSD1,COLGALT1,KMT2C,SETD1A,DOT1L	1.706703264	0.504616093	15	29
N-GLYCAN BIOSYNTHESIS	N-GLYCAN BIOSYNTHESIS	0.01654365	0.060834299	1	GALNT10,GALNT1,MGAT2,FUT4,ALG9,GALNT2,POMGNT1,MOGS,MAN1B1,MAN2A2,CHPF2,MGAT1,CHSY1	1.54161198	0.410544389	13	45
VITAMIN E METABOLISM	VITAMIN E METABOLISM	0.013656699	0.060834299	1	DECR1,HADH,SLC27A3,ACSF2,ACSF3,SUCLG2,SLC27A4,ACOX3,ECHS1,ACAA2,HADHB	1.659876909	0.525718128	11	22
FRUCTOSE AND MANNOSE METABOLISM	FRUCTOSE AND MANNOSE METABOLISM	0.015438596	0.060834299	-1	TSTA3,GMPPB,SORD,ALDOC,ALDOA,FBP1,FN3K,AKR1B1,GMDS,PFKFB2,MPI,FN3KRP	-1.636834127	-0.571679431	12	18
GLYCOSPHINGOLIPID METABOLISM	GLYCOSPHINGOLIPID METABOLISM	0.017381228	0.060834299	1	NEU1,GLA,UGT8,GLB1,SMPD4,SMPD1	1.653253724	0.542884842	6	19
OMEGA-6 FATTY ACID METABOLISM	OMEGA-6 FATTY ACID METABOLISM	0.011515864	0.060834299	1	DECR1,HADH,FADS2,CDYL,ACOX3,ECHS1,ACAA2,HADHB,ACO2,ACSL4,ECI2,ACSL5,ACSL3,ACAA1,DECR2	1.682274374	0.540854464	15	21
OMEGA-3 FATTY ACID METABOLISM	OMEGA-3 FATTY ACID METABOLISM	0.034538338	0.106935998	1	HADH,FADS2,CDYL,ACOX3,ECHS1,ACAA2,HADHB,ACO2,ACSL4,ACSL5,ACSL3,ACAA1	1.55528154	0.527403066	12	17
PROSTAGLANDIN FORMATION FROM ARACHIDONATE	PROSTAGLANDIN FORMATION FROM ARACHIDONATE	0.036663771	0.106935998	-1	GSTM3,GSTM1,CBR3,PTGES3,GSTP1,LPIN3	-1.513291736	-0.50151981	6	22
BILE ACID BIOSYNTHESIS	BILE ACID BIOSYNTHESIS	0.044224263	0.107205418	1	ALDH3A2,SLC27A3,ACSF2,CDYL,ACSF3,ALDH2,SUCLG2,SLC27A4,ACOX3,ACAA2,HADHB,ACO2,ACOT8	1.452551186	0.432613909	13	28
FATTY ACID METABOLISM	FATTY ACID METABOLISM	0.04634323	0.107205418	1	CYP1B1,CYP2S1,ALDH3A2,PNPLA4,ALDH2,ACOX3,ACAA2,HADHB,MCAT,ACSL4,CRAT,ECI2,ACSL5	1.457267754	0.437948695	13	27
PYRIMIDINE METABOLISM	PYRIMIDINE METABOLISM	0.050032383	0.107205418	-1	PNP,UPP1,TXNRD1,CTPS1,UCKL1,POLR3B,RRM2,NUDT2,CDA,PKM,NT5C2,NME7,CTPS2,DCTD,UMPS	-1.395439705	-0.384296306	15	52
PHYTANIC ACID PEROXISOMAL OXIDATION	PHYTANIC ACID PEROXISOMAL OXIDATION	0.050293772	0.107205418	1	HADH,SLC27A3,ACSF2,ACSF3,SUCLG2,SLC27A4,ACOX3,ECHS1,ACAA2,HADHB,ACSL4,ACSL5,ACSL3,ACAA1,HACL1	1.452268054	0.466906987	15	21
METHIONINE AND CYSTEINE METABOLISM	METHIONINE AND CYSTEINE METABOLISM	0.052071203	0.107205418	-1	CTH,ACY1,AHCYL2,LDHB,SRM,AHCY,MARS,LDHA,ENOPH1,BPNT1	-1.406732182	-0.402733728	10	43
ANDROGEN AND ESTROGEN BIOSYNTHESIS AND METABOLISM	ANDROGEN AND ESTROGEN BIOSYNTHESIS AND METABOLISM	0.18446937	0.320447175	-1	PRDX1,GSTM3,GSTM1,GSTP1,PRDX2,AKR1D1	-1.230472043	-0.403513713	6	23
VALINE, LEUCINE AND ISOLEUCINE DEGRADATION	VALINE, LEUCINE AND ISOLEUCINE DEGRADATION	0.170678337	0.320447175	1	ALDH3A2,VARS2,HADH,HIBCH,DBT,PCCA,MUT,ALDH2,BCKDHA,ECHS1,ACAA2,IARS2,HADHB	1.222193728	0.354758779	13	31
XENOBIOTICS METABOLISM	XENOBIOTICS METABOLISM	0.175295989	0.320447175	-1	GSTM3,GSTM1,GSTP1,ALDH3B1	-1.259604115	-0.447553935	4	17
ARACHIDONIC ACID METABOLISM	ARACHIDONIC ACID METABOLISM	0.192268305	0.320447175	1	CYP1B1,GGT1,CYP2S1,GPX8,HADH,SLC27A3,ACSF2,ACSF3,PTGES2,SUCLG2,SLC27A4,ACOX3,PTGES,ECHS1,ACAA2,HADHB,TMEM8A,GSTT2B	1.169674535	0.309867435	18	46
UREA CYCLE/AMINO GROUP METABOLISM	UREA CYCLE/AMINO GROUP METABOLISM	0.222278998	0.353625679	1	EZH2,KMT2A,SUV39H1,POLE2,OAT,ALDH3A2,KMT2B,KMT2D,ALDH2,SUV39H2,NSD1,DNMT1,ARG2,KMT2C,SETD1A,POLG,POLG2,DOT1L	1.142284392	0.297357337	18	49
DRUG METABOLISM - CYTOCHROME P450	DRUG METABOLISM - CYTOCHROME P450	0.243682629	0.370821393	-1	GSTM3,GSTM1,GSTP1,ALDH3B1	-1.180613178	-0.419487414	4	17
TYROSINE METABOLISM	TYROSINE METABOLISM	0.255543823	0.372668075	1	CYP1B1,CYP2S1,ALDH3A2,HADH,SLC27A3,DHRS1,ACSF2,CDYL,ACSF3,ALDH2,FARS2,SUCLG2,SLC27A4,ACOX3,GOT2,ECHS1,ACAA2,HADHB,ACO2,DHRS7,GSTT2B,PXDN	1.111487336	0.27751643	22	60
PROPANOATE METABOLISM	PROPANOATE METABOLISM	0.280112045	0.392156863	1	ALDH3A2,HIBCH,SLC27A3,ACSF2,MUT,ACSF3,ALDH2,SUCLG2,SLC27A4,ECHS1	1.131152696	0.367408592	10	20
LEUKOTRIENE METABOLISM	LEUKOTRIENE METABOLISM	0.416100629	0.560135462	1	CYP1B1,GGT1,CYP2S1,DECR1,ALDH3A2,HADH,ALDH2,ACOX3,ECHS1,ACAA2,HADHB,GSTT2B,ACSL4	1.01489983	0.274357599	13	42
ASPARTATE AND ASPARAGINE METABOLISM	ASPARTATE AND ASPARAGINE METABOLISM	0.484486478	0.628038026	-1	ACY1,NARS,GSTM3,GSTM1,GSTP1,DARS,RARS,SAT2	-0.98427071	-0.282513316	8	42
TRYPTOPHAN METABOLISM	TRYPTOPHAN METABOLISM	0.54463219	0.640522876	-1	WARS,GSTM3,GSTM1,GSTP1,ACAT2	-0.939377482	-0.297304649	5	27
SATURATED FATTY ACIDS BETA-OXIDATION	SATURATED FATTY ACIDS BETA-OXIDATION	0.549019608	0.640522876	1	HADH,CPT1A,ACOX3,ECHS1,ACAA2,HADHB,CPT2,ACAT1,ACOT1	0.933334807	0.303155558	9	20
PROTEOGLYCAN BIOSYNTHESIS	PROTEOGLYCAN BIOSYNTHESIS	0.54813137	0.640522876	1	CHST12,CHST15,EXTL3,CHPF2,GLCE,B3GAT3	0.932001942	0.326904463	6	15
TCA CYCLE	TCA CYCLE	0.587093389	0.65533517	-1	IDH1,ACLY,MDH1,ACO1	-0.911466956	-0.309528827	4	20
PHOSPHATIDYLINOSITOL PHOSPHATE METABOLISM	PHOSPHATIDYLINOSITOL PHOSPHATE METABOLISM	0.599163584	0.65533517	-1	MTMR14,IMPA1,ISYNA1,SYNJ2,PIP4K2C,PI4K2A,FN3K,PIGA,INPP4A,PIP4K2A,PLCG1,FN3KRP,ITPKC,PIK3C2A,PLCD3,PIGL,PLCG2,PLD3	-0.922466007	-0.249718078	18	57
GLYCEROPHOSPHOLIPID METABOLISM	GLYCEROPHOSPHOLIPID METABOLISM	0.632971729	0.671333652	-1	ABHD5,PCYT2,ALDOC,PAFAH1B3,GK3P,ALDOA,LPIN3,AKR1B1,PAFAH1B2,PNPLA2,LPIN1	-0.903624219	-0.253246047	11	48
ARGININE AND PROLINE METABOLISM	ARGININE AND PROLINE METABOLISM	0.793367802	0.816702149	-1	ASS1,PYCRL,SAT2,P4HA1,ASL,MRI1	-0.764479779	-0.276915737	6	16
SQUALENE AND CHOLESTEROL BIOSYNTHESIS	SQUALENE AND CHOLESTEROL BIOSYNTHESIS	0.930539204	0.930539204	1	CYP1B1,CYP2S1,LBR,DHCR24,ACAT1,TM7SF2,NSDHL	0.669642197	0.212089848	7	22
