# Supplementary material for: Multiomic Metabolic Enrichment Network Analysis Reveals Metabolite–Protein Physical Interaction Subnetworks Altered in Cancer
Source: Mol Cell Proteomics. 2021 Dec 20;21(1):100189. doi: 10.1016/j.mcpro.2021.100189 (PMC8761777; doi:10.1016/j.mcpro.2021.100189)
Supplement: Supplemental Table S8 [file mmc12.txt]

Term	Description	p.Val	FDR	Phenotype	Genes	NES	ES	Gene_Hits	Gene_Total
GLYCOLYSIS AND GLUCONEOGENESIS	GLYCOLYSIS AND GLUCONEOGENESIS	0.000104866	0.000264869	-1	RPTOR,PGRMC2,SARS,MAP1LC3A,SQSTM1,PNP,AARS,GFPT1,TBC1D15,APP,GNPDA1,GARS,XPOT,CTH,PDIA4,TARS,LGALS3BP,GYS1,ASS1,RRAGA,YARS,GALT,HSPA5,ATIC,ABL2,TNIP1,ENO2,AHCYL2,GALE,WARS,GOT1,PEPD,ATP6V1A,CNDP2,ATP6V1B2,CORO1B,MTHFD1,RPS6KA3,PRKAG2,ASNS,IDH1,NARS,PRKAR1A,ATP6V1C1,TSG101,MARK2,GLE1,PGD,PFKM,PGK1,HUWE1,TPI1,UBE2V1,TUBB3,NDUFA4,PRKAR1B,GDI1,IMPDH2,PPP1R7,NDRG1,ATP6V1E1,TUBB4B,PSMD9,IPO4,GAPDH,PRDX…	-1.406520259	-0.27327759	450	1831
PYRUVATE METABOLISM	PYRUVATE METABOLISM	0.00012566	0.000264869	-1	AARS,GFPT1,APP,CTH,PDIA4,TARS,LGALS3BP,GALT,HSPA5,ATIC,ENO2,GOT1,ATP6V1A,CNDP2,ATP6V1B2,MTHFD1,ASNS,PRKAR1A,MARK2,PGD,PFKM,HUWE1,TUBB3,PRKAR1B,GDI1,ATP6V1E1,TUBB4B,IPO4,GAPDH,CTSL,PFKL,ANTXR1,FKBP1A,LARS,NEDD4L,NAP1L1,ACSS2,GSTO1,AKR1A1,GMPPB,PFKP,HSPA6,WNK1,MAP2K2,BAG3,UGP2,SHMT1,IARS,PRPS2,FASN,CTPS1,PPA1,UBA1,AHCY,IPO5,EEF2,ISYNA1,EPRS,PDIA3,RPAP3,NAP1L4,PRKAA2,TUBA4A,PYCRL,HSPH1,NUTF2,HSPA4,S…	-2.094188759	-0.43622086	169	448
DI-UNSATURATED FATTY ACID BETA-OXIDATION	DI-UNSATURATED FATTY ACID BETA-OXIDATION	0.000123198	0.000264869	-1	PGRMC2,MAP1LC3A,SQSTM1,GFPT1,APP,XPOT,LAMP1,PDIA4,RRAGA,GALT,HSPA5,ENO2,CALCOCO2,ATP6V1A,ATP6V1B2,PAICS,PFKM,PGK1,HUWE1,TUBB3,NDUFA4,GDI1,NDRG1,TUBB4B,IPO4,GAPDH,PFKL,IFRD2,FKBP1A,LARS,NEDD4L,GART,GSTO1,GMPPB,PFKP,HSPA6,PGM1,BAG3,CTPS1,SPG20,ABHD14B,UBA1,TIMP2,ARMC6,AHCY,MAPRE1,EEF2,ISYNA1,PDIA3,PRKAA2,TUBA4A,PYCRL,HSPH1,PARK7,HSPA4,SDSL,GDI2,GTPBP2,DBNL,PTGES3,EIF2B2,IPO7,ENO1,ALDOA,HSP90AA1,CAD…	-1.653010962	-0.341063836	150	500
HEXOSE PHOSPHORYLATION	HEXOSE PHOSPHORYLATION	0.00012213	0.000264869	-1	SARS,AARS,GFPT1,APP,GARS,XPOT,CTH,PDIA4,TARS,GYS1,ASS1,GALT,HSPA5,ATIC,GYG1,ENO2,GOT1,ATP6V1A,CNDP2,ATP6V1B2,MTHFD1,NARS,PRKAR1A,ATP6V1C1,PGD,PFKM,TUBB3,NDUFA4,PRKAR1B,GDI1,PPP1R7,ATP6V1E1,TUBB4B,PSMD9,IPO4,GAPDH,PFKL,FKBP1A,LARS,NEDD4L,GART,NAP1L1,G6PD,ACSS2,BCAT1,HGH1,CCS,AKR1A1,GMPPB,PFKP,HSPA6,PGM1,MAP2K2,UGP2,ADSL,SHMT1,IARS,PRPS2,CTPS1,ALDOC,PPA1,SRM,MYO1E,UBA1,AHCY,IPO5,NADSYN1,EEF2,ISYNA1…	-2.099662165	-0.431737986	178	522
GALACTOSE METABOLISM	GALACTOSE METABOLISM	0.000114103	0.000264869	-1	SARS,AARS,GFPT1,APP,GARS,XPOT,CTH,PDIA4,TARS,GYS1,ASS1,RRAGA,GALT,HSPA5,ATIC,GYG1,ENO2,GOT1,PEPD,ATP6V1A,ATP6V1B2,MTHFD1,ASNS,IDH1,NARS,PRKAR1A,ATP6V1C1,PGD,PFKM,PGK1,HUWE1,UBE2V1,TUBB3,NDUFA4,PRKAR1B,GDI1,IMPDH2,PPP1R7,ATP6V1E1,TUBB4B,IPO4,GAPDH,PRDX1,PFKL,FKBP1A,LARS,NEDD4L,GART,NAP1L1,ACSS2,LDHB,BCAT1,SEC31A,HGH1,ATN1,APRT,AHSA1,GSTO1,AKR1A1,GMPPB,PFKP,HSPA6,PGM1,WNK1,MAP2K2,BAG3,UGP2,SHMT1,IA…	-1.739954855	-0.346813495	282	908
HISTIDINE METABOLISM	HISTIDINE METABOLISM	0.000117952	0.000264869	-1	SARS,MAP1LC3A,AARS,GFPT1,TBC1D15,APP,GARS,XPOT,CTH,PDIA4,TARS,LGALS3BP,GYS1,ASS1,GALT,HSPA5,ATIC,ENO2,GALE,GOT1,ATP6V1A,CNDP2,ATP6V1B2,MTHFD1,IDH1,NARS,PRKAR1A,ATP6V1C1,PGD,PFKM,HUWE1,TUBB3,PRKAR1B,GDI1,IMPDH2,PPP1R7,NDRG1,ATP6V1E1,TUBB4B,IPO4,GAPDH,PFDN2,PFKL,FKBP1A,LARS,NEDD4L,GART,NAP1L1,ACSS2,BCAT1,UGCG,AKR1A1,GMPPB,PFKP,HSPA6,PGM1,MAP2K2,BAG3,UGP2,HARS,SHMT1,IARS,CTPS1,PPA1,SRM,MYO1E,UBA1,AH…	-1.679542886	-0.339545409	195	686
BILE ACID BIOSYNTHESIS	BILE ACID BIOSYNTHESIS	0.00011207	0.000264869	-1	SARS,MAP1LC3A,SQSTM1,AARS,GFPT1,TBC1D15,APP,GARS,XPOT,CTH,LAMP1,PDIA4,TARS,LGALS3BP,GYS1,ASS1,NDST1,GALT,HSPA5,ATIC,TNIP1,ENO2,GALE,WARS,GOT1,ATP6V1A,CNDP2,ATP6V1B2,MTHFD1,RPS6KA3,NARS,PRKAR1A,ATP6V1C1,PGD,PFKM,HUWE1,UBE2V1,TUBB3,PRKAR1B,GDI1,IMPDH2,PPP1R7,ATP6V1E1,TUBB4B,PSMD9,IPO4,GAPDH,PRDX1,CTSL,PFKL,FKBP1A,VPS4B,LARS,NEDD4L,GART,NAP1L1,ACSS2,LDHB,BCAT1,SEC31A,IPO9,APRT,AHSA1,GSTO1,SRRM2,AKR1…	-1.477145324	-0.292755374	238	1023
PROPANOATE METABOLISM	PROPANOATE METABOLISM	0.000114286	0.000264869	-1	SARS,MAP1LC3A,SQSTM1,AARS,GFPT1,TBC1D15,APP,GARS,XPOT,CTH,PDIA4,TARS,LGALS3BP,GYS1,ASS1,GALT,HSPA5,ATIC,ENO2,GALE,WARS,GOT1,ATP6V1A,CNDP2,ATP6V1B2,MTHFD1,NARS,PRKAR1A,ATP6V1C1,PGD,PFKM,PGK1,HUWE1,TUBB3,PRKAR1B,GDI1,IMPDH2,PPP1R7,NDRG1,ATP6V1E1,TUBB4B,IPO4,GAPDH,CTSL,PFKL,IFRD2,FKBP1A,VPS4B,LARS,NEDD4L,GART,NAP1L1,ACSS2,LDHB,BCAT1,IPO9,APRT,AHSA1,CCS,AKR1A1,GMPPB,PFKP,HSPA6,PGM1,MAP2K2,NAE1,UGP2,S…	-1.623977249	-0.323824352	253	899
ANDROGEN AND ESTROGEN BIOSYNTHESIS AND METABOLISM	ANDROGEN AND ESTROGEN BIOSYNTHESIS AND METABOLISM	0.000113058	0.000264869	-1	PGRMC2,SARS,MAP1LC3A,SQSTM1,AARS,GFPT1,APP,F10,GARS,CTH,PDIA4,TARS,SNX2,PDCD6IP,NDST1,YARS,GALT,HSPA5,ATIC,ACY1,ENO2,SLC3A2,GOT1,ATP6V1A,CNDP2,ATP6V1B2,CORO1B,MTHFD1,RPS6KA3,PRKAG2,NARS,PRKAR1A,ATP6V1C1,MARK2,PGD,PFKM,PGK1,HUWE1,PDIA6,TUBB3,PRKAR1B,GDI1,EIF2A,ATP6V1E1,TUBB4B,PSMD9,IPO4,GAPDH,PRDX1,GSTM3,PFKL,IKBKB,PRDX6,FKBP1A,LARS,CRKL,NEDD4L,TGM2,BLMH,ACSS2,PDXDC1,BCAT1,SEC31A,APRT,BAD,AHSA1,GS…	-1.707593696	-0.33937685	290	969
GLYCINE, SERINE, ALANINE AND THREONINE METABOLISM	GLYCINE, SERINE, ALANINE AND THREONINE METABOLISM	0.000110461	0.000264869	-1	SDCBP,SARS,MAP1LC3A,SQSTM1,AARS,HSPB1,GFPT1,APP,GARS,CTH,PSAT1,PDIA4,TARS,GYS1,ASS1,YARS,GALT,HSPA5,ATIC,ACY1,ENO2,WARS,GOT1,SNX8,CALCOCO2,PTER,ATP6V1A,ATP6V1B2,MTHFD1,COPRS,PRKAG2,ASNS,IDH1,NARS,PRKAR1A,ATP6V1C1,PTPRS,PGD,PFKM,PGK1,HUWE1,TPI1,TBCE,TUBB3,NDUFA4,PRKAR1B,GDI1,IMPDH2,PPP1R7,NDRG1,ATP6V1E1,TUBB4B,IPO4,GAPDH,PFKL,NAMPT,FKBP1A,VPS4B,LARS,NEDD4L,GART,NAP1L1,ACSS2,LDHB,BCAT1,SEC31A,APRT,…	-1.609480134	-0.317461572	313	1134
LIPOATE METABOLISM	LIPOATE METABOLISM	0.000124471	0.000264869	-1	SARS,MAP1LC3A,AARS,GFPT1,PDIA4,TARS,GYS1,ASS1,GALT,HSPA5,ENO2,GOT1,PEPD,ATP6V1A,ATP6V1B2,MTHFD1,RPS6KA3,ASNS,IDH1,PRKAR1A,ATP6V1C1,PGD,PFKM,PGK1,HUWE1,TPI1,TUBB3,PRKAR1B,GDI1,IMPDH2,PPP1R7,ATP6V1E1,TUBB4B,IPO4,GAPDH,PFKL,FKBP1A,VPS4B,LARS,NEDD4L,GART,NAP1L1,SEC31A,APRT,GMPPB,CDK6,PFKP,HSPA6,MAP2K2,UGP2,PEBP1,SHMT1,GMPR2,CTPS1,XPNPEP1,UBA1,AHCY,IPO5,EEF2,TAGLN2,ISYNA1,GSPT1,PDIA3,NAP1L4,TUBA4A,HSP…	-1.988121643	-0.412854407	151	464
DRUG METABOLISM - CYTOCHROME P450	DRUG METABOLISM - CYTOCHROME P450	0.000117523	0.000264869	-1	PGRMC2,SARS,MAP1LC3A,AARS,GFPT1,APP,F10,GARS,XPOT,CTH,PDIA4,TARS,SNX2,PDCD6IP,GALT,HSPA5,ATIC,TNIP1,ACY1,ENO2,SLC3A2,GOT1,ATP6V1A,ATP6V1B2,MTHFD1,RPS6KA3,NARS,PRKAR1A,ATP6V1C1,PGD,PFKM,TUBB3,PRKAR1B,GDI1,EIF2A,NDRG1,ATP6V1E1,TUBB4B,IPO4,GAPDH,PRDX1,GSTM3,PFKL,IKBKB,PRDX6,FKBP1A,LARS,TGM2,NAP1L1,BLMH,ACSS2,PDXDC1,BCAT1,AHSA1,GSTO1,AKR1A1,GMPPB,RAB3GAP1,PFKP,HSPA6,PGM1,MAP2K2,BAG3,UGP2,GSTM1,EIF4EB…	-1.750803227	-0.353245593	228	719
VITAMIN B9 (FOLATE) METABOLISM	VITAMIN B9 (FOLATE) METABOLISM	0.000121168	0.000264869	-1	MAP1LC3A,AARS,GFPT1,APP,GARS,YARS,HSPA5,ATIC,ENO2,POC5,GOT1,SNX8,ATP6V1A,ATP6V1B2,MTHFD1,COPRS,NARS,PGD,PFKM,HUWE1,TUBB3,NDRG1,ATP6V1E1,TUBB4B,GAPDH,CASP4,PFKL,FKBP1A,LARS,NEDD4L,GART,NAP1L1,ACSS2,SEC31A,GMPPB,SCRIB,PFKP,HSPA6,PGM1,UGP2,ADSL,SHMT1,IARS,CTPS1,ALDOC,PPA1,MYO1E,AHCY,ACO1,EEF2,BCL2L11,ISYNA1,ELP4,NAP1L4,TUBA4A,HSPH1,NUTF2,HSPA4,NTN4,NPEPPS,CCT5,HSP90AA1,POLR3B,CAD,HNRNPM,CCT8,BIN1,UG…	-1.489407149	-0.305153558	156	554
TRYPTOPHAN METABOLISM	TRYPTOPHAN METABOLISM	0.000111445	0.000264869	-1	PGRMC2,SDCBP,SARS,MAP1LC3A,AARS,GFPT1,TBC1D15,APP,F10,GARS,XPOT,CTH,PDIA4,TARS,LGALS3BP,GYS1,SNX2,PDCD6IP,ASS1,GALT,HSPA5,ATIC,ABL2,TNIP1,ACY1,ENO2,SLC3A2,GALE,WARS,GOT1,ATP6V1A,CNDP2,ATP6V1B2,MTHFD1,RPS6KA3,NARS,PRKAR1A,ATP6V1C1,PGD,PFKM,HUWE1,TUBB3,PRKAR1B,GDI1,EIF2A,IMPDH2,PPP1R7,NDRG1,ATP6V1E1,TUBB4B,IPO4,GAPDH,PRDX1,GSTM3,PFKL,IKBKB,IFRD2,PRDX6,FKBP1A,LARS,NEDD4L,TGM2,GART,NAP1L1,BLMH,ACSS2,…	-1.663888634	-0.329184749	303	1055
DE NOVO FATTY ACID BIOSYNTHESIS	DE NOVO FATTY ACID BIOSYNTHESIS	0.000123411	0.000264869	-1	SARS,AARS,GFPT1,APP,GARS,CTH,PDIA4,TARS,GALT,HSPA5,ATIC,ENO2,GOT1,ATP6V1A,ATP6V1B2,MTHFD1,NARS,PRKAR1A,ATP6V1C1,PGD,PFKM,TPI1,TUBB3,PRKAR1B,GDI1,ATP6V1E1,TUBB4B,PSMD9,IPO4,GAPDH,PFKL,FKBP1A,LARS,NEDD4L,GART,ACSS2,BCAT1,SRRM2,AKR1A1,GMPPB,PFKP,HSPA6,PGM1,UGP2,ADSL,SHMT1,IARS,FASN,CTPS1,PPA1,UBA1,AHCY,EEF2,EPRS,PDIA3,TUBA4A,HSPH1,NUTF2,HSPA4,GDI2,TSR1,DSTN,NPEPPS,PSMD11,MARS,ENO1,ALDOA,CCT5,HSP90AA…	-1.648327249	-0.340333575	136	497
VITAMIN A (RETINOL) METABOLISM	VITAMIN A (RETINOL) METABOLISM	0.000118147	0.000264869	-1	PGRMC2,SARS,MAP1LC3A,AARS,GFPT1,APP,GARS,XPOT,CTH,PDIA4,TARS,GYS1,SNX2,ASS1,GALT,HSPA5,ATIC,ENO2,GOT1,ATP6V1A,CNDP2,ATP6V1B2,MTHFD1,NARS,PRKAR1A,ATP6V1C1,PGD,PFKM,TUBB3,PRKAR1B,GDI1,EIF2A,IMPDH2,PPP1R7,ATP6V1E1,TUBB4B,PSMD9,IPO4,GAPDH,PFKL,FKBP1A,LARS,NEDD4L,GART,NAP1L1,BLMH,ACSS2,BCAT1,SRRM2,AKR1A1,GMPPB,PFKP,HSPA6,PGM1,MAP2K2,UGP2,EIF4EBP1,ADSL,HARS,SHMT1,IARS,CTPS1,PPA1,SRM,MYO1E,PSME1,UBA1,AH…	-1.705857168	-0.344853377	203	696
VALINE, LEUCINE AND ISOLEUCINE DEGRADATION	VALINE, LEUCINE AND ISOLEUCINE DEGRADATION	0.000110717	0.000264869	-1	RPTOR,SDCBP,SARS,MAP1LC3A,SQSTM1,AARS,HSPB1,GFPT1,TBC1D15,APP,GARS,XPOT,CTH,LAMP1,PDIA4,TARS,LGALS3BP,GYS1,ASS1,RRAGA,GALT,HSPA5,ATIC,ENO2,POC5,GALE,GOT1,CALCOCO2,ATP6V1A,CNDP2,ATP6V1B2,MTHFD1,ASNS,IDH1,NARS,PRKAR1A,ATP6V1C1,PGD,PFKM,PGK1,HUWE1,TPI1,TUBB3,PRKAR1B,GDI1,IMPDH2,PPP1R7,ATP6V1E1,TUBB4B,IPO4,GAPDH,PFKL,IFRD2,FKBP1A,LARS,NEDD4L,GART,NAP1L1,ACSS2,BCAT1,APRT,GSTO1,SRRM2,AKR1A1,GMPPB,RAB3G…	-1.557632009	-0.30749564	300	1115
FATTY ACID METABOLISM	FATTY ACID METABOLISM	0.000112841	0.000264869	-1	PGRMC2,SARS,MAP1LC3A,SQSTM1,AARS,GFPT1,TBC1D15,APP,GARS,XPOT,CTH,LAMP1,PDIA4,TARS,LGALS3BP,GYS1,SNX2,ASS1,RRAGA,GALT,HSPA5,ATIC,TNIP1,ENO2,GALE,GOT1,RNF31,CALCOCO2,ATP6V1A,CNDP2,ATP6V1B2,MTHFD1,RPS6KA3,NARS,PRKAR1A,ATP6V1C1,ABHD5,PAICS,PGD,PFKM,PGK1,HUWE1,PDIA6,UBE2V1,TUBB3,NDUFA4,PRKAR1B,GDI1,EIF2A,IMPDH2,PPP1R7,NDRG1,ATP6V1E1,TUBB4B,IPO4,GAPDH,PRDX1,PFKL,FKBP1A,LARS,NEDD4L,GART,NAP1L1,BLMH,ACSS…	-1.597960588	-0.317418611	264	977
FRUCTOSE AND MANNOSE METABOLISM	FRUCTOSE AND MANNOSE METABOLISM	0.000111495	0.000264869	-1	RPTOR,SARS,MAP1LC3A,AARS,GFPT1,APP,GARS,XPOT,CTH,PSAT1,PDIA4,TARS,GYS1,ASS1,RRAGA,GALT,HSPA5,ATIC,ENO2,GOT1,ATP6V1A,CNDP2,ATP6V1B2,TSTA3,MTHFD1,ASNS,IDH1,NARS,PRKAR1A,ATP6V1C1,PGD,PFKM,PGK1,HUWE1,ATOX1,TUBB3,NDUFA4,PRKAR1B,GDI1,IMPDH2,PPP1R7,ATP6V1E1,TUBB4B,PSMD9,IPO4,GAPDH,PRDX1,PFKL,IKBKB,FKBP1A,VPS4B,LARS,NEDD4L,GART,NAP1L1,BLMH,ACSS2,LDHB,BCAT1,HGH1,APRT,BAD,AHSA1,GSTO1,SRRM2,CCS,AKR1A1,GMPPB…	-1.687801305	-0.334003649	313	1048
ROS DETOXIFICATION	ROS DETOXIFICATION	0.000128041	0.000264869	-1	SARS,SQSTM1,AARS,GFPT1,APP,GARS,CTH,PDIA4,TARS,GYS1,GALT,HSPA5,ATIC,ABL2,ENO2,GOT1,ATP6V1A,ATP6V1B2,MTHFD1,NARS,PRKAR1A,ATP6V1C1,PGD,OPTN,PFKM,TUBB3,PRKAR1B,GDI1,ATP6V1E1,TUBB4B,IPO4,GAPDH,PFKL,FKBP1A,NEDD4L,NAP1L1,ACSS2,BCAT1,APRT,CCS,AKR1A1,GMPPB,TMEM131,PFKP,HEATR6,HSPA6,PGM1,UGP2,IARS,KEAP1,PPA1,MYO1E,UBA1,AHCY,EEF2,PDIA3,NAP1L4,TUBA4A,HSP90B1,HSPH1,PARK7,NUTF2,HSPA4,SDSL,GDI2,SGTA,DSTN,PTPN1…	-2.118171546	-0.44588595	159	394
XENOBIOTICS METABOLISM	XENOBIOTICS METABOLISM	0.00011711	0.000264869	-1	PGRMC2,SARS,MAP1LC3A,AARS,GFPT1,APP,F10,GARS,XPOT,CTH,PDIA4,TARS,SNX2,PDCD6IP,NDST1,GALT,HSPA5,ATIC,TNIP1,ACY1,ENO2,SLC3A2,GOT1,CALCOCO2,ATP6V1A,ATP6V1B2,MTHFD1,RPS6KA3,NARS,PRKAR1A,ATP6V1C1,PGD,PFKM,TUBB3,PRKAR1B,GDI1,EIF2A,ATP6V1E1,TUBB4B,IPO4,GAPDH,PRDX1,GSTM3,PFKL,IKBKB,PRDX6,FKBP1A,LARS,TGM2,NAP1L1,BLMH,ACSS2,PDXDC1,BCAT1,AHSA1,GSTO1,AKR1A1,GMPPB,RAB3GAP1,PFKP,HSPA6,PGM1,MAP2K2,BAG3,UGP2,GST…	-1.7347039	-0.349484448	203	738
SATURATED FATTY ACIDS BETA-OXIDATION	SATURATED FATTY ACIDS BETA-OXIDATION	0.000124316	0.000264869	-1	MAP1LC3A,SQSTM1,AARS,GFPT1,APP,GARS,CTH,LAMP1,PDIA4,GALT,HSPA5,ATIC,TNIP1,ACY1,ENO2,GOT1,CNDP2,ATP6V1B2,MTHFD1,NARS,PGD,PFKM,HUWE1,UBE2V1,NDUFA4,GDI1,GAPDH,PRDX1,PFKL,IFRD2,LARS,ACSS2,BCAT1,GSTO1,AKR1A1,CDK6,PFKP,HSPA6,VPS28,PGM1,BAG3,UGP2,SHMT1,IARS,PPA1,ABHD14B,UBA1,TIMP2,ARMC6,AHCY,EEF2,ISYNA1,RIC8A,PDIA3,PRKAA2,VTA1,HSPH1,PARK7,HSPA4,GDI2,GTPBP2,MRPS17,CLN3,PTGES3,NPEPPS,DYRK1A,ENO1,CLIC1,ALD…	-1.669047468	-0.346111095	120	472
OMEGA-3 FATTY ACID METABOLISM	OMEGA-3 FATTY ACID METABOLISM	0.00011711	0.000264869	-1	PGRMC2,SARS,MAP1LC3A,SQSTM1,AARS,GFPT1,APP,GARS,XPOT,CTH,LAMP1,PDIA4,TARS,RRAGA,GALT,HSPA5,ATIC,ENO2,GOT1,CALCOCO2,ATP6V1A,ATP6V1B2,MTHFD1,NARS,PRKAR1A,ATP6V1C1,PAICS,PGD,PFKM,HUWE1,UBE2V1,TUBB3,NDUFA4,PRKAR1B,GDI1,NDRG1,ATP6V1E1,TUBB4B,PSMD9,IPO4,GAPDH,PFKL,IFRD2,FKBP1A,LARS,NEDD4L,GART,ACSS2,BCAT1,GSTO1,SRRM2,AKR1A1,GMPPB,CDK6,PFKP,HSPA6,PGM1,UGP2,ADSL,SHMT1,IARS,CTPS1,PPA1,SPG20,ABHD14B,UBA1,T…	-1.579152275	-0.318146031	207	738
BUTANOATE METABOLISM	BUTANOATE METABOLISM	0.000115022	0.000264869	-1	SARS,MAP1LC3A,SQSTM1,AARS,GFPT1,TBC1D15,APP,GARS,XPOT,CTH,PDIA4,TARS,LGALS3BP,GYS1,ASS1,GALT,HSPA5,ATIC,ENO2,GALE,GOT1,ATP6V1A,CNDP2,ATP6V1B2,MTHFD1,NARS,PRKAR1A,ATP6V1C1,PGD,PFKM,PGK1,HUWE1,ATOX1,TUBB3,PRKAR1B,GDI1,IMPDH2,PPP1R7,NDRG1,ATP6V1E1,TUBB4B,IPO4,GAPDH,PFKL,IFRD2,FKBP1A,LARS,NEDD4L,GART,NAP1L1,ACSS2,LDHB,BCAT1,AHSA1,AKR1A1,GMPPB,PFKP,HSPA6,PGM1,MAP2K2,UGP2,SHMT1,IARS,CTPS1,PPA1,SRM,MYO1…	-1.697559927	-0.339794572	243	826
MONO-UNSATURATED FATTY ACID BETA-OXIDATION	MONO-UNSATURATED FATTY ACID BETA-OXIDATION	0.000125786	0.000264869	-1	PGRMC2,MAP1LC3A,SQSTM1,GFPT1,APP,XPOT,LAMP1,PDIA4,RRAGA,GALT,HSPA5,ENO2,CALCOCO2,ATP6V1A,ATP6V1B2,PAICS,PFKM,HUWE1,TUBB3,NDUFA4,GDI1,NDRG1,TUBB4B,IPO4,GAPDH,PFKL,IFRD2,LARS,GART,GSTO1,GMPPB,PFKP,HSPA6,PGM1,CTPS1,SPG20,ABHD14B,UBA1,TIMP2,ARMC6,AHCY,EEF2,ISYNA1,PDIA3,PRKAA2,TUBA4A,PYCRL,HSPH1,PARK7,HSPA4,SDSL,GDI2,GTPBP2,PTGES3,EIF2B2,IPO7,ENO1,ALDOA,HSP90AA1,CAD,RRM2,EIF2B5,CCT8,PYGB,STIP1,ATF2,EI…	-1.706676567	-0.355819795	135	442
ASCORBATE (VITAMIN C) AND ALDARATE METABOLISM	ASCORBATE (VITAMIN C) AND ALDARATE METABOLISM	0.000119689	0.000264869	-1	SARS,MAP1LC3A,AARS,GFPT1,TBC1D15,APP,GARS,XPOT,CTH,PDIA4,TARS,LGALS3BP,GYS1,ASS1,GALT,HSPA5,ATIC,ENO2,GALE,GOT1,ATP6V1A,CNDP2,ATP6V1B2,MTHFD1,NARS,PRKAR1A,ATP6V1C1,PGD,PFKM,PGK1,HUWE1,TUBB3,PRKAR1B,GDI1,IMPDH2,PPP1R7,ATP6V1E1,TUBB4B,IPO4,GAPDH,PFKL,FKBP1A,LARS,NEDD4L,GART,NAP1L1,ACSS2,BCAT1,GSTO1,AKR1A1,GMPPB,PFKP,HSPA6,PGM1,MAP2K2,UGP2,SHMT1,IARS,CTPS1,PPA1,SRM,MYO1E,UBA1,AHCY,MAPRE1,IPO5,EEF2,I…	-1.896025472	-0.385881523	200	617
POLYUNSATURATED FATTY ACID BIOSYNTHESIS	POLYUNSATURATED FATTY ACID BIOSYNTHESIS	0.000121124	0.000264869	-1	SARS,MAP1LC3A,SQSTM1,AARS,GFPT1,APP,GARS,CTH,LAMP1,PDIA4,TARS,GALT,HSPA5,ATIC,ACY1,ENO2,GOT1,ATP6V1A,ATP6V1B2,MTHFD1,NARS,PRKAR1A,ATP6V1C1,PGD,PFKM,HUWE1,UBE2V1,TUBB3,PRKAR1B,GDI1,ATP6V1E1,TUBB4B,PSMD9,IPO4,GAPDH,PFKL,FKBP1A,LARS,NEDD4L,GART,ACSS2,BCAT1,GSTO1,SRRM2,AKR1A1,GMPPB,CDK6,PFKP,HSPA6,PGM1,UGP2,ADSL,SHMT1,IARS,FASN,CTPS1,PPA1,UBA1,ARMC6,AHCY,EEF2,ISYNA1,EPRS,PDIA3,PRKAA2,VTA1,TUBA4A,HSPH…	-1.719090097	-0.352271026	153	550
ALANINE AND ASPARTATE METABOLISM	ALANINE AND ASPARTATE METABOLISM	0.000120613	0.000264869	-1	SARS,MAP1LC3A,AARS,GFPT1,APP,GARS,LAMP1,PDIA4,TARS,GYS1,ASS1,GALT,HSPA5,ATIC,ENO2,GOT1,ATP6V1A,ATP6V1B2,PRKAG2,ASNS,IDH1,NARS,PRKAR1A,ATP6V1C1,PGD,PFKM,PGK1,HUWE1,TPI1,TUBB3,PRKAR1B,GDI1,IMPDH2,PPP1R7,ATP6V1E1,TUBB4B,IPO4,GAPDH,PFKL,FKBP1A,LARS,NEDD4L,GART,NAP1L1,ACSS2,APRT,FLNC,GMPPB,PFKP,HSPA6,MAP2K2,BAG3,UGP2,PEBP1,SHMT1,IARS,GMPR2,CTPS1,PPA1,XPNPEP1,UBA1,AHCY,EEF2,TAGLN2,ISYNA1,PDIA3,NAP1L4,T…	-1.923868934	-0.393373568	182	573
GLUTATHIONE METABOLISM	GLUTATHIONE METABOLISM	0.000126598	0.000264869	-1	SARS,GFPT1,LAMP1,PDIA4,TARS,GALT,HSPA5,ATIC,ABL2,ENO2,GALE,GOT1,ATP6V1A,ATP6V1B2,ATP6V1C1,TSG101,PGD,PFKM,GSS,TUBB3,NDUFA4,IMPDH2,ATP6V1E1,TUBB4B,IPO4,GAPDH,CTSL,PFKL,NAMPT,FKBP1A,GART,NAP1L1,ACSS2,IPO9,GMPPB,PFKP,HSPA6,TMEM248,PGM1,UGP2,CTPS1,PPA1,SRM,DPH1,UBA1,AHCY,IPO5,EEF2,EPRS,PDIA3,NAP1L4,TUBA4A,PYCRL,HSP90B1,HSPH1,NUTF2,HSPA4,SGTA,DSTN,FYN,IPO7,HSP90AA1,DCTN1,CAD,RRM2,OPLAH,CCT8,ABCE1,DNM1…	-1.851283642	-0.386977692	140	431
TCA CYCLE	TCA CYCLE	0.000112108	0.000264869	-1	SARS,MAP1LC3A,SQSTM1,AARS,HSPB1,GFPT1,APP,GARS,CTH,PDIA4,TARS,LGALS3BP,GYS1,ASS1,GALT,HSPA5,ATIC,ENO2,GALE,WARS,GOT1,ATP6V1A,CNDP2,ATP6V1B2,MTHFD1,ASNS,IDH1,NARS,PRKAR1A,ATP6V1C1,TSG101,PGD,PFKM,PGK1,HUWE1,TPI1,TUBB3,NDUFA4,PRKAR1B,GDI1,IMPDH2,PPP1R7,NDRG1,ATP6V1E1,TUBB4B,PSMD9,IPO4,GAPDH,PFDN2,CTSL,PFKL,FKBP1A,VPS4B,LARS,ACLY,NEDD4L,MDH1,GART,NAP1L1,ACSS2,LDHB,BCAT1,IPO9,APRT,AHSA1,GSTO1,SRRM2,C…	-1.737584397	-0.344578156	294	1000
3-CHLOROACRYLIC ACID DEGRADATION	3-CHLOROACRYLIC ACID DEGRADATION	0.000120005	0.000264869	-1	SARS,MAP1LC3A,AARS,GFPT1,TBC1D15,APP,GARS,XPOT,CTH,PDIA4,TARS,LGALS3BP,GYS1,ASS1,GALT,HSPA5,ATIC,TNIP1,ENO2,GALE,GOT1,ATP6V1A,CNDP2,ATP6V1B2,MTHFD1,NARS,PRKAR1A,ATP6V1C1,PGD,PFKM,HUWE1,TUBB3,PRKAR1B,GDI1,IMPDH2,PPP1R7,ATP6V1E1,TUBB4B,IPO4,GAPDH,PRDX1,PFKL,FKBP1A,LARS,NEDD4L,GART,NAP1L1,ACSS2,BCAT1,AKR1A1,GMPPB,PFKP,HSPA6,PGM1,MAP2K2,UGP2,SHMT1,IARS,CTPS1,PPA1,SRM,MYO1E,UBA1,AHCY,IPO5,EEF2,ISYNA1,…	-1.832454152	-0.373602649	168	600
ARACHIDONIC ACID METABOLISM	ARACHIDONIC ACID METABOLISM	0.000113469	0.000264869	-1	PGRMC2,SDCBP,SARS,MAP1LC3A,SQSTM1,HSPB1,GFPT1,APP,F10,LAMP1,PDIA4,SNX2,PDCD6IP,CRELD2,GALT,HSPA5,ATIC,ABL2,ACY1,ENO2,SLC3A2,GALE,WARS,ATP6V1A,ATP6V1B2,RPS6KA3,NARS,PFKM,HUWE1,UBE2V1,TUBB3,NDUFA4,GDI1,EIF2A,TUBB4B,PSMD9,IPO4,GAPDH,GSTM3,CTSL,PFKL,NAMPT,IKBKB,IFRD2,PRDX6,FKBP1A,VPS4B,NEDD4L,TGM2,BLMH,PDXDC1,LDHB,COTL1,IPO9,APRT,AHSA1,GSTO1,GMPPB,RAB3GAP1,CDK6,PFKP,HSPA6,BAG3,NAE1,GSTM1,PEBP1,IARS,F…	-1.441577982	-0.286702943	229	950
LIMONENE AND PINENE DEGRADATION	LIMONENE AND PINENE DEGRADATION	0.000119076	0.000264869	-1	SARS,MAP1LC3A,AARS,GFPT1,TBC1D15,APP,GARS,XPOT,CTH,PDIA4,TARS,LGALS3BP,GYS1,ASS1,GALT,HSPA5,ATIC,ENO2,GALE,GOT1,ATP6V1A,CNDP2,ATP6V1B2,MTHFD1,NARS,PRKAR1A,ATP6V1C1,PGD,PFKM,HUWE1,TUBB3,PRKAR1B,GDI1,IMPDH2,PPP1R7,ATP6V1E1,TUBB4B,IPO4,GAPDH,PFKL,IFRD2,FKBP1A,LARS,NEDD4L,GART,NAP1L1,ACSS2,BCAT1,AKR1A1,GMPPB,PFKP,HSPA6,PGM1,MAP2K2,UGP2,SHMT1,IARS,CTPS1,PPA1,SRM,MYO1E,ABHD14B,UBA1,TIMP2,AHCY,IPO5,EEF2…	-1.833012574	-0.372325359	198	636
ARGININE AND PROLINE METABOLISM	ARGININE AND PROLINE METABOLISM	0.000113856	0.000264869	-1	SDCBP,SARS,MAP1LC3A,AARS,HSPB1,GFPT1,TBC1D15,APP,GARS,XPOT,CTH,LAMP1,PDIA4,TARS,LGALS3BP,GYS1,ASS1,GALT,HSPA5,ATIC,ENO2,SLC3A2,GALE,GOT1,RNF31,ATP6V1A,CNDP2,ATP6V1B2,MTHFD1,COPRS,NARS,PRKAR1A,ATP6V1C1,PGD,PFKM,HUWE1,ATOX1,TUBB3,PRKAR1B,GDI1,IMPDH2,PPP1R7,NDRG1,ATP6V1E1,TUBB4B,IPO4,GAPDH,PFKL,FKBP1A,LARS,NUDT5,NEDD4L,GART,NAP1L1,ACSS2,BCAT1,AKR1A1,GMPPB,PFKP,HSPA6,PGM1,MAP2K2,AHNAK2,BAG3,UGP2,SHMT…	-1.684031203	-0.33536933	278	918
GLYCEROPHOSPHOLIPID METABOLISM	GLYCEROPHOSPHOLIPID METABOLISM	0.000108073	0.000264869	-1	RPTOR,PGRMC2,SDCBP,SARS,MAP1LC3A,SQSTM1,AARS,HSPB1,GFPT1,CLU,TBC1D15,APP,GNPDA1,GARS,XPOT,CTH,PDIA4,METAP2,TARS,LGALS3BP,SPIRE1,GYS1,ASS1,CRELD2,GALT,HSPA5,ATIC,TNIP1,SLC4A2,ACY1,ENO2,GALE,GOT1,RNF31,CALCOCO2,ATP6V1A,CNDP2,ATP6V1B2,MTHFD1,RPS6KA3,ASNS,IDH1,NARS,PRKAR1A,ATP6V1C1,TSG101,ABHD5,PAICS,PGD,PFKM,PGK1,HUWE1,PDIA6,TUBB3,NDUFA4,PRKAR1B,GDI1,PCYT2,IMPDH2,PPP1R7,ATP6V1E1,TUBB4B,IPO4,GAPDH,PR…	-1.652221014	-0.323869388	376	1364
GLUTAMATE METABOLISM	GLUTAMATE METABOLISM	0.000131944	0.000264869	-1	SARS,AARS,GFPT1,APP,GARS,TARS,LGALS3BP,HSPA5,ATIC,ENO2,ATP6V1B2,NARS,ATP6V1C1,PGD,PFKM,IMPDH2,ATP6V1E1,GAPDH,PFDN2,PFKL,FKBP1A,LARS,NEDD4L,ACSS2,GMPPB,PFKP,HSPA6,UGP2,SHMT1,IARS,CTPS1,PPA1,UBA1,ARMC6,AHCY,EEF2,ISYNA1,TUBA4A,HSPH1,NUTF2,HSPA4,NCK1,DSTN,ISG15,NPEPPS,FYN,ENO1,ALDOA,HSP90AA1,CAD,MYH10,RRM2,ATF2,ARAF,EIF4A1,TNIK,DARS,ASPSCR1,ACTB,ACAT2,YWHAZ,HLA-B,PRDX2,EIF4A2,HMGCS1,HSP90AB1,BABAM1,O…	-1.959202209	-0.420091394	105	313
PHOSPHATIDYLINOSITOL PHOSPHATE METABOLISM	PHOSPHATIDYLINOSITOL PHOSPHATE METABOLISM	0.000105764	0.000264869	-1	RPTOR,NDFIP2,SDCBP,SARS,MAP1LC3A,SQSTM1,AARS,HSPB1,GFPT1,TBC1D15,APP,GARS,XPOT,CTH,LAMP1,PDIA4,TARS,GYS1,PDCD6IP,ASS1,GALT,HSPA5,ATIC,ABL2,TNIP1,ENO2,LAMC1,TOM1,GOT1,ATP6V1A,CNDP2,ATP6V1B2,MTHFD1,RPS6KA3,PRKAG2,NARS,PRKAR1A,ATP6V1C1,TSG101,NDFIP1,PAICS,PGD,PFKM,PGK1,HUWE1,TPI1,PDIA6,TUBB3,NDUFA4,PRKAR1B,GDI1,IMPDH2,PPP1R7,ATP6V1E1,TUBB4B,PSMD9,IPO4,CTTN,IRS2,GAPDH,PGLS,PRDX1,CTSL,ASAP1,ARHGEF2,PF…	-1.469437187	-0.286225035	451	1677
BENZOATE DEGRADATION VIA COA LIGATION	BENZOATE DEGRADATION VIA COA LIGATION	0.000120963	0.000264869	-1	SARS,AARS,GFPT1,APP,GARS,XPOT,CTH,PDIA4,TARS,GYS1,ASS1,GALT,HSPA5,ATIC,ENO2,GOT1,ATP6V1A,CNDP2,ATP6V1B2,MTHFD1,NARS,PRKAR1A,ATP6V1C1,PGD,PFKM,TUBB3,NDUFA4,PRKAR1B,GDI1,PPP1R7,ATP6V1E1,TUBB4B,PSMD9,IPO4,GAPDH,PFKL,FKBP1A,LARS,NEDD4L,GART,NAP1L1,ACSS2,BCAT1,HGH1,BAD,AKR1A1,GMPPB,PFKP,HSPA6,PGM1,MAP2K2,UGP2,EIF4EBP1,ADSL,SHMT1,IARS,PRPS2,CTPS1,ALDOC,PPA1,SRM,MYO1E,UBA1,AHCY,CUL4B,IPO5,NADSYN1,EEF2,I…	-1.957815846	-0.401004285	187	555
PROSTAGLANDIN FORMATION FROM ARACHIDONATE	PROSTAGLANDIN FORMATION FROM ARACHIDONATE	0.0001155	0.000264869	-1	SDCBP,SARS,MAP1LC3A,AARS,HSPB1,GFPT1,APP,F10,GARS,CTH,PDIA4,METAP2,TARS,PDCD6IP,GALT,HSPA5,ATIC,ACY1,ENO2,SLC3A2,GOT1,ATP6V1A,ATP6V1B2,MTHFD1,RPS6KA3,NARS,PRKAR1A,ATP6V1C1,PGD,PFKM,TUBB3,NDUFA4,PRKAR1B,GDI1,ATP6V1E1,TUBB4B,PSMD9,IPO4,GAPDH,GSTM3,PFKL,IKBKB,PRDX6,FKBP1A,LARS,NEDD4L,TGM2,GART,ACSS2,PDXDC1,BCAT1,AHSA1,GSTO1,SRRM2,AKR1A1,GMPPB,RAB3GAP1,CDK6,PFKP,HSPA6,PGM1,BAG3,UGP2,GSTM1,PEBP1,ADSL,…	-1.645434058	-0.329835722	214	804
LEUKOTRIENE METABOLISM	LEUKOTRIENE METABOLISM	0.000109457	0.000264869	-1	PGRMC2,SDCBP,SARS,MAP1LC3A,SQSTM1,AARS,GFPT1,TBC1D15,APP,F10,GARS,XPOT,CTH,LAMP1,PDIA4,TARS,LGALS3BP,GYS1,SNX2,PDCD6IP,ASS1,RRAGA,GALT,HSPA5,ATIC,TNIP1,ACY1,ENO2,SLC3A2,GALE,GOT1,CALCOCO2,ATP6V1A,CNDP2,ATP6V1B2,MTHFD1,RPS6KA3,NARS,PRKAR1A,ATP6V1C1,PAICS,PGD,PFKM,PGK1,HUWE1,UBE2V1,TUBB3,NDUFA4,PRKAR1B,GDI1,EIF2A,IMPDH2,PPP1R7,NDRG1,ATP6V1E1,TUBB4B,IPO4,GAPDH,PRDX1,GSTM3,PFKL,NAMPT,IKBKB,IFRD2,PRDX…	-1.50862019	-0.296727747	331	1235
FATTY ACID ACTIVATION	FATTY ACID ACTIVATION	0.000133672	0.000264869	-1	PGRMC2,GFPT1,APP,XPOT,PDIA4,RRAGA,GALT,HSPA5,ENO2,CALCOCO2,ATP6V1A,ATP6V1B2,PAICS,PFKM,ATOX1,TUBB3,NDUFA4,NDRG1,TUBB4B,IPO4,GAPDH,PFKL,LARS,GART,GMPPB,PFKP,HSPA6,PGM1,CTPS1,SPG20,AHCY,EEF2,PDIA3,PRKAA2,TUBA4A,PYCRL,HSPH1,HSPA4,SDSL,EIF2B2,IPO7,HSP90AA1,CAD,RRM2,EIF2B5,CCT8,PYGB,EIF4A1,DARS,ACTB,ACACA,PPID,YWHAZ,EGFR,EIF4A2,ADK,HSP90AB1,SLC1A5,OLA1,MMS19,YWHAQ,NT5C2,HECW2,PSMD7,ABCG1,CTPS2,EIF2S2,…	-1.777419256	-0.383954007	97	292
CARBON FIXATION	CARBON FIXATION	0.000117716	0.000264869	-1	SARS,MAP1LC3A,SQSTM1,AARS,APP,GARS,PDIA4,TARS,ASS1,HSPA5,ATIC,ABL2,ENO2,PEPD,ATP6V1B2,MTHFD1,RPS6KA3,ASNS,IDH1,NARS,PRKAR1A,ATP6V1C1,MARK2,GLE1,PGD,PFKM,PGK1,HUWE1,TUBB3,NDUFA4,PRKAR1B,GDI1,NDRG1,ATP6V1E1,TUBB4B,GAPDH,PRDX1,CHUK,PFKL,IKBKB,FKBP1A,LARS,MET,NEDD4L,GART,ACSS2,EPHA2,LDHB,AMDHD2,AHSA1,GSTO1,GMPPB,PFKP,HSPA6,ADSS,PGM1,MAP2K2,BAG3,UGP2,HARS,SHMT1,IARS,CTPS1,ALDOC,PPA1,UBA1,MDP1,AHCY,CUL…	-1.851608095	-0.373981234	225	703
ASPARTATE AND ASPARAGINE METABOLISM	ASPARTATE AND ASPARAGINE METABOLISM	0.000108108	0.000264869	-1	SDCBP,SARS,MAP1LC3A,SQSTM1,AARS,HSPB1,GFPT1,TBC1D15,APP,F10,GARS,XPOT,CTH,PDIA4,TARS,LGALS3BP,GYS1,PDCD6IP,ASS1,GALT,HSPA5,ATIC,ACY1,ENO2,SLC3A2,GALE,GOT1,RNF31,ATP6V1A,CNDP2,ATP6V1B2,MTHFD1,COPRS,RPS6KA3,IDH1,NARS,PRKAR1A,ATP6V1C1,PGD,PFKM,PGK1,HUWE1,UBE2K,UBE2V1,TUBB3,PRKAR1B,GDI1,IMPDH2,PPP1R7,NDRG1,ATP6V1E1,TUBB4B,IPO4,GAPDH,PFDN2,GSTM3,PFKL,NAMPT,IKBKB,PRDX6,FKBP1A,LARS,NEDD4L,TGM2,GART,NAP1…	-1.506059292	-0.295333677	367	1331
DRUG METABOLISM - OTHER ENZYMES	DRUG METABOLISM - OTHER ENZYMES	0.000124254	0.000264869	-1	SDCBP,MAP1LC3A,APP,GARS,LGALS3BP,CRELD2,ATP6V1A,ATP6V1B2,PRKAG2,IDH1,PGD,PFKM,UPP1,HUWE1,TUBB3,GDI1,IMPDH2,TUBB4B,GAPDH,PFKL,NUDT5,SEC31A,AHSA1,GMPPB,PFKP,HSPA6,RNF19B,EIF4EBP1,HARS,FASN,CTPS1,ARFGAP1,AAMP,PSME1,AHCY,FGFR1,UCKL1,HPRT1,PRKAA2,TUBA4A,NAA50,SPRY2,PTPN11,NRBP1,EIF2B2,FYN,PSMD11,DOCK7,HSP90AA1,POLR3B,ARRB2,CCT8,ABCE1,PIK3R1,UGDH,ACTR1B,TNIK,ACTB,PPID,YWHAZ,EGFR,HLA-B,EIF4A2,HMGCS1,TSC…	-1.448320541	-0.300264522	133	474
AMINOSUGARS METABOLISM	AMINOSUGARS METABOLISM	0.000115473	0.000264869	-1	SDCBP,SARS,AARS,GFPT1,APP,GNPDA1,GARS,XPOT,CTH,PDIA4,TARS,GYS1,ASS1,GALT,HSPA5,ATIC,ENO2,POC5,GOT1,ATP6V1A,CNDP2,ATP6V1B2,MTHFD1,NARS,PRKAR1A,ATP6V1C1,PGD,PFKM,PGK1,TUBB3,NDUFA4,PRKAR1B,GDI1,PCYT2,PPP1R7,ATP6V1E1,TUBB4B,PSMD9,IPO4,GAPDH,USP14,CTSL,PFKL,IKBKB,FKBP1A,VPS4B,LARS,ACLY,NEDD4L,GART,NAP1L1,ACSS2,AMDHD2,BCAT1,HGH1,IPO9,AKR1A1,IMPA1,PEG10,PGM3,GMPPB,PFKP,HSPA6,PGM1,MAP2K2,BAG3,UGP2,ADSL,S…	-1.773172671	-0.355410215	253	809
TYROSINE METABOLISM	TYROSINE METABOLISM	0.00010725	0.000264869	-1	PGRMC2,SARS,MAP1LC3A,SQSTM1,AARS,GFPT1,TBC1D15,APP,F10,GARS,XPOT,CTH,LAMP1,PDIA4,TARS,LGALS3BP,GYS1,SNX2,PDCD6IP,ASS1,NDST1,YARS,GALT,HSPA5,ATIC,TNIP1,ACY1,ENO2,SLC3A2,GALE,WARS,GOT1,CALCOCO2,ATP6V1A,CNDP2,ATP6V1B2,MTHFD1,RPS6KA3,NARS,PRKAR1A,ATP6V1C1,PGD,PFKM,HUWE1,UBE2V1,TUBB3,PRKAR1B,GDI1,EIF2A,IMPDH2,PPP1R7,NDRG1,ATP6V1E1,TUBB4B,PSMD9,IPO4,GAPDH,PRDX1,GSTM3,CTSL,PFKL,IKBKB,FAH,IFRD2,PRDX6,FKB…	-1.414981746	-0.276739716	320	1446
BETA-ALANINE METABOLISM	BETA-ALANINE METABOLISM	0.000117661	0.000264869	-1	SARS,MAP1LC3A,AARS,GFPT1,TBC1D15,APP,GARS,XPOT,CTH,PDIA4,TARS,LGALS3BP,GYS1,ASS1,GALT,HSPA5,ATIC,ENO2,GALE,GOT1,ATP6V1A,CNDP2,ATP6V1B2,MTHFD1,RPS6KA3,NARS,PRKAR1A,ATP6V1C1,PGD,PFKM,HUWE1,TUBB3,PRKAR1B,GDI1,IMPDH2,PPP1R7,ATP6V1E1,TUBB4B,SMS,IPO4,GAPDH,PFKL,IFRD2,FKBP1A,LARS,NEDD4L,GART,NAP1L1,ACSS2,BCAT1,PPP1R13L,AKR1A1,GMPPB,PFKP,HSPA6,PGM1,MAP2K2,UGP2,SHMT1,IARS,CTPS1,PPA1,SRM,MYO1E,ABHD14B,UBA1…	-1.785865758	-0.360574017	189	710
C21-STEROID HORMONE BIOSYNTHESIS AND METABOLISM	C21-STEROID HORMONE BIOSYNTHESIS AND METABOLISM	0.000132328	0.000264869	-1	PGRMC2,SARS,MAP1LC3A,AARS,APP,GARS,CTH,PDIA4,SNX2,NDST1,HSPA5,ATIC,ENO2,ATP6V1B2,MTHFD1,RPS6KA3,NARS,PGD,PFKM,EIF2A,GAPDH,PFKL,BLMH,ACSS2,BCAT1,SEC31A,AKR1A1,CDK6,PFKP,HSPA6,PGM1,UGP2,EIF4EBP1,HARS,IARS,PPA1,PSME1,UBA1,AHCY,EEF2,ISYNA1,PDIA3,PPP2R4,HSPH1,HSPA4,NAA15,TSR1,NAA50,DBNL,PTPN11,NPEPPS,HSP90AA1,ARRB2,CCT8,UGDH,PYGB,ATF2,EIF4A1,DARS,ACTB,ACAT2,YWHAZ,EIF4A2,ADK,MLLT4,HSP90AB1,OLA1,TPP2,SN…	-1.842431447	-0.395784684	102	308
STARCH AND SUCROSE METABOLISM	STARCH AND SUCROSE METABOLISM	0.000125063	0.000264869	-1	PGRMC2,SARS,AARS,GFPT1,APP,GARS,CTH,PDIA4,GYS1,GALT,HSPA5,ATIC,GYG1,ENO2,GOT1,ATP6V1A,ATP6V1B2,MTHFD1,NARS,PRKAR1A,PGD,PFKM,PGK1,HUWE1,TUBB3,PRKAR1B,PPP1R7,ATP6V1E1,TUBB4B,IPO4,GAPDH,PFKL,IKBKB,VPS4B,NEDD4L,GART,G6PD,ACSS2,BCAT1,CCS,AKR1A1,GMPPB,CDK6,PFKP,HSPA6,PGM1,BAG3,UGP2,EIF4EBP1,SHMT1,IARS,CTPS1,PPA1,UBA1,AHCY,ACO1,IPO5,EEF2,ISYNA1,PDIA3,PRKAA2,TUBA4A,PPP2R4,HSPH1,HSPA4,SDSL,SGTA,NAA15,TSR1…	-1.984936082	-0.412839158	160	457
OMEGA-6 FATTY ACID METABOLISM	OMEGA-6 FATTY ACID METABOLISM	0.000116009	0.000264869	-1	PGRMC2,SARS,MAP1LC3A,SQSTM1,AARS,GFPT1,APP,GARS,XPOT,CTH,LAMP1,PDIA4,TARS,RRAGA,GALT,HSPA5,ATIC,ENO2,GOT1,CALCOCO2,ATP6V1A,ATP6V1B2,MTHFD1,NARS,PRKAR1A,ATP6V1C1,PAICS,PGD,PFKM,PGK1,HUWE1,UBE2V1,TUBB3,NDUFA4,PRKAR1B,GDI1,NDRG1,ATP6V1E1,TUBB4B,PSMD9,IPO4,GAPDH,PFKL,IFRD2,FKBP1A,LARS,NEDD4L,GART,ACSS2,BCAT1,GSTO1,SRRM2,AKR1A1,GMPPB,CDK6,PFKP,HSPA6,PGM1,BAG3,UGP2,ADSL,SHMT1,IARS,CTPS1,PPA1,SPG20,ABHD…	-1.564744214	-0.314141787	218	782
PHYTANIC ACID PEROXISOMAL OXIDATION	PHYTANIC ACID PEROXISOMAL OXIDATION	0.000119474	0.000264869	-1	PGRMC2,SARS,MAP1LC3A,SQSTM1,GFPT1,APP,XPOT,LAMP1,PDIA4,RRAGA,GALT,HSPA5,ENO2,GALE,WARS,CALCOCO2,ATP6V1A,ATP6V1B2,NARS,PAICS,PFKM,HUWE1,UBE2V1,TUBB3,NDUFA4,GDI1,NDRG1,TUBB4B,IPO4,GAPDH,CTSL,PFKL,IFRD2,VPS4B,LARS,GART,LDHB,IPO9,APRT,AHSA1,GSTO1,GMPPB,CDK6,PFKP,HSPA6,PGM1,NAE1,FASN,CTPS1,SPG20,ABHD14B,UBA1,TIMP2,ARMC6,AHCY,EEF2,ISYNA1,EPRS,PDIA3,FKBP4,PRKAA2,VTA1,TUBA4A,PYCRL,HSP90B1,HSPH1,PARK7,HSP…	-1.610091255	-0.327281391	179	633
PENTOSE PHOSPHATE PATHWAY	PENTOSE PHOSPHATE PATHWAY	0.000114718	0.000264869	-1	RPTOR,SARS,SQSTM1,AARS,HSPB1,GFPT1,CLU,APP,GARS,CTH,PSAT1,PDIA4,TARS,LGALS3BP,ASS1,RRAGA,GALT,HSPA5,ATIC,ENO2,POC5,GOT1,ATP6V1A,ATP6V1B2,MTHFD1,ASNS,IDH1,NARS,PRKAR1A,ATP6V1C1,PGD,PFKM,PGK1,HUWE1,TUBB3,NDUFA4,PRKAR1B,GDI1,IMPDH2,ATP6V1E1,TUBB4B,IPO4,GAPDH,PGLS,PRDX1,USP14,KLC1,PFKL,FKBP1A,LARS,NEDD4L,GART,NAP1L1,G6PD,ACSS2,EPHA2,LDHB,BCAT1,AHSA1,GSTO1,AKR1A1,IMPA1,GMPPB,PFKP,HSPA6,PGM1,BAG3,UGP2,…	-1.928065047	-0.385185435	279	863
METHIONINE AND CYSTEINE METABOLISM	METHIONINE AND CYSTEINE METABOLISM	0.000106508	0.000264869	-1	SDCBP,SARS,MAP1LC3A,SQSTM1,AARS,HSPB1,GFPT1,NCOA4,APP,GARS,XPOT,CTH,PSAT1,PDIA4,TARS,GYS1,ASS1,YARS,GALT,HSPA5,ATIC,ACY1,ENO2,AHCYL2,GALE,WARS,GOT1,PEPD,ATP6V1A,CNDP2,ATP6V1B2,MTHFD1,ASNS,IDH1,NARS,PRKAR1A,ATP6V1C1,TSG101,PGD,OPTN,PFKM,PGK1,HUWE1,TPI1,UBE2V1,TUBB3,PRKAR1B,GDI1,PCYT2,EIF2A,IMPDH2,PPP1R7,NDRG1,ATP6V1E1,TUBB4B,PSMD9,IPO4,GAPDH,PFKL,NAMPT,IFRD2,FKBP1A,LARS,NUDT5,GOLM1,ACLY,NEDD4L,TGM…	-1.392021038	-0.271651139	407	1562
SELENOAMINO ACID METABOLISM	SELENOAMINO ACID METABOLISM	0.000112397	0.000264869	-1	PGRMC2,SDCBP,SARS,MAP1LC3A,SQSTM1,AARS,GFPT1,APP,GARS,XPOT,CTH,PSAT1,PDIA4,TARS,GYS1,ASS1,GALT,HSPA5,ATIC,ENO2,AHCYL2,WARS,GOT1,PEPD,ATP6V1A,CNDP2,ATP6V1B2,MTHFD1,IDH1,NARS,PRKAR1A,ATP6V1C1,PGD,PFKM,PGK1,HUWE1,TPI1,UBE2V1,TUBB3,PRKAR1B,GDI1,PCYT2,EIF2A,IMPDH2,ATP6V1E1,TUBB4B,PSMD9,IPO4,GAPDH,PFKL,NAMPT,FKBP1A,LARS,NEDD4L,GART,NAP1L1,ACSS2,BCAT1,SEC31A,APRT,AKR1A1,GMPPB,PFKP,HSPA6,PGM1,MAP2K2,UGP2…	-1.578114278	-0.313162776	289	994
PENTOSE AND GLUCURONATE INTERCONVERSIONS	PENTOSE AND GLUCURONATE INTERCONVERSIONS	0.000150807	0.000293388	-1	APP,ENO2,GOT1,ASNS,PGD,GDI1,FKBP1A,GSTO1,AKR1A1,HSPA6,ISYNA1,NUTF2,GDI2,CRADD,SGTA,PTGES3,EIF2B2,ENO1,EIF2B5,ABCE1,STIP1,HLA-B,CALR,HINT1,TXN,MSN,AKR1B1,AKR1D1,AKR7A2,ARHGDIA,CCT4,IST1,EIF2S2,AKR1C3,HSPA1B,CARHSP1,TKT,PSMA7,MAP3K7,EIF2S3,VHL,ASL,EIF2B3,FKBP2,DSP,DST,DEF6,UCHL3,EIF2S1,HSPA2,XYLB	-1.980562375	-0.484817761	51	104
VITAMIN B5 - COA BIOSYNTHESIS FROM PANTOTHENATE	VITAMIN B5 - COA BIOSYNTHESIS FROM PANTOTHENATE	0.000161057	0.000307733	-1	GARS,PPCS,ATP6V1B2,VPS4B,LDHB,HSPA6,ISYNA1,EIF2B2,ALDOA,CAD,PANK4,YWHAZ,EGFR,PANK2,LDHA,HSP90AB1,ARMT1,YWHAQ,LXN,DVL2,YWHAG,PEA15,HSPA1B,MAPK1	-2.075618507	-0.560452873	24	57
BIOPTERIN METABOLISM	BIOPTERIN METABOLISM	0.000257169	0.000475532	-1	SDCBP,SARS,CALCOCO1,HSPB1,APP,PSAT1,PRRC2C,GALT,AHCYL2,ATP6V1B2,PRKAR1A,PGD,PFKM,TPI1,TUBB3,PRKAR1B,TUBB4B,IPO4,PFKL,NAP1L1,APRT,AHSA1,GSTO1,GMPPB,CDK6,PFKP,HSPA6,PPA1,SRM,UBA1,AHCY,CUL4B,IPO5,NAP1L4,TUBA4A,HSPH1,HSPA4,SDSL,KIF5B,NIF3L1,DSTN,EIF2B2,PSMD11,IPO7,HSP90AA1,CAD,CCT8,STIP1,ZFP36L1,EIF4A1,HECTD1,PPP2R5D,WWC1,ASPSCR1,ACTB,ACACA,PPID,YWHAZ,CAND1,PRDX2,EIF4A2,HSP90AB1,PAWR,CCT7,YWHAQ,PPIA,…	-1.518010803	-0.320587263	113	376
PORPHYRIN METABOLISM	PORPHYRIN METABOLISM	0.000257765	0.000475532	-1	GFPT1,APP,PDIA4,ENO2,ATP6V1B2,PFKM,TUBB3,NDUFA4,TUBB4B,IPO4,GAPDH,PFKL,NEDD4L,GMPPB,PLIN3,PFKP,HSPA6,PGM1,BAG3,NAE1,EIF4EBP1,HARS,CTPS1,KCNQ5,UBA1,TIMP2,STEAP3,MROH1,EEF2,FGFR1,GSPT1,PDIA3,TUBA4A,HSPH1,HSPA4,SDSL,ALAD,PTPN11,NPEPPS,MARS,MAP2K1,SH2D4A,ENO1,CCT5,CAD,ARRB2,MYH10,CCT8,ABCE1,CTU1,PIK3R1,UGDH,PPME1,PPP2R5D,HGS,DARS,ACTB,BLVRA,EGFR,PRDX2,CDK5,HSP90AB1,FAM84B,CCT7,PKM,UROD,PPP2CB,ATG7,CC…	-1.533495092	-0.324680975	110	361
C5-BRANCHED DIBASIC ACID METABOLISM	C5-BRANCHED DIBASIC ACID METABOLISM	0.000446097	0.000809023	-1	SARS,GFPT1,GALE,WARS,ATP6V1A,NARS,CTSL,VPS4B,LDHB,IPO9,APRT,AHSA1,CDK6,FASN,EPRS,HSP90B1,PTGES3,NPEPPS,DYRK1A,CAD,ARRB2,WWP2,CCT8,ABCE1,AK1,EGFR,CDK5,LDHA,CCT7,COPB1,CCT4,CCT3,DDX39A,CSNK1D	-1.818937967	-0.435197412	34	122
VITAMIN E METABOLISM	VITAMIN E METABOLISM	0.000496032	0.00088459	-1	SARS,MAP1LC3A,SQSTM1,GFPT1,APP,LAMP1,GALT,ENO2,GALE,WARS,ATP6V1A,ATP6V1B2,NARS,PGK1,HUWE1,UBE2V1,GDI1,GAPDH,CTSL,IFRD2,FKBP1A,VPS4B,NEDD4L,LDHB,IPO9,APRT,AHSA1,GSTO1,CDK6,HSPA6,BAG3,NAE1,FASN,ABHD14B,UBA1,TIMP2,ARMC6,AHCY,MAPRE1,EEF2,ISYNA1,EPRS,PRKAA2,VTA1,HSP90B1,HSPH1,PARK7,HSPA4,GDI2,GTPBP2,DBNL,MRPS17,PTGES3,NPEPPS,DYRK1A,ENO1,UBE2M,ALDOA,CAD,ARRB2,WWP2,CCT8,ABCE1,STIP1,ATF2,UBE2R2,HGS,TNIK,…	-1.414202526	-0.29279255	99	480
PURINE METABOLISM	PURINE METABOLISM	0.000517813	0.000908295	-1	RPTOR,SDCBP,SARS,MAP1LC3A,CENPE,SQSTM1,PNP,AARS,HSPB1,GFPT1,APP,GARS,CYR61,CTH,LAMP1,PDIA4,TARS,LGALS3BP,GYS1,SNX2,TMEM59,RRAGA,LTBR,GALT,HSPA5,ATIC,ABL2,TNIP1,ENO2,LAMC1,WARS,GOT1,CALCOCO2,PEPD,ATP6V1A,ATP6V1B2,CORO1B,MTHFD1,RPS6KA3,PRKAG2,IDH1,NARS,PRKAR1A,ATP6V1C1,TSG101,MARK2,GLE1,PGD,PFKM,PGK1,HUWE1,UBE2K,TPI1,PDIA6,UBE2V1,TUBB3,NDUFA4,PRKAR1B,IMPDH2,PPP1R7,NDRG1,ATP6V1E1,TUBB4B,IPO4,CTTN,GA…	-1.238114456	-0.239602487	504	2163
SQUALENE AND CHOLESTEROL BIOSYNTHESIS	SQUALENE AND CHOLESTEROL BIOSYNTHESIS	0.000595451	0.001027633	-1	PGRMC2,SARS,MAP1LC3A,AARS,APP,GARS,CTH,PDIA4,SPIRE1,SNX2,YARS,HSPA5,ATIC,ENO2,GOT1,ATP6V1A,CNDP2,ATP6V1B2,MTHFD1,NARS,PGD,PFKM,TUBB3,NDUFA4,EIF2A,TUBB4B,IPO4,GAPDH,PFKL,IKBKB,LARS,NEDD4L,BLMH,ACSS2,BCAT1,AKR1A1,GMPPB,PFKP,HSPA6,PGM1,BAG3,UGP2,EIF4EBP1,SHMT1,IARS,PPA1,PSME1,UBA1,AHCY,EEF2,EPRS,PDIA3,SLC2A3,TUBA4A,HSP90B1,HSPH1,HSPA4,NAA15,TSR1,NAA50,DBNL,PTPN11,NPEPPS,PMVK,IPO7,ENO1,ALDOA,HSP90AA1…	-1.359171347	-0.275995411	164	639
PUTATIVE ANTI-INFLAMMATORY METABOLITES FORMATION FROM EPA	PUTATIVE ANTI-INFLAMMATORY METABOLITES FORMATION FROM EPA	0.000952511	0.001617756	-1	PGRMC2,SDCBP,SARS,HSPB1,APP,PDIA4,PFKM,NDUFA4,PSMD9,PFKL,NAMPT,FKBP1A,NEDD4L,COTL1,GSTO1,GMPPB,PFKP,HSPA6,PEBP1,MAPRE1,EEF2,ISYNA1,FKBP4,CBR3,HSPH1,HSPA4,PTGES3,NPEPPS,ALDOA,HSP90AA1,ARRB2,ABCE1,PIK3R1,STIP1,PPID,EGFR,HLA-B,CALR,CBR1,HINT1,COPS7A,ARPC3,HSP90AB1,LTA4H,SPINT2,MSN,AKR1B1,CASP7,PPIA,ZFP36,AIP,CASP3,STUB1,HSPA1B,UBQLN1,KPNA3,HDAC6,DNAJC7,FBXO6,CSE1L,UBA5,LDLR,COPS5,CHCHD2,VCP,CD2AP,DC…	-1.504959449	-0.329530267	69	252
VITAMIN B6 (PYRIDOXINE) METABOLISM	VITAMIN B6 (PYRIDOXINE) METABOLISM	0.001115005	0.001864149	-1	MAP1LC3A,GFPT1,APP,TUBB3,ATP6V1E1,TUBB4B,PDXK,HSPA6,PGM1,HSPH1,HSPA4,ACTB,YWHAZ,CAND1,HSP90AB1,YWHAQ,PPIA,HSPA1B,CSNK1D,PNPO,CSE1L,COPS5,TUBB6,TUBB	-1.773558552	-0.468274772	24	65
VITAMIN B1 (THIAMIN) METABOLISM	VITAMIN B1 (THIAMIN) METABOLISM	0.001220703	0.002009465	-1	GFPT1,GALT,HSPA5,ENO2,ATP6V1A,ATP6V1B2,NARS,ATP6V1C1,PGD,PFKM,HUWE1,TUBB3,TUBB4B,IPO4,GAPDH,PRDX1,PFKL,LARS,NEDD4L,GART,NAP1L1,BCAT1,SRRM2,GMPPB,PFKP,HSPA6,PGM1,UGP2,SHMT1,CTPS1,PPA1,SRM,AHCY,IPO5,EEF2,NAP1L4,TUBA4A,PYCRL,HSPH1,SDSL,DSTN,GSK3A,EIF2B2,ISG15,NPEPPS,PSMD11,IPO7,ENO1,ALDOA,CCT5,HSP90AA1,CAD,RRM2,CCT8,ABCE1,PYGB,STIP1,ARPC4,EIF4A1,ACTB,PPID,YWHAZ,EGFR,CAND1,PRDX2,SLC38A1,EIF4A2,ARPC3,…	-1.357648965	-0.279064404	140	527
GLYCOSYLPHOSPHATIDYLINOSITOL(GPI)-ANCHOR BIOSYNTHESIS	GLYCOSYLPHOSPHATIDYLINOSITOL(GPI)-ANCHOR BIOSYNTHESIS	0.002080666	0.003373201	-1	GARS,NARS,PFKM,IPO4,PFKL,PFKP,HSPA6,EEF2,HSPH1,HSPA4,HSP90AA1,YWHAZ,COPS2,HSP90AB1,YWHAQ,KPNB1,CLK1,MAP3K3,HSPA1B,ELP3,ARFGEF2,TRAF2,TARDBP,BAG6	-1.7153414	-0.455576503	24	63
PROSTAGLANDIN FORMATION FROM DIHOMO GAMA-LINOLEIC ACID	PROSTAGLANDIN FORMATION FROM DIHOMO GAMA-LINOLEIC ACID	0.003084153	0.004925439	-1	SARS,HSPB1,APP,PDIA4,NDUFA4,PSMD9,FKBP1A,GSTO1,MAPRE1,ISYNA1,FKBP4,HSPA4,PTGES3,ALDOA,HSP90AA1,ARRB2,ABCE1,STIP1,PPID,EGFR,HLA-B,CALR,HINT1,COPS7A,HSP90AB1,MSN,AKR1B1,CASP7,ZFP36,AIP,CASP3,STUB1,HSPA1B,UBQLN1,HDAC6,DNAJC7,FBXO6,COPS5,VCP,CD2AP,CARM1,ATAD3A,MCM2,URI1,FTSJ1,FRMD5,VHL,FKBP2,COPG1,COPS3,PIK3C2A,BCR	-1.530847964	-0.359514152	52	140
LINOLEATE METABOLISM	LINOLEATE METABOLISM	0.003732836	0.005873727	-1	PGRMC2,MAP1LC3A,APP,PDIA4,SNX2,CRELD2,HSPA5,ATIC,ABL2,EIF2A,GAPDH,PRDX6,BLMH,COTL1,HSPA6,BAG3,EIF4EBP1,HARS,PSME1,PDIA3,HSPA4,SGTA,NAA15,NAA50,DBNL,CLN3,PTPN11,HSP90AA1,DCTN1,ARRB2,PIK3R1,UGDH,PYGB,ATF2,PPID,YWHAZ,EGFR,USP5,MLLT4,COPS7A,HSP90AB1,TPP2,SPINT2,SNX3,PKM,CASP7,ZFP36,DVL2,YWHAG,CASP3,EIF2S2,MAPK1,PSMF1,ASNA1,CAB39,GPX1,UBQLN1,FBXO6,USP4,CSE1L,UBXN1,DTD1,XAGE1A,PSMB2,UMPS,COPS5,LCN2,VCP…	-1.393051655	-0.301303633	85	286
NITROGEN METABOLISM	NITROGEN METABOLISM	0.003881541	0.006019201	-1	XPOT,GOT1,PRKAG2,ASNS,PGD,HUWE1,TPI1,IPO4,IPO9,HSPA6,BAG3,CTPS1,IPO5,HSPH1,HSPA4,EIF2B2,IPO7,ALDOA,EIF2B5,CCT8,ABCE1,ACACA,EGFR,PLAA,CAND1,PRDX2,HSP90AB1,CA13,LSM1,AKR1B1,CCT4,CTPS2,MON2,HSPA1B,THADA,EXOC8,CSNK1D,TNPO2,CSE1L,PFDN4,KNTC1,COPS5,DCUN1D1,RTCB,XPO1,PSMC3,EXOC6,EXOC1,XPO5,ATXN10,SLC22A18,EIF2B3	-1.480614501	-0.339994356	52	166
SPHINGOLIPID METABOLISM	SPHINGOLIPID METABOLISM	0.0043558	0.006658152	1	BCL7C,TMPO,UGT8,CENPO,TCTN3,AKAP5,HMOX1,PON2	1.836230737	0.603961936	8	19
TRIHYDROXYCOPROSTANOYL-COA BETA-OXIDATION	TRIHYDROXYCOPROSTANOYL-COA BETA-OXIDATION	0.004740698	0.007144432	-1	GFPT1,APP,GALT,ENO2,ATP6V1B2,UBE2V1,GAPDH,IFRD2,CDK6,HSPA6,ABHD14B,UBA1,TIMP2,AHCY,EEF2,ISYNA1,PRKAA2,VTA1,HSPH1,PARK7,HSPA4,GTPBP2,MRPS17,PTGES3,DYRK1A,ALDOA,CCT8,TNIK,PPID,YWHAZ,HLA-B,STAT1,CDK5,HSP90AB1,CLDN12,DDX3X,CLK1,HSPA1B,ATG5	-1.463196773	-0.335387658	39	170
PYRIMIDINE METABOLISM	PYRIMIDINE METABOLISM	0.005021971	0.007463207	-1	RPTOR,SDCBP,SARS,MAP1LC3A,CENPE,SQSTM1,PNP,AARS,HSPB1,GFPT1,APP,XPOT,LAMP1,PDIA4,TARS,LGALS3BP,GYS1,CRELD2,LTBR,GALT,HSPA5,ATIC,ABL2,TNIP1,ENO2,POC5,GOT1,CALCOCO2,PEPD,ATP6V1A,ATP6V1B2,CORO1B,MTHFD1,RPS6KA3,ASNS,IDH1,NARS,PRKAR1A,ATP6V1C1,TSG101,MARK2,GLE1,PGD,PFKM,PGK1,UPP1,HUWE1,UBE2K,TPI1,PDIA6,TXNRD1,UBE2V1,TUBB3,PRKAR1B,GDI1,IMPDH2,PPP1R7,NDRG1,ATP6V1E1,TUBB4B,IPO4,GAPDH,CASP4,CHUK,PFDN2,PFK…	-1.198415979	-0.23265949	436	1883
NUCLEOTIDE SUGAR METABOLISM	NUCLEOTIDE SUGAR METABOLISM	0.005440505	0.007974439	-1	GFPT1,PGK1,GAPDH,NCK1,PIK3R1,HLA-B,PRDX2,TALDO1,MAT2A,AKT1,UXS1	-1.730950637	-0.565184964	11	24
3-OXO-10R-OCTADECATRIENOATE BETA-OXIDATION	3-OXO-10R-OCTADECATRIENOATE BETA-OXIDATION	0.005601494	0.007991464	-1	MAP1LC3A,SQSTM1,GFPT1,APP,LAMP1,GALT,ENO2,ATP6V1B2,HUWE1,UBE2V1,GDI1,GAPDH,IFRD2,NEDD4L,GSTO1,CDK6,HSPA6,ABHD14B,UBA1,TIMP2,ARMC6,AHCY,EEF2,ISYNA1,PRKAA2,VTA1,HSPH1,PARK7,HSPA4,GDI2,GTPBP2,MRPS17,PTGES3,DYRK1A,ENO1,ALDOA,CCT8,STIP1,ATF2,HGS,TNIK,AK1,PPID,YWHAZ,EGFR,HLA-B,CALR,STAT1,CDK5,HINT1,HSP90AB1,RNASEH2A,MSN,VCL,YWHAQ,PPP2CB,CLDN12,DDX3X,KPNB1,CLK1,HSPA1B,MAPK1,ATG5	-1.37014107	-0.296042024	63	291
GLYOXYLATE AND DICARBOXYLATE METABOLISM	GLYOXYLATE AND DICARBOXYLATE METABOLISM	0.005569895	0.007991464	-1	APP,ENO2,CALCOCO2,ASNS,IDH1,PGD,PGK1,HUWE1,NDUFA4,ATP6V1E1,TUBB4B,GAPDH,PRDX1,FKBP1A,LDHB,AHSA1,GSTO1,PGM1,BAG3,ALDOC,CUL4B,ISYNA1,TUBA4A,PTGES3,ISG15,ENO1,ALDOA,HSP90AA1,TRIP13,PYGB,ATF2,EIF4A1,ACTB,ACAT2,YWHAZ,EGFR,WDR1,CALR,PRDX2,NOTCH2,EIF4A2,LDHA,HSP90AB1,CKB,PKM,YWHAQ,COPB1,ARHGDIA,HECW2,CCT4,CCT3,BMPR1A,HSPA1B,MAPK1,GLO1,UBQLN1,NOTCH3,TKT,ILK,NDUFB8,TUBA1A,SNX9,COPS5,MAP2K3,RAD23B,VCP,ARRB1	-1.390413907	-0.303819699	67	256
DIMETHYL-BRANCHED-CHAIN FATTY ACID MITOCHONDRIAL BETA-OXIDATION	DIMETHYL-BRANCHED-CHAIN FATTY ACID MITOCHONDRIAL BETA-OXIDATION	0.006227003	0.008766964	-1	MAP1LC3A,SQSTM1,APP,LAMP1,ENO2,HUWE1,GDI1,IFRD2,GSTO1,ABHD14B,UBA1,TIMP2,ARMC6,ISYNA1,PRKAA2,HSPH1,PARK7,HSPA4,GDI2,GTPBP2,PTGES3,ENO1,ALDOA,STIP1,ATF2,TNIK,YWHAZ,EGFR,HLA-B,CALR,STAT1,HINT1,HSP90AB1,MSN,VCL,YWHAQ,CLDN12,KPNB1,CLK1,MAPK1,ATG5,TKT,FBXO6,FERMT2,UBA5	-1.427350635	-0.323172208	45	187
N-GLYCAN BIOSYNTHESIS	N-GLYCAN BIOSYNTHESIS	0.01420765	0.019743098	-1	GFPT1,APP,PDIA4,LGALS3BP,HYOU1,ASS1,HSPA5,DAAM1,ENO2,ATP6V1A,ATP6V1B2,PRKAG2,PRKAR1A,TSG101,PAICS,PGK1,HUWE1,PDIA6,TUBB3,PRKAR1B,TUBB4B,IPO4,GAPDH,ANTXR1,IFRD2,NEDD4L,PDXDC1,GMPPB,HSPA6,BAG3,NAE1,EIF4EBP1,CTPS1,ARFGAP1,DYNC1I2,SRM,DCTN2,TIMP2,CUL4B,PDIA3,FUT11,PAFAH1B1,TUBA4A,HSP90B1,HSPH1,HSPA4,CLN3,DYNC1H1,ISG15,PAPSS1,ENO1,ALDOA,QSOX1,HSP90AA1,DCTN1,RRM2,DNM2,CCT8,ZNFX1,CFP,ATF2,ARAF,ACTB,ACAC…	-1.265766065	-0.259706009	119	538
LYSINE METABOLISM	LYSINE METABOLISM	0.016005054	0.021955651	-1	RPTOR,SDCBP,SARS,MAP1LC3A,CENPE,SQSTM1,AARS,HSPB1,GFPT1,TBC1D15,APP,GARS,XPOT,CTH,PDIA4,LOXL2,TARS,LGALS3BP,GYS1,HYOU1,PDCD6IP,ASS1,PRRC2C,CRELD2,YARS,GALT,HSPA5,ATIC,OGT,TNFRSF21,ENO2,GALE,TOM1,GOT1,SNX8,CALCOCO2,ATP6V1A,CNDP2,ATP6V1B2,MTHFD1,COPRS,RPS6KA3,IDH1,NARS,PRKAR1A,ATP6V1C1,PTPRS,PGD,PFKM,HUWE1,TPI1,PDIA6,UBE2V1,TUBB3,PRKAR1B,GDI1,PCYT2,IMPDH2,PPP1R7,NDRG1,ATP6V1E1,TUBB4B,SMS,PSMD9,IPO4…	-1.166170636	-0.226841129	426	1753
HEPARAN SULFATE DEGRADATION	HEPARAN SULFATE DEGRADATION	0.016773407	0.022718411	-1	LOXL2,HYOU1,NDST1,HSPA5,PDIA6,IDUA,HARS,FGFR1,PRKAA2,NCK1,PTPN11,FYN,PRKAA1,ABCE1,PIK3R1,DNAJC3,MSN,SHC1,MAPK1,FBXO6,UGGT1,PLCG1	-1.4534729	-0.36347419	22	89
PROTEOGLYCAN BIOSYNTHESIS	PROTEOGLYCAN BIOSYNTHESIS	0.021638331	0.028941267	1	SDF4,CHST14,POLR2A,ST3GAL4,HNRNPD,PLAUR,ELAVL1,SDC4,INO80,NAAA,FAM134C,CHST12,GOLIM4,ERGIC3,RABL6,PHF5A,CHST15,PLEKHA5,SEC62,EXTL3,PON2,ERBB2,GPC6,CSPG4,LEMD3,TIMELESS,KDM5B,FARS2,CHPF2,TMEM214,TMUB1,GLCE,NRG1,PBXIP1,CBX8,PPP3CA,CPSF3L,B3GAT3,CKAP4,HLA-DPA1,TMX4,GOLT1B	1.358645102	0.299262996	42	128
HYALURONAN METABOLISM	HYALURONAN METABOLISM	0.036789842	0.048598927	-1	EIF4EBP1,FGFR1,TUBA4A,PTPN11,FYN,ABCE1,PIK3R1,CRK,TSNAX,EIF6,SHC1,MAPK1,FBXO6,TUBA1A,PLCG1,MCM2,BAG6,VHL,FLRT2,EIF4EBP2,PIK3R2,FRS2,NAPRT,CDK4,CBL,PPP5C	-1.431023558	-0.390393945	26	54
VITAMIN B3 (NICOTINATE AND NICOTINAMIDE) METABOLISM	VITAMIN B3 (NICOTINATE AND NICOTINAMIDE) METABOLISM	0.037695779	0.049188395	-1	RPTOR,PGRMC2,SDCBP,MAP1LC3A,CENPE,PNP,APP,PRRC2C,ATP6V1B2,NDUFA4,NAMPT,VPS4B,NEDD4L,BLMH,HSPA6,MAP2K2,BAG3,PSEN2,GLMN,STEAP3,NADSYN1,ISYNA1,HSPH1,HSPA4,ENO1,ALDOA,HSP90AA1,TRIP13,CAD,HSPBP1,ABCE1,ATF2,PPP2R5D,PATL1,ACTB,PPID,YWHAZ,EGFR,HLA-B,PLAA,HSP90AB1,CEP170,ARMT1,XPO7,YWHAQ,NT5C2,ABCC3,HECW2,NME7,CCT4,YWHAG,AIP,KPNB1,STUB1,HSPA1B,MAPK1,UBQLN1,CSNK1D,TNPO2,SCAMP2,PFDN4,TRAF3IP2,SIRT2,TRAF2,MO…	-1.253190681	-0.269447573	72	306
VITAMIN B2 (RIBOFLAVIN) METABOLISM	VITAMIN B2 (RIBOFLAVIN) METABOLISM	0.04852449	0.062555668	-1	SDCBP,HSPA5,ATP6V1B2,VPS4B,TRADD,HSPA6,ISYNA1,PDCD5,EIF2B2,ALDOA,CAD,RSU1,EGFR,HMGCS1,HSP90AB1,ARMT1,PPP2CB,SLC35F6,STX12,HSPA1B,MAPK1,ILK,FBXO6	-1.341931371	-0.333518941	23	93
PARATHIO DEGRADATION	PARATHIO DEGRADATION	0.051320755	0.064603774	-1	PGRMC2,MAP1LC3A,SNX2,EIF2A,BLMH,HSPA6,PSME1,HSPA4,NAA15,NAA50,DBNL,PTPN11,HSP90AA1,PYGB,ATF2,YWHAZ,MLLT4,HSP90AB1,TPP2,SNX3,PKM,EIF2S2,PSMF1,CAB39,DTD1,ETF1,MCM2,IQGAP1,TCEA1,EXOC6,SBDS	-1.318101658	-0.3220286	31	106
UREA CYCLE/AMINO GROUP METABOLISM	UREA CYCLE/AMINO GROUP METABOLISM	0.050988225	0.064603774	-1	RPTOR,SDCBP,SARS,MAP1LC3A,CENPE,SQSTM1,AARS,HSPB1,GFPT1,TBC1D15,APP,GARS,XPOT,CTH,LAMP1,PDIA4,LOXL2,TARS,LGALS3BP,GYS1,HYOU1,PDCD6IP,ASS1,CRELD2,GALT,HSPA5,ATIC,OGT,TNFRSF21,ENO2,GALE,WARS,GOT1,CALCOCO2,ATP6V1A,CNDP2,ATP6V1B2,MTHFD1,RPS6KA3,IDH1,NARS,PRKAR1A,ATP6V1C1,PTPRS,PGD,PFKM,PGK1,HUWE1,TPI1,ATOX1,UBE2V1,TUBB3,PRKAR1B,GDI1,PCYT2,IMPDH2,PPP1R7,CAMSAP2,ATP6V1E1,TUBB4B,SMS,IPO4,GAPDH,PRDX1,PFD…	-1.126369106	-0.219015487	378	1783
1- AND 2-METHYLNAPHTHALENE DEGRADATION	1- AND 2-METHYLNAPHTHALENE DEGRADATION	0.150329003	0.187037248	-1	APP,TNIP1,PRDX1,HSPA6,HSPH1,HSPA4,CCT8,CAND1	-1.242800698	-0.359226784	8	41
CARNITINE SHUTTLE	CARNITINE SHUTTLE	0.180593817	0.222109637	-1	HSPA5,ATP6V1B2,HUWE1,NDUFA4,ACSS2,HSPA6,RIC8A,HSPH1,HSPA4,CLN3,EIF2B2,ENO1,CLIC1,ALDOA,HSP90AA1,HSP90AB1,MCL1,HSPA1B,MAPK1,HDAC6,FBXO6	-1.175427403	-0.295380249	21	86
SIALIC ACID METABOLISM	SIALIC ACID METABOLISM	0.190442923	0.231561281	-1	SDCBP,APP,ENO2,ATP6V1A,GDI1,PGLS,SERINC5,IMPA1,HSPA6,PGM1,BAG3,EIF4EBP1,KEAP1,CTPS1,ARFGAP1,TUBA4A,HSPH1,HSPA4,GDI2,FYN,HSP90AA1,POLR3B,ABCE1,EGFR,SERINC1,CRK,TSNAX,TXN,HSP90AB1,IPO13,MMS19,OSBPL11,CTPS2,HSPA1B,CAPZA2,SERINC3,NOTCH3,ILK,NDUFAF7,FBXO6,EPS15,CSE1L,SCAMP2,TUBA1A,HERPUD1,VCP,KRT18,MEPCE,MCM2,BAG6,CLUH	-1.128040957	-0.252528018	51	205
GLYCOSPHINGOLIPID BIOSYNTHESIS - GANGLIOSERIES	GLYCOSPHINGOLIPID BIOSYNTHESIS - GANGLIOSERIES	0.221980751	0.266875735	1	SDF4,NEU1,PLK1,CHST14,VIM,H2AFX,ATP6AP2,CTSA,NCOA5,MBD2,HNRNPD,ELAVL1,GLB1,SDC4,NAAA,CHST12,RABL6,PHF5A,CHST15,SMC6,TFIP11,PON2,GPC6,TMEM259,CSPG4,ZMYM2,INTS1,KDM5B,FARS2,ST3GAL1	1.101683212	0.240173969	30	135
GLYCOSPHINGOLIPID METABOLISM	GLYCOSPHINGOLIPID METABOLISM	0.228996945	0.272251924	-1	SDCBP,SQSTM1,GFPT1,APP,HYOU1,NDST1,ATP6V1G1,ACY1,ATP6V1A,ATP6V1B2,RPS6KA3,TUBB3,TUBB4B,IPO4,PFDN2,LDHB,UGCG,GMPPB,SCRIB,CDK6,HSPA6,HARS,KEAP1,TNFRSF10B,ARMC6,TMEM51,EEF2,TSPAN3,TUBA4A,HSP90B1,HSPH1,HSPA4,SCAMP3,FYN,CCT5,HSP90AA1,TRIP13,CAD,CCT8,ABCE1,DNM1L,MTHFR,UBQLN2,FNTB,YWHAZ,EGFR,PLAA,CDK5,LDHA,NUDCD1,HSP90AB1,PLEKHM1,IPO13,PRKCZ,SPINT2,CCT7,ILKAP,YWHAQ,CASP7,HECW2,CCT4,WWTR1,CCT3,KPNB1,BMPR…	-1.085083186	-0.227556995	97	414
VITAMIN B12 (CYANOCOBALAMIN) METABOLISM	VITAMIN B12 (CYANOCOBALAMIN) METABOLISM	0.267044168	0.313996988	1	MOV10,ELAVL1,NXF1,ICT1,B9D2,MMADHC,MRRF,B9D1,XRCC3	1.151144266	0.389496335	9	17
KERATAN SULFATE BIOSYNTHESIS	KERATAN SULFATE BIOSYNTHESIS	0.279442877	0.325004216	-1	ENO2,GOLM1,CUL4B,TUBA4A,CAPN2,SCAMP2,LDLR	-1.134201155	-0.367533467	7	25
CAFFEINE METABOLISM	CAFFEINE METABOLISM	0.343678161	0.393834446	1	ICAM1,CDH1,ERBB2,IGF1R,NAT10,NAT14,NBN	1.070122293	0.347136921	7	20
GLYCOSAMINOGLYCAN DEGRADATION	GLYCOSAMINOGLYCAN DEGRADATION	0.345985401	0.393834446	-1	LOXL2,HYOU1,NDST1,HSPA5,PDIA6,IDUA,EIF4EBP1,HARS,FGFR1,PRKAA2,TUBA4A,COL2A1,NCK1,PTPN11,FYN,PRKAA1,ABCE1,PIK3R1,CRK,TSNAX,DNAJC3,MSN,SHC1,MAPK1,PLXNA2,FBXO6,UGGT1,TUBA1A,PLCG1,VCP,DCUN1D1,PTPRK,MEPCE,FBXO21,BAG6	-1.048350678	-0.245133013	35	143
HEPARAN SULFATE BIOSYNTHESIS	HEPARAN SULFATE BIOSYNTHESIS	0.380039419	0.428044399	-1	EXT1,FYN,PIK3R1,CRK,PLCG1	-1.059367271	-0.383596199	5	16
DYNORPHIN METABOLISM	DYNORPHIN METABOLISM	0.420038201	0.468167578	-1	APP,KLC4,THOP1,EGFR,HSP90AB1,MPP6,TRAF2	-1.02011146	-0.323974429	7	27
GLYCOSPHINGOLIPID BIOSYNTHESIS - LACTOSERIES	GLYCOSPHINGOLIPID BIOSYNTHESIS - LACTOSERIES	0.430496454	0.474877532	-1	CLN3,GNPTAB,IPO13,HECW2,APOB,SCAMP2	-1.015849322	-0.35223337	6	19
CHONDROITIN SULFATE DEGRADATION	CHONDROITIN SULFATE DEGRADATION	0.459126199	0.50129085	-1	LOXL2,NDST1,HSPA5,IDUA,EIF4EBP1,FGFR1,TUBA4A,PTPN11,FYN,ABCE1,PIK3R1,CRK,TSNAX,SHC1,MAPK1,FBXO6,TUBA1A,PLCG1,PTPRK,FBXO21,BAG6,FLRT2,EIF4EBP2,PIK3R2,FRS2,AP3M1,MTHFSD,NAPRT,CDK4,ARSA,CBL,PPP5C,XYLT2,MYC	-0.999175978	-0.249279196	34	91
O-GLYCAN BIOSYNTHESIS	O-GLYCAN BIOSYNTHESIS	0.508477142	0.549566204	-1	APP,ENO2,CTSL,IPO9,DYNC1I2,DCTN2,VPS36,PAFAH1B1,DYNC1H1,PAPSS1,ALDOA,DCTN1,RSU1,CCT7,DCTN3,DYNC1LI2,BMPR1A,STUB1,PARVA,BTF3L4,DCTN5,COPS5,LAP3,PTPRK	-0.977507043	-0.240458266	24	100
N-GLYCAN DEGRADATION	N-GLYCAN DEGRADATION	0.590928914	0.632293938	-1	APP,GYS1,ENO2,ATP6V1A,MARK2,ATP6V1E1,HSPA6,EIF4EBP1,KEAP1,AHCY,TUBA4A,HSPH1,HSPA4,FYN,HSP90AA1,POLR3B,ABCE1,EGFR,CRK,TSNAX,HSP90AB1,DNAJC3,VCL,PPIA,HSPA1B,CSNK1D,NOTCH3,FBXO6,TUBA1A,VCP,TMEM55A,PTPRK,MEPCE,MCM2,BAG6	-0.945138611	-0.219127389	35	154
FATTY ACID OXIDATION	FATTY ACID OXIDATION	0.637730446	0.675615423	-1	HSPA6,PUS7,CCT3,HSPA1B	-0.872667173	-0.311534694	4	17
VITAMIN D3 (CHOLECALCIFEROL) METABOLISM	VITAMIN D3 (CHOLECALCIFEROL) METABOLISM	0.68080294	0.714175633	1	CYP1B1,POLR2A,CYP2S1,GLRX5,ELAVL1,HIST1H4A,HDAC1,CYB5A,ADCK4,CYP27A1,POLDIP2,PDSS2,CYP51A1,DDX41,ARSE,D2HGDH,PTPMT1,HDAC2,PITRM1,C1QBP,BCKDHA,POR,ECH1,HSPD1,COQ5	0.901397769	0.213960935	25	79
GLYCOSPHINGOLIPID BIOSYNTHESIS - NEOLACTOSERIES	GLYCOSPHINGOLIPID BIOSYNTHESIS - NEOLACTOSERIES	0.765257416	0.79497615	-1	GOLM1,CUL4B,TUBA4A,CAPN2,IPO13,HECW2	-0.812921275	-0.245923892	6	33
KERATAN SULFATE DEGRADATION	KERATAN SULFATE DEGRADATION	0.805288817	0.828518302	-1	APP,GYS1,MARK2,CDK6,EIF4EBP1,KEAP1,PRKAA2,TUBA4A,NCK1,FYN,PRKAA1,ABCE1,EGFR,CRK,CDK5,TSNAX,MSN,VCL,NOTCH3,FBXO6,TUBA1A,VCP,SIRT2,PTPRK,MEPCE,MCM2,BAG6	-0.850638371	-0.202844913	27	124
GLYCOSPHINGOLIPID BIOSYNTHESIS - GLOBOSERIES	GLYCOSPHINGOLIPID BIOSYNTHESIS - GLOBOSERIES	0.837521461	0.853474251	-1	APP,ENO2,CDK6,EIF4EBP1,TUBA4A,FYN,ABCE1,CRK,CDK5,TSNAX,RC3H1,FBXO6,TUBA1A,SIRT2,BAG6,CSGALNACT2,EIF4EBP2	-0.807724851	-0.208636762	17	73
ELECTRON TRANSPORT CHAIN	ELECTRON TRANSPORT CHAIN	0.878492621	0.886780287	-1	CENPE,ATP6V1B2,TUBB3,NDUFA4,TUBB4B,NAP1L1,HSPA6,NAP1L4,HSPH1,HSPA4,ALDOA,PUS7,ACTB,MT-ND5,CCT7,YWHAG,CCT3,MCL1,HSPA1B,RAPGEF2,NDUFAF7,NDUFB8,TTC1,CHCHD2,TUBB6,TUBB,NDUFB1,PPP3CB,TUBB4A,MT-ND4,VHL	-0.833739997	-0.189794084	31	181
BLOOD GROUP BIOSYNTHESIS	BLOOD GROUP BIOSYNTHESIS	0.91492891	0.91492891	1	LRP5,TMEM259,GCNT2,ZMYM2,INTS1,METTL9,FAM3C,RPL8	0.708991292	0.210661642	8	28
