# Supplementary material for: Multiomic Metabolic Enrichment Network Analysis Reveals Metabolite–Protein Physical Interaction Subnetworks Altered in Cancer
Source: Mol Cell Proteomics. 2021 Dec 20;21(1):100189. doi: 10.1016/j.mcpro.2021.100189 (PMC8761777; doi:10.1016/j.mcpro.2021.100189)
Supplement: Supplemental Table S9 [file mmc13.txt]

Term	Description	p.Val	FDR	Phenotype	Genes	NES	ES	Gene_Hits	Gene_Total
C5-BRANCHED DIBASIC ACID METABOLISM	C5-BRANCHED DIBASIC ACID METABOLISM	0.000144404	0.001041667	-1	SARS,SLC2A1,GFPT1,HSPA5,LAMC1,GALE,WARS,PEPD,ATP6V1A,MTHFD1,NARS,PRKAR1A,IMPDH2,CTSL,VPS4B,G6PD,LDHB,IPO9,APRT,AHSA1,CDK6,HARS,PRPS2,FASN,FGFR1,EPRS,SLC2A3,HSP90B1,PTGES3,NPEPPS,DYRK1A,CAD,ARRB2,WWP2,CCT8,ABCE1,PYGB,ESD,AK1,EGFR,PTPRF,CDK5,LDHA,TROVE2,TXN,CKB,CCT7,COPB1,CCT4,CCT3,HSPA1B,DDX39A,CSNK1D	-1.984563264	-0.455849568	53	168
PYRUVATE METABOLISM	PYRUVATE METABOLISM	0.000145836	0.001041667	-1	GFPT1,TARS,ATIC,GOT1,ATP6V1A,ATP6V1B2,ASNS,PRKAR1A,HUWE1,TUBB3,PRKAR1B,TUBB4B,IPO4,GAPDH,NEDD4L,AKR1A1,HSPA6,WNK1,BAG3,IARS,CTPS1,TUBA4A,ISG15,NPEPPS,CAD,ACACA,EGFR,HLA-B,TXN,HSP90AB1,LTA4H,AKR1B1,ABCF3,AKR1D1,AKR7A2,NFKB1,HECW2,CCT4,CCT3,CTPS2,AKR1C3,HSPA1B,MAPK1,GLO1,ATP6V1D,TCP1,MYL1,CSNK1D,CSE1L,TUBA1A,IKBKG,TUBB6,TUBB,MAT2A,EIF3B,WASL,XPO1,MCM2,CLUH,MAP3K7,TUBB4A,VHL,TRAF4,PSMD8,HAGH,DSP,GBF1	-2.002654553	-0.465893587	67	149
VITAMIN B2 (RIBOFLAVIN) METABOLISM	VITAMIN B2 (RIBOFLAVIN) METABOLISM	0.00014556	0.001041667	-1	SDCBP,SLC2A1,PDIA4,HSPA5,LAMC1,PEPD,ATP6V1B2,MTHFD1,F3,PRKAR1A,IMPDH2,RNH1,VPS4B,G6PD,TRADD,HSPA6,HARS,PRPS2,EEF2,ISYNA1,FGFR1,SLC2A3,ALAD,PDCD5,EIF2B2,ALDOA,CAD,RSU1,PYGB,ESD,EGFR,PTPRF,TROVE2,HMGCS1,TXN,HSP90AB1,ARMT1,CKB,PPP2CB,SLC35F6,STX12,PLS3,HSPA1B,MAPK1	-1.738506281	-0.403883859	44	151
GALACTOSE METABOLISM	GALACTOSE METABOLISM	0.000145391	0.001041667	-1	RRAGA,GALT,GYG1,GOT1,ATP6V1A,PRKAR1A,PFKM,PGK1,UBE2V1,PRKAR1B,ATP6V1E1,TUBB4B,GAPDH,PRDX1,PFKL,LDHB,AKR1A1,PFKP,HSPA6,UGP2,ALDOC,PRKAA2,TUBA4A,ISG15,NPEPPS,ENO1,ALDOA,MYH10,GALK1,ABCE1,ACTB,YWHAZ,EGFR,PRDX2,LDHA,HSP90AB1,CKB,PKM,AKR1B1,YWHAQ,AKR1D1,AKR7A2,AKR1C3,HSPA1B,UBQLN1,RC3H1,TKT,UBE2V2,NDUFB8,TUBA1A,SNX9,MYH9,RAD23B,MAT2A,PSMC3,ABCF1,NDUFB1	-1.766275479	-0.409742593	57	154
ALKALOID BIOSYNTHESIS II	ALKALOID BIOSYNTHESIS II	0.00014637	0.001041667	-1	APP,ENO2,ATP6V1B2,CORO1B,PFKM,PGK1,TPI1,PFKL,NEDD4L,COTL1,PFKP,HSPA6,ARFGAP1,MYO1E,TAGLN2,GSPT1,TWF1,DSTN,MLPH,CCT5,MYH10,CCT8,EPS8L2,ARPC4,WDR1,HSP90AB1,PFDN1,CCT7,VCL,SSH1,VBP1,CCT4,CCT3,BMPR1A,PLS3,HSPA1B,CAPZA2,TCP1,MYL1,TES,PLS1,CBX3,PFDN4,MYH9,BMP4,GSPT2,PFN1,HDAC4,CAP2,WASL,GPI,PTPRK,FSCN1,SSH3,PDCL3,BMPR2,CAP1	-1.782110969	-0.415986269	57	146
VITAMIN B5 - COA BIOSYNTHESIS FROM PANTOTHENATE	VITAMIN B5 - COA BIOSYNTHESIS FROM PANTOTHENATE	0.000145582	0.001041667	-1	SLC2A1,GARS,PDIA4,GYS1,HSPA5,PPCS,LAMC1,PEPD,ATP6V1B2,MTHFD1,F3,PRKAR1A,IMPDH2,RNH1,VPS4B,G6PD,LDHB,AKR1A1,HSPA6,HARS,PRPS2,EEF2,ISYNA1,FGFR1,GSPT1,SLC2A3,HSP90B1,EZR,ALAD,EIF2B2,ALDOA,CAD,PYGB,PANK4,ESD,DARS,YWHAZ,EGFR,PTPRF,CBR1,PANK2,LDHA,TROVE2,MIF,TXN,HSP90AB1,ARMT1,CKB,PKM,AKR1B1,YWHAQ,LXN,DVL2,YWHAG,PEA15,IFNGR1,BRAF,PLS3,HSPA1B,MAPK1	-2.101192203	-0.486262591	60	158
GLYCOSYLPHOSPHATIDYLINOSITOL(GPI)-ANCHOR BIOSYNTHESIS	GLYCOSYLPHOSPHATIDYLINOSITOL(GPI)-ANCHOR BIOSYNTHESIS	0.000146929	0.001041667	-1	SLC2A1,GARS,HSPA5,LAMC1,MTHFD1,NARS,PRKAR1A,PFKM,IPO4,PFKL,G6PD,PFKP,GRIK1,HSPA6,PRPS2,MYO1E,EEF2,FGFR1,SLC2A3,HSPH1,HSPA4,HSP90AA1,MYH10,PYGB,ESD,ACTB,YWHAZ,EGFR,COPS2,PTPRF,TROVE2,MYL9,TXN,HSP90AB1,YWHAQ,KPNB1,CLK1,MAP3K3,HSPA1B,ELP3,MYL1,EXOC8,MYL12A,ARFGEF2,MYH9,UMPS,TRAF2,EXOC2,TARDBP,IQGAP1,BAG6,PPP3CB,EXOC6,EXOC1,AKT1	-1.808698065	-0.423394343	55	143
LIPOATE METABOLISM	LIPOATE METABOLISM	0.000141904	0.001041667	-1	MAP1LC3A,PDIA4,TARS,GYS1,HSPA5,GOT1,PEPD,ATP6V1B2,MTHFD1,PRKAR1A,ATP6V1C1,PFKM,PGK1,HUWE1,IMPDH2,IPO4,GAPDH,PFKL,VPS4B,GART,GMPPB,CDK6,PFKP,HSPA6,PEBP1,CTPS1,UBA1,AHCY,IPO5,EEF2,ISYNA1,GSPT1,HSPH1,HSPA4,DYNC1H1,NPEPPS,PSMD11,IPO7,ALDOA,PYGB,ATF2,HSP90AB1,PKM,PSMD7,EIF2S2,HSPA1B,CSNK1D,GMPR,IMPDH1,ARHGAP1,GSPT2,MAT2A,EIF3B,SLC27A1,MCM2,PSMC3,ABCF1,CLUH,IDE	-1.808524836	-0.410474277	59	180
ASCORBATE (VITAMIN C) AND ALDARATE METABOLISM	ASCORBATE (VITAMIN C) AND ALDARATE METABOLISM	0.000145307	0.001041667	-1	MAP1LC3A,GFPT1,ASS1,ENO2,PRKAR1A,PGD,HUWE1,TUBB3,PRKAR1B,TUBB4B,IPO4,NAP1L1,ACSS2,GMPPB,HSPA6,EEF2,NAP1L4,PRKAA2,TUBA4A,HSPH1,NPEPPS,ENO1,CAD,MYH10,CCT8,EIF4A1,EGFR,PLAA,FHIT,CAND1,PRDX2,EIF4A2,LSM1,AKR1B1,MMS19,GCLC,EIF6,SLC35F6,HSPA1B,CSNK1D,FBXO6,TNPO2,CSE1L,UBA5,TUBA1A,MYH9,TUBB6,TUBB,MAT2A,XPO1,PSMC3,PDCL3,CLUH	-1.770533508	-0.410724617	53	153
LIMONENE AND PINENE DEGRADATION	LIMONENE AND PINENE DEGRADATION	0.000144907	0.001041667	-1	MAP1LC3A,GFPT1,ASS1,ENO2,PRKAR1A,PGD,HUWE1,TUBB3,PRKAR1B,TUBB4B,IPO4,IFRD2,NAP1L1,ACSS2,GMPPB,HSPA6,ABHD14B,TIMP2,EEF2,NAP1L4,PRKAA2,TUBA4A,HSPH1,PARK7,GTPBP2,NPEPPS,ENO1,CAD,MYH10,CCT8,EIF4A1,YWHAZ,EGFR,PLAA,FHIT,PRDX2,EIF4A2,LSM1,MMS19,EIF6,SLC35F6,CLDN12,HSPA1B,CSNK1D,FBXO6,FERMT2,TNPO2,CSE1L,UBA5,TUBA1A,MYH9,TUBB6,TUBB,MAT2A,XPO1,PSMC3,CLUH	-1.884405697	-0.435364184	57	159
VITAMIN B6 (PYRIDOXINE) METABOLISM	VITAMIN B6 (PYRIDOXINE) METABOLISM	0.000144425	0.001041667	-1	MAP1LC3A,SLC2A1,GFPT1,APP,PDIA4,GYS1,HSPA5,LAMC1,PEPD,MTHFD1,F3,PRKAR1A,TUBB3,IMPDH2,ATP6V1E1,TUBB4B,RNH1,PDXK,G6PD,AKR1A1,HSPA6,PGM1,HARS,PRPS2,EEF2,FGFR1,GSPT1,SLC2A3,HSP90B1,HSPH1,HSPA4,EZR,ALAD,PYGB,ESD,DARS,ACTB,YWHAZ,PTPRF,CBR1,CAND1,TROVE2,MIF,TXN,HSP90AB1,CKB,PKM,AKR1B1,YWHAQ,PPIA,IFNGR1,BRAF,PLS3,HSPA1B,CSNK1D,PNPO,CSE1L,UMPS,COPS5,TUBB6,TUBB	-1.921574029	-0.442256466	61	164
PENTOSE AND GLUCURONATE INTERCONVERSIONS	PENTOSE AND GLUCURONATE INTERCONVERSIONS	0.00014556	0.001041667	-1	SLC2A1,APP,HSPA5,ENO2,LAMC1,GOT1,PEPD,MTHFD1,ASNS,PRKAR1A,PGD,GDI1,IMPDH2,FKBP1A,G6PD,GSTO1,AKR1A1,HSPA6,HARS,PRPS2,ISYNA1,FGFR1,SLC2A3,NUTF2,GDI2,CRADD,SGTA,PTGES3,EIF2B2,ENO1,EIF2B5,ABCE1,PYGB,STIP1,ESD,HLA-B,CALR,PTPRF,HINT1,TROVE2,TXN,CKB,MSN,AKR1B1,AKR1D1,AKR7A2,ARHGDIA,CCT4,IST1,EIF2S2,AKR1C3,HSPA1B,CARHSP1	-2.022018177	-0.469748377	53	151
CARBON FIXATION	CARBON FIXATION	0.00014881	0.001041667	-1	SQSTM1,ABL2,ATP6V1B2,PRKAR1A,PGK1,PRKAR1B,ATP6V1E1,TUBB4B,GAPDH,PRDX1,NEDD4L,LDHB,GMPPB,HSPA6,ALDOC,IPO5,FGFR1,PRKAA2,TUBA4A,HSPH1,HSPA4,ISG15,NPEPPS,ENO1,ALDOA,HSP90AA1,MYH10,ARAF,YWHAZ,PRDX2,LDHA,HSP90AB1,CCDC6,CKB,IKBKAP,PRKCZ,PKM,YWHAQ,CASP7,CASP3,KIF23,HSPA1B,MAPKAPK3,TRAF3IP1,UBQLN1,RC3H1,MST1R,TKT,TUBA1A,SNX9,MYH9,RAD23B,MAT2A,FAM122A,SDCCAG3,TUBB4A,PXN	-1.925921682	-0.455167263	57	133
1- AND 2-METHYLNAPHTHALENE DEGRADATION	1- AND 2-METHYLNAPHTHALENE DEGRADATION	0.000145476	0.001041667	-1	SLC2A1,APP,PDIA4,GYS1,HSPA5,TNIP1,LAMC1,GOT1,PEPD,MTHFD1,F3,PRKAR1A,IMPDH2,RNH1,PRDX1,PFKL,G6PD,AKR1A1,HSPA6,HARS,PRPS2,CTPS1,EEF2,FGFR1,GSPT1,SLC2A3,HSP90B1,HSPH1,HSPA4,EZR,ALAD,CAPN2,CCT8,PYGB,ESD,DARS,PTPRF,CBR1,CAND1,TROVE2,MIF,TXN,CKB,PKM,AKR1B1,IFNGR1,BRAF,PLS3,HSPA1B	-1.801573343	-0.417154167	49	157
AMINOSUGARS METABOLISM	AMINOSUGARS METABOLISM	0.000145476	0.001041667	-1	GFPT1,APP,GNPDA1,ATIC,ENO2,ATP6V1A,PGK1,TUBB3,PCYT2,TUBB4B,GAPDH,IKBKB,AMDHD2,PGM3,GMPPB,HSPA6,PGM1,BAG3,SHMT1,CTPS1,ALDOC,PRKAA2,TUBA4A,IPO7,ENO1,HSP90AA1,ECM29,CCT8,ATF2,ACTB,ACACA,YWHAZ,EGFR,PRDX2,HSP90AB1,CEP170,YWHAQ,ABCF3,GNPNAT1,PEA15,NAGK,HSPA1B,MAPK1,ATP6V1D,UBQLN1,KIF1B,ARFGEF2,USP4,TUBA1A,TUBB,LSM3,MAT2A,GAN,WASL,XPO1,PSMC3,PPP3CB,AKT1,TUBB4A,ACTR2,TTC27	-1.800278475	-0.418269063	61	150
PENTOSE PHOSPHATE PATHWAY	PENTOSE PHOSPHATE PATHWAY	0.000143988	0.001041667	-1	RPTOR,SQSTM1,HSPB1,TARS,RRAGA,HSPA5,ATIC,ENO2,PGD,PGK1,ATP6V1E1,TUBB4B,GAPDH,PGLS,PRDX1,FKBP1A,LARS,NEDD4L,G6PD,LDHB,HSPA6,PGM1,PRPS2,ALDOC,AHCY,EEF2,PRKAA2,TUBA4A,HSPH1,PRPSAP2,GSK3A,EIF2B2,ISG15,PSMD11,ENO1,ALDOA,HSP90AA1,RPE,FBP1,DERA,EIF4A1,DARS,ACTB,YWHAZ,PRDX2,EIF4A2,LDHA,USP5,HSP90AB1,CKB,OLA1,TALDO1,SAT2,HSPA1B,UBQLN1,TKT,PRPSAP1,USP4,TUBA1A,PSMB2,SNX9,RAD23B,NUDT9,SIRT2,MAT2A,TBCA	-2.294668528	-0.527037479	66	167
CARNITINE SHUTTLE	CARNITINE SHUTTLE	0.0002886	0.001247702	-1	SLC2A1,PDIA4,GYS1,HSPA5,LAMC1,PEPD,ATP6V1B2,MTHFD1,F3,PRKAR1A,HUWE1,NDUFA4,IMPDH2,RNH1,G6PD,ACSS2,AKR1A1,HSPA6,HARS,PRPS2,EEF2,FGFR1,RIC8A,SLC2A3,HSP90B1,HSPH1,HSPA4,ALAD,CLN3,EIF2B2,ENO1,CLIC1,ALDOA,HSP90AA1,PYGB,ESD,DARS,PTPRF,TROVE2,MIF,TXN,HSP90AB1,CKB,PKM,BRAF,MCL1,PLS3,HSPA1B,MAPK1	-1.688997858	-0.388627661	49	165
VITAMIN H (BIOTIN) METABOLISM	VITAMIN H (BIOTIN) METABOLISM	0.000288934	0.001247702	-1	SLC2A1,PDIA4,GYS1,HSPA5,LAMC1,GOT1,PEPD,MTHFD1,F3,PRKAR1A,IMPDH2,RNH1,PFKL,G6PD,AKR1A1,HSPA6,HARS,PRPS2,CTPS1,SRM,EEF2,FGFR1,GSPT1,SLC2A3,HSP90B1,EZR,ALAD,CAPN2,PYGB,ESD,DARS,PTPRF,CBR1,TROVE2,MIF,TXN,CKB,PKM,VCL,AKR1B1,NFKB1,IFNGR1,BRAF,EIF2S2,PLS3,HSPA1B,TCP1,STMN1,MYL12A,FBXO6,PLCG1,UMPS,ARF4,NQO2,PTPRK,PSMC3,IDE,PPP3CB	-1.656163945	-0.380303721	58	169
FATTY ACID OXIDATION	FATTY ACID OXIDATION	0.000287439	0.001247702	-1	SLC2A1,PDIA4,GYS1,HSPA5,LAMC1,GOT1,PEPD,MTHFD1,F3,PRKAR1A,IMPDH2,RNH1,PFKL,G6PD,AKR1A1,HSPA6,HARS,PRPS2,CTPS1,SRM,EEF2,FGFR1,GSPT1,SLC2A3,HSP90B1,EZR,ALAD,CAPN2,PUS7,PYGB,ESD,DARS,PTPRF,CBR1,TROVE2,MIF,TXN,CKB,PKM,VCL,AKR1B1,NFKB1,CCT3,IFNGR1,BRAF,EIF2S2,PLS3,HSPA1B,TCP1,STMN1,MYL12A	-1.64597598	-0.376624025	51	172
ROS DETOXIFICATION	ROS DETOXIFICATION	0.000286246	0.001247702	-1	SQSTM1,APP,GYS1,HSPA5,ABL2,ENO2,GOT1,OPTN,FKBP1A,NEDD4L,APRT,CCS,TMEM131,HEATR6,HSPA6,KEAP1,HSP90B1,HSPH1,PARK7,NUTF2,HSPA4,SGTA,PTPN11,SCRN1,EIF2B2,ENO1,ALDOA,DCTN1,TNIK,HLA-B,CALR,HINT1,PPP1R12A,TXN,DDI2,COMMD1,PKM,AKR1B1,SDF2L1,PPIA,ABCC3,NFKB1,YWHAG,KPNB1,STUB1,HSPA1B,MAPK1,CSNK1D,TKT,RNF19A,HDAC6,SOD3,CSE1L,RAD23B,GET4,XPO1,MCM2,IQGAP1,MAP3K7,FTSJ1,VHL,PSMA1	-1.654975494	-0.377632651	62	175
GERANIOL DEGRADATION	GERANIOL DEGRADATION	0.000288351	0.001247702	-1	SLC2A1,APP,PDIA4,GYS1,HSPA5,LAMC1,GOT1,PEPD,MTHFD1,F3,PRKAR1A,IMPDH2,RNH1,PFKL,G6PD,AKR1A1,HSPA6,HARS,PRPS2,CTPS1,SRM,EEF2,FGFR1,GSPT1,SLC2A3,HSP90B1,EZR,ALAD,CAPN2,ALDOA,PYGB,ESD,DARS,PTPRF,CBR1,STAT1,TROVE2,MIF,TXN,CKB,PKM,VCL,AKR1B1,NFKB1,CLK1,IFNGR1,BRAF,EIF2S2,PLS3,HSPA1B,TCP1,STMN1,MYL12A,UBA5,PLCG1,UMPS,ARF4	-1.708324035	-0.391668579	57	170
DYNORPHIN METABOLISM	DYNORPHIN METABOLISM	0.00028885	0.001247702	-1	SLC2A1,APP,PDIA4,GYS1,HSPA5,LAMC1,GOT1,PEPD,MTHFD1,F3,PRKAR1A,IMPDH2,RNH1,PFKL,G6PD,AKR1A1,HSPA6,HARS,PRPS2,CTPS1,EEF2,FGFR1,GSPT1,KLC4,SLC2A3,HSP90B1,EZR,THOP1,ALAD,CAPN2,PYGB,ESD,DARS,EGFR,PTPRF,CBR1,TROVE2,MIF,TXN,HSP90AB1,CKB,PKM,VCL,AKR1B1,IFNGR1,BRAF,PLS3,HSPA1B,TCP1,STMN1	-1.688158736	-0.388535183	50	164
FATTY ACID OXIDATION, PEROXISOME	FATTY ACID OXIDATION, PEROXISOME	0.000288809	0.001247702	-1	SLC2A1,APP,F10,PDIA4,GYS1,HSPA5,LAMC1,PEPD,MTHFD1,F3,PRKAR1A,IMPDH2,RNH1,G6PD,SEC31A,AKR1A1,HARS,PRPS2,GLMN,EEF2,FGFR1,GSPT1,FKBP4,SLC2A3,HSP90B1,EZR,ALAD,PTGES3,HSP90AA1,PYGB,ESD,DARS,PTPRF,CBR1,TROVE2,MIF,TXN,HSP90AB1,CKB,PKM,AKR1B1,TFG,IFNGR1,BRAF,PLS3,HSPA1B,CSNK1D,UMPS,NQO2,TRAPPC2L,IDE,TOM1L1,COL7A1,SEC22B,CTSC,TOP1,DSP,SEC24D,PROS1,APEH,CD44,COPS3,TCF4,BCR,COX7A2,CD46,SEC23IP,UCHL3,SEC24B,…	-1.684279432	-0.38687507	71	168
BETA-ALANINE METABOLISM	BETA-ALANINE METABOLISM	0.000287977	0.001247702	-1	GFPT1,ENO2,ATP6V1B2,PRKAR1A,PGD,TUBB3,PRKAR1B,TUBB4B,SMS,IPO4,IFRD2,ACSS2,GMPPB,HSPA6,SRM,EEF2,PRKAA2,TUBA4A,HSPH1,PARK7,GTPBP2,NCK1,NPEPPS,FYN,CAD,MYH10,CCT8,ABCE1,EIF4A1,YWHAZ,EGFR,PLAA,FHIT,PRDX2,EIF4A2,MMS19,TP53RK,EIF6,HSPA1B,CSNK1D,FBXO6,FERMT2,TNPO2,TUBA1A,MYH9,TUBB6,TUBB,MAT2A,XPO1,PSMC3,CLUH	-1.666900428	-0.382852246	51	167
PROSTAGLANDIN FORMATION FROM DIHOMO GAMA-LINOLEIC ACID	PROSTAGLANDIN FORMATION FROM DIHOMO GAMA-LINOLEIC ACID	0.000289645	0.001247702	-1	SARS,SLC2A1,HSPB1,APP,PDIA4,HSPA5,LAMC1,PRKAR1A,NDUFA4,PSMD9,FKBP1A,GSTO1,MAPRE1,ISYNA1,FKBP4,SLC2A3,HSPA4,PTGES3,ALDOA,HSP90AA1,ARRB2,ABCE1,PYGB,STIP1,ESD,PPID,EGFR,HLA-B,CALR,PTPRF,HINT1,TROVE2,COPS7A,TXN,HSP90AB1,MSN,AKR1B1,CASP7,ZFP36,AIP,CASP3,STUB1,HSPA1B,UBQLN1,HDAC6,DNAJC7,FBXO6,UMPS,COPS5,VCP,CD2AP,CARM1,ATAD3A,MCM2,URI1,FTSJ1,FRMD5,VHL	-1.68493199	-0.388398272	58	162
STARCH AND SUCROSE METABOLISM	STARCH AND SUCROSE METABOLISM	0.00028885	0.001247702	-1	GYS1,ATIC,GYG1,ATP6V1A,ATP6V1B2,PRKAR1A,PRKAR1B,PPP1R7,GAPDH,IKBKB,NEDD4L,G6PD,CDK6,HSPA6,BAG3,PRKAA2,PPP2R4,HSPH1,SGTA,RPS6KA1,OTUD5,GSK3A,EIF2B2,FYN,ALDOA,HSP90AA1,DNM2,UGDH,PYGB,ACTB,EGFR,PRDX2,SH3GLB1,HSP90AB1,ABCG1,MAP3K3,GBE1,HSPA1B,CSNK1D,FBXO6,PSMB1,TNPO2,GIPC1,MCM2,POMP,AKAP1,PRKAB2,TOP1,PYGL,ARHGEF7,SIRT1,UPF1,DCTN4,SRP72,USP19,DCPS,EIF2S1,CLASP2,MAPT,HSPA2,KAT5,PGAM1,CCT2,GSK3B,PRKACA,…	-1.659961503	-0.382045499	71	164
ANDROGEN AND ESTROGEN BIOSYNTHESIS AND METABOLISM	ANDROGEN AND ESTROGEN BIOSYNTHESIS AND METABOLISM	0.000312061	0.00127348	-1	SQSTM1,NDST1,PRKAG2,PDIA6,PRDX1,GSTM3,PRDX6,TGM2,GSTO1,AKR1A1,GSTM1,KEAP1,XPNPEP1,PRKAA2,GSTCD,PRKAA1,EPS8L2,GSTP1,PRDX2,TXN,AKR1B1,AKR1D1,AKR7A2,SRXN1,AKR1C3	-1.741787568	-0.438154154	25	86
UREA CYCLE/AMINO GROUP METABOLISM	UREA CYCLE/AMINO GROUP METABOLISM	0.00031837	0.00127348	1	EZH2,KMT2A,SUZ12,EED,CTNNB1,SUV39H1,POLR2A,POLR2H,RBBP4,POLE2,OAT,ALDH3A2,WDR5,GTF2H3,AQR,PHF1,MEN1,HIST1H4A,PHF19,HDAC1,HIST2H3A,MLLT10,PRIM2,DPY30,KMT2B,CXXC1,KMT2D,HDAC3,WDR82,RBBP5,TFDP1,POLR2E,NCOR1,LIG1,ALDH2,RBBP7,SUV39H2,NSD1,DNMT1,ARG2,POLR2C,PRPF19,HDAC2,TP53,ERCC4,ISY1,RFC2,KMT2C,POLR2G,SETD1A,POLG,XAB2,POLG2,RB1,DOT1L,PCNA,RFC1,RFC5,GTF2H4,ASH2L,ERCC5,SETDB1,PHF8,POLD1,USP7	1.697315978	0.361270447	65	155
HEXOSE PHOSPHORYLATION	HEXOSE PHOSPHORYLATION	0.000441566	0.001516957	-1	AARS,APP,CTH,HSPA5,GYG1,ENO2,ATP6V1B2,TUBB3,NDUFA4,TUBB4B,G6PD,BCAT1,CCS,AKR1A1,HSPA6,ALDOC,TUBA4A,HSPH1,HSPA4,SGTA,ENO1,HSP90AA1,ATF2,ACAT2,YWHAZ,EGFR,ADK,HSP90AB1,YWHAQ,PPP2CB,AKR1D1,NFKB1,PEA15,NAGK,IRF3,HSPA1B,UBQLN1,MYL1,TKT,FBXO6,COPA,CSE1L,TUBA1A,COPS5,MPI	-1.708755397	-0.400942908	45	140
HISTIDINE METABOLISM	HISTIDINE METABOLISM	0.000436745	0.001516957	-1	GFPT1,ENO2,PRKAR1A,PGD,TUBB3,PRKAR1B,NDRG1,TUBB4B,IPO4,ACSS2,GMPPB,HSPA6,BAG3,HARS,EEF2,PRKAA2,TUBA4A,HSPH1,NPEPPS,CAD,MYH10,CCT8,EIF4A1,ALDH3B1,EGFR,PLAA,FHIT,PRDX2,EIF4A2,HSP90AB1,LSM1,MMS19,EIF6,CLK1,HSPA1B,MAPK1,CSNK1D,FBXO6,ARFGEF2,TNPO2,CSE1L,TUBA1A,MYH9,TUBB6,TUBB,MAT2A,SLC27A1,XPO1,MCM2,PSMC3,SOAT1,CLUH	-1.686047584	-0.390188896	52	158
FRUCTOSE AND MANNOSE METABOLISM	FRUCTOSE AND MANNOSE METABOLISM	0.000434468	0.001516957	-1	RPTOR,HSPA5,GOT1,ATP6V1B2,TSTA3,PGK1,ATP6V1E1,TUBB4B,GAPDH,PRDX1,LDHB,BAD,AKR1A1,GMPPB,HSPA6,SORD,ALDOC,IPO5,EEF2,PRKAA2,TUBA4A,ENO1,ALDOA,HSP90AA1,FBP1,NUP62,PPP2R5D,YWHAZ,PRDX2,LDHA,USP5,HSP90AB1,CKB,FN3K,AKR1B1,YWHAQ,AKR1D1,ABCC3,AKR7A2,GMDS,PEA15,AKR1C3,HSPA1B,UBQLN1,PFKFB2,TKT,TUBA1A,PSMB2,SNX9,COPS5,MPI	-1.670736322	-0.385806538	51	160
ALANINE AND ASPARTATE METABOLISM	ALANINE AND ASPARTATE METABOLISM	0.000431965	0.001516957	-1	MAP1LC3A,LAMP1,ASS1,HSPA5,ATIC,PRKAG2,ASNS,PGD,HUWE1,IPO4,GAPDH,NEDD4L,GMPPB,HSPA6,BAG3,PEBP1,CTPS1,EEF2,ISYNA1,HSPH1,NCK1,NAA50,NPEPPS,FYN,ALDOA,FBP1,ABCE1,ATF2,ARAF,YWHAZ,EGFR,HLA-B,HSP90AB1,FNTA,LSM1,YWHAG,NSFL1C,CTPS2,CLK1,HSPA1B,CSNK1D,FBXO6,USP4,CSE1L,LATS1,COPS5,LAMP2,MAT2A,XPO1,PSMC3,ABCF1,NIT2,CLUH	-1.638122665	-0.376242594	53	167
NUCLEOTIDE SUGAR METABOLISM	NUCLEOTIDE SUGAR METABOLISM	0.000446961	0.001516957	-1	RPTOR,GFPT1,RRAGA,PGK1,GAPDH,CHUK,EPHA2,BAD,IL6ST,RRAGC,NCK1,PTPN11,GSK3A,FYN,HSP90AA1,ARRB2,DNM2,PIK3R1,ZFP36L1,EGFR,HLA-B,PRDX2,STAT1,HSP90AB1,TSC2,PRKCZ,PTK2,AKT1S1,SHC1,TALDO1,HSPA1B,ILK,PLCG1,ITGB3,ARRB1,FOXO1,MAT2A,PPP2R5B,RELA,RHEB,AKT1,UXS1,STK4,EPHB2,LAMTOR3,PLCG2,LAMTOR4,PPP2R1A,RICTOR,RPS6KB2,STK3,GFPT2,MAP2K4,GSK3B,BCAR1,CBL	-1.707537489	-0.404007931	56	132
BUTANOATE METABOLISM	BUTANOATE METABOLISM	0.000583345	0.001806641	-1	SQSTM1,ATP6V1A,ATP6V1B2,PRKAR1A,PGD,PGK1,ATOX1,TUBB3,PRKAR1B,NDRG1,TUBB4B,GAPDH,IFRD2,LDHB,AHSA1,HSPA6,AACS,PRKAA2,PARK7,GTPBP2,ISG15,NPEPPS,ENO1,ALDOA,MYH10,PPME1,ACTB,YWHAZ,EGFR,PLAA,FHIT,PRDX2,LDHA,HMGCS1,CKB,PKM,VCL,MMS19,YWHAQ,CKS1B,HSPA1B,MAPK1,CSNK1D,FERMT2,TUBA1A,MYH9,TUBB6,TUBB,MAT2A,PSMC3,ABCF1,AKT1,TUBB4A,TRAF4	-1.672592062	-0.389108503	54	149
3-CHLOROACRYLIC ACID DEGRADATION	3-CHLOROACRYLIC ACID DEGRADATION	0.000581734	0.001806641	-1	MAP1LC3A,GFPT1,ASS1,TNIP1,ENO2,PRKAR1A,PGD,HUWE1,TUBB3,PRKAR1B,TUBB4B,IPO4,NAP1L1,ACSS2,GMPPB,HSPA6,EEF2,NAP1L4,PRKAA2,TUBA4A,HSPH1,NPEPPS,ENO1,CAD,MYH10,CCT8,EIF4A1,EGFR,PLAA,FHIT,PRDX2,EIF4A2,LSM1,MMS19,EIF6,SLC35F6,HSPA1B,CSNK1D,FBXO6,TNPO2,CSE1L,UBA5,TUBA1A,MYH9,TUBB6,TUBB,MAT2A,XPO1,PSMC3,CLUH	-1.643157746	-0.380619813	50	156
NITROGEN METABOLISM	NITROGEN METABOLISM	0.000566813	0.001806641	-1	SLC2A1,XPOT,HSPA5,LAMC1,GOT1,PRKAG2,ASNS,PRKAR1A,PGD,HUWE1,TPI1,IPO4,IPO9,HSPA6,BAG3,CTPS1,IPO5,HSPH1,HSPA4,EIF2B2,IPO7,ALDOA,EIF2B5,CCT8,ABCE1,ESD,ACACA,EGFR,PLAA,PTPRF,CAND1,PRDX2,TROVE2,TXN,HSP90AB1,CA13,LSM1,AKR1B1,CCT4,CTPS2,MON2,HSPA1B,THADA,EXOC8,CSNK1D,TNPO2,CSE1L,PFDN4,KNTC1,COPS5,DCUN1D1,RTCB,XPO1,PSMC3,EXOC6,EXOC1,XPO5,ATXN10,SLC22A18,EIF2B3	-1.614100856	-0.365959587	60	181
DRUG METABOLISM - OTHER ENZYMES	DRUG METABOLISM - OTHER ENZYMES	0.000596837	0.001806641	-1	UPP1,IMPDH2,GAPDH,NUDT5,AHSA1,HSPA6,RNF19B,FGFR1,UCKL1,HPRT1,PRKAA2,NAA50,PTPN11,EIF2B2,FYN,HSP90AA1,PIK3R1,YWHAZ,EGFR,CDA,SFN,KRI1,DVL2,TP53RK,ALDH16A1,SHC1,CLK1,HSPA1B,MAPK1,SH3KBP1,FBXO6,IMPDH1,PLCG1,ISCU,PTPRK,XPO1,MCM2,PSMC3,EIF5B,BMPR2,AKT1,SEC23B,FLRT2,PIK3R2,COPS6,FRS2,TK1,PLCG2,UCK2,TLN1,HSPA2,CBL,TLE1,PSMD2,OTUB1,NAA30,GOPC,CIAO1,PRKCE,TRIM21,KPNA1,TYMP,PSMD4,UPF2,STK11	-1.673286457	-0.3985721	65	125
ASPARTATE AND ASPARAGINE METABOLISM	ASPARTATE AND ASPARAGINE METABOLISM	0.000735943	0.002113479	-1	PDIA4,ACY1,ENO2,NARS,PFKM,GAPDH,GSTM3,NAMPT,PRDX6,LARS,TGM2,GSTO1,HSPA6,GSTM1,IARS,EPRS,PDIA3,HSPA4,GSTCD,MARS,HSP90AA1,ARRB2,DNM2,EPS8L2,GSTP1,DARS,PRDX2,TXN,VAC14,SFN,NFKB1,ATP2B4,RARS,SAT2,STUB1,HSPA1B,GPX1,EEF1E1,ARRB1,AIMP1,TRAF2,WASL,DNM1,RELA,AKT1,ATXN10,GPX4,AIMP2,SLC7A1,ADRM1,GSR,SIRT1	-1.6553781	-0.388418442	52	140
PHYTANIC ACID PEROXISOMAL OXIDATION	PHYTANIC ACID PEROXISOMAL OXIDATION	0.000720877	0.002113479	-1	PGRMC2,SQSTM1,RRAGA,CALCOCO2,ATP6V1A,ATP6V1B2,PAICS,UBE2V1,TUBB3,NDRG1,TUBB4B,IFRD2,GMPPB,HSPA6,NAE1,SPG20,UBA1,FKBP4,PRKAA2,PARK7,GTPBP2,NPEPPS,UBE2M,ALDOA,CAD,ABCE1,ATF2,UBE2R2,YWHAZ,EGFR,VCL,YWHAQ,NT5C2,HECW2,CLK1,HSPA1B,MAPK1,FBXO6,FERMT2,CDC34,RAD23B,TUBB6,TUBB,WASL,SLC27A1,XPO1,PSMC3,CLUH,RABAC1	-1.601276227	-0.368259408	49	166
GLYCINE, SERINE, ALANINE AND THREONINE METABOLISM	GLYCINE, SERINE, ALANINE AND THREONINE METABOLISM	0.000868181	0.002273481	-1	SARS,MAP1LC3A,SQSTM1,AARS,PSAT1,TARS,ACY1,PRKAR1A,PGD,PGK1,PRKAR1B,NDRG1,GAPDH,NAMPT,NAP1L1,LDHB,HSPA6,PEBP1,SHMT1,NAP1L4,PSPH,ISG15,NPEPPS,ENO1,ALDOA,HSP90AA1,TRIP13,CHMP2B,YWHAZ,LDHA,HSP90AB1,PHGDH,CKB,PKM,YWHAQ,YWHAG,ALDH16A1,ABCG1,HSPA1B,TRAF3IP1,GLO1,RC3H1,PSMB2,JMY,RAD23B,FOXO1,PSMC3,ABCF1,AKT1,VHL,PRKAB2,KCMF1	-1.585536024	-0.365058046	52	163
VITAMIN B9 (FOLATE) METABOLISM	VITAMIN B9 (FOLATE) METABOLISM	0.000868936	0.002273481	-1	MAP1LC3A,GFPT1,YARS,HSPA5,POC5,GOT1,ATP6V1A,MTHFD1,HUWE1,NDRG1,CASP4,FKBP1A,NEDD4L,NAP1L1,HSPA6,SHMT1,EEF2,NAP1L4,HSPH1,HSPA4,NPEPPS,MTHFR,ATF2,HGS,YWHAZ,HEBP2,HSP90AB1,BABAM1,LSM1,YWHAQ,ABCF3,HECW2,HSPA1B,MAPK1,CAPZA2,CSNK1D,ILK,FBXO6,PSMB1,COPA,CSE1L,UBA5,PSMB2,PSMD6	-1.575624863	-0.363843394	44	160
VITAMIN B12 (CYANOCOBALAMIN) METABOLISM	VITAMIN B12 (CYANOCOBALAMIN) METABOLISM	0.000868684	0.002273481	-1	SLC2A1,PDIA4,GYS1,HSPA5,LAMC1,GOT1,PEPD,MTHFD1,F3,PRKAR1A,IMPDH2,RNH1,PFKL,G6PD,AKR1A1,HSPA6,HARS,PRPS2,CTPS1,EEF2,FGFR1,GSPT1,SLC2A3,MTRR,HSP90B1,EZR,ALAD,CAPN2,PYGB,ESD,DARS,MMACHC,PTPRF,CBR1,TROVE2,MIF,TXN,CKB,PKM,VCL,AKR1B1,IFNGR1,BRAF,PLS3,HSPA1B,TCP1,STMN1,MYL12A	-1.597449536	-0.368515636	48	161
FATTY ACID ACTIVATION	FATTY ACID ACTIVATION	0.000872854	0.002273481	-1	PGRMC2,APP,PDIA4,RRAGA,GALT,HSPA5,ENO2,CALCOCO2,ATP6V1A,ATP6V1B2,PAICS,PFKM,ATOX1,TUBB3,NDUFA4,NDRG1,TUBB4B,GAPDH,GMPPB,HSPA6,SPG20,EEF2,HSPH1,HSPA4,IPO7,HSP90AA1,CAD,PYGB,DARS,YWHAZ,EGFR,HSP90AB1,YWHAQ,NT5C2,HECW2,PLS3,HSPA1B,CSNK1D,CSE1L,PFDN4,COPS5,TUBB6,TUBB,WASL,GPI,SLC27A1,XPO1,MCM2,PSMC3,TUBGCP3,CLUH,PPP3CB,RABAC1	-1.599941392	-0.370466304	53	157
LYSINE METABOLISM	LYSINE METABOLISM	0.001279591	0.00325714	1	EZH2,PLOD2,KMT2A,SUZ12,ATRX,EED,CTNNB1,SUV39H1,POLR2A,POLR2H,RBBP4,PLOD1,ALDH3A2,WDR5,MPHOSPH8,PHF1,MEN1,SMARCB1,HIST1H4A,PHF19,HDAC1,PHB2,HIST2H3A,RHOT1,UBE2G2,MLLT10,DPY30,KMT2B,CXXC1,KMT2D,HDAC3,WDR82,RBBP5,TFDP1,POLR2E,CBX4,NCOR1,RUNX1,ALDH2,RBBP7,SUV39H2,NSD1,DNMT1,POLR2C,HDAC2,HCFC1,TP53,COLGALT1,KMT2C,POLR2G,SETD1A,HSPD1,RB1,AMBRA1,PLOD3,DOT1L,PCNA	1.588402162	0.337919016	57	156
GLYCOSPHINGOLIPID BIOSYNTHESIS - GLOBOSERIES	GLYCOSPHINGOLIPID BIOSYNTHESIS - GLOBOSERIES	0.001339286	0.003333333	-1	SLC2A1,APP,PDIA4,HSPA5,ENO2,LAMC1,PEPD,MTHFD1,F3,PRKAR1A,IMPDH2,RNH1,G6PD,CDK6,EIF4EBP1,HARS,PRPS2,EEF2,FGFR1,SLC2A3,TUBA4A,ALAD,FYN,ABCE1,PYGB,ESD,CRK,PTPRF,CDK5,TSNAX,TROVE2,TXN,CKB	-1.588252751	-0.375363476	33	133
OMEGA-3 FATTY ACID METABOLISM	OMEGA-3 FATTY ACID METABOLISM	0.001570531	0.003823902	-1	PGRMC2,SQSTM1,GFPT1,RRAGA,ATP6V1A,PRKAR1A,PAICS,PFKM,UBE2V1,PRKAR1B,NDRG1,PFKL,IFRD2,NEDD4L,BCAT1,PFKP,HSPA6,SPG20,UBA1,EPRS,PRKAA2,TUBA4A,HSPH1,PARK7,GTPBP2,CLN3,NPEPPS,ALDOA,CCT8,DNM1L,ATF2,DARS,YWHAZ,EGFR,HSP90AB1,VCL,YWHAQ,NT5C2,HECW2,YWHAG,ABCG1,HSPA1B,MAPK1	-1.526234595	-0.347870962	43	176
SPHINGOLIPID METABOLISM	SPHINGOLIPID METABOLISM	0.002022537	0.004819662	-1	SLC2A1,PDIA4,GYS1,HSPA5,LAMC1,GOT1,PEPD,MTHFD1,F3,PRKAR1A,IMPDH2,RNH1,PFKL,G6PD,AKR1A1,HSPA6,HARS,PRPS2,CTPS1,EEF2,FGFR1,GSPT1,SLC2A3,HSP90B1,EZR,ALAD,CAPN2,PYGB,ESD,DARS,PTPRF,CBR1,TROVE2,MIF,TXN,CKB,PKM,VCL,AKR1B1,CASP3,IFNGR1,BRAF,PLS3,HSPA1B,TCP1,STMN1,MYL12A,FBXO6,UMPS,LATS1,ARF4,NQO2,MOB1B,PSMC3,IDE,PPP3CB,TOP1,DSP,APEH,CD44,STK4,TCF4,BCR,COX7A2,CD46,UCHL3,PLTP,HIVEP1,MAPT,SGMS1,STK3,PGAM1,…	-1.511734063	-0.347138392	75	169
GLYCOLYSIS AND GLUCONEOGENESIS	GLYCOLYSIS AND GLUCONEOGENESIS	0.002180867	0.004984838	-1	RPTOR,APP,ABL2,ENO2,PFKM,PGK1,TPI1,GAPDH,PFKL,ACSS2,LDHB,PFKP,HSPA6,PGM1,ALDOC,GALM,TUBA4A,HSPH1,PTPN11,ISG15,FYN,ENO1,ALDOA,HSP90AA1,FBP1,NUP62,PPP2R5D,ACTB,ALDH3B1,YWHAZ,LDHA,HSP90AB1,PKM,MMS19,YWHAQ,TRAPPC2B,PEA15,KIF23,HSPA1B,ELP3,PFKFB2	-1.513417859	-0.351084395	41	154
DIMETHYL-BRANCHED-CHAIN FATTY ACID MITOCHONDRIAL BETA-OXIDATION	DIMETHYL-BRANCHED-CHAIN FATTY ACID MITOCHONDRIAL BETA-OXIDATION	0.002151463	0.004984838	-1	MAP1LC3A,SQSTM1,APP,LAMP1,ENO2,HUWE1,GDI1,IFRD2,GSTO1,ABHD14B,UBA1,TIMP2,ARMC6,ISYNA1,PRKAA2,HSPH1,PARK7,HSPA4,GDI2,GTPBP2,PTGES3,ENO1,ALDOA,STIP1,ATF2,TNIK,YWHAZ,EGFR,HLA-B,CALR,STAT1,HINT1,HSP90AB1,MSN,VCL,YWHAQ,CLDN12,CLK1,MAPK1,ATG5,TKT,FBXO6,FERMT2,UBA5	-1.510600232	-0.345286358	44	173
DRUG METABOLISM - CYTOCHROME P450	DRUG METABOLISM - CYTOCHROME P450	0.002272039	0.005089367	-1	PGRMC2,PRKAR1A,PRKAR1B,NDRG1,GSTM3,IKBKB,PRDX6,TGM2,GSTO1,BAG3,GSTM1,HSPA4,GSTCD,ISG15,NPEPPS,HSP90AA1,MYH10,EPS8L2,ATF2,GSTP1,ACTB,ALDH3B1,YWHAZ,SH3GLB1,HSP90AB1,PKM,YWHAG,MAPK1	-1.576009276	-0.382319454	28	109
TRYPTOPHAN METABOLISM	TRYPTOPHAN METABOLISM	0.002427184	0.005330287	-1	PGRMC2,APP,ABL2,WARS,PRKAR1A,PRKAR1B,GAPDH,GSTM3,PRDX6,TGM2,GSTO1,GSTM1,PRKAA2,HSPA4,GSTCD,PTPN11,NPEPPS,HSP90AA1,TRIP13,EPS8L2,GSTP1,ACAT2,YWHAZ,FHIT,PRDX2,HSP90AB1,YWHAQ,WIPI2	-1.55024883	-0.373879444	28	115
GLUTATHIONE METABOLISM	GLUTATHIONE METABOLISM	0.00276605	0.005845239	-1	PDIA4,HSPA5,ATIC,ABL2,ATP6V1A,ATP6V1B2,TSG101,GSS,NDUFA4,GAPDH,NAMPT,HSPA6,SRM,EEF2,PDIA3,SGTA,FYN,HSP90AA1,RRM2,OPLAH,CCT8,ABCE1,DNM1L,ATF2,PPID,COPS7A,TXN,HSP90AB1,LSM1,SFN,PPIA,COPB1,GCLC,ABCG1,IRF3,HSPA1B,GPX1,CSNK1D,KPNA3,FBXO6,CSE1L,ISCU,VCP,EIF3B,MCM2,PSMC3	-1.494130099	-0.345774923	46	158
TRIHYDROXYCOPROSTANOYL-COA BETA-OXIDATION	TRIHYDROXYCOPROSTANOYL-COA BETA-OXIDATION	0.002760825	0.005845239	-1	APP,GALT,ENO2,ATP6V1B2,UBE2V1,GAPDH,IFRD2,CDK6,HSPA6,ABHD14B,UBA1,TIMP2,AHCY,EEF2,ISYNA1,PRKAA2,VTA1,HSPH1,PARK7,HSPA4,GTPBP2,MRPS17,PTGES3,DYRK1A,ALDOA,CCT8,TNIK,YWHAZ,HLA-B,STAT1,CDK5,HSP90AB1,CLDN12,DDX3X,CLK1,HSPA1B,ATG5	-1.501030582	-0.348205898	37	153
LEUKOTRIENE METABOLISM	LEUKOTRIENE METABOLISM	0.003290458	0.006824653	-1	PGRMC2,SQSTM1,RRAGA,PRKAR1A,PRKAR1B,GSTM3,NAMPT,PRDX6,TGM2,COTL1,GSTO1,HSPA6,GSTM1,EPRS,PRKAA2,CBR3,HSPA4,GSTCD,NPEPPS,HSP90AA1,PIK3R1,EPS8L2,GSTP1,FHIT,PRDX2,HSP90AB1,LTA4H	-1.525793952	-0.362786416	27	127
ARGININE AND PROLINE METABOLISM	ARGININE AND PROLINE METABOLISM	0.003389831	0.006902928	-1	ASS1,COPRS,PRKAR1A,PGD,PFKM,PRKAR1B,GAPDH,NEDD4L,HSPA6,PRKAA2,PYCRL,PARK7,HSPA4,NPEPPS,ALDOA,HSP90AA1,ARRB2,MYH10,DNM2,ARAF,ACTB,ALDH3B1,PLAA,FHIT,PRDX2,HSP90AB1,VAC14,NFKB1,ATP2B4,NSFL1C,SAT2,STUB1,HSPA1B,PARP4,CSNK1D,RC3H1,SLC7A5,USP4,MYH9,ZSWIM8,P4HA1,ARRB1,WASL,DNM1,RELA,AKT1,VHL,ASL	-1.501521118	-0.352638433	48	139
PROPANOATE METABOLISM	PROPANOATE METABOLISM	0.003896104	0.007792208	-1	SQSTM1,ATP6V1A,PRKAR1A,PGD,PGK1,TUBB3,PRKAR1B,NDRG1,TUBB4B,GAPDH,IFRD2,ACSS2,LDHB,AHSA1,HSPA6,NAE1,AACS,PRKAA2,GTPBP2,ISG15,NPEPPS,ENO1,UBE2M,ALDOA,MYH10,PPME1,UBE2R2,PLAA,FHIT,PRDX2,LDHA,HSP90AB1,CKB,PKM,MMS19,CKS1B,HSPA1B,MAPK1,CSNK1D,FERMT2,TUBA1A,MYH9,CDC34,RAD23B,TUBB6,TUBB,SLC27A1,PSMC3,ABCF1,AKT1,MMAA,TUBB4A,TRAF4	-1.465009558	-0.337089378	53	165
OMEGA-6 FATTY ACID METABOLISM	OMEGA-6 FATTY ACID METABOLISM	0.006561118	0.012892022	-1	PGRMC2,SQSTM1,RRAGA,ATP6V1A,PRKAR1A,PFKM,UBE2V1,PRKAR1B,NDRG1,PFKL,IFRD2,NEDD4L,BCAT1,HSPA6,BAG3,SPG20,UBA1,EPRS,PRKAA2,TUBA4A,HSPH1,PARK7,GTPBP2,CLN3,NPEPPS,ALDOA,CCT8,DNM1L,ATF2,HGS,DARS,YWHAZ,EGFR,HSP90AB1,VCL,YWHAQ,HECW2,YWHAG,ABCG1,HSPA1B,MAPK1	-1.422615927	-0.323969495	41	177
FATTY ACID METABOLISM	FATTY ACID METABOLISM	0.007013879	0.013544041	-1	PGRMC2,SQSTM1,RRAGA,HSPA5,PRKAR1A,ABHD5,PDIA6,PRKAR1B,TUBB4B,GAPDH,HSPA6,APOC3,FASN,SPG20,PDIA3,PRKAA2,HSP90B1,HSPA4,NPEPPS,HSP90AA1,ACTB,FHIT,CALR,PRDX2,HSP90AB1,CNPY2,HSPA1B,APOB,ARFGEF2,UGGT1,TUBA1A,PNPLA2	-1.469402914	-0.348055361	32	131
VALINE, LEUCINE AND ISOLEUCINE DEGRADATION	VALINE, LEUCINE AND ISOLEUCINE DEGRADATION	0.00821879	0.01551699	-1	RPTOR,SQSTM1,GARS,RRAGA,ATP6V1A,PRKAR1A,PGD,TUBB3,PRKAR1B,TUBB4B,GAPDH,LARS,BCAT1,HSPA6,PEBP1,IARS,RRAGC,EEF2,EPRS,PRKAA2,HSPH1,HSPA4,NPEPPS,MARS,ALDOA,HSP90AA1,CAD,MYH10,DARS,ACAT2,YWHAZ,EGFR,PLAA,FHIT,PRDX2,YWHAQ,RARS,HSPA1B,MAPK1,PPT1,CSNK1D,SH3KBP1,EEF1E1	-1.409089039	-0.319477956	43	181
GLUTAMATE METABOLISM	GLUTAMATE METABOLISM	0.008312673	0.01551699	-1	ATIC,ATP6V1C1,PGD,GAPDH,PFDN2,NEDD4L,HSPA6,CTPS1,EEF2,ISYNA1,NCK1,ISG15,NPEPPS,FYN,ALDOA,MYH10,ATF2,ARAF,EIF4A1,DARS,YWHAZ,HLA-B,EIF4A2,BABAM1,MT-ND5,YWHAQ,GCLC,NFKB1,YWHAG,CTPS2,HSPA1B,MAPK1,ATP6V1D,ASB1,CSNK1D,FBXO6,CSE1L,UBA5,MYH9,XPO1,MCM2,PSMC3,ABCF1,ATXN10,GPX4,PFDN6,GSR,GCLM,TCF4,GRHPR,RICTOR,HSPA2,CAPN1,USP10,NAPRT,PRKACA,YWHAB,PSMD2,PIN1,CPS1,RAF1,MYC,PRKCE,NR3C1,DDX6	-1.437342277	-0.334380459	65	149
MONO-UNSATURATED FATTY ACID BETA-OXIDATION	MONO-UNSATURATED FATTY ACID BETA-OXIDATION	0.008544533	0.015688323	-1	PGRMC2,MAP1LC3A,SQSTM1,RRAGA,CALCOCO2,ATP6V1A,ATP6V1B2,PAICS,HUWE1,TUBB3,NDUFA4,NDRG1,TUBB4B,IFRD2,GMPPB,HSPA6,SPG20,PRKAA2,PARK7,GTPBP2,IPO7,ALDOA,CAD,ATF2,YWHAZ,EGFR,VCL,YWHAQ,NT5C2,HECW2,CLK1,HSPA1B,MAPK1,CSNK1D,FBXO6,FERMT2,UBA5,TUBB6,TUBB,WASL,SLC27A1,XPO1,MCM2,PSMC3,CLUH,PPP3CB,RABAC1	-1.420344033	-0.32740738	47	162
KERATAN SULFATE BIOSYNTHESIS	KERATAN SULFATE BIOSYNTHESIS	0.009123542	0.016481237	-1	SLC2A1,HSPA5,ENO2,LAMC1,MTHFD1,PRKAR1A,IKBKB,GOLM1,MET,G6PD,PRPS2,CUL4B,IPO5,FGFR1,SLC2A3,TUBA4A,BAX,COL2A1,CAPN2,LAMA5,NUP62,PYGB,ESD,EGFR,MMP14,PTPRF,STAT1,TROVE2,TXN	-1.456269233	-0.346255597	29	127
3-OXO-10R-OCTADECATRIENOATE BETA-OXIDATION	3-OXO-10R-OCTADECATRIENOATE BETA-OXIDATION	0.010562871	0.01851181	-1	MAP1LC3A,SQSTM1,APP,LAMP1,HUWE1,UBE2V1,IFRD2,NEDD4L,GSTO1,CDK6,ABHD14B,UBA1,TIMP2,PRKAA2,HSPH1,PARK7,HSPA4,GTPBP2,DYRK1A,ALDOA,ATF2,HGS,TNIK,YWHAZ,EGFR,HLA-B,STAT1,CDK5,HINT1,MSN,VCL,YWHAQ,CLDN12,DDX3X,CLK1,MAPK1,ATG5,TKT,FBXO6,FERMT2,UBA5,PFDN4	-1.40185255	-0.322766273	42	163
VITAMIN B3 (NICOTINATE AND NICOTINAMIDE) METABOLISM	VITAMIN B3 (NICOTINATE AND NICOTINAMIDE) METABOLISM	0.010578177	0.01851181	-1	PGRMC2,MAP1LC3A,PNP,ATP6V1B2,NDUFA4,NAMPT,NEDD4L,BLMH,HSPA6,BAG3,NADSYN1,ENO1,TRIP13,ABCE1,ATF2,PPP2R5D,ACTB,PPID,YWHAZ,EGFR,HLA-B,HSP90AB1,CEP170,ARMT1,YWHAQ,NT5C2,ABCC3,HECW2,NME7,YWHAG,AIP,KPNB1,STUB1,HSPA1B,MAPK1,CSNK1D	-1.409560893	-0.325658285	36	159
DI-UNSATURATED FATTY ACID BETA-OXIDATION	DI-UNSATURATED FATTY ACID BETA-OXIDATION	0.012733324	0.021940496	-1	PGRMC2,SQSTM1,RRAGA,CALCOCO2,ATP6V1A,ATP6V1B2,PAICS,TUBB3,NDRG1,TUBB4B,IFRD2,NEDD4L,GMPPB,HSPA6,BAG3,SPG20,PRKAA2,PARK7,GTPBP2,IPO7,ALDOA,CAD,ATF2,HGS,YWHAZ,EGFR,VCL,YWHAQ,NT5C2,HECW2,CLK1,HSPA1B,MAPK1,CSNK1D,FBXO6,FERMT2,TUBB6,TUBB,WASL,SLC27A1,XPO1,MCM2,PSMC3,CLUH,PPP3CB,RABAC1	-1.38784615	-0.319541402	46	163
VITAMIN A (RETINOL) METABOLISM	VITAMIN A (RETINOL) METABOLISM	0.014553638	0.024415943	-1	PGRMC2,ENO2,PRKAR1A,PGD,PFKM,TUBB3,PRKAR1B,TUBB4B,BLMH,ACSS2,BCAT1,HSPA6,PRKAA2,HSPH1,HSPA4,NPEPPS,ALDOA,HSP90AA1,MYH10,CCT8,DNM1L,YWHAZ,PRDX2,HSP90AB1,PKM,YWHAQ,HECW2,YWHAG,ABCG1,HSPA1B,CSNK1D,TNPO2,MYH9,TUBB6,TUBB,XPO1,PSMC3,CLUH,EXOC6,TUBB4A,SEC23B	-1.427666127	-0.341514148	41	121
POLYUNSATURATED FATTY ACID BIOSYNTHESIS	POLYUNSATURATED FATTY ACID BIOSYNTHESIS	0.014729242	0.024415943	-1	SQSTM1,GFPT1,ENO2,PRKAR1A,PFKM,HUWE1,UBE2V1,PRKAR1B,PFKL,NEDD4L,BCAT1,SRRM2,PFKP,HSPA6,FASN,UBA1,EPRS,PRKAA2,TUBA4A,HSPH1,CLN3,NPEPPS,ALDOA,CCT8,DNM1L,ATF2,DARS,ACTB,YWHAZ,EGFR,HSP90AB1,VCL,YWHAQ,HECW2,YWHAG,ABCG1,KPNB1,HSPA1B,MAPK1,CSNK1D,FBXO6,TUBA1A,CDC37	-1.368126079	-0.31425538	43	168
PROTEOGLYCAN BIOSYNTHESIS	PROTEOGLYCAN BIOSYNTHESIS	0.014823965	0.024415943	1	SDF4,CHST14,POLR2A,ST3GAL4,HNRNPD,PLAUR,ELAVL1,SDC4,INO80,NAAA,FAM134C,CHST12,GOLIM4,ERGIC3,RABL6,PHF5A,CHST15,PLEKHA5,SEC62,EXTL3,PON2,ERBB2,GPC6,CSPG4,LEMD3,TIMELESS,L1CAM,KDM5B,FARS2,CHPF2,TMEM214,TMUB1,GLCE,TNC,NRG1,PBXIP1,CBX8,CHSY1,PPP3CA,CPSF3L,B3GAT3,CKAP4,HLA-DPA1,TMX4,GOLT1B	1.395435565	0.303480924	45	135
DE NOVO FATTY ACID BIOSYNTHESIS	DE NOVO FATTY ACID BIOSYNTHESIS	0.016594517	0.026936027	-1	GFPT1,ENO2,PRKAR1A,PFKM,PRKAR1B,PFKL,NEDD4L,BCAT1,SRRM2,PFKP,HSPA6,FASN,EPRS,TUBA4A,HSPH1,NPEPPS,ALDOA,AASDHPPT,CCT8,DNM1L,DARS,ACTB,YWHAZ,EGFR,HLA-B,HSP90AB1,BABAM1,YWHAQ,HECW2,YWHAG,ABCG1,KPNB1,HSPA1B,MAPK1,CARHSP1,MYL1,CSNK1D,FBXO6,CSE1L,TUBA1A,CDC37,VCP,MAT2A,TRAF2,XPO1	-1.363464608	-0.313724531	45	165
HEPARAN SULFATE DEGRADATION	HEPARAN SULFATE DEGRADATION	0.017119688	0.0273915	-1	LOXL2,HYOU1,NDST1,HSPA5,PDIA6,CRKL,IDUA,HARS,TGFBR2,FGFR1,PRKAA2,NCK1,PTPN11,FYN,PRKAA1,ABCE1,PIK3R1,EGFR,CRK,DNAJC3,MSN,PTK2,SHC1,ITGB4,MAPK1,FBXO6,UGGT1,PLCG1	-1.414238433	-0.33878024	28	120
PUTATIVE ANTI-INFLAMMATORY METABOLITES FORMATION FROM EPA	PUTATIVE ANTI-INFLAMMATORY METABOLITES FORMATION FROM EPA	0.022815884	0.035991254	-1	PGRMC2,HSPB1,PDIA4,PFKM,NDUFA4,PFKL,NAMPT,NEDD4L,COTL1,GMPPB,PFKP,HSPA6,FKBP4,CBR3,HSPA4,PTGES3,NPEPPS,ALDOA,HSP90AA1,ARRB2,ABCE1,PIK3R1,STIP1,PPID,EGFR,COPS7A,HSP90AB1,LTA4H,CASP7,ZFP36,AIP,CASP3,STUB1,HSPA1B,UBQLN1,HDAC6,DNAJC7,FBXO6,UBA5,COPS5,CHCHD2,VCP	-1.335699666	-0.306807108	42	168
PARATHIO DEGRADATION	PARATHIO DEGRADATION	0.030213707	0.046999099	-1	PGRMC2,MAP1LC3A,SNX2,PRKAR1A,EIF2A,BLMH,HSPA6,APOC3,KEAP1,PSME1,HSPA4,NAA15,NAA50,DBNL,PTPN11,HSP90AA1,PYGB,ATF2,MAFF,YWHAZ,PTPRF,MLLT4,TROVE2,TXN,HSP90AB1,TPP2,SNX3,PKM,EIF2S2,HSPA1B,PSMF1,CAB39,APOB	-1.336318438	-0.313839902	33	139
PROSTAGLANDIN FORMATION FROM ARACHIDONATE	PROSTAGLANDIN FORMATION FROM ARACHIDONATE	0.0366787	0.05627417	-1	ATP6V1A,PRKAR1A,PRKAR1B,GSTM3,PRDX6,TGM2,BCAT1,GSTO1,CDK6,GSTM1,EPRS,FKBP4,CBR3,HSPA4,GSTCD,PTGES3,NPEPPS,ALDOA,HSP90AA1,ARRB2,STIP1,EPS8L2,ATF2,GSTP1,YWHAZ,EGFR,LPIN3,COPS7A,HSP90AB1,YWHAQ,CASP7,ZFP36,AIP,ABCG1,CASP3,STUB1,HSPA1B,MAPK1,HDAC6,DNAJC7,ITGB3,COPS5,VCP,LPIN1,TRAF2	-1.305996555	-0.299984372	45	168
BENZOATE DEGRADATION VIA COA LIGATION	BENZOATE DEGRADATION VIA COA LIGATION	0.040981241	0.062025662	-1	APP,GARS,ENO2,ATP6V1B2,TUBB3,NDUFA4,ATP6V1E1,TUBB4B,BAD,HSPA6,PGM1,MAP2K2,EIF4EBP1,IARS,ALDOC,CUL4B,TUBA4A,ENO1,HSP90AA1,NUP62,ATF2,YWHAZ,EGFR,NOTCH2,HSP90AB1,DDI2,FN3K,YWHAQ,PPP2CB,NFKB1,NSFL1C,PEA15,TALDO1,IRF3,HSPA1B,UBQLN1,PFKFB2,NOTCH3,FBXO6,CSE1L,TUBA1A,XPO1,FN3KRP,MCM2,ABCF1,PPP3CB,AKT1,EIF2S3,TUBB4A	-1.293422857	-0.29760837	49	165
XENOBIOTICS METABOLISM	XENOBIOTICS METABOLISM	0.042490272	0.06345214	-1	PGRMC2,NDST1,PRKAR1A,PRKAR1B,GSTM3,PRDX6,TGM2,GSTO1,GSTM1,HSPA4,GSTCD,NPEPPS,HSP90AA1,MYH10,EPS8L2,ATF2,GSTP1,ALDH3B1,HSP90AB1,PKM	-1.356034768	-0.340501502	20	87
HYALURONAN METABOLISM	HYALURONAN METABOLISM	0.063564477	0.092457421	-1	IRS2,CRKL,EIF4EBP1,TGFBR2,FGFR1,TUBA4A,PTPN11,FYN,HSP90AA1,ABCE1,PIK3R1,ARAF,EGFR,CRK,TSNAX,PTK2,EIF6,SHC1,BRAF,ITGB4,MAPK1,FBXO6,TUBA1A,PLCG1,CD2AP,MCM2,BAG6,VHL,FLRT2,EIF4EBP2,RASA1,PIK3R2,KIRREL,BCR,FRS2,CSF2RA	-1.29159756	-0.313895789	36	108
GLYOXYLATE AND DICARBOXYLATE METABOLISM	GLYOXYLATE AND DICARBOXYLATE METABOLISM	0.062969382	0.092457421	-1	IDH1,PGK1,HUWE1,NDUFA4,ATP6V1E1,TUBB4B,GAPDH,PRDX1,LDHB,AHSA1,BAG3,ALDOC,TUBA4A,ISG15,ENO1,ALDOA,HSP90AA1,TRIP13,PYGB,ATF2,ACAT2,YWHAZ,EGFR,PRDX2,LDHA,HSP90AB1,CKB,PKM,YWHAQ,HECW2,BMPR1A,MAPK1,UBQLN1,TKT,ILK,NDUFB8,TUBA1A,SNX9,RAD23B,MCM2,ABCF1,NDUFB1,AKT1,TUBB4A,BUB1	-1.258913117	-0.289742918	45	164
TCA CYCLE	TCA CYCLE	0.067834935	0.097404009	-1	SQSTM1,HSPB1,HSPA5,GOT1,ATP6V1A,IDH1,PRKAR1A,PRKAR1B,ACLY,NEDD4L,MDH1,BCAT1,HSPA6,PEBP1,FASN,ACO1,PARK7,NAA15,ISG15,NPEPPS,ALDOA,CCT5,NUP62,PPME1,HGS,ACTB,YWHAZ,HLA-B,FHIT,LDHA,PSMB7,HSP90AB1,UBR4,TSC22D3,YWHAQ,CCT4,ABCG1,DDX3X,PSMA2,HSPA1B,TCP1,ILK,PSMB1,SH3RF1,PSMD6,VCP,FOXO1,SIRT2,XPO1,ABCF1,BAG6,AKT1,PSMA5,PCK2,PCK2	-1.240934116	-0.279618097	55	192
ARACHIDONIC ACID METABOLISM	ARACHIDONIC ACID METABOLISM	0.087713983	0.123861802	-1	PDIA4,ABL2,GAPDH,GSTM3,PRDX6,COTL1,GSTO1,NAE1,GSTM1,EPRS,FKBP4,CBR3,GSTCD,PTGES3,UBE2M,HSP90AA1,EPS8L2,UBE2R2,GSTP1,HSP90AB1,LTA4H,ZFP36,AIP,MAPK1,GPX1,HDAC6,CDC34,VCP,TRAF2,SLC27A1	-1.242295694	-0.29928203	30	116
SELENOAMINO ACID METABOLISM	SELENOAMINO ACID METABOLISM	0.088472716	0.123861802	1	EZH2,BAZ2A,SMARCA5,UHRF1,SUZ12,SMARCA4,EED,GGT1,KIF4A,SIN3A,SAP130,SUV39H1,CHD4,RBBP4,BRD1,MBD2,EHMT1,CDH1,ITPR2,MPHOSPH8,SAP30L,SAP18,RPS8,ARID4B,HIST1H4A,HDAC1,SMC4,HIST2H3A,DMAP1,CXXC1,TFDP1,TPR,CBX4,TOMM20,EHMT2,RUNX1,MTA2,UHRF2,RBBP7,DNMT1,SUDS3,MTA1,MDN1,CREB1,DAXX,PIAS1,MBD3,PGRMC1,HDAC2,TP53	1.197144747	0.254127347	50	160
BILE ACID BIOSYNTHESIS	BILE ACID BIOSYNTHESIS	0.093806374	0.129707579	1	EZH2,CHST14,CYP1B1,SUZ12,SMARCA4,POLR2A,CYP2S1,ALDH3A2,SMARCB1,HIST1H4A,MYO1C,HDAC1,CYB5A,SLC27A3,CHST12,ACSF2,ADCK4,CYP27A1,CDYL,EHMT2,ACSF3,NUP107,ALDH2,AUP1,MDH2,CYP51A1,SUCLG2,SLC27A4,ACOX3,SIRT3,HDAC2,PAK1,POR,ACAA2,HADHB,ECH1,ACO2,HSPD1,COQ5	1.212633003	0.267784899	39	122
VITAMIN D3 (CHOLECALCIFEROL) METABOLISM	VITAMIN D3 (CHOLECALCIFEROL) METABOLISM	0.117889773	0.161020178	-1	APP,ATP6V1A,ATP6V1B2,PRKAR1A,PRKAR1B,ATP6V1E1,TUBB4B,NEDD4L,GMPPB,HSPA6,DYNC1I2,DCTN2,MAPRE1,PAFAH1B1,TUBA4A,PPP2R4,DYNC1H1,DCTN1,CAD,GPSM1,ESD,ACTR1A,HSP90AB1,PKM,NFKB1,YWHAG,CASP3,HSPA1B,CSNK1D,TUBA1A,CHCHD2,FOXO1,CLASP1,NIT2,IQGAP1,RELA,IDE,AKAP1,LCMT1	-1.199374024	-0.282296748	39	137
SATURATED FATTY ACIDS BETA-OXIDATION	SATURATED FATTY ACIDS BETA-OXIDATION	0.120818916	0.163032754	-1	SQSTM1,TNIP1,UBE2V1,GAPDH,PRDX1,IFRD2,ACSS2,HSPA6,BAG3,UBA1,PRKAA2,HSPH1,PARK7,GTPBP2,CLN3,ALDOA,ABCE1,ATF2,ACAT2,YWHAZ,EGFR,PRDX2,HSP90AB1,VCL,YWHAQ,MAP1B,CLK1,HSPA1B,MAPK1,PPT1,CSNK1D,FBXO6,FERMT2,UBA5	-1.188486528	-0.272485091	34	170
GLYCOSPHINGOLIPID BIOSYNTHESIS - NEOLACTOSERIES	GLYCOSPHINGOLIPID BIOSYNTHESIS - NEOLACTOSERIES	0.129460953	0.172614604	-1	SLC2A1,HSPA5,LAMC1,PRKAR1A,IKBKB,GOLM1,MET,CUL4B,IPO5,SLC2A3,TUBA4A,BAX,COL2A1,CAPN2,LAMA5,NUP62,PYGB,ESD,EGFR,MMP14,PTPRF,STAT1,TROVE2,TXN,IPO13	-1.193442389	-0.284150812	25	126
KERATAN SULFATE DEGRADATION	KERATAN SULFATE DEGRADATION	0.163891704	0.215951422	-1	APP,GYS1,TNFRSF21,RNF31,MARK2,CHUK,IKBKB,TRADD,CDK6,TAX1BP1,EIF4EBP1,KEAP1,TNFRSF10B,PRKAA2,TUBA4A,NCK1,FYN,PRKAA1,HSP90AA1,ABCE1,EGFR,CRK,RIPK1,CDK5,TSNAX,MSN,VCL,HSPA1B,NOTCH3,FBXO6,TUBA1A,IKBKG,VCP,CYLD,SIRT2,TRAF2,PTPRK,MEPCE,FADD,MCM2,BAG6,MAP3K7	-1.157427436	-0.267006937	42	161
GLYCOSPHINGOLIPID BIOSYNTHESIS - LACTOSERIES	GLYCOSPHINGOLIPID BIOSYNTHESIS - LACTOSERIES	0.172898594	0.225170262	1	LRP5,CTNNB1,B4GALT1,CTNND1,GALNT5,ST3GAL4,RBBP4,RNF2,GALNT10,TRA2B,B4GALT5,GALNT1,HDAC1,GRAMD3,COL5A1,HIF1A,GALNT2,ERBB2,TFDP1,GALNT4,TMEM259,ERBB3,PHC2,ST3GAL1,TNC,PRDX3,ITGB1,JUP	1.136529991	0.251394437	28	120
GLYCOSPHINGOLIPID BIOSYNTHESIS - GANGLIOSERIES	GLYCOSPHINGOLIPID BIOSYNTHESIS - GANGLIOSERIES	0.21445856	0.276084583	1	SDF4,NEU1,PLK1,CHST14,VIM,H2AFX,ATP6AP2,CTSA,NCOA5,MBD2,HNRNPD,ELAVL1,GLB1,SDC4,NAAA,CHST12,RABL6,PHF5A,CHST15,SMC6,TFIP11,PON2,GPC6,TMEM259,CSPG4,ZMYM2,INTS1	1.10669728	0.242361606	27	129
PYRIMIDINE METABOLISM	PYRIMIDINE METABOLISM	0.230868582	0.293832741	1	TYMS,SMARCA5,RBMX,POLR2A,NT5E,POLR2H,NCBP2,POLE2,HIST2H2BE,MRE11A,GTF2H3,AQR,HNRNPF,HNRNPA3,NME6,XRCC5,HNRNPH1,PRIM2,POLRMT,POLR2E,GINS4,EIF4A3,LIG1,RBM5,FANCD2,POLR2C,XRCC6,PRPF19,BUD31,PRKDC,ERCC4,ISY1,RFC2,PNPT1,NBN,FANCA,HIST1H2BA,AK3,POLR2G,POLG,XAB2,POLG2,TIA1,PCNA,FUS,RFC1,RFC5,GTF2H4,CDK9,ERCC5,FANCG,RAD50,POLD1,USP7	1.083928987	0.22949005	54	162
BLOOD GROUP BIOSYNTHESIS	BLOOD GROUP BIOSYNTHESIS	0.241828087	0.304322986	1	LRP5,CTNNB1,B4GALT1,CTNND1,GALNT5,ST3GAL4,RBBP4,GALNT10,B4GALT5,GALNT1,HDAC1,COL5A1,HIF1A,GALNT2,ERBB2,TFDP1,GALNT4,TMEM259,GCNT2,ZMYM2,ERBB3,INTS1,ST3GAL1,TNC,PRDX3,ITGB1,JUP	1.092388195	0.241152975	27	123
LINOLEATE METABOLISM	LINOLEATE METABOLISM	0.250801894	0.308679254	-1	PGRMC2,PDIA4,HSPA5,ABL2,GAPDH,COTL1,PDIA3,HSPA4,HSP90AA1,PIK3R1,ATF2,COPS7A,HSP90AB1,PKM,CASP7,ZFP36,CASP3,MAPK1,GPX1,UBXN1,XAGE1A,COPS5,VCP,ABCF1,CAP1,RELA,CASP8,SEC23B,GPX4,ALOX5	-1.109262647	-0.270069819	30	107
GLYCOSPHINGOLIPID METABOLISM	GLYCOSPHINGOLIPID METABOLISM	0.250109377	0.308679254	-1	SDCBP,GFPT1,NDST1,ACY1,ATP6V1A,IPO4,UGCG,HSPA6,HSPA4,FYN,CCT5,HSP90AA1,TRIP13,CCT8,ABCE1,DNM1L,YWHAZ,EGFR,PLAA,NUDCD1,PRKCZ,CCT7,YWHAQ,CASP7,HECW2,CCT4,CCT3,TCP1,CSNK1D,RC3H1,NOTCH3,FBXO6,TNPO2,CHST11,MAT2A,TRAF2,XPO1,MEPCE,MCM2,BMPR2	-1.105698306	-0.257227463	40	149
VITAMIN B1 (THIAMIN) METABOLISM	VITAMIN B1 (THIAMIN) METABOLISM	0.277936963	0.338358042	1	VCAM1,EZH2,WDR76,CHAF1A,H2AFX,PNPLA6,KDM5A,HIST2H2BE,ING5,SMC3,ASF1A,HIST1H4A,HIST2H3A,RHOT1,ORC1,PRPF40A,DDX55,PRIM2,SUPT16H,SSRP1,DLAT,GINS4,CDC5L,PDPR,PDK3,MSH6,MMS22L,KDM5B,HIST2H2AB,SENP3,PARP2,HSD17B10,MCM3,PDHX,VDAC2,ATR,HIST1H2BA,PDHA1,ATRIP,ILF2,RB1,KDM5C,PCNA,RANBP6,ZNF451,SLC25A6,EMD,MAPK14,MCMBP,ORC5,SLC25A5,VDAC3,USP7,BCKDK,PDHB	1.06434052	0.226542836	55	155
SIALIC ACID METABOLISM	SIALIC ACID METABOLISM	0.292356873	0.352085697	-1	ENO2,ATP6V1A,GDI1,PGLS,SERINC5,IMPA1,HSPA6,BAG3,EIF4EBP1,KEAP1,CTPS1,ARFGAP1,HSPH1,HSPA4,GDI2,FYN,ABCE1,EGFR,SERINC1,CRK,HSP90AB1,MMS19,OSBPL11,CTPS2,HSPA1B,SERINC3,ILK,FBXO6,EPS15,CSE1L,SCAMP2,HERPUD1,VCP,KRT18,MEPCE,MCM2	-1.078929878	-0.25028787	36	153
GLYCOSAMINOGLYCAN DEGRADATION	GLYCOSAMINOGLYCAN DEGRADATION	0.300058634	0.355409858	-1	LOXL2,HYOU1,NDST1,HSPA5,PDIA6,IDUA,EIF4EBP1,HARS,FGFR1,PRKAA2,TUBA4A,COL2A1,NCK1,PTPN11,FYN,PRKAA1,ABCE1,PIK3R1,EGFR,CRK,TSNAX,DNAJC3,MSN,SHC1,MAPK1,PLXNA2,FBXO6,UGGT1,TUBA1A,PLCG1,VCP,DCUN1D1,PTPRK,MEPCE,FBXO21,BAG6	-1.075949502	-0.251267558	36	145
TYROSINE METABOLISM	TYROSINE METABOLISM	0.301463718	0.355409858	-1	NDST1,YARS,GSTM3,FAH,PRDX6,GSTO1,NAE1,GSTM1,GSTCD,UBE2M,GSTP1,ESD,ALDH3B1,YWHAZ	-1.08379052	-0.271777337	14	88
METHIONINE AND CYSTEINE METABOLISM	METHIONINE AND CYSTEINE METABOLISM	0.316348814	0.369073616	-1	GFPT1,CTH,ACY1,AHCYL2,PFKM,PFKL,LARS,LDHB,GMPPB,PFKP,HSPA6,IARS,SRM,AHCY,EPRS,MTRR,HSPH1,NAA50,MARS,HSP90AA1,DARS,LDHA,HSP90AB1,ENOPH1,BPNT1,DCTN3,RARS,DYNC1LI2,HSPA1B,WNT5B,EEF1E1,ISCU,ESCO2,AIMP1,MAT2B,MAT2A,XPO1,CD55,ITPR3,SH3D19,CLUH	-1.064652909	-0.246384353	41	158
PORPHYRIN METABOLISM	PORPHYRIN METABOLISM	0.328037658	0.378765131	-1	NDUFA4,NEDD4L,HSPA6,BAG3,STEAP3,FGFR1,GSPT1,ALAD,PTPN11,NPEPPS,MAP2K1,MYH10,ABCE1,PIK3R1,BLVRA,EGFR,UROD,PPP2CB,SHC1,KPNB1,HSPA1B,MAPK1,CSNK1D,FBXO6,PLCG1,MYH9,COPS5,GSPT2,FOXO1,ETF1,MCM2,SEC23B,VHL,FLRT2,TFRC,PIK3R2,VARS,FRS2,HMBS,PPP2R1A,HSPA2,SLC25A11,PRKACA,TBPL1,PRKACB,CBL,PPP5C,TAF6,PSMD2	-1.061836006	-0.250010517	49	136
BIOPTERIN METABOLISM	BIOPTERIN METABOLISM	0.369686309	0.422498639	-1	CALCOCO1,HSPB1,APP,PRRC2C,TUBB4B,AHSA1,CDK6,HSPA6,IPO5,KIF5B,EIF2B2,ZFP36L1,PPP2R5D,ASPSCR1,YWHAZ,HSP90AB1,PAWR,YWHAQ,NFKB1,MAP1B,NSFL1C,KPNB1,HSPA1B,PTS,ASB1,FBXO6,UBXN1,LATS1,RAD23B,TRAF2,XPO1,AP3B1,CHMP2A,PPP2R5B,TCEA1,AP3D1,CASP8,ZFP36L2	-1.04327911	-0.243638009	38	145
CHONDROITIN SULFATE DEGRADATION	CHONDROITIN SULFATE DEGRADATION	0.386225728	0.436328721	-1	LOXL2,NDST1,HSPA5,CRKL,IDUA,EIF4EBP1,TGFBR2,FGFR1,TUBA4A,PTPN11,FYN,ABCE1,PIK3R1,EGFR,CRK,TSNAX,PTK2,SHC1,ITGB4,MAPK1,FBXO6,TUBA1A,PLCG1,PTPRK,FBXO21,BAG6,FLRT2,EIF4EBP2,PIK3R2,FRS2,AP3M1,MTHFSD,RHOB,NAPRT,CDK4,ARSA,CBL,PPP5C,XYLT2,STAT3,MYC	-1.034758484	-0.249556664	41	115
CAFFEINE METABOLISM	CAFFEINE METABOLISM	0.389579215	0.436328721	-1	APP,PFKM,EIF2A,IKBKB,GMPPB,HSPA6,HSPH1,HSPA4,NAA15,TSR1,NAA50,UBE2M,HSP90AA1,ABCE1,DNM1L,EIF4A1,MBP,YWHAZ,EGFR,EIF4A2,HSP90AB1,MSN,YWHAQ,KRI1,TRMT112,MAP1B,TP53RK,YWHAG,ABCG1,HSPA1B,CSNK1D,EEF1E1,TUBA1A,CDC37,PPAN	-1.029921268	-0.233047438	35	183
C21-STEROID HORMONE BIOSYNTHESIS AND METABOLISM	C21-STEROID HORMONE BIOSYNTHESIS AND METABOLISM	0.396410336	0.439583739	-1	PGRMC2,NDST1,BLMH,AKR1A1,HSPA6,ISYNA1,PPP2R4,HSPA4,HSP90AA1,ATF2,ACTB,HSP90AB1,PKM,AKR1B1,AKR1D1,AKR7A2,AKR1C3,HSPA1B,FBXO6,CHST11,SLC27A1,BMPR2,EXOC6,SEC23B	-1.030354882	-0.253947816	24	99
HEPARAN SULFATE BIOSYNTHESIS	HEPARAN SULFATE BIOSYNTHESIS	0.436309524	0.479084967	-1	EXT1,EPHA2,GSPT1,NCK1,PTPN11,FYN,ARRB2,PIK3R1,CRK,AGRN,STAT1,CDK5,COMMD1,VCL,CASP7,PTK2,ARHGDIA,DPYSL2,SHC1,CASP3,ITGB4,MAPK1,PLXNA2,MYL12A,SH3KBP1,PLCG1,CD2AP,WASL,GIT1,MAP3K7,AKT1,UBE2D2,PIK3R2,ARHGEF7,KIRREL,EPHB2,LIMK1,PLCG2,PTPN1,PPP2R1A,GSK3B,BCAR1,CBL,TLE1,DOCK1,RAF1,STAT3,NRP1,TBK1,FAIM	-1.012623897	-0.239320867	50	133
VITAMIN K METABOLISM	VITAMIN K METABOLISM	0.50183885	0.545688846	1	VCAM1,SMARCA4,BRD7,MOV10,DDX5,SIN3A,TAF10,EHMT1,PML,ING5,MRE11A,BRPF1,KAT8,RAP2A,HDAC1,RFFL,ING4,HIF1A,TP53BP1,SUPT16H,BRIP1,SSRP1,RPL5,DLAT,TFDP1,EHMT2,HLA-C,NCL,TPX2,AURKB,NOC2L,KAT6A,OBSL1,TAF5,CREB1,NXF1,DAXX,PIAS1,HDAC2,TP53,RPL11,PRKDC,RFC2,GTSE1,TAF4,NBN,ATR	0.984251349	0.205883733	47	177
SQUALENE AND CHOLESTEROL BIOSYNTHESIS	SQUALENE AND CHOLESTEROL BIOSYNTHESIS	0.5279128	0.568521477	-1	PGRMC2,HSPA5,GAPDH,NEDD4L,HSPA6,EPRS,HSPA4,PMVK,ALDOA,HSP90AA1,MVK,ABCE1,ACAT2,EGFR,SLC38A1,HSP90AB1,FNBP4,PKM,MMS19,HECW2,YWHAG,HSPA1B,MAPK1,TUBA1A,CBX3,YAP1,LATS1,VCP	-0.972450662	-0.228682851	28	138
N-GLYCAN BIOSYNTHESIS	N-GLYCAN BIOSYNTHESIS	0.578915753	0.605967891	-1	APP,PDIA4,PDIA6,NEDD4L,DYNC1I2,DCTN2,PDIA3,FUT11,PAFAH1B1,HSP90B1,DYNC1H1,ISG15,DCTN1,CFP,CALR,AGRN,SLC38A1,DCTN3,DYNC1LI2,STUB1,ILK,UGGT1	-0.948562984	-0.227227876	22	120
VITAMIN E METABOLISM	VITAMIN E METABOLISM	0.576516577	0.605967891	-1	SQSTM1,UBE2V1,IFRD2,NEDD4L,HSPA6,BAG3,NAE1,UBA1,PRKAA2,PARK7,GTPBP2,NPEPPS,UBE2M,ALDOA,ABCE1,ATF2,UBE2R2,HGS,YWHAZ,EGFR,VCL,YWHAQ,CLK1,HSPA1B,MAPK1,FBXO6,FERMT2,UBA5,CDC34,RAD23B,SLC27A1,MCM2,IDE,AKT1	-0.953084511	-0.219867067	34	161
GLYCEROPHOSPHOLIPID METABOLISM	GLYCEROPHOSPHOLIPID METABOLISM	0.575139147	0.605967891	-1	ABHD5,PCYT2,AKR1A1,APOC3,ALDOC,PKN3,PAFAH1B3,PAFAH1B1,LAMB1,GK3P,ALDOA,EGFR,LPIN3,AKR1B1,AKR1D1,AKR7A2,AKR1C3,MAPK1,APOB,PAFAH1B2,PLCG1,PNPLA2,LPIN1	-0.946734796	-0.232329925	23	102
N-GLYCAN DEGRADATION	N-GLYCAN DEGRADATION	0.624981802	0.648129276	-1	APP,GYS1,ENO2,ATP6V1A,MARK2,ATP6V1E1,HSPA6,EIF4EBP1,KEAP1,AHCY,TUBA4A,HSPH1,HSPA4,FYN,HSP90AA1,POLR3B,ABCE1,EGFR,CRK,TSNAX,HSP90AB1,DNAJC3,VCL,PPIA,HSPA1B,CSNK1D,NOTCH3,FBXO6,TUBA1A,VCP,TMEM55A,PTPRK,MEPCE,MCM2,BAG6	-0.932775532	-0.215864996	35	158
O-GLYCAN BIOSYNTHESIS	O-GLYCAN BIOSYNTHESIS	0.660012099	0.67817757	1	SDF4,TOR1AIP1,PCM1,CTNNB1,MOV10,B4GALT1,GALNT5,ST3GAL4,SPTAN1,GALNT10,B4GALT5,CDH1,PLAUR,ELAVL1,GALNT1,GALNT2,GOLGB1,GALNT4,EXOSC2,SHOC2,ST3GAL1,TMEM25,TNC,SUCLG2,ITGB1,NRG1	0.923212104	0.202179198	26	129
PHOSPHATIDYLINOSITOL PHOSPHATE METABOLISM	PHOSPHATIDYLINOSITOL PHOSPHATE METABOLISM	0.67398986	0.686244221	-1	NDFIP1,MTMR14,IMPA1,ISYNA1,SYNJ2,NCK1,FYN,WWP2,PIP4K2C,EGFR,PI4K2A,PITPNA,FN3K,PTK2,SHC1,SH3BP2,PIGA,SH3KBP1,INPP4A,PIP4K2A,PLCG1,CDC37	-0.90336935	-0.22067888	22	105
PURINE METABOLISM	PURINE METABOLISM	0.789917209	0.79703358	-1	PNP,IMPDH2,APRT,ADSS,ADSL,GMPR2,CUL4B,HPRT1,AMPD2,POLR3B,RRM2,DNM2,NUDT2,DNM1L,FHIT,ADK,PKM,NT5C2,NME7,PPAT,APEX1,GMPR,IMPDH1	-0.859655183	-0.202765124	23	135
ELECTRON TRANSPORT CHAIN	ELECTRON TRANSPORT CHAIN	0.962419006	0.962419006	-1	ATP6V1B2,TUBB3,NDUFA4,TUBB4B,NAP1L1,HSPA6,NAP1L4,HSPH1,HSPA4,ALDOA,PUS7,ACTB,MT-ND5,CCT7,YWHAG,CCT3,MCL1,HSPA1B,NDUFAF7,NDUFB8,TTC1,CHCHD2,TUBB6	-0.763165048	-0.175283087	23	167
