# Supplementary material for: Multiomic Metabolic Enrichment Network Analysis Reveals Metabolite–Protein Physical Interaction Subnetworks Altered in Cancer
Source: Mol Cell Proteomics. 2021 Dec 20;21(1):100189. doi: 10.1016/j.mcpro.2021.100189 (PMC8761777; doi:10.1016/j.mcpro.2021.100189)
Supplement: Supplemental Table S10 [file mmc14.csv]

	Pathway total	Hits.total	Hits.sig	Expected	FET	EASE	Gamma	Emp.Hits	Empirical	Pathway Number	EC.Hits
Glycine, serine, alanine and threonine metabolism	39	39	7	2.7139	0.0090001	0.02956	0.0004597	3	0.03	P1	EC00016;EC000689;EC000397;EC000122;EC000338;EC000350;EC00033
Xenobiotics metabolism	28	28	5	1.9485	0.027811	0.091365	0.00050034	0	0	P2	EC000536;EC00033;EC000624;EC000556;EC000622
Methionine and cysteine metabolism	29	29	5	2.018	0.032001	0.10122	0.00050989	1	0.01	P3	EC00016;EC000111;EC000350;EC00091;EC00033
Pyruvate Metabolism	5	5	2	0.34794	0.035244	0.27666	0.00051741	5	0.05	P4	EC000397;EC00033
Vitamin A (retinol) metabolism	13	13	3	0.90464	0.044432	0.19297	0.00053934	0	0	P5	EC0003;EC000247;EC000725
Tryptophan metabolism	56	56	7	3.8969	0.057819	0.12928	0.00057304	9	0.09	P6	EC000248;EC00016;EC000160;EC000284;EC000557;EC00033;EC000510
Vitamin B3 (nicotinate and nicotinamide) metabolism	17	17	3	1.183	0.08823	0.28832	0.00065796	12	0.12	P7	EC000533;EC00016;EC00031
Histidine metabolism	18	18	3	1.2526	0.10125	0.31225	0.00069821	13	0.13	P8	EC000338;EC00033;EC00016
Pentose and Glucuronate Interconversions	9	9	2	0.62629	0.10769	0.44257	0.00071905	1	0.01	P9	EC000154;EC000101
Vitamin B12 (cyanocobalamin) metabolism	2	2	1	0.13918	0.12351	1	0.00077309	14	0.14	P10	EC00016
Beta-Alanine metabolism	12	12	2	0.83505	0.17495	0.5419	0.00097986	26	0.26	P11	EC000338;EC00031
C5-Branched dibasic acid metabolism	3	3	1	0.20876	0.17953	1	0.0010009	14	0.14	P12	EC000195
Dynorphin metabolism	3	3	1	0.20876	0.17953	1	0.0010009	12	0.12	P13	EC000720
1- and 2-Methylnaphthalene degradation	3	3	1	0.20876	0.17953	1	0.0010009	18	0.18	P14	EC000376
Hexose phosphorylation	13	13	2	0.90464	0.19868	0.57097	0.001094	5	0.05	P15	EC00086;EC000255
Ascorbate (Vitamin C) and Aldarate Metabolism	13	13	2	0.90464	0.19868	0.57097	0.001094	11	0.11	P16	EC00033;EC000101
Ubiquinone Biosynthesis	13	13	2	0.90464	0.19868	0.57097	0.001094	10	0.1	P17	EC00016;EC00086
Bile acid biosynthesis	25	25	3	1.7397	0.20954	0.47199	0.0011508	10	0.1	P18	EC000452;EC000111;EC000364
Arginine and Proline Metabolism	25	25	3	1.7397	0.20954	0.47199	0.0011508	31	0.31	P19	EC00091;EC00016;EC00031
Parathio degradation	4	4	1	0.27835	0.23202	1	0.0012784	10	0.1	P20	EC000568
Prostaglandin formation from arachidonate	27	27	3	1.8789	0.2443	0.51372	0.0013543	18	0.18	P21	EC000175;EC000544;EC00033
Galactose metabolism	28	28	3	1.9485	0.26204	0.53379	0.0014725	16	0.16	P22	EC000198;EC000467;EC000255
Arachidonic acid metabolism	28	28	3	1.9485	0.26204	0.53379	0.0014725	25	0.25	P23	EC000175;EC000836;EC00033
Hyaluronan Metabolism	5	5	1	0.34794	0.28122	1	0.0016124	15	0.15	P24	EC000101
Chondroitin sulfate degradation	5	5	1	0.34794	0.28122	1	0.0016124	11	0.11	P25	EC000101
Glyoxylate and Dicarboxylate Metabolism	5	5	1	0.34794	0.28122	1	0.0016124	15	0.15	P26	EC000122
Heparan sulfate degradation	5	5	1	0.34794	0.28122	1	0.0016124	11	0.11	P27	EC000101
Limonene and pinene degradation	5	5	1	0.34794	0.28122	1	0.0016124	13	0.13	P28	EC000363
Carbon fixation	5	5	1	0.34794	0.28122	1	0.0016124	24	0.24	P29	EC00031
Linoleate metabolism	30	30	3	2.0876	0.298	0.57225	0.0017465	22	0.22	P30	EC000694;EC000800;EC00033
Urea cycle/amino group metabolism	45	45	4	3.1314	0.32108	0.54563	0.0019503	36	0.36	P31	EC00016;EC00091;EC000133;EC00031
Saturated fatty acids beta-oxidation	6	6	1	0.41753	0.32731	1	0.0020096	21	0.21	P32	EC000134
Nitrogen metabolism	7	7	1	0.48711	0.37051	1	0.0024766	47	0.47	P33	EC00031
Glutathione Metabolism	8	8	1	0.5567	0.41097	1	0.0030201	42	0.42	P34	EC00033
Vitamin B6 (pyridoxine) metabolism	8	8	1	0.5567	0.41097	1	0.0030201	32	0.32	P35	EC000133
Glutamate metabolism	9	9	1	0.62629	0.44888	1	0.0036464	51	0.51	P36	EC00033
Aspartate and asparagine metabolism	39	39	3	2.7139	0.45945	0.71715	0.0038449	49	0.49	P37	EC000531;EC00031;EC00033
Lysine metabolism	25	25	2	1.7397	0.48208	0.80593	0.0043105	47	0.47	P38	EC000134;EC00016
Putative anti-Inflammatory metabolites formation from EPA	10	10	1	0.69588	0.4844	1	0.0043615	54	0.54	P39	EC00033
Fatty Acid Metabolism	11	11	1	0.76546	0.51766	1	0.0051712	43	0.43	P40	EC000134
Drug metabolism - cytochrome P450	27	27	2	1.8789	0.52408	0.83017	0.0053455	40	0.4	P41	EC000650;EC000510
Androgen and estrogen biosynthesis and metabolism	43	43	3	2.9923	0.52683	0.76738	0.0054221	37	0.37	P42	EC00016;EC00011;EC00033
Carnitine shuttle	12	12	1	0.83505	0.54882	1	0.0060803	40	0.4	P43	EC000134
Alanine and Aspartate Metabolism	12	12	1	0.83505	0.54882	1	0.0060803	57	0.57	P44	EC00031
Glycerophospholipid metabolism	29	29	2	2.018	0.56381	0.85142	0.0065795	38	0.38	P45	EC00016;EC000122
Purine metabolism	46	46	3	3.201	0.57437	0.79992	0.006958	54	0.54	P46	EC000151;EC000218;EC00031
Tyrosine metabolism	98	98	6	6.8196	0.61125	0.75762	0.0084834	69	0.69	P47	EC00016;EC000133;EC00086;EC000350;EC00033;EC000680
De novo fatty acid biosynthesis	15	15	1	1.0438	0.63091	1	0.0094473	40	0.4	P48	EC000238
Fructose and mannose metabolism	16	16	1	1.1134	0.65486	1	0.010794	50	0.5	P49	EC000255
Starch and Sucrose Metabolism	17	17	1	1.183	0.67729	1	0.012256	47	0.47	P50	EC000198
Phosphatidylinositol phosphate metabolism	18	18	1	1.2526	0.69829	1	0.013835	41	0.41	P51	EC000101
Leukotriene metabolism	40	40	2	2.7835	0.74024	0.92922	0.017764	55	0.55	P52	EC000175;EC00033
N-Glycan biosynthesis	21	21	1	1.4613	0.75355	1	0.019278	56	0.56	P53	EC000425
Fatty acid activation	21	21	1	1.4613	0.75355	1	0.019278	61	0.61	P54	EC000238
Porphyrin metabolism	26	26	1	1.8093	0.82439	1	0.030634	74	0.74	P55	EC000101
Pyrimidine metabolism	40	40	1	2.7835	0.93279	1	0.074642	88	0.88	P56	EC00031
C21-steroid hormone biosynthesis and metabolism	52	52	1	3.6186	0.9709	1	0.12064	89	0.89	P57	EC00011
