# Supplementary material for: Multiomic Metabolic Enrichment Network Analysis Reveals Metabolite–Protein Physical Interaction Subnetworks Altered in Cancer
Source: Mol Cell Proteomics. 2021 Dec 20;21(1):100189. doi: 10.1016/j.mcpro.2021.100189 (PMC8761777; doi:10.1016/j.mcpro.2021.100189)
Supplement: Supplemental Table S11 [file mmc15.txt]

Term	Description	p.Val	FDR	Phenotype	Genes	NES	ES	Gene_Hits	Gene_Total
N-GLYCAN BIOSYNTHESIS	N-GLYCAN BIOSYNTHESIS	0.000149835	0.002809975	1	SDC4,SDC1,AGRN,GPC1,THBS1,APP,HSPG2,MUC1,MAN2A1,GALNT7,MSMO1,MAN1B1,SOAT1,GALNT2,GALNT10,DAG1,DNAJC10,SDC2,RER1,DPY19L1,GALNT6,POC1B-GALNT4,STT3A,ERGIC3,MGAT4B,STT3B,HSP90B1,ALG2,MGAT1,MLEC,MAN1A2,MOGS,ALG9,FUT8,DDOST,UGGT2,ALG1,GPC4,MAN2A2,UGGT1,SLC38A1,DPY19L4,POMGNT1,PDIA4,DPM1,GANAB,DPAGT1,RAB6A,GALNT1,CANX,PDIA6,ALG11,SEL1L,ALG12,CHPF,ALG5,MGAT2,GLT8D1,GOLGA2,GOSR1,DOLPP1,MBTPS1,MGAT5,SENP3	2.240727908	0.507784512	64	123
GLYCOSPHINGOLIPID BIOSYNTHESIS - LACTOSERIES	GLYCOSPHINGOLIPID BIOSYNTHESIS - LACTOSERIES	0.000149903	0.002809975	1	EGFR,CTNNB1,ITGA2,CTNND1,MET,ERBB4,LAMA5,GALNT3,ITGB1,MMP14,HSPG2,MUC1,ERBB2,GRAMD3,GALNT5,TGFB2,GALNT7,B4GALT1,TNC,TNFRSF1A,C1GALT1,GALNT2,GALNT10,COL5A1,CLN3,ERBB3,B4GALT4,GALNT6,APOB,SRC,C1GALT1C1,AGR2,CCND1,LRP5,RAB22A,LGALS1,GALNT12	1.952249353	0.444944776	37	119
BLOOD GROUP BIOSYNTHESIS	BLOOD GROUP BIOSYNTHESIS	0.00015015	0.002809975	1	EGFR,CTNNB1,ITGA2,CTNND1,MET,ERBB4,LAMA5,GALNT3,ITGB1,MMP14,HSPG2,MUC1,ERBB2,GALNT5,TGFB2,GALNT7,B4GALT1,TNC,TNFRSF1A,FAM3C,C1GALT1,GALNT2,GALNT10,COL5A1,CLN3,ERBB3,B4GALT4,GALNT6,APOB,SRC,C1GALT1C1,AGR2,CCND1,LRP5,RAB22A,LGALS1,GHITM,GALNT12,SCAMP2,CDKN1A,GALNT1,MFN2,MRS2	1.967955122	0.446763223	43	122
GLYCOSPHINGOLIPID BIOSYNTHESIS - NEOLACTOSERIES	GLYCOSPHINGOLIPID BIOSYNTHESIS - NEOLACTOSERIES	0.000150534	0.002809975	1	EGFR,CTNNB1,ITGA2,CTNND1,MET,ERBB4,LAMA5,RRAS,LAMC1,SLC2A1,PON2,GALNT3,ITGB1,MMP14,TMTC3,HSPG2,MUC1,ERBB2,GRAMD3,GALNT5,PTPRF,LDLR,TGFB2,GOLM1,GALNT7,B4GALT1,TNC,TNFRSF1A,FAM3C,C1GALT1,MOXD1,GALNT2,GALNT10,COL5A1,RALB,ERBB3,B4GALT4,GALNT6,SRC,C1GALT1C1,AGR2,ADAM10	2.378460403	0.540821661	42	121
KERATAN SULFATE BIOSYNTHESIS	KERATAN SULFATE BIOSYNTHESIS	0.000149993	0.002809975	1	EGFR,CTNNB1,ITGA2,CTNND1,MET,ERBB4,LAMA5,RRAS,LAMC1,SLC2A1,PON2,GALNT3,ITGB1,MMP14,TMTC3,HSPG2,MUC1,ERBB2,GALNT5,PTPRF,LDLR,TGFB2,GOLM1,GALNT7,B4GALT1,TNC,TNFRSF1A,FAM3C,C1GALT1,MOXD1,GALNT2,GALNT10,PC,COL5A1,RALB,ERBB3,B4GALT4,GALNT6,SRC,C1GALT1C1,AGR2,ADAM10,LGALS1,GALNT12,IGF2R,PAM,SCAMP2,DMD,RALA,CDKN1A,GALNT1	2.230667697	0.504393375	51	125
O-GLYCAN BIOSYNTHESIS	O-GLYCAN BIOSYNTHESIS	0.00014941	0.002809975	1	EGFR,CTNNB1,ITGA2,LYPD3,CDH1,PTPRK,GALNT3,APP,ITGB1,MUC1,PLAUR,GALNT5,CTSV,TGFB2,GALNT7,B4GALT1,TNC,REEP5,C1GALT1,ABCD3,GALNT2,GALNT10,SPTAN1,EXT2,PARVA,B4GALT4,GALNT6,MMGT1,SDF4,CTSL,GINM1,GOLGB1,SRC,TMED2,C1GALT1C1	1.744557854	0.392357353	35	130
HEXOSE PHOSPHORYLATION	HEXOSE PHOSPHORYLATION	0.000322581	0.003159558	-1	SGTA,TUBB4A,PFAS,AKR1A1,MPI,ENO1,ACAT2,ALDOC,DNAJB1,IFT27,DNAJA1,ZNF706,CCS,DCPS,CALML3,BCAT1,ENO2,UBE2I,PPIL3,NFKB1,SGTB,CAMK1D,AARS,ITGA4,TUBB3,SNCA,DNAJA2,TUBB2A,TUBB4B,SUMO2,UBQLN1,GYG1,TUBA1B,UBA52,EEF1A1,PSMD4,UBQLN4,ADK,TIGAR,CTH,IRF3,SUMO3,PEA15,FDPS,CDK2,ATF2,CNTRL,MITF,HSP90AB1	-1.769051797	-0.354328087	49	165
ROS DETOXIFICATION	ROS DETOXIFICATION	0.000330142	0.003159558	-1	SOD1,PPIA,PAK2,SGTA,HINT1,NUTF2,PARK7,STK4,FAM192A,RGN,UCHL3,ENO1,DDI2,TXN,EIF5A,FKBP1A,FOXO3,APRT,DNAJA1,CCS,CALML3,ENO2,NME1,NFKB1,CAMK1D,NME2,NTMT1,CCP110,HNRNPD,ALDOA,SUMO2,RAD23B,SMAD2,VHL,DYNC1LI1,PSMD4,FTSJ1,RPS21,TANGO2,HDAC6,GOT1,SUMO3,ANXA6,EEF1D,PCNA,BIRC2,PTPN11,CHEK2,HNRNPAB,FEN1,CAMK1,CDC45,EWSR1,HSPH1,MAPK1,ABL2,MCM2,RIPK2,ABL1,PPIE,EIF2B2,PPP2R1B,GABARAPL1,REXO2,MAPK3	-1.793636371	-0.352725466	65	187
DIMETHYL-BRANCHED-CHAIN FATTY ACID MITOCHONDRIAL BETA-OXIDATION	DIMETHYL-BRANCHED-CHAIN FATTY ACID MITOCHONDRIAL BETA-OXIDATION	0.000330579	0.003159558	-1	ABHD14B,ITPA,PAK2,HINT1,PARK7,GRB2,ARMC6,RGN,UCHL3,ENO1,DNAJA1,STIP1,PPP6R1,MEX3C,ENO2,PPM1B,PTGES3,UBA5,UBE2I,NME1,PFDN4,PPP5C,GABARAPL2,DNAJA2,GDI2,EIF1AX,NME2,NACA,ALDOA,SMN1,YBX1,PEX19,SUMO2,UBA1,VHL,TK1,FTSJ1,EPB41,GDI1,SUMO3,LAMTOR5,ANXA6,PRKAB1,TRAF6,MAD2L1,EEF1D,CDK2,ATG5,GSTO1,ATF2,HSP90AB1,ACAA2,TFE3,LIMS1,YWHAQ,JMJD7,HSPH1,RTF1,MAPK1,MCM2,RIPK2,ANXA7,HAT1,ISYNA1,TUBG1,RPS6KA5,NAF1,THUM…	-1.616377706	-0.319883426	70	181
PENTOSE AND GLUCURONATE INTERCONVERSIONS	PENTOSE AND GLUCURONATE INTERCONVERSIONS	0.000327547	0.003159558	-1	ARHGDIB,CARHSP1,ESD,SGTA,HINT1,NUTF2,AKR1A1,MAPT,RGN,UCHL3,ENO1,TXN,KCNAB2,EIF5A,IMPDH2,FKBP1A,STIP1,ARHGDIA,ENO2,PPP2R2B,PTGES3,NME1,SGTB,PGAM1,PPP2R2A,GDI2,NME2,NACA,DEF6,MTHFD1,PGD,CKB,SUMO2,ASNS,XYLB,VHL,AKR7A2,ADH5,EIF2B3,EIF2B1,ABCE1,GOT1,GDI1,SUMO3,PRPS2,UBL4A,ANXA6,PPP2R2D,TRAF6,EEF1D,UMPS,PCNA,BIRC2,GSTO1,PEPD,IST1,EIF2B5,TFE3	-1.79339295	-0.35744372	58	172
PYRIMIDINE METABOLISM	PYRIMIDINE METABOLISM	0.000335796	0.003159558	-1	ITPA,TCEA1,RCHY1,DUT,TXN,DCK,NHEJ1,PNP,NUDT15,UBE2L6,NME1,DR1,UBE2B,TYMS,POLE4,RPA3,RRM2,NME2,GINS4,APEX1,CTPS1,MTAP,UCK2,RRM1,UBA52,DCTD,HMGN1,GTF2F1,POLE3,POLB,TK1,RPA2,POLR2I,ZNF143,LIG1,MAT2A,POLR2J,UMPS,PCNA,ZNF830,XPA,POLD2,FEN1,RRM2B,GTF2A1,NUDT2,RPS27A,CHD1L,POLA2,PARP1,CDC45,FUS,UCKL1,DTYMK,DTL,GINS1,PRIM1,POLR2F	-1.688995008	-0.332293104	58	189
PENTOSE PHOSPHATE PATHWAY	PENTOSE PHOSPHATE PATHWAY	0.000338524	0.003159558	-1	TBCA,PGLS,TUBB4A,RPE,PRDX2,PGK1,ACTG1,ENO1,PRDX1,ENO3,ALDOC,FKBP1A,ZFAND1,PMM2,ENO2,ATIC,RPIA,PSMD10,UBE2B,PRPS1,KHK,PGAM1,SNCA,OLA1,LDHB,NTMT1,PAK1,USP5,TUBB2A,GAPDH,TUBB4B,ALDOA,PGD,CKB,EEF2,SUMO2,RAD23B,UBQLN1,TUBA1B,PRPSAP2,UBA52,VHL,EEF1A1,XIAP,PSMD4,TCEB1,UBE2A,PRPSAP1,SUMO3,SIRT2,PRPS2,MAT2A,USP13,GSK3A,MLST8,TRAF6,USP4,FDPS,PMM1,PCNA,HSP90AB1,TARS,ACAA2,RPS27A,AHCY,LDHA,HSPH1,PSMC3,SHPK,E…	-1.962271505	-0.385407398	83	191
GLYCEROPHOSPHOLIPID METABOLISM	GLYCEROPHOSPHOLIPID METABOLISM	0.00045208	0.003894839	1	EGFR,S100A10,PTRF,COL4A1,CTNND1,LAMB1,PLD2,PRNP,LRP1,ALDH3A2,TNFRSF1A,PLD1,CTSA,CDS1,DLG1,CDS2,DLG2,PLD3,AGPAT2,APOB,ALDH2,SRC,GPAA1,PIGK,AGPS,NEU1,LAMA1,VLDLR,PNPLA6,PLA2G12A,GLB1,GNPAT,ABHD12,AGPAT3,FURIN,PNPLA4,AGPAT4,RALA,DLG3,PRKCA,AKR1C1,AKR1C3,CDIPT,PNPLA8,AGPAT1,MGLL,LRPAP1	1.768070725	0.406433691	47	112
VITAMIN B5 - COA BIOSYNTHESIS FROM PANTOTHENATE	VITAMIN B5 - COA BIOSYNTHESIS FROM PANTOTHENATE	0.000657895	0.004912281	-1	DBI,MIF,ITPA,ESD,TACC3,TCF3,AKR1A1,MAPT,VPS4B,UCHL3,CNBP,ENO3,TXN,IMPDH2,PPCDC,TPT1,GSPT1,NUDT15,NME1,WDYHV1,NME2,LDHB,NTMT1,RNH1,RAC2,ALDOA,MYBL2,MTHFD1,CKB,NQO2,EEF2,POU2F1,TUBA1B,ALAD,CREB1,CAD,GTF2F2,ADH5,RPA2,ARHGEF7,BRAF,PANK4,APEH,PRPS2,UBL4A,GARS,DVL2,MYL6B,PEA15,FDPS,UMPS,PCNA,PEPD,HSP90AB1,CHEK2,E2F4	-1.559342803	-0.309452047	56	178
PURINE METABOLISM	PURINE METABOLISM	0.000639795	0.004912281	-1	TCEA1,PFAS,IMPDH2,DCK,APRT,PPAT,PNP,IMPDH1,NME1,UBE2B,ADSS,HPRT1,POLE4,RPA3,ADA,RRM2,ADSL,NME2,GINS4,APEX1,SUMO2,MTAP,RRM1,UBA52,HMGN1,POLE3,POLB,ADSSL1,ADK,FHIT,STRAP,RPA2,GMPS,POLR2I,LIG1,POLR2J,DNM1L,DNM2,PCNA,ZNF830,XPA,POLD2,FEN1,RRM2B,NUDT2,RPS27A,CHD1L,POLA2,AK6,PARP1,CDC45,EIF5B,AMPD2,GMPR2,DTL,GINS1,PRIM1,POLR2F	-1.692581191	-0.340501097	58	159
FATTY ACID METABOLISM	FATTY ACID METABOLISM	0.000889416	0.006225912	1	FKBP9,CYP2S1,SERPINH1,EPHX1,YES1,CYP4F11,LRP1,ALDH3A2,RCN1,ACSL3,BCAP31,POR,ACOX1,APOB,CRAT,ALDH2,HSP90B1,RAB1A,MYH14,SLC27A1,FAF2,NOMO1,SLC25A3,CYP27A1,TOR1B,ABHD12,PGRMC1,SLC27A4,PGRMC2,NOMO2,PNPLA4,CYB5A,SSR4,HADHA,CYB5R3,UGGT1,GANAB,ACOX3,MLYCD,CANX,PDIA6,CYP20A1,HADHB,ETFB,ECI1,SLC25A5,HSPA6,SLC25A4,ACSL1,SLC25A31,ACAA1,MGLL,HSPA2,SQSTM1,JUN,FDXR,FASTKD3,ALDH1B1,CYP51A1,MCAT,SIRT3,HSPA1L,ECH…	1.658536845	0.370296298	65	135
VITAMIN B9 (FOLATE) METABOLISM	VITAMIN B9 (FOLATE) METABOLISM	0.000980392	0.006459054	-1	TSC22D4,DHFR,YARS,GRB2,CNBP,LSM1,FKBP1A,PTRHD1,HEBP2,NAP1L1,UBA5,UBE2I,TDP2,CAMK1D,TYMS,PPP5C,ITGA4,ASF1B,FAM96B,MTHFD1,HDAC5,EEF2,TSC22D1,SUMO2,RRM1,EEF1A1,MTHFR,PSMD4,E2F5,ADAL,GOT1,BABAM1,SUMO3,OTUB1,CCNA2,PCNA,ATF2,NT5C3B,HSP90AB1,E2F4,CAMK1,YWHAQ,HSPH1,RTF1,MAPK1,ABCF3,PSMC3,ASF1A,EEF1A2,MCM2,GTF2B,YWHAB,CAPZA1,RAE1,MAPK3,NEK6	-1.571630121	-0.313482279	56	171
LIPOATE METABOLISM	LIPOATE METABOLISM	0.001356392	0.007995574	-1	PEBP1,CFL1,BTF3,PGK1,GRB2,VPS4B,UCHL3,PFDN5,CNBP,ENO3,IMPDH2,DNAJB1,IMPDH1,TPT1,PPP2R2B,GSPT1,NME1,GART,PGAM1,PPP2R2A,EEF1B2,NME2,CTPS1,GAPDH,GSPT2,ALDOA,MTHFD1,CDK6,EEF2,UBA1,RRM1,MSI2,EEF1A1,PSMD4,PFKM,PFKL,RPA2,LIG1,GOT1,SUMO3,MAT2A,OTUB1,PPP2R2D,FDPS,ATF2,PEPD,HSP90AB1,TARS,IPO4,ACAA2,LIAS,AHCY,HSPH1,FUS,PSMC3,CDK4,EEF1A2,MCM2,NOB1,HAT1,ISYNA1	-1.572063567	-0.30650569	61	202
SELENOAMINO ACID METABOLISM	SELENOAMINO ACID METABOLISM	0.001324503	0.007995574	-1	TCF3,SCLY,DNAJA1,MMACHC,MKL1,PTGES3,UBE2I,CHEK1,SETD7,SEPHS2,MAT2B,DNAJA2,CNOT4,AIMP1,SP1,EEF2,SUMO2,UBA52,CREB1,CBX3,SEPHS1,PFKM,MID1IP1,PFKL,MTRR,CTH,STAT6,SUMO3,SAP30,MAT2A,SP3,CBS,RELB,CBX5,PCNA,HSP90AB1,RPS27A,AK6,AHCY,PARP1,F8A1,MBD3,HSPH1,AKT1,RUNX1,CNOT2,TDG,PIAS2,CBX2,MBD2,MTR,PRMT5,HSP90AA1,NCAPG,CBX1,TFDP1,PPP2R1B,LARS,RBBP4,SMC2,CLUH,SIRT1,RBBP7,HSPA8,RB1,SAP18,MAT1A,EPRS,SMC4,SAP30BP…	-1.507723258	-0.296862287	73	186
PROTEOGLYCAN BIOSYNTHESIS	PROTEOGLYCAN BIOSYNTHESIS	0.001494098	0.008366951	1	SDC4,SDC1,AGRN,GPC1,PTPRK,PON2,MMP14,CKAP4,ITM2B,L1CAM,HSPG2,ERBB2,PLAUR,SLC30A1,TGFB2,TNC,EXT2,LPGAT1,GLCE,SDC2,SDF4,ERGIC3,GINM1,GOLIM4,SRC,PTPN13,TMEM214,PLEKHA5,PBXIP1,CHST14,BCAR3,IDS,CEPT1,SEC62,GPC4,UGGT1,GOLT1B,FAM134C,CANX,TMUB1,SLC35E1,SEC22B,CHPF,STX6,JPH1,NOP9,B4GALT7,HS2ST1,POMK,FYN	1.631235101	0.367241737	50	129
PYRUVATE METABOLISM	PYRUVATE METABOLISM	0.001931745	0.01030264	-1	PIN1,UBE2N,TUBB4A,AKR1A1,CNBP,TXN,KCNAB2,TUBB,IKBKG,CALML3,ATIC,PPP2R2B,GLO1,NFKB1,PRPS1,WNK1,TUBB3,CTPS1,TUBB2A,GAPDH,TUBB4B,SUMO2,ASNS,TUBA1B,VHL,AKR7A2,EEF1A1,PSMD4,CAD,HAGH,GOT1,SUMO3,MAT2A,TRAF6,CDK2,BIRC2,HSP90AB1,TERF2IP,TUBB1,TARS,E2F4,IPO4,USP15,TFE3,SMAD1,CSRP3,EWSR1,MAPK1,LTA4H,TUBB6,ABCF3,EEF1A2,MCM2	-1.563687704	-0.312518352	53	167
HEPARAN SULFATE BIOSYNTHESIS	HEPARAN SULFATE BIOSYNTHESIS	0.002493034	0.01269181	1	SDC4,ITGB4,EPHA2,SDC1,AGRN,EFNB2,GPC1,EPHB2,RRAS,ITGB5,KIRREL,AXL,EPHA6,NRP1,L1CAM,HSPG2,EFNA5,ABLIM3,YES1,IMUP,SPTBN4,EPHB4,EPHA1,SPTAN1,EXT2,PLXNA1,EPHB3,SDC2,ERBB3,SPTBN1,ABLIM1,HRAS,SRC,EFNB1,PLEKHA5,VLDLR,AHR,DIABLO,PTPN1,SPTBN2,GPC4	1.554197192	0.343430491	41	145
FRUCTOSE AND MANNOSE METABOLISM	FRUCTOSE AND MANNOSE METABOLISM	0.003022163	0.014103425	-1	TUBB4A,PRDX2,PGK1,AKR1A1,MPI,ENO1,PRDX1,KCNAB2,ALDOC,DNAJA1,ZFAND1,PMM2,SORD,PASK,UBE2B,PRPS1,KHK,PGAM1,SNCA,DNAJA2,LDHB,USP5,TUBB2A,GAPDH,TUBB4B,ALDOA,CKB,EEF2,SUMO2,UBQLN1,TUBA1B,WASF1,UBA52,AKR7A2,FN3KRP,EEF1A1,PSMD4,TIGAR,UBE2A,GOT1,SUMO3,MAT2A,USP13,MLST8,PEA15,TRAF6,PMM1,PCNA,HSP90AB1,GMDS,GMPPA,RPS27A,NUP50,LDHA,YWHAQ,AKT1,TSTA3,CCNB2,EEF1A2	-1.472193422	-0.289639531	59	189
TRIHYDROXYCOPROSTANOYL-COA BETA-OXIDATION	TRIHYDROXYCOPROSTANOYL-COA BETA-OXIDATION	0.002897618	0.014103425	-1	ABHD14B,ITPA,UBE2N,PAK2,PARK7,GRB2,ENO3,UBE2D2,ACBD7,ENO2,UBE2V1,PPM1B,PTGES3,UBA5,UBE2I,CAMK1D,PPP5C,GABARAPL2,GAPDH,NACA,ALDOA,CDK6,EEF2,SUMO2,UBA1,VHL,FTSJ1,GALT,EPB41,VTA1,PRKAB1,RPLP2,TRAF6,MAD2L1,EEF1D,ATG5,EIF4E,CDK5,HSP90AB1,TFE3,CAMK1,RPS27A,AHCY,JMJD7,HSPH1,DDX19B,CDK4,MCM2,RIPK2,ISYNA1,THUMPD1,GABARAPL1,MAPK3,NEMF,DYRK1A,PEX5,STAM,MAX,HSPA8	-1.501959883	-0.300181441	59	167
CARBON FIXATION	CARBON FIXATION	0.003219575	0.014423696	-1	TUBB4A,PRDX2,PGK1,ARHGEF6,STK4,ENO1,PRDX1,ALDOC,DNAJA1,SYK,KTI12,FAM122A,PASK,CASP3,CASP7,PGAM1,ZFAND5,SNCA,DNAJA2,LDHB,PAK1,TUBB2A,GAPDH,TUBB4B,ALDOA,PHACTR4,MAPKAPK3,CKB,SUMO2,MAPKAPK2,RAD23B,UBQLN1,TUBA1B,EEF1A1,PSMD4,MEF2D,SUMO3,MAT2A,TRAF6,FER,CDK2,PCNA,HSP90AB1,CHEK2,LDHA,YWHAQ,ARAF,IKBKAP,HSPH1,RTF1,MAP4K2,CYTH1,ABL2,RPS6KA2,EEF1A2,WNK2,CCDC6,HSP90AA1,EP400NL,PPP2R1B,IPO5,MAPK3	-1.469994363	-0.29434734	62	164
HEPARAN SULFATE DEGRADATION	HEPARAN SULFATE DEGRADATION	0.004044944	0.017206944	1	EGFR,ITGB4,PIK3R3,KIRREL,AXL,LOXL2,PLAUR,ATP1A1,SGSH,EXT2,DNAJC3,ERGIC2,TGFBR2,FKBP14,HARS2,HRAS,SRC,PDIA5,ATP1A3,SUMF1,SIAE,FRS2,UGGT2,TOR1B,IDS,RHOF,NAGLU,RHOB,PAM,IDUA,GALNS,UGGT1,FLRT3,FGF2,WNT5A,CANX,PDIA6,TOR1A,ERRFI1,RHOT1,TGFBR1,ATP5C1,MT-CO2,KRAS,NRAS,FYN,RHOT2,HGSNAT,HLA-E,PARD6B,ST3GAL4,B2M,GNS,XYLT2,PPT2,JAK1	1.537990813	0.347454218	56	126
C21-STEROID HORMONE BIOSYNTHESIS AND METABOLISM	C21-STEROID HORMONE BIOSYNTHESIS AND METABOLISM	0.004148103	0.017206944	1	HMGA2,CDH1,MYO1C,ACTN1,ERBB2,FOSL2,CYP2S1,EPHX1,ACTN4,CYP4F11,BCAP31,POR,PSEN1,LIPA,SUMF1,BMPR2,IGF1R,SLC27A1,PTPRJ,CHST14,CYP27A1,IFIT3,PGRMC1,SLC27A4,FADS3,RAB38,PGRMC2,CYB5A,CYB5R3,CYP20A1,LSS,AKR1C1,AKR1C3,HSPA6,ACSL1,HS2ST1,RAB7A,HSD17B11,HSPA2,STS,JUN,FDXR,SMAD3,NDST1,CYP51A1	1.59564607	0.372265832	45	102
GLYCOSPHINGOLIPID METABOLISM	GLYCOSPHINGOLIPID METABOLISM	0.004949774	0.019799097	1	EGFR,CAV1,HMGA2,FHL2,ERBB2,RAB32,GBA,TNFRSF1A,SCARB2,SGPL1,ZDHHC13,NOTCH3,CTSA,CTSB,SPTLC1,LGALS3,UGCG,HRAS,SPTLC2,SUMF1,BMPR2,PIGK,TFAP2A,NEU1,PARD3,RBPMS,SMPD1,CHST14,GLB1,PSAP,RAB38,KDSR,GALNS,RAB5B,DMD,CANX,PRKCA,UGT8,CERS5,AUP1,ARSA,SMPD4,RTN3,HSPA6,MBTPS1,VAMP7,SMPD2,KRAS,HS2ST1,NRAS,FYN,HSPA2,TRIP6,TMEM173	1.478747113	0.32304729	54	158
VITAMIN B6 (PYRIDOXINE) METABOLISM	VITAMIN B6 (PYRIDOXINE) METABOLISM	0.006596306	0.025475389	-1	MIF,SOD1,ESD,PPIA,TCF3,TUBB4A,AKR1A1,MAPT,UCHL3,CNBP,ACTG1,ENO3,TXN,IMPDH2,TUBB,PNPO,DHRS11,TPT1,GSPT1,NME1,GABARAPL2,TUBB3,RNH1,TUBB2A,TUBB4B,RAC2,MTHFD1,CKB,NQO2,EEF2,POU2F1,ALAD,CREB1,GTF2F2,ADH5,RPA2,BRAF,APEH,PRPS2,UBL4A,MYL6B,PRKAB1,FDPS,UMPS,PCNA,EIF4E,PEPD,HSP90AB1,CHEK2,TUBB1	-1.432226679	-0.285195593	50	175
DRUG METABOLISM - OTHER ENZYMES	DRUG METABOLISM - OTHER ENZYMES	0.007540057	0.028149544	-1	CDKN2C,NUDT5,GRB2,CNBP,IMPDH2,CRMP1,UPRT,IMPDH1,CBL,UBE2I,HPRT1,WDYHV1,ITGA4,NAA50,NTMT1,TUBB2A,GAPDH,HDAC5,CIAO1,AHSA1,PIK3R1,SUMO2,UCK2,GAB1,UBA52,PSMD4,TNRC6B,BAG4,E2F5,TK1,HMMR,SH3KBP1,GMPS,TPMT,OTUB1,DVL2,UNC119,TP53RK,CDK2,NAT1,PTPN11,E2F4,TLN1,PIK3CB,RPS27A,PLCG1,EWSR1,FUS,EIF5B,MAPK1,AKT1,NAA20,PSMC3,UCKL1,MCM2	-1.453478545	-0.296485465	55	145
VITAMIN K METABOLISM	VITAMIN K METABOLISM	0.008124577	0.02935331	-1	PIN1,HMGB1,RCHY1,GTSE1,UBE2I,CHEK1,SETD7,RPA3,ITGA4,S100A4,YBX1,SP1,SUMO2,RMI2,SMAD2,UBA52,CREB1,MAPK14,TTC5,ING5,RPA2,SUMO3,OTUB1,YY1,PRKAB1,BBC3,TP53RK,CDK2,ATF2,TPX2,CDK5,HSP90AB1,CHEK2,TAF7,E2F4,RPS27A,VRK1,PARP1,BRD7,KAT8,MAPK1,CARM1,TAF10,PIAS2,TADA3,MEAF6,MAPK10,PRMT5,RNF34,HSP90AA1,MAPK8,TFDP1,RAD51,BLM,ING4,CDKN2A,SIRT1,PTEN,HSPA8,GCLC,JMY,MAPK9,USP24,PRKAB2,TAF9,ZNF385A,TAF12,CCT4,UBE3A…	-1.402109743	-0.275386697	74	191
3-OXO-10R-OCTADECATRIENOATE BETA-OXIDATION	3-OXO-10R-OCTADECATRIENOATE BETA-OXIDATION	0.012389958	0.042243595	-1	ABHD14B,PTTG1,UBE2N,PAK2,HINT1,PARK7,GRB2,RGN,UCHL3,DNAJA1,PPP6R1,MEX3C,CALML3,UBE2V1,PPM1B,UBA5,UBE2I,PFDN4,CAMK1D,GABARAPL2,ITGA4,DNAJA2,ALDOA,SMN1,CDK6,YBX1,SUMO2,UBA1,VHL,TK1,FTSJ1,EPB41,SUMO3,LAMTOR5,ANXA6,PRKAB1,TRAF6,CDK2,ATG5,GSTO1,ATF2,CDK5,ACAA2,TFE3,CAMK1,YWHAQ,HSPH1,RTF1,MAPK1,CDK4,MCM2,RIPK2,ANXA7,HAT1,TUBG1,RPS6KA5,THUMPD1,PAN2,YWHAB,GABARAPL1,MAPK3,DYRK1A,PEX5	-1.387889626	-0.276276321	63	173
GLUTAMATE METABOLISM	GLUTAMATE METABOLISM	0.012446774	0.042243595	-1	GLRX,PIN1,PFDN2,PFDN6,GRB2,PFDN5,CNBP,ATIC,UNK,UBA5,UBE2I,NFKB1,CAMK1D,GPX4,NCK1,SNCA,CTPS1,GAPDH,ALDOA,PGD,HDAC5,EEF2,SUMO2,UBA52,PLEKHF2,PSMD4,CDK1,EPB41,DCAF7,BABAM1,SUMO3,GRHPR,RPLP2,CDK2,ATF2,GPX7,CAMK1,ATXN10,RPS27A,YWHAQ,ARAF,FUS,RAF1,MAPK1,PSMC3,PIAS2,MCM2,ABL1,ISYNA1,GLUL,YWHAB,RAE1,MAPK3,EIF4A2,MAX,HSPA8,NR3C1,RB1,GSR,SAP18,GCLC,CTPS2,CSE1L,EIF4A1,TAF9,YWHAG	-1.378646191	-0.275496734	66	170
AMINOSUGARS METABOLISM	AMINOSUGARS METABOLISM	0.013200258	0.043483201	-1	TUBB4A,RNF126,PRDX2,PGK1,CNBP,ENO1,ENO3,ALDOC,TUBB,ENO2,ATIC,CEP170,CAMK1D,WDYHV1,TUBB3,SNCA,PAK1,CTPS1,TUBB2A,GAPDH,TUBB4B,SUMO2,UBQLN1,TUBA1B,UBA52,AMDHD2,PSMD4,TIGAR,EIF3G,PCYT2,SUMO3,MAT2A,PEA15,PCYT1B,USP4,CDK2,IKBKB,NANP,ATF2,HSP90AB1,LSM3,NAGK,CAMK1,GNPNAT1,YWHAQ,MAPK1,GPD1L,AKT1,GNPDA2,ABCF3,PSMC3,HSP90AA1,TTC27,ST6GAL1,YWHAB,PCYT1A	-1.385013187	-0.276808495	56	167
LIMONENE AND PINENE DEGRADATION	LIMONENE AND PINENE DEGRADATION	0.014144737	0.045263158	-1	ABHD14B,TUBB4A,PRDX2,PARK7,GRB2,CNBP,ENO1,ENO3,LSM1,DNAJB1,TUBB,IFT27,DNAJA1,PPP6R1,CRMP1,NAP1L1,ENO2,UBA5,UBE2I,GABARAPL2,PGAM1,TUBB3,DNAJA2,ASF1B,TUBB2A,TUBB4B,PGD,EEF2,SUMO2,TUBA1B,EEF1A1,PSMD4,CAD,FHIT,BPGM,PPP6R2,SUMO3,MAT2A,CBS,UNC119,RAN	-1.367719839	-0.270787906	41	180
TYROSINE METABOLISM	TYROSINE METABOLISM	0.014957594	0.046534738	1	ALDH1A3,CYP2S1,ALDH3B1,MGST1,CYP4F11,DHRS7B,ALDH3A2,MAOA,NNMT,DHRS1,MGST3,DHRS7,ACSF2,ACOX1,ALDH2,SUMF1,SLC27A1,CHST14,CYP27A1,SLC27A4,GOT2,HADHA,YARS2,PXDN,ACOX3,AMACR,CYP20A1,HADHB,GSTK1,HS2ST1,ACAA1,STS,FARS2,CDYL,COQ6,HNMT,ALDH1B1,NDST1,CYP51A1,DHRS13,DHRSX,ECHS1	1.493375502	0.356964492	42	86
GLYCINE, SERINE, ALANINE AND THREONINE METABOLISM	GLYCINE, SERINE, ALANINE AND THREONINE METABOLISM	0.017647059	0.053418124	-1	PEBP1,GAMT,DHFR,TCF3,DHFRL1,PGK1,STK4,ENO1,PHGDH,NAP1L1,GLO1,UBE2B,AARS,PGAM1,SARS,EEF1B2,PSPH,ASF1B,LDHB,GAPDH,YOD1,PSAT1,ALDOA,PGD,CKB,SUMO2,RAD23B,KCMF1,ACY1,VHL,PSMD4,CHMP2B,HAGH,UBE2A,SF1,SUMO3,LAMTOR5	-1.351499227	-0.26957428	37	171
GLUTATHIONE METABOLISM	GLUTATHIONE METABOLISM	0.019476158	0.057403415	-1	GLRX,PPIA,SGTA,RNF126,SRM,GRB2,PPID,TXN,LSM1,DNAJA1,ATIC,GPX4,RRM2,ITGA4,DNAJA2,ASF1B,FAM96B,GAPDH,HDAC5,EEF2,SUMO2,RRM1,UBA52,EEF1A1,PSMD4,UBQLN4,RPA2,CDK1,MPST,IRF3,ABCE1,SUMO3,OTUB1,MOCS3,MSRA,CDK2,DNM1L,FXN,ATF2,HSP90AB1,GPX7,RRM2B,SRSF1,E2F4,RPS27A,KATNB1,ABL2,PSMC3,ASF1A,EEF1A2,MCM2,GSS,GTF2B,ABL1,GPX1,GLUL,HSP90AA1,SELENBP1,NAF1,PPIE	-1.327683231	-0.261208576	60	189
PROPANOATE METABOLISM	PROPANOATE METABOLISM	0.021052632	0.060458839	-1	UBE2M,TUBB4A,PRDX2,PGK1,CKS2,GRB2,UBE2F,CNBP,CKS1B,ENO1,TUBB,SYK,RAD23A,UBE2R2,CDC34,PGAM1,TUBB3,LDHB,TUBB2A,GAPDH,HNRNPD,TUBB4B,ALDOA,PGD,CKB,AHSA1,SUMO2,RAD23B,LSM7,MAPK14,PSMD4,E2F5,FHIT,SUMO3,CDK2,PCNA,E2F3,HSP90AB1,HNRNPAB,TUBB1,E2F4,PPME1,LDHA,MAPK1,UBA3,AKT1,TUBB6,PSMC3,AKT2,CENPC,SPATA5	-1.331756541	-0.264287485	51	178
XENOBIOTICS METABOLISM	XENOBIOTICS METABOLISM	0.02631984	0.073695552	1	ALDH1A3,FOSL2,CYP2S1,EPHX1,ALDH3B1,MGST1,CYP4F11,FN1,EPS8,TGM2,EPS8L2,MGST3,BCAP31,POR,PSEN1,MYH14,CHST14,CYP27A1,PGRMC1,PGRMC2,CYB5A,CYB5R3,ATL1	1.43545658	0.342395397	23	87
DRUG METABOLISM - CYTOCHROME P450	DRUG METABOLISM - CYTOCHROME P450	0.032117665	0.084822521	1	HMGA2,ALDH1A3,FOSL2,CYP2S1,EPHX1,ALDH3B1,MGST1,CYP4F11,FN1,ATL3,EPS8,TGM2,MAOA,EPS8L2,MGST3,BCAP31,POR,PSEN1,MARCH6,MYH14,CYP27A1,PGRMC1,RAB38,PGRMC2,CYB5A,CYB5R3,ATL1	1.375137975	0.314973386	27	115
GLYCOSAMINOGLYCAN DEGRADATION	GLYCOSAMINOGLYCAN DEGRADATION	0.031424376	0.084822521	1	EGFR,PTPRK,CD44,PON2,LOXL2,PLAUR,ATP1A1,SGSH,TNFRSF1A,EXT2,CTSA,DNAJC3,ERGIC2,CHP1,FKBP14,LGALS3,HARS2,SLC9A1,HRAS,SRC,PDIA5,ATP1A3,SUMF1,SIAE,NEU1,FRS2,UGGT2,TOR1B,GLB1,IDS,NAGLU,HEXB,PAM,HEXA,IDUA,GALNS,UGGT1,FLRT3,FGF2,WNT5A,CANX,ATP6AP2,PDIA6,TOR1A	1.356579114	0.300151034	44	144
STARCH AND SUCROSE METABOLISM	STARCH AND SUCROSE METABOLISM	0.032565789	0.084822521	-1	PIN1,ITPA,SGTA,PRDX2,GRB2,MAPT,CNBP,POMP,DNAJA1,SH3GLB1,DCPS,CALML3,ATIC,NUDT15,IGBP1,UBE2I,CHEK1,PASK,SGTB,FKBP5,PGAM1,DNAJA2,GAPDH,ALDOA,CDK6,CIAO1,SUMO2,GYG1,PSMD4,PPP2R4,OTUD5,ARHGEF7,SUMO3,GSK3A,CDK2,IKBKB,DNM2,HSP90AB1,E2F4,CLASP2,PPP1R7,NCK2,HSPH1,MCM2,GTF2B,HSP90AA1,PPP2CA,RPS6KA1,EIF2B2,DCTN4,TNPO2,MAP3K3,SIRT1,STAM,KATNA1,AGTPBP1,HSPA8,GBE1	-1.29347708	-0.256088959	58	180
BUTANOATE METABOLISM	BUTANOATE METABOLISM	0.0386349	0.096157974	-1	ATOX1,TUBB4A,PRDX2,PGK1,PARK7,CKS2,GRB2,CNBP,ACTG1,CKS1B,ENO1,TUBB,SYK,PGAM1,TUBB3,LDHB,TUBB2A,GAPDH,HNRNPD,TUBB4B,ALDOA,PGD,CKB,AHSA1,SUMO2,MAPK14,PSMD4,E2F5,FHIT,HMGCS1,SUMO3,MAT2A,UBL4A,PCNA,HNRNPAB,TUBB1,E2F4,PPME1,LDHA,YWHAQ,MAPK1,AKT1,TUBB6,PSMC3,AKT2,CENPC	-1.278629276	-0.256028959	46	164
3-CHLOROACRYLIC ACID DEGRADATION	3-CHLOROACRYLIC ACID DEGRADATION	0.038082731	0.096157974	-1	TUBB4A,PRDX2,CNBP,ENO1,ENO3,LSM1,DNAJB1,TUBB,IFT27,DNAJA1,PPP6R1,CRMP1,NAP1L1,ENO2,UBA5,TNIP1,GABARAPL2,PGAM1,TUBB3,DNAJA2,ASF1B,TUBB2A,TUBB4B,PGD,EEF2,SUMO2,TUBA1B,EEF1A1,PSMD4,RPAIN,CAD,FHIT,BPGM,ADH5,PPP6R2,SUMO3,MAT2A,CBS,UNC119,RAN	-1.282825175	-0.254173384	40	179
ALANINE AND ASPARTATE METABOLISM	ALANINE AND ASPARTATE METABOLISM	0.039617035	0.096458869	-1	PEBP1,GLRX,PIN1,GRB2,CNBP,LSM1,DNAJA1,SYK,ATIC,CHEK1,NME1,NCK1,ITGA4,PGAM1,DNAJA2,NAA50,NME2,CTPS1,GAPDH,NSFL1C,ALDOA,PGD,HDAC5,EEF2,SUMO2,ASNS,CREB1,NIT2,MSI2,EEF1A1,FNTA,NMRAL1,PSMD4,EPB41,ABCE1,SUMO3,MAT2A,OTUB1,USP4,CDK2,ATF2,NAT1,HSP90AB1,CEP55,IPO4	-1.264630978	-0.248694528	45	187
KERATAN SULFATE DEGRADATION	KERATAN SULFATE DEGRADATION	0.046299315	0.110330283	-1	HBA1,EIF4EBP1,SOD1,EIF4EBP2,GRB2,ST13,IKBKG,SYK,UBE2I,CHEK1,ALKBH3,SGTB,TAB2,NCK1,PPP5C,SHARPIN,NOSIP,TAB3,HNRNPD,HDAC5,CDK6,TAB1,TUBA1B,UBA52,EEF1A1,CDK3,BAG4,TK1,RFK,ING5,RBCK1,ZWINT,ABCE1,SIRT2,FGFR1OP,RNF31,CRK,CCNA2,CDK2,IKBKB,RIPK1,FADD,BIRC2,CDK5,E2F4,TSNAX,RPS27A,TFAP4,NSMAF,NAAA,CDK4,AKT2,MCM2,TRAF2,ABL1,CHUK,TGS1,SUPT4H1,HSP90AA1,ING4,PEX5,MADD,MAP3K7,TUBA4A,BAG6,MAX,TBK1,SOS1,KEAP1,KIF…	-1.258095815	-0.250439283	71	173
ASCORBATE (VITAMIN C) AND ALDARATE METABOLISM	ASCORBATE (VITAMIN C) AND ALDARATE METABOLISM	0.052804198	0.123209796	-1	TUBB4A,PRDX2,RGN,CNBP,ENO1,ENO3,LSM1,DNAJB1,TUBB,IFT27,DNAJA1,PPP6R1,CRMP1,NAP1L1,ENO2,UBA5,GABARAPL2,PGAM1,TUBB3,DNAJA2,ASF1B,TUBB2A,TUBB4B,PGD,EEF2,SUMO2,TUBA1B,EEF1A1,PSMD4,CAD,FHIT,BPGM,PPP6R2,SUMO3,MAT2A,CBS,ANXA6,UNC119,RAN	-1.248045525	-0.248020904	39	176
NUCLEOTIDE SUGAR METABOLISM	NUCLEOTIDE SUGAR METABOLISM	0.054381603	0.124300808	-1	PRDX2,PGK1,STK4,GRB2,CDKN1B,FOXO3,DOK1,GAB2,CBWD1,SYK,STAT5A,CBL,RELA,NCK1,PAK1,GAPDH,YBX1,PEX19,PIK3R1,CREB1,STAT5B,XIAP,ARRB2,PAG1,RPS6KB1,ING5,APPL1,LAMTOR5,MAT2A,GSK3A,MLST8,UNC119,CCDC88A,TRAF6,DNM2,CASP9,MAP2K4,PTPN11,SSU72,HSP90AB1,PRKCQ,PLCG1,KHSRP,RAF1,AKT1,AKT2,MEAF6,AKT1S1,CHUK,HSP90AA1,PDPK1,PPP2CA	-1.271823671	-0.260359426	52	140
BETA-ALANINE METABOLISM	BETA-ALANINE METABOLISM	0.059310802	0.132856196	-1	TUBB4A,PRDX2,SRM,PARK7,GRB2,CNBP,ENO3,DNAJB1,TUBB,IFT27,DNAJA1,ENO2,UBE2I,LAGE3,NCK1,ITGA4,PGAM1,TUBB3,DNAJA2,TUBB2A,TUBB4B,PGD,EEF2,SUMO2,TUBA1B,EEF1A1,MAPK14,PSMD4,CAD,FHIT,BPGM,ABCE1,SUMO3,MAT2A,CBS,OTUB1,OSGEP,TPRKB,TP53RK,RAN	-1.228415411	-0.242927908	40	182
LINOLEATE METABOLISM	LINOLEATE METABOLISM	0.063408784	0.139250664	1	CAV2,CAV1,S100A10,GPX8,CTNNB1,ANXA2,PTGS2,ERBB2,FOSL2,CYP2S1,EPHX1,YES1,CYP4F11,BCAP31,POR,NUCB1,TFAP2A,PLA2G12A,CYP27A1,PGRMC1,PGRMC2,CYB5A,CYB5R3	1.303855957	0.299083815	23	113
BENZOATE DEGRADATION VIA COA LIGATION	BENZOATE DEGRADATION VIA COA LIGATION	0.072631231	0.156436498	-1	EIF4EBP1,RANBP1,GLRX,TUBB4A,EIF4EBP2,ENO1,REL,DDI2,ALDOC,IFT27,ENO2,MAP2K2,PASK,NFKB1,ITGA4,TUBB3,SNCA,TUBB2A,NSFL1C,TUBB4B,PEX19,SUMO2,UBQLN1,TUBA1B,WASF1,UBA52,FN3KRP,UBQLN4,TIGAR,IRF3,SUMO3,UBL4A,GARS,PEA15,CDK2,PCNA,ATF2,CNTRL,MITF,HSP90AB1	-1.212445708	-0.238432095	40	187
GALACTOSE METABOLISM	GALACTOSE METABOLISM	0.076645922	0.161968741	-1	GALK1,TUBB4A,PRDX2,UBE2V2,PGK1,AKR1A1,ACTG1,ENO1,PRDX1,KCNAB2,ALDOC,CALML3,UBE2V1,PRPS1,KHK,PGAM1,SNCA,LDHB,TUBB2A,GAPDH,TUBB4B,ALDOA,CKB,SUMO2,RAD23B,UBQLN1,GYG1,TUBA1B,AKR7A2,PSMD4,PFKM,PFKL,GALT,ABCE1,GOT1,SUMO3,MAT2A,TRAF6,CDK2,PCNA,HSP90AB1,NDUFS4,ACAA2	-1.209851489	-0.24176626	43	170
BIOPTERIN METABOLISM	BIOPTERIN METABOLISM	0.08113329	0.168276454	-1	TCEA1,GCHFR,UBXN1,MAPT,ST13,DNAJB1,ASPSCR1,PPM1B,NFKB1,RPA3,WDYHV1,NTMT1,NSFL1C,TUBB4B,RPS12,KLF13,CDK6,AHSA1,SUMO2,RAD23B,ZFP36L2,EEF1A1,POLR1D,RPA2,SUMO3,UBXN7,PRRC2C,SP3,UBXN6,CHAF1A,IRF2BP1,MAP2K4,E2F3,HSP90AB1,UBA2,SNW1,DENND4A,YWHAQ,CASP8,FAF1,RIOK2,CDK4,MAPK10,TRAF2,MAPK12,QDPR,CBX1,EIF2B2,IPO5,GTF2E1,KIF5A,KIF5B,PCBD2,LATS1,HSPA8	-1.215308375	-0.243349768	55	164
DYNORPHIN METABOLISM	DYNORPHIN METABOLISM	0.083305785	0.169640872	-1	STMN1,MIF,ESD,TCF3,AKR1A1,MAPT,UCHL3,ENO3,TXN,IMPDH2,DNAJA1,CALML3,TPT1,GSPT1,NME1,MGMT,PGAM1,DNAJA2,RNH1,CTPS1,ATF1,RAC2,MTHFD1,CKB,NQO2,EEF2,POU2F1,THOP1,ALAD,CREB1,KLC4,GTF2F2,ADH5,PFKL,RPA2,BRAF,LIG1,GOT1,APEH,SUMO3,PRPS2,UBL4A,MYL6B,FDPS,UMPS,PCNA,PEPD,HSP90AB1	-1.198139378	-0.236651689	48	183
ARACHIDONIC ACID METABOLISM	ARACHIDONIC ACID METABOLISM	0.087471868	0.174943736	1	CAV1,S100A10,GPX8,PTGES,PTGS2,CYP2S1,EPHX1,MGST1,YES1,CYP4F11,EPS8,EPS8L2,MGST3,ACSL3,POR,ACSF2,ACOX1,SRC,NUCB1,SLC27A1,ELOVL5,AHR,PLA2G12A,CYP27A1,SLC27A4,PTGES2,CYB5A,HADHA,PDIA4,ACOX3,AMACR,CYP20A1,HADHB,GSTK1,P4HB	1.264433409	0.288822589	35	117
UREA CYCLE/AMINO GROUP METABOLISM	UREA CYCLE/AMINO GROUP METABOLISM	0.101353582	0.199150898	-1	GAMT,TCEA1,SRM,PCMT1,SETD7,UBE2B,POLE4,RPA3,RELA,APEX1,CKB,SUMO2,UBA52,HMGN1,POLE3,POLB,MLLT10,MTRR,RPA2,CDK1,POLR2I,LIG1,TPMT,YY1,CBX5,POLR2J,PCNA,ZNF830,XPA,POLD2,SMS,QTRT1,FEN1,PAGR1,RPS27A,CHD1L,POLA2,LIAS,SMYD3,BCL9,PARP1,NCOA6,DTL,GINS1,PRIM1,POLR2F,PYCRL,NCOA3,PPIE,TFDP1,RBBP4,SIRT1,RBBP7	-1.182171728	-0.232478601	53	187
GERANIOL DEGRADATION	GERANIOL DEGRADATION	0.121222297	0.234084435	-1	STMN1,MIF,ESD,TCF3,BTF3,SRM,AKR1A1,MAPT,UCHL3,ENO3,TXN,IMPDH2,TPT1,GSPT1,UBA5,NME1,NFKB1,MGMT,PGAM1,RNH1,CTPS1,ATF1,RAC2,ALDOA,MTHFD1,CKB,NQO2,EEF2,POU2F1,ALAD,CREB1,GTF2F2,ADH5,PFKL,MYL12A,RPA2,BRAF,LIG1,GOT1,APEH,PRPS2,UBL4A,MYL6B,CCNA2,FDPS,UMPS,PCNA	-1.156037175	-0.227438908	47	189
GLYCOSPHINGOLIPID BIOSYNTHESIS - GANGLIOSERIES	GLYCOSPHINGOLIPID BIOSYNTHESIS - GANGLIOSERIES	0.137184654	0.242721623	1	SDC4,SDC1,AGRN,GPC1,PTPRK,PON2,APP,ITM2B,HSPG2,MUC1,TNFRSF1A,TMEM51,PIGU,CTSA,LPGAT1,SDC2,LGALS3,SDF4,GINM1,NEU1,CHST14,GLB1,CEPT1,GPC4,HEXB,SFN,HEXA,UGGT1,TPST1	1.198092656	0.269847066	29	128
VITAMIN H (BIOTIN) METABOLISM	VITAMIN H (BIOTIN) METABOLISM	0.135661518	0.242721623	-1	STMN1,MIF,ESD,TCF3,BTF3,SRM,AKR1A1,MAPT,UCHL3,ST13,ENO3,TXN,IMPDH2,TPT1,GSPT1,NME1,NFKB1,MGMT,PGAM1,RNH1,CTPS1,ATF1,RAC2,MTHFD1,CKB,NQO2,EEF2,POU2F1,CDCA5,ALAD,CREB1,GTF2F2,ADH5,PFKL,MYL12A,RPA2,BRAF,LIG1,GOT1,APEH,PRPS2,UBL4A,MYL6B,CCNA2,FDPS,UMPS,PCNA	-1.146960042	-0.225653072	47	189
FATTY ACID OXIDATION	FATTY ACID OXIDATION	0.134686971	0.242721623	-1	STMN1,MIF,ESD,TCF3,BTF3,SRM,AKR1A1,MAPT,UCHL3,ENO3,TXN,IMPDH2,DNAJA1,TPT1,GSPT1,NME1,NFKB1,MGMT,PGAM1,DNAJA2,RNH1,CTPS1,ATF1,RAC2,MTHFD1,CKB,NQO2,EEF2,POU2F1,ALAD,CREB1,GTF2F2,ADH5,PFKL,MYL12A,RPA2,BRAF,LIG1,GOT1,APEH,PRPS2,UBL4A,MYL6B,CCNA2,FDPS,UMPS,PCNA	-1.14348615	-0.224283911	47	194
VITAMIN B12 (CYANOCOBALAMIN) METABOLISM	VITAMIN B12 (CYANOCOBALAMIN) METABOLISM	0.134876033	0.242721623	-1	STMN1,MIF,ESD,TCF3,AKR1A1,MAPT,UCHL3,ENO3,TXN,IMPDH2,MMACHC,TPT1,GSPT1,NME1,MGMT,PGAM1,RNH1,CTPS1,ATF1,RAC2,MTHFD1,CKB,NQO2,EEF2,TSC22D1,POU2F1,ALAD,CREB1,GTF2F2,ADH5,PFKL,MYL12A,MTRR,RPA2,BRAF,LIG1,GOT1,APEH,PRPS2,UBL4A,MYL6B,FDPS,UMPS,PCNA	-1.148444784	-0.227278841	44	181
1- AND 2-METHYLNAPHTHALENE DEGRADATION	1- AND 2-METHYLNAPHTHALENE DEGRADATION	0.129586777	0.242721623	-1	STMN1,MIF,VTN,ESD,TCF3,AKR1A1,MAPT,UCHL3,PRDX1,ENO3,TXN,IMPDH2,TPT1,GSPT1,NME1,MGMT,TNIP1,RNH1,CTPS1,RAC2,MTHFD1,CKB,NQO2,EEF2,POU2F1,ALAD,CREB1,RPAIN,GTF2F2,ADH5,PFKL,RPA2,BRAF,GOT1,APEH,PRPS2,UBL4A,MYL6B,FDPS,UMPS,PCNA,RPS29,PEPD	-1.154727393	-0.228522178	43	181
PROSTAGLANDIN FORMATION FROM DIHOMO GAMA-LINOLEIC ACID	PROSTAGLANDIN FORMATION FROM DIHOMO GAMA-LINOLEIC ACID	0.13869807	0.242721623	-1	ESD,ELMO1,HINT1,PSMD9,MAPT,PPID,RGN,TXN,FKBP1A,AIP,STIP1,PTGES3,UNK,DNAJC7,NME1,CASP3,CELF2,CASP7,FKBP5,PPP5C,SARS,NME2,URI1,CD2AP,HNRNPD,NACA,ALDOA,SUMO2,UBQLN1,VHL,ARRB2,FTSJ1,MAPRE1,PINX1,HDAC6,ABCE1,SUMO3,ANXA6,OTUB1,FKBP4,TRAF6,CHAF1A,EEF1D,UMPS,BIRC2,GSTO1	-1.151976346	-0.229440774	46	174
VITAMIN B1 (THIAMIN) METABOLISM	VITAMIN B1 (THIAMIN) METABOLISM	0.153034301	0.263689872	-1	RNF126,STK4,GINS3,CDKN1B,CNBP,THTPA,BCAT1,NAP1L1,RPA3,ASF1B,GINS4,APEX1,YOD1,ALDOA,SCML2,GINS2,HDAC5,SUMO2,NTPCR,PYCARD,MCMBP,EEF1A1,MAPK14,PSMD4,ING5,RPA2,ABCE1,SUMO3,CLSPN,OTUB1,CHAF1A,CDK2,PCNA,E2F3,HSP90AB1,POLA2,YWHAQ,CDC45,ORC6,MAPK1,PSMC3,ASF1A,EEF1A2,MCM2,GINS1,PRIM1,MAPK12,YWHAB,PPP2R1B,IPO5,MAPK3,MCM10,PSMC1,HSPA8,RB1,MCM6,PRIM2	-1.141472665	-0.227298499	57	175
PROSTAGLANDIN FORMATION FROM ARACHIDONATE	PROSTAGLANDIN FORMATION FROM ARACHIDONATE	0.18175277	0.308428943	1	CAV2,EGFR,CAV1,CTNNB1,CTNND1,ITGAV,PTGES,PTGS2,ITGB1,ERBB2,MGST1,FN1,EPS8,TGM2,EPS8L2,MGST3,ELF3,PSEN1,ITGA5,SRC,NUCB1,ELOVL5,AHR	1.145308284	0.247565485	23	170
SPHINGOLIPID METABOLISM	SPHINGOLIPID METABOLISM	0.189802632	0.317282011	-1	STMN1,MIF,ESD,TCF3,STK4,AKR1A1,MAPT,UCHL3,ENO3,TXN,IMPDH2,TPT1,GSPT1,NME1,CASP3,MGMT,PGAM1,RNH1,CTPS1,ATF1,RAC2,MTHFD1,MOB1B,CKB,NQO2,EEF2,POU2F1,ALAD,CREB1,GTF2F2,ADH5,PFKL,MYL12A,RPA2,BRAF,LIG1,GOT1,APEH,PRPS2,UBL4A,MYL6B,FDPS,UMPS,PCNA	-1.116430503	-0.221036406	44	180
HYALURONAN METABOLISM	HYALURONAN METABOLISM	0.245960503	0.405111416	-1	EIF4EBP1,PTPN6,SOD1,EIF4EBP2,GRB2,CRKL,ST13,DOK1,GAB2,SYK,CBL,SGTB,PPP5C,CD2AP,HNRNPD,GIT2,RAC2,PIK3R1,TUBA1B,GAB1,UBA52,VHL,RPS6KB1,BRAF,ABCE1,FGFR1OP,CRK,CNTRL,PTPN11,PIK3CB,TSNAX,RPS27A,PLCG1,ARAF,RAF1,MAPK1,CBLB,CDK4,MCM2,ABL1,TGS1,HSP90AA1	-1.093470438	-0.22915499	42	122
GLYOXYLATE AND DICARBOXYLATE METABOLISM	GLYOXYLATE AND DICARBOXYLATE METABOLISM	0.298972489	0.485288678	-1	TUBB4A,PRDX2,PGK1,ENO1,PRDX1,ENO3,ACAT2,ALDOC,SMAD4,SYK,PRPS1,KHK,ITGA4,PGAM1,SNCA,LDHB,TUBB2A,GAPDH,TUBB4B,ALDOA,CKB,HDAC5,AHSA1,SUMO2,RAD23B,UBQLN1,TUBA1B,EEF1A1,MAPK14,PSMD4,SUMO3,OTUB1,TRAF6,CHAF1A,CDK2,PCNA,ATF2,MAP2K4,HSP90AB1,NDUFS4,USP15,ACAA2,LDHA,YWHAQ,EWSR1,FUS,MAPK1,AKT1,EEF1A2,MCM2,BUB1,HSP90AA1,PDPK1,YWHAB,TRIP13,GABARAPL1,AK2,MAPK3,UQCRB,CDKN2A	-1.055834106	-0.208458928	60	184
LEUKOTRIENE METABOLISM	LEUKOTRIENE METABOLISM	0.305543105	0.488868968	1	CYP2S1,EPHX1,MGST1,YES1,CYP4F11,ALDH3A2,EPS8,TGM2,EPS8L2,MGST3,ACSL3,ELF3,POR,ACOX1,ALDH2,SLC27A1,ELOVL5,CYP27A1,PGRMC1,SLC27A4,PGRMC2,CYB5A,HADHA,DECR2,ACOX3,CYP20A1,HADHB,GSTK1,ETFB,ECI1,CD81,HSPA6,ACSL1,CAMK2G,ACAA1,HSPA2,SQSTM1,JUN,FDXR	1.077892149	0.242667035	39	129
SATURATED FATTY ACIDS BETA-OXIDATION	SATURATED FATTY ACIDS BETA-OXIDATION	0.321486795	0.507134099	-1	UBE2N,PRDX2,PARK7,GRB2,CACYBP,CNBP,PRDX1,ACAT2,PPP6R1,MEX3C,CRMP1,UBE2V1,UNK,UBA5,UBE2I,TNIP1,ITGA4,FAM96B,GAPDH,ALDOA,SMN1,HDAC5,YBX1,SUMO2,UBA1,PSMD4,ABCE1,GAPDHS,SUMO3,LAMTOR5,OTUB1,BIRC2,ATF2,E2F3,HSP90AB1,ACAA2,YWHAQ,HSPH1,RTF1,MAPK1,AKT1,PSMC3,AKT2,MCM2,RIPK2,HAT1,PDPK1,PAN2,YWHAB	-1.051028717	-0.209220057	49	173
GLYCOSPHINGOLIPID BIOSYNTHESIS - GLOBOSERIES	GLYCOSPHINGOLIPID BIOSYNTHESIS - GLOBOSERIES	0.338894038	0.519947017	-1	EIF4EBP1,SOD1,ESD,EIF4EBP2,GRB2,MAPT,ST13,TXN,IMPDH2,ENO2,TPT1,CHEK1,SGTB,PPP5C,RNH1,HNRNPD,MTHFD1,CKB,CDK6,EEF2,TUBA1B,ALAD,CDK3,ADH5,ING5,ABCE1,SIRT2,PRPS2,UBL4A,CRK,CCNA2,CDK2,UMPS,PCNA,CDK5,PEPD	-1.045094443	-0.214223498	36	139
ARGININE AND PROLINE METABOLISM	ARGININE AND PROLINE METABOLISM	0.336444509	0.519947017	1	CAV1,CTNNB1,P4HA2,SERPINE1,LMNA,ASPH,SQRDL,PTGS2,INADL,ACTN1,ACTN4,ALDH3B1,TNFAIP2,ALDH3A2,MAOA,ATP2B4,SLC7A5,HKDC1,DLG2,ALDH2,SRC,AGR2,RAB1A,MYH14	1.058231184	0.232236928	24	153
PUTATIVE ANTI-INFLAMMATORY METABOLITES FORMATION FROM EPA	PUTATIVE ANTI-INFLAMMATORY METABOLITES FORMATION FROM EPA	0.360839563	0.546135555	1	CAV2,EGFR,CAV1,HMGA2,CTNNB1,NMES1,PTGES,PTGS2,CASK,ERBB2,EPHX1,MGST1,YES1,EHHADH,ELF3,BCAP31,MARCH6,SRC,NUCB1,FAF2,AHR,PGRMC1,PTGES2,PGRMC2,PITRM1,CYB5R3,RAB35,PDIA4,FKBP8,ABHD11,VIMP,CD81,MRPL13,HSPA6,DERL1,ACSL1,CLPB,COQ9,RAB4A,CAMK2G,FRMD5	1.042271388	0.224058566	41	179
BILE ACID BIOSYNTHESIS	BILE ACID BIOSYNTHESIS	0.375487549	0.560728073	1	MYO1C,ACTN1,CYP2S1,ACTN4,CYP4F11,ALDH3A2,SOAT1,ACSL3,POR,ACSF2,ACOX1,LIPA,ALDH2,SLC27A1,CHST14,CYP27A1,ADCK4,SLC27A4,CYB5A,HADHA,ACOT8,ACOX3,NCS1,AMACR,CYP20A1,HADHB,AKR1C1,ALG5,ETFB,AUP1,AKR1C3,COQ9,HS2ST1,ACAA1,BCAT2,SQSTM1,FDXR,CDYL,NUP107,COQ6,ALDH1B1,NDST1,CYP51A1,COQ3	1.041653343	0.237029717	44	120
CHONDROITIN SULFATE DEGRADATION	CHONDROITIN SULFATE DEGRADATION	0.40890021	0.602589783	1	EGFR,ITGB4,PTPRK,AXL,LOXL2,PLAUR,ATP1A1,EXT2,ERGIC2,TGFBR2,FKBP14,HRAS,SRC,PDIA5,ATP1A3,SUMF1,SIAE,NEU1,FRS2,IDS,HEXB,RHOB,PAM,HEXA,IDUA,GALNS,FLRT3,FGF2,WNT5A,TGFBR1,ATP5C1,ARSA,MT-CO2,KRAS,NRAS,FYN,HLA-E,ST3GAL4,B2M,XYLT2,PPT2,JAK1	1.024835033	0.232243886	42	123
VITAMIN B2 (RIBOFLAVIN) METABOLISM	VITAMIN B2 (RIBOFLAVIN) METABOLISM	0.418544752	0.608792367	-1	ITPA,ESD,PDCD5,RGS10,MAPT,VPS4B,CNBP,REL,TXN,IMPDH2,PLEKHO2,TPT1,NUDT15,NME1,NME2,RNH1,ATG4B,ALDOA,SMN1,MTHFD1,CKB,EEF2,ALAD,TNRC6B,TK1,CAD,RFK,HMGCS1,ADH5,RPA2,ARHGEF7,FCHSD2,APEH,PRPS2,UBL4A,MLST8	-1.013514977	-0.202943253	36	164
TRYPTOPHAN METABOLISM	TRYPTOPHAN METABOLISM	0.46996997	0.66628654	1	APP,CYP2S1,EPHX1,MGST1,CYP4F11,FN1,ALDH3A2,EPS8,EHHADH,TGM2,MAOA,NNMT,EPS8L2,MGST3,BCAP31,POR,PSEN1,ALDH2,MYH14,AHR,CYP27A1,PGRMC1,PGRMC2,CYB5A,CYB5R3	0.994649437	0.22580433	25	122
VITAMIN B3 (NICOTINATE AND NICOTINAMIDE) METABOLISM	VITAMIN B3 (NICOTINATE AND NICOTINAMIDE) METABOLISM	0.464788732	0.66628654	-1	HBA1,ITPA,PAK2,TCEA1,GRB2,PPID,CNBP,ENO1,PAK3,FOXO3,AIP,ZFAND1,PNP,NUDT15,UBE2L6,UBE2I,CEP170,GLRX3,ITGA4,NTMT1,PAK1,SUMO2,MTAP,CUTC,BLMH,QPRT,UBQLN4,ARHGEF7,EPB41,ABCE1,ACD,TPMT,RELB,CDK2,ATF2,CETN3,HSP90AB1,E2F4	-0.995794142	-0.198990891	38	170
CARNITINE SHUTTLE	CARNITINE SHUTTLE	0.503423541	0.702556882	-1	MIF,ESD,PFDN6,AKR1A1,MAPT,CACYBP,ENO1,ENO3,AARSD1,TXN,IMPDH2,TPT1,NTMT1,FAM96B,RNH1,ALDOA,MTHFD1,CKB,CLIC1,EEF2,SUMO2,POU2F1,ALAD,GTF2F2,ADH5,BRAF,HDAC6,APEH,PRPS2,UBL4A,MYL6B,FDPS,UMPS,PCNA,E2F3,PEPD,HSP90AB1,NUDCD3	-0.984781856	-0.196032813	38	173
PHYTANIC ACID PEROXISOMAL OXIDATION	PHYTANIC ACID PEROXISOMAL OXIDATION	0.508099174	0.702556882	-1	UBE2N,UBE2M,TUBB4A,PARK7,GRB2,UBE2F,TUBB,DNAJA1,MEX3C,RAD23A,UBE2V1,UBE2I,UBE2R2,CDC34,PAICS,TUBB3,TUBB2A,TUBB4B,ALDOA,SMN1,YBX1,SUMO2,RAD23B,UBA1,LSM7,RRM1,EEF1A1,CAD,ABCE1,SUMO3,LAMTOR5,CBS,OTUB1,FKBP4,ATF2,NDC80,E2F3,UBP1,TUBB1,ACAA2	-0.980697214	-0.194081361	40	181
ANDROGEN AND ESTROGEN BIOSYNTHESIS AND METABOLISM	ANDROGEN AND ESTROGEN BIOSYNTHESIS AND METABOLISM	0.540465546	0.738196844	1	FOSL2,CYP2S1,MGST1,CYP4F11,EPS8,TGM2,NNMT,EPS8L2,MGST3,POR,SUMF1,CHST14,CYP27A1,DDB2,CYB5A,PXDN,PDIA6,CYP20A1,AKR1C1,GSTK1,AKR1C3,HS2ST1,HSD17B11,STS,SQSTM1,JUN,HNMT,NDST1,CYP51A1,TRIM4	0.954530013	0.229395523	30	83
N-GLYCAN DEGRADATION	N-GLYCAN DEGRADATION	0.552440633	0.745462059	-1	HBA1,EIF4EBP1,SOD1,PPIA,EIF4EBP2,GRB2,PCMT1,ST13,ENO3,SYK,ENO2,UBE2I,ALKBH3,SGTB,PPP5C,PGAM1,NOSIP,HNRNPD,HDAC5,POLR3K,TUBA1B,UBA52,EEF1A1,TK1,BPGM,POLR1D,PRRC2A,ZWINT,ABCE1	-0.967029512	-0.192562085	29	175
SIALIC ACID METABOLISM	SIALIC ACID METABOLISM	0.591774451	0.789032602	1	EGFR,CAV1,PLSCR1,KIAA1671,MUC1,LIMA1,UNC93B1,NCKAP1,TNFRSF1A,ATP2A2,CTSA,SPATA20,POR,LGALS3,SEC14L2,DST,TMED9,SERINC3,SERINC1,NEU1,RBPMS,TMED10,GLB1,SURF4,HEXB,ATP6V0A1,HEXA,GALNS,SCAMP2,NLRX1,AP2A1,AP2B1,DEGS1,TCTN3,MOV10,TMED4,CLN5,OSBPL10,CDIPT,HSPA6,PIK3C2A,FYN,HSPA2,TRIP6,MYO18A,JUNB,ST3GAL1,CYFIP1,CYP51A1,GDE1	0.944961017	0.206044806	50	160
VITAMIN E METABOLISM	VITAMIN E METABOLISM	0.61578775	0.811390917	-1	PTTG1,UBE2N,UBE2M,PARK7,GRB2,UBE2F,DNAJA1,PPP6R1,MEX3C,CALML3,RAD23A,UBE2V1,UBA5,UBE2I,UBE2R2,CDC34,CAMK1D,ITGA4,ALDOA,SMN1,YBX1,SUMO2,RAD23B,UBA1,LSM7	-0.947342815	-0.188816254	25	172
ASPARTATE AND ASPARAGINE METABOLISM	ASPARTATE AND ASPARAGINE METABOLISM	0.648059311	0.843984219	1	CAV1,GPX8,CTNNB1,PTGS2,ACTN1,ACTN4,MGST1,ALDH3A2,EPS8,TGM2,MAOA,ATP2B4,OAT,EPS8L2,MGST3,CRAT,ALDH2,SRC,FLOT1,CPS1,GLUD1,SLC25A3,GLS,ABAT,EARS2,RARS2,NOS1AP,GOT2,SFN,PDIA4,DMD,RALA	0.921505884	0.201418234	32	157
C5-BRANCHED DIBASIC ACID METABOLISM	C5-BRANCHED DIBASIC ACID METABOLISM	0.721104083	0.892807238	1	EGFR,CDH1,RRAS,LAMC1,SLC2A1,ACTN1,CTSV,PTPRF,AGTRAP,RAB11A,PC,ATP2A2,RALB,LIPA,CTSL,SRC,RPN2,HSP90B1,RAB1A,RPN1,RAB5C,FAF2,NOMO1,DDOST,SLC25A3,HSD17B12,NOMO2,IGF2R,SSR4,RAB5B,DMD,RALA,TMEM33,RAB2A,SUCLA2,CANX,ATP5C1,SLC25A4,SLC25A6,PIK3C2A,COQ9,UQCRC2,ECT2,RAB7A,ARL6IP1,TSPO,WWP1	0.89414051	0.19221466	47	179
SQUALENE AND CHOLESTEROL BIOSYNTHESIS	SQUALENE AND CHOLESTEROL BIOSYNTHESIS	0.743900657	0.892807238	1	EGFR,LMNA,ITGB5,CYP2S1,EPHX1,CYP4F11,DHCR7,MSMO1,SOAT1,YAP1,DHCR24,BCAP31,POR,NSDHL,NPC2,ELOVL5,CYP27A1,ERLIN2,PGRMC1,HMGCL,FDFT1,RAB38,PGRMC2,VKORC1,CYB5A,CYB5R3,SLC38A1,CYP20A1,LSS,AUP1,AMFR,SRPRB,HSD17B7,HSPA6,ACSL1,TM7SF2,STARD13	0.879282775	0.193526631	37	149
ALKALOID BIOSYNTHESIS II	ALKALOID BIOSYNTHESIS II	0.739214424	0.892807238	-1	PFN1,CFL1,PGK1,VBP1,TPI1,ACTG1,ENO3,PFDN1,ENO2,GSPT1,CBL,TAGLN2,PFDN4,IQGAP2,SNCA,EIF1AX,GSPT2,YBX1,SUMO2,CBX3,EEF1A1,XIAP,MAPK14,PFKM,RPS6KB1,PFKL,HDAC4,GPI,SUMO3,PCYT1B,RPLP2	-0.90472578	-0.180818337	31	167
HISTIDINE METABOLISM	HISTIDINE METABOLISM	0.717355372	0.892807238	-1	TUBB4A,PRDX2,STK4,CNBP,ENO3,LSM1,DNAJB1,TUBB,IFT27,DNAJA1,PPP6R1,ENO2,PGAM1,TUBB3,DNAJA2,EEF1B2,TUBB2A,TUBB4B,PGD,EEF2,SUMO2,TUBA1B,EEF1A1,PSMD4,CAD,FHIT,BPGM,PPP6R2,SUMO3,MAT2A,TPMT,CBS,RAN,EIF3I,HSP90AB1,TUBB1,IPO4,HSPH1,FUS,MAPK1,TUBB6,PSMC3,EEF1A2,MCM2,NAF1,PPP2R1B,TNPO2,MAPK3,CLUH,SIRT1,PLAA,STAM,EIF4A2,TUBA4A	-0.914954193	-0.181070724	54	181
ELECTRON TRANSPORT CHAIN	ELECTRON TRANSPORT CHAIN	0.749320361	0.892807238	1	NMES1,FN1,ACADVL,SLC25A13,MMGT1,RMDN3,DIABLO,OXA1L,BRIX1,ACAD9,COA3,COX7A2L,GOLT1B,SURF1,COX7B,MT-ND5,SP110,PTPMT1,NF2,CISD3,OPA3,TCTN3,NDUFA11,ETFB,MOV10,TIMMDC1,NDUFAF7,MT-CO2,SLC25A5,HSPA6,NDUFB5,SLC25A4,SLC25A6,COQ9,NOC2L,NDUFA10,SLC25A31,NDUFB4,RAB7A,HSPA2,TIMM23,JUN,NDUFB11,NDUFA9,NDUFA6,NDUFV1,NDUFA13,NDUFS1,HSPA1L,NDUFS2,NOP2,NDUFC1,COX7A2,HSPA1A,TMEM126B,NDUFC2,NDUFB8,MT-ND3,VAPA,COX4I1,…	0.88440287	0.188945645	88	188
VALINE, LEUCINE AND ISOLEUCINE DEGRADATION	VALINE, LEUCINE AND ISOLEUCINE DEGRADATION	0.742721733	0.892807238	-1	PEBP1,UBE2N,PRDX2,STK4,GRB2,CNBP,ACAT2,TUBB,MEX3C,BCAT1,TUBB3,SNCA,EEF1B2,AIMP1,TUBB2A,GAPDH,TUBB4B,ALDOA,PGD,YBX1,EEF2,SUMO2,EEF1A1,MAPK14,PSMD4,CAD,FHIT,SH3KBP1,GAPDHS,SUMO3,GARS,EEF1D,CDK2,ACAA2,YWHAQ,HSPH1,MAPK1,PSMC3,SPATA5,EEF1A2,MBD2,MBD1,HAT1,MAPK12,HSP90AA1,YWHAB,PPP2R1B,LARS,RAE1,MAPK3	-0.909144055	-0.178563896	50	191
FATTY ACID OXIDATION, PEROXISOME	FATTY ACID OXIDATION, PEROXISOME	0.717797585	0.892807238	1	F3,CDH1,RRAS,LAMC1,CD44,CD59,SLC2A1,APP,ACTN1,PTPRF,COL7A1,ABCD3,CD46,PC,RALB,CTSZ,SRC,TMED2,ATP1A3,STX5,HSP90B1,RAB1A,SCFD1,TOM1L1,ALAS1,IFNGR1,TMED10,GLB1,F8,PEX13,IGF2R,PDIA4,DMD,RALA	0.895385734	0.192482348	34	179
PORPHYRIN METABOLISM	PORPHYRIN METABOLISM	0.74184261	0.892807238	-1	PIN1,UROS,GRB2,CNBP,GSPT1,CBL,HMBS,PPP5C,UROD,HNRNPD,GSPT2,MAP2K1,PIK3R1,SUMO2,GAB1,ALAD,UBA52,VHL,XIAP,PSMD4,UBQLN4,ABCE1,SUMO3,STAMBP,FXN,BIRC2,CETN3,PTPN11,TAF7,PIK3CB,RPS27A,ETF1,PLCG1,EWSR1,MAPK1,NRF1	-0.898653432	-0.182043796	36	152
GLYCOSYLPHOSPHATIDYLINOSITOL(GPI)-ANCHOR BIOSYNTHESIS	GLYCOSYLPHOSPHATIDYLINOSITOL(GPI)-ANCHOR BIOSYNTHESIS	0.819422267	0.955992645	1	EGFR,CAV1,RRAS,LAMC1,MYO1C,SLC2A1,BAIAP2L1,PLSCR1,PTPRF,PC,RALB,DLG1,HRAS,MYO5B,PIGK,MYH14,RBPMS,MYLK,IGF2R,UBXN4,DMD,RALA,DLG3,FKBP8,IQGAP1,MYO5C,SEC63,IQGAP3,SLC25A5,HSPA6,SLC25A4,SLC25A6,KRAS,SLC25A31,CAMK2G,PCCA,NRAS,MYO1E,HSPA2	0.848615843	0.184290266	39	166
PARATHIO DEGRADATION	PARATHIO DEGRADATION	0.814439053	0.955992645	1	NT5E,RRAS,CYP2S1,EPHX1,CYP4F11,PTPRF,ACADVL,HPCAL4,BCAP31,SDC2,POR,PSEN1,APOB,ZMPSTE24,NSDHL,CYP27A1,IFIT3,PGRMC1,RAB38,PGRMC2,FURIN,CYB5A,CYB5R3,ADD3,MUT,CYP20A1,IQGAP1,GSTK1,CLN5,MLLT4,AMFR,MINPP1,HSPA6,SOD2,ACSL1,PKN2,HPCAL1,PPFIA1,JUN,FDXR,HDLBP,CYP51A1,RDH13,MAP1LC3A,MAFF,RXRA,ZNF503,TSFM,CTNNBL1,CSTF3,HSPA1A,A2M,LETM1,HIST1H1E,PICALM,EIF2AK2	0.845715721	0.187342144	56	143
GLYCOLYSIS AND GLUCONEOGENESIS	GLYCOLYSIS AND GLUCONEOGENESIS	0.842122502	0.972347632	-1	ACYP1,CFL1,PGK1,ARHGEF6,TPI1,ACTG1,ENO1,ENO3,ALDOC,ENO2,KTI12,GALM,LDHB,PLG,GAPDH,ALDOA,SUMO2,ACYP2,TUBA1B,CREB1,PFKM,TIGAR,ADH5,PFKL,GPI,GAPDHS,SUMO3,MAT2A,ELP3,MLST8,PEA15	-0.865145632	-0.172883222	31	170
PHOSPHATIDYLINOSITOL PHOSPHATE METABOLISM	PHOSPHATIDYLINOSITOL PHOSPHATE METABOLISM	0.870554551	0.984869795	1	EGFR,GNAI1,PLD2,GNA11,PLCD3,GNAQ,INPP5A,PLD1,PI4K2A,NT5DC3,HK1,PLD3,SGPP1,HRAS,FRS2,PLCD1,GNAI3,PLCH1,INPP4B,INPP5K,PIP4K2C,FAM20B,CDIPT,GNAI2,PIK3C2A,PI4KA,FYN,NT5DC2,HLA-E,B2M,HK3,FN3K	0.800605516	0.184038484	32	112
LYSINE METABOLISM	LYSINE METABOLISM	0.865131579	0.984869795	-1	UBE2L3,UBE2G1,UBE2N,PARK7,CBFB,FOXO3,UBE2D2,UBE2L6,SETD7,RELA,SNCA,PPP1R8,SUMO2,UBA52,PSMD4,UBE2E2,MLLT10,RNF41,CDK1,POLR2I,SUMO3,ATXN3,YY1,CBX5,POLR2J,PCNA,PAGR1,RPS27A,SMYD3,BCL9,NCOA2,NCOA6,RUNX1,DTL,TRAF2,POLR2F,SMAD5,TUBG1,NCOA3,PPIE,CBX1,MAP3K2,TFDP1,RBBP4,SIRT1,RBBP7	-0.859582698	-0.170584444	46	178
NITROGEN METABOLISM	NITROGEN METABOLISM	0.887253262	0.993723653	-1	ESD,PRDX2,MAPT,TPI1,TXN,LSM1,DNAJB1,DCPS,SYK,CHEK1,PFDN4,PIH1D1,ITGA4,CTPS1,ALDOA,PGD,PEX19,SUMO2,ASNS,PSMD4,XPOT,CDK1,EIF2B3,EIF2B1,ABCE1,GOT1,SUMO3,OTUB1,CDK2,RPS5,PCNA,HSP90AB1,CEP55,IPO4,EIF2B5,KIAA1524,ATXN10,EWSR1,HSPH1,FUS,PSMC3,SAAL1,CA2,RPS6KA5,EIF2B4,EIF2B2,IPO9,IPO5,TNPO2,PLAA,TFCP2,KNTC1,HSPA8,DNPEP,XPO6,EXOC6,ANKZF1,DCUN1D1,CTPS2,CSE1L,CAND2,XPO5,XPO4,CCT4,THADA,RTCB,DDA1,HSPA4,CAND1…	-0.847424641	-0.16725458	76	185
VITAMIN D3 (CHOLECALCIFEROL) METABOLISM	VITAMIN D3 (CHOLECALCIFEROL) METABOLISM	0.996240602	0.999345764	-1	ESD,DNAJA1,CASP3,HAUS6,NFKB1,RELA,DNAJA2,TUBB4B,DCTN2,CEP97,CREB1,NIT2,CAD,MAPRE1,PPP2R4,LCMT1,HAUS3,MOCS3,PCYT1B,RAP1GAP2,CDK2,ALMS1,CNTRL,DYNC1I2,HSP90AB1	-0.694922515	-0.141758384	25	144
DI-UNSATURATED FATTY ACID BETA-OXIDATION	DI-UNSATURATED FATTY ACID BETA-OXIDATION	0.996393443	0.999345764	-1	PTTG1,TUBB4A,PARK7,GRB2,TUBB,PPP6R1,MEX3C,CALML3,UBE2I,PAICS,ITGA4,TUBB3,TUBB2A,TUBB4B,ALDOA,SMN1,YBX1,SUMO2,RRM1,EEF1A1,PSMD4,CAD,GTF2F2,PPP6R2,SUMO3,LAMTOR5,CBS	-0.704972595	-0.139986792	27	177
CAFFEINE METABOLISM	CAFFEINE METABOLISM	0.996276236	0.999345764	-1	CDKN2C,UBE2M,CNBP,NAA10,HYPK,TUBB,UBE2D2,MEX3C,PPP2R2B,UBE2I,PPP2R2A,NAA50,TRMT112,SUMO2,BAG4,HMMR,PFKM,ABCE1,CDC37,SUMO3,NAA15,OTUB1,PPP2R2D,TP53RK,IKBKB,DNM1L,NAT1,E2F3,HSP90AB1,NHP2,YWHAQ,HSPH1,EIF5B,RIOK2,NAA20,HAT1,HSP90AA1,THUMPD1,YWHAB,RAD51,CDKN2A,CLUH,SIRT1,EIF4A2,HSPA8,NMD3	-0.713803564	-0.140197304	46	191
DE NOVO FATTY ACID BIOSYNTHESIS	DE NOVO FATTY ACID BIOSYNTHESIS	0.925147735	0.999345764	-1	UBE2NL,CARHSP1,UBE2N,PAK2,PAK3,CALML3,BCAT1,ENO2,CAMK1D,AASDHPPT,ITGA4,PAK1,ALDOA,SMN1,SUMO2,TUBA1B,PSMD4,TK1,PFKM,PFKL,DUS3L,DUS1L,BABAM1,CDC37,SUMO3,MAT2A,OTUB1,CDK2,DNM1L,FXN,E2F3,HSP90AB1	-0.820208215	-0.162512478	32	179
VITAMIN A (RETINOL) METABOLISM	VITAMIN A (RETINOL) METABOLISM	0.972710734	0.999345764	-1	TUBB4A,PRDX2,CNBP,ENO3,DNAJB1,TUBB,BCAT1,ENO2,TUBB3,TUBB2A,TUBB4B,ALDOA,PGD,SUMO2,CREB1,BLMH,PSMD4,PFKM	-0.751861202	-0.155130955	18	133
OMEGA-3 FATTY ACID METABOLISM	OMEGA-3 FATTY ACID METABOLISM	0.952849003	0.999345764	1	EGFR,HMGA2,EPHX1,YES1,ATL3,ACSL3,CLN3,BCAP31,OGDH,ACOX1,OGDHL,MYO5B,HSD17B4,SLC27A1,ELOVL5,PGRMC1,SLC27A4,FADS3,LONP2,PGRMC2,SMURF2,HADHA,CYB5R3,ATL1,FERMT2,TYSND1,ACOX3,NCS1,ATL2,RAB21,HADHB,MYO5C,RTN3,HSPA6,ACSL1,ACAA1,BCAT2,HSPA2,SQSTM1,TRIP12,ASB9,CYHR1,CDYL,MYO5A,FASTKD3,SCP2,VCL,ECHS1,HSPA1L,FERMT1,ECH1,PHYH,PRKAR2A,FADS2,HSPA1A	0.773364885	0.164911776	55	190
MONO-UNSATURATED FATTY ACID BETA-OXIDATION	MONO-UNSATURATED FATTY ACID BETA-OXIDATION	0.999345764	0.999345764	-1	TUBB4A,PARK7,GRB2,TUBB,PPP6R1,MEX3C,UBA5,UBE2I,PAICS,TUBB3,TUBB2A,TUBB4B,ALDOA,SMN1,YBX1,SUMO2,RRM1,EEF1A1,PSMD4,CAD,GTF2F2,PPP6R2,SUMO3,LAMTOR5,CBS,ATF2,NDC80,TUBB1,ACAA2,YWHAQ,RTF1,MAPK1,TUBB6,PSMC3,EEF1A2,MCM2,RIPK2,HAT1	-0.662316338	-0.131914491	38	174
POLYUNSATURATED FATTY ACID BIOSYNTHESIS	POLYUNSATURATED FATTY ACID BIOSYNTHESIS	0.971710526	0.999345764	-1	UBE2N,PAK2,GRB2,PAK3,PPP6R1,MEX3C,BCAT1,ENO2,UBE2V1,CAMK1D,ITGA4,PAK1,ALDOA,SMN1,YBX1,SUMO2,UBA1,TUBA1B,PSMD4,PFKM,PFKL,DUS3L,DUS1L,CDC37,SUMO3,LAMTOR5,MAT2A,CDK2,DNM1L,FXN,ATF2,HSP90AB1,ACAA2,CAMK1,YWHAQ,HSPH1,RTF1,MAPK1,MCM2,RIPK2,HAT1,PAN2,YWHAB,MAPK3,RBBP4,CLUH,PEX5,FASN,TUBA4A,NFKB2,HSPA8	-0.776635555	-0.154123559	51	178
TCA CYCLE	TCA CYCLE	0.942435843	0.999345764	1	GNAI1,PDP1,NCKAP1,ACADVL,PC,PDPR,OGDH,TFAP2C,PSEN1,CRYAB,OGDHL,ALDH2,GNAS,FAF2,CPT1A,DHTKD1,LPCAT1,BSG,PDK2,SURF1,SUCLA2,NCS1,DBT,GNA12,IDH3G,IDH3B,BCKDK,ETFB,P4HB,SLC25A5,SRPRB,HSPA6,SLC25A4,SLC25A6,SLC25A31,RAB7A,BCAT2,HSPA2,HPCA,SQSTM1,FDXR,CS,ABCB7,HLA-B,FASTKD3,PPOX,SCP2,DLST,ABCA1,HSPA1L,SDHAF2,DLD,PRKAR2A,H3F3A,SDHA,PDK3,SUCLG2,HSPA1A	0.782699814	0.165617529	58	202
FATTY ACID ACTIVATION	FATTY ACID ACTIVATION	0.985979785	0.999345764	-1	ATOX1,TUBB4A,ENO3,TUBB,PPP6R1,ENO2,KIF11,PFDN4,PAICS,TUBB3,TUBB2A,GAPDH,TUBB4B,EEF2,SUMO2,RRM1,EEF1A1,PSMD4,PFKM,CAD,GTF2F2,BPGM,PPP6R2,GALT,GPI,SUMO3,CBS	-0.741080399	-0.147521073	27	173
OMEGA-6 FATTY ACID METABOLISM	OMEGA-6 FATTY ACID METABOLISM	0.961111111	0.999345764	1	EGFR,HMGA2,EPHX1,YES1,ATL3,ACSL3,CLN3,BCAP31,ACOX1,OGDHL,MYO5B,RAB1A,HSD17B4,SLC27A1,ELOVL5,PGRMC1,SLC27A4,FADS3,LONP2,PGRMC2,SMURF2,HADHA,CYB5R3,ATL1,FERMT2,DECR2,TYSND1,ACOX3,NCS1,ATL2,RAB21,HADHB,MYO5C,ECI1,HSPA6,ACSL1,ACAA1,BCAT2,HSPA2,SQSTM1,TRIP12,ASB9,CYHR1,CDYL,MYO5A,FASTKD3,SCP2,VCL,ECHS1,HSPA1L,FERMT1,ECH1,PHYH,PRKAR2A,FADS2,HSPA1A	0.764106286	0.162937479	56	190
METHIONINE AND CYSTEINE METABOLISM	METHIONINE AND CYSTEINE METABOLISM	0.993661769	0.999345764	1	ITPR3,CD59,SQRDL,PDP1,DNAJC5,CD55,PDPR,LPGAT1,OGDH,SUOX,OGDHL,SH3D19,VAMP2,PLA2G15,TST,GOT2,PDK2,PXDN,PTRH2,WNT5A,DBT,BCKDK,UTP20,BMS1,CARS2,GOSR1,HSPA6,LYRM4,NAT14,HSPA2,RRP12,CP,BAZ2A,NFS1,NAT10,SYT1,FTH1,AATF,NOC4L,ITPR2,PWP2,DLST,HSPA1L,DLD,SUDS3,H3F3A,PDK3,NOL6,HSPA1A,DDX18,RRP9,MCM3AP,SAP30L,KRR1,HIST1H3A,TTF1,GCSH,ARID4B,GGT1,SIN3A,WDR46,NOL10,HDAC2,PTRH1,NOP58,DYNC1LI2	0.685400819	0.148091264	66	171
