# Supplementary material for: Multiomic Metabolic Enrichment Network Analysis Reveals Metabolite–Protein Physical Interaction Subnetworks Altered in Cancer
Source: Mol Cell Proteomics. 2021 Dec 20;21(1):100189. doi: 10.1016/j.mcpro.2021.100189 (PMC8761777; doi:10.1016/j.mcpro.2021.100189)
Supplement: Supplemental Table S12 [file mmc16.txt]

Term	Description	p.Val	FDR	Phenotype	Genes	NES	ES	Gene_Hits	Gene_Total
GLYOXYLATE AND DICARBOXYLATE METABOLISM	GLYOXYLATE AND DICARBOXYLATE METABOLISM	0.000130633572828217	0.00124158879022692	-1	HSPB2,ALDOC,PRDX2,HADH,ILK,VIM,PYGL,ACAA2,TPM1,OGDH,ATP5B,PYGM,SNCA,TKT,HBB,PRPS1,HADHA,IDH1,AK3,AP2S1,ACAT2,ACAT1,ATP5A1,NDUFA2,ACTA2,DLST,H2AFX,RPGRIP1L,NDUFA12,NDUFV2,USP15,CKB,ENO3,LDHB,NDUFS1,OGDHL,MAPK3,GLUD2,SUCLG1,UQCRFS1,PSMA3,CKM,ACO2,ENO1,GLUD1,PGAM1,PGAM2,NDUFS3,RHOA,PYGB,LYZ,PLCB1,CS,MAPK1,DLD,NDUFB9,SNX9,ACADVL,PSMD4,CD47,NDUFA5,PGK1,NRAS,EGFR,TUBB2B,TUBA1B,NDUFV1,TUBB2A,UQCRB,COX6B…	-1.72377323470418	-0.520397980186277	85	195
PENTOSE PHOSPHATE PATHWAY	PENTOSE PHOSPHATE PATHWAY	0.000131700250230475	0.00124158879022692	-1	ALDOC,PRDX2,FKBP1A,PGM1,ALDH1A2,ALDH2,ACTR5,ACAA2,ATP5B,SNCA,TKT,HBB,PRPS1,S100B,AK3,ATP5A1,ACTA2,ACTG2,DERA,PSMD14,NDUFV2,RPE,PGD,RPIA,ACTA1,PSMC3,PSMC5,CKB,SHPK,ENO3,LDHB,SIRT2,ACTN3,GLUD2,PRPSAP2,PGLS,CKM,ENO1,HIST1H4A,GLUD1,PGAM1,PGAM2,RHOA,HIST1H1D,PSMD10,S100A1,TALDO1,ENO2,SKP1,RRAGA,SNX9,ACADVL,TAGLN,YWHAE,ACTB,ACTG1,PSMD4,CD47,PGK1,TUBB2B,TUBA1B,PPP2R1B,EIF2B2,PRPS2,TUBB2A,UQCRB,COX6B1,TB…	-1.58939704586772	-0.481208148233958	75	191
VITAMIN E METABOLISM	VITAMIN E METABOLISM	0.000132643586682584	0.00124158879022692	-1	HSPB2,CALM1,HADH,VCL,FERMT1,ECHS1,NF2,HIST2H2AC,ACAA2,FERMT2,GRK5,H2AFJ,ACOT2,PARK7,ACOT1,HADHA,HIST1H2AB,AMOTL2,AGPAT2,HADHB,HIST2H2AB,SLC27A1,PSMD14,H2AFX,RPGRIP1L,ATXN1L,AKT2,RAD23A,MAPK3,SUCLG1,NAE1,DECR1,MCCC1,PSMA3,ECH1,LRRK1,CAPN1,CUL5,LAMTOR5,NDUFS3,GRAP,ACSL4,FBXO11,HIST1H2AA,MAPK1,IFRD2,SKP1,TAF12,PEX5,TFCP2L1,FBXL18,UBE2N,SLC27A3,COQ9,YPEL5,EGFR,PRKCE	-1.60602482652678	-0.488636982328791	57	181
GALACTOSE METABOLISM	GALACTOSE METABOLISM	0.000132872707945788	0.00124158879022692	-1	UGP2,CALM1,ALDOC,PRDX2,PRKAR2B,PRKAR2A,ACAA2,UBE2V2,AKR1C3,SNCA,TKT,AKR1C1,HBB,PRPS1,AKR1C2,AK3,MYH11,NDUFA2,MYH15,ACTA2,GYG2,GALT,ACTG2,PSMD14,NDUFA12,NDUFV2,ACTA1,PSMC3,CKB,LDHB,GLUD2,CKM,ENO1,USP42,GLUD1,PGAM1,PGAM2,RHOA,PFKM,NDUFB9,RRAGA,SNX9,ACADVL,PFKL,ACTB,ACTG1,PSMD4,CD47,PGK1,EGFR,PRKCE,AKR7A2,TUBB2B,GOT1,TUBA1B,NDUFV1,PPP2R1B,TUBB2A,UQCRB,COX6B1,BCKDHA,TUBA3C,DBT,AKR1B1,RRAGB,NDUFB1,TUB…	-1.62881048984367	-0.495038675197798	84	184
SATURATED FATTY ACIDS BETA-OXIDATION	SATURATED FATTY ACIDS BETA-OXIDATION	0.000133262260127932	0.00124158879022692	-1	HSPB2,PCK1,PRDX2,HADH,ACSS2,PECR,VCL,FERMT1,ECHS1,HIST2H2AC,ACAA2,FERMT2,PNMA1,GRK5,H2AFJ,ATP5B,ACOT2,PARK7,ACOT1,HADHA,HIST1H2AB,HADHB,PDHB,ACAT2,ACAT1,ATP5A1,HIST2H2AB,PSMD14,H2AFX,ATXN1L,AKT2,PSMC3,PRDX5,MAPK3,ATP5O,FAM96B,PSMA3,ECH1,PDHA1,LRRK1,CAPN1,LAMTOR5,CRIP2,GRAP,HIST1H2AA,MAPK1,IFRD2,SKP1,CRMP1,TAF12,PEX5,VCP,DLAT,PSMD4,UBE2N,YPEL5,EGFR,EIF1B,PRKCE,MAP1B	-1.66194358774808	-0.507677820477864	60	174
GLYCEROPHOSPHOLIPID METABOLISM	GLYCEROPHOSPHOLIPID METABOLISM	0.000137419266181119	0.00124158879022692	-1	RAP1A,APOA2,A2M,APOA1,BCHE,ADH5,ALDOC,APOB,STXBP1,COL4A1,S100A10,GPAM,EHD1,MGLL,LAMB1,APOA4,ABHD5,ALDH2,APOC3,RALA,CETP,AKR1C3,LCAT,AKR1C1,LPL,AKR1C2,ADH1A,ENPP2,EPB41L3,LPIN2,AGPAT2,LIPE,ADH1B,PLIN5,FABP4,ADH4,GPD1,ADH1C,DCN,PNPLA2,APOE,CD36,PLA2G7,PSMD14,PRKACA,ALPL,PLA2G4A,PAFAH1B2,PLIN1,PAFAH1B1,USP42,SERPINF1,GPD1L,PISD,KATNA1,PNPLA6,PRKACB,PCYT2,PLA2G12A,MAPK1,PLA2G2A,PLA2G6,LRP1	-2.17841782547701	-0.680061251155411	63	141
LEUKOTRIENE METABOLISM	LEUKOTRIENE METABOLISM	0.000137419266181119	0.00124158879022692	-1	PRDX6,CALM1,ADH5,PRDX2,PRKAR2B,PRKAR2A,HADH,NMT2,ECHS1,ALDH2,ACAA2,ACSL1,ACOT2,ACOT1,GSTM2,LPL,HADHA,ADH1A,HADHB,MAP3K5,ADH1B,ADH4,ADH1C,ACSL6,SLC27A1,ETFB,ADIPOQ,CD36,PSMD14,AKT2,EPS8,PRKACA,MGST1,CD81,CBR3,DECR1,LANCL1,FMO5,GSTCD,ECH1,GSTT1,HIST1H4A,GSTP1,ACSL4,CYB5A,GSTO1,GSTM4,MAPK1,SKP1,RRAGA,CAMK2G,GSTA4,PEX5	-1.95455457766487	-0.610175337344775	53	141
FATTY ACID METABOLISM	FATTY ACID METABOLISM	0.000137646249139711	0.00124158879022692	-1	APOA2,A2M,APOA1,ADH5,PRDX2,PRKAR2B,PRKAR2A,APOB,NMT2,MGLL,ABHD5,ALDH2,ACAA2,APOC3,CETP,ACSL1,LCAT,CYB5R3,LPL,HADHA,ADH1A,HADHB,ADH1B,PLIN5,ADH4,ADH1C,ACSL6,PNPLA2,MYH15,SLC27A1,ETFB,APOE,CD36,PSMD14,PRKACA,FMO5,ECH1,SERPINF1,ACSL4,CYB5A,PRKACB,LRP1,SKP1,RRAGA,MLYCD,PEX5,ACTB,MCAT,ALDH3A2,RPL11,CYB5R2,PRKCE,EPHX1,TUBB2B,PNPLA4,ACSL5,TUBB2A	-1.72995161394807	-0.541413992734066	57	137
TRYPTOPHAN METABOLISM	TRYPTOPHAN METABOLISM	0.000137873983179374	0.00124158879022692	-1	PRDX6,WIPI2,ADH5,PRDX2,CAT,CAT,PRKAR2B,PRKAR2A,HADH,ECHS1,ALDH2,CDH5,PTPN11,ACSL1,CYB5R3,GSTM2,LPL,ADH1A,MAP3K5,ADH1B,ADH4,ADH1C,ACSL6,ACAT2,ACAT1,MYH15,ETFB,ADIPOQ,CD36,PSMD14,MAOA,HAAO,EPS8,MGST1,HNMT,MAPK3,LANCL1,FMO5,GSTCD,GSTT1,HIST1H4A,GSTP1,CYB5A,GSTO1,GSTM4,MAPK1,SOD2,GSTA4,PEX5,YWHAE,ALDH3A2,MAOB	-1.79178831458973	-0.560754991074545	52	138
ARACHIDONIC ACID METABOLISM	ARACHIDONIC ACID METABOLISM	0.000138446628824588	0.00124158879022692	-1	PRDX6,HADH,GPX4,S100A10,EHD1,SELENBP1,ECHS1,ACAA2,GPX1,GPX3,ACOT2,ACOT1,GSTM2,LPL,HADHA,EPB41L3,HADHB,MAP3K5,PTGDS,DCN,SLC27A1,ADIPOQ,CD36,AKT2,PTGIS,EPS8,MGST1,PLA2G4A,CAV1,SUCLG1,NAE1,CBR3,LANCL1,GSTCD,ECH1,GSTT1,GSTP1,ACSL4,MSRA,CYB5A,GSTO1,GSTM4,PLA2G12A,MAPK1,PLA2G2A,PLA2G6,CAMK2G,GSTA4,PEX5,VCP,GPX2	-1.89895676879952	-0.597289782780447	51	130
DRUG METABOLISM - CYTOCHROME P450	DRUG METABOLISM - CYTOCHROME P450	0.000139684313451599	0.00124158879022692	-1	PRDX6,HSPB2,ADH5,PRKAR2B,PRKAR2A,TLN1,SNTA1,ACSL1,ATP5B,CYB5R3,GSTM2,LPL,ALDH3B1,ADH1A,MAP3K5,MYH11,ADH1B,ADH4,ADAMTSL4,ADH1C,ACSL6,SH3GLB1,MYH15,ADIPOQ,CD36,PSMD14,MAOA,EPS8,YWHAG,MGST1,MAPK3,ERG,LANCL1,FMO5,GSTCD,GSTT1,HIST1H4A,GSTP1,ALDH1A3,CYB5A,GSTO1,GSTM4,MAPK1,GSTA4,PEX5,YWHAE,ACTB,ACTG1,MAOB,CYB5R2,PRKCE,GSTZ1,EPHX1	-1.70566268208188	-0.539183842952866	53	125
XENOBIOTICS METABOLISM	XENOBIOTICS METABOLISM	0.000143492610130578	0.00124158879022692	-1	PRDX6,ADH5,PRKAR2B,PRKAR2A,SNTA1,ACSL1,CYB5R3,GSTM2,LPL,ALDH3B1,ADH1A,MAP3K5,MYH11,ADH1B,ADH4,ADH1C,ACSL6,SULT1A3,MYH15,ADIPOQ,CD36,EPS8,MGST1,SULT1A1,LANCL1,FMO5,GSTCD,GSTT1,HIST1H4A,GSTP1,ALDH1A3,CYB5A,GSTO1,GSTM4,MAPK1,GSTA4,PEX5,CYB5R2,PRKCE,GSTZ1,EPHX1,ACSL5,MAPK9,EPHX2,COX5B,VCAM1,MYH1,MYH2	-1.74595084456176	-0.566124022694585	48	101
TYROSINE METABOLISM	TYROSINE METABOLISM	0.000144112984579911	0.00124158879022692	-1	PRDX6,ADH5,HADH,ECHS1,ALDH2,ESD,ACAA2,ACOT2,ACOT1,FAH,GSTM2,LPL,HADHA,ALDH3B1,ADH1A,HADHB,ADH1B,ADH4,ADH1C,SULT1A3,SLC27A1,CD36,PSMD14,AKT2,MAOA,COQ6,MGST1,HNMT,SUCLG1,NAE1,SULT1A1,LANCL1,GSTCD,CRYZ,ACO2,COQ7,GSTT1,GSTP1,MPO,ALDH1A3,GSTO1,FARS2,GSTM4,GSTA4,ALDH3A2,MAOB,SLC27A3	-2.01405677591071	-0.655784528180675	47	98
SELENOAMINO ACID METABOLISM	SELENOAMINO ACID METABOLISM	0.000392464678178964	0.00255427841634738	1	CHD4,SMARCA5,SMARCA4,KIF4A,MBD4,SAP18,HDAC1,LARS,PARP1,RARS,IARS,TFAP2A,EHMT2,TPR,EPRS,TRIM28,HSPH1,HELLS,SP3,MARS,KDM1A,SIN3A,GCN1,SETDB1,RB1,MARS2,SP1,CNOT4,ARID4B,GFPT1,MBD2,ATP6V1A,RBBP7,SAP30BP,MBD3,USP7,AIMP2,XPO1,CUL4A,DARS,DNAJA1,SIRT1,PCGF2,SAP30,GFPT2,CBX5,POLR2B,EEF1E1,MTA1	1.5478724585586	0.429643621846412	49	163
PYRIMIDINE METABOLISM	PYRIMIDINE METABOLISM	0.000396510705789056	0.00255427841634738	1	NCBP2,GTF2F1,PRKDC,SMARCA5,EIF4A3,HNRNPM,HNRNPF,PRPF19,TK1,ERCC4,POLR3A,PARP1,TAF6,POLR3B,PAPOLA,FUS,RFC5,HNRNPH1,POLR2H,TIA1,UCKL1,CDK7,LIG3,XRCC4,POLR2A,CCNH,NBN,ERCC2,CDK9,POLR2E,CUL4B,APEX1,ERCC5,LIG1,RRM1,CTCF,CSTF2,XRCC1,DCK,USP7,PRIM2,CUL4A,USP10,BUD31,TCEA1,UBE2L6,ZNF143,POLR2B,TRIM25,RPA1,CHD1L,ISY1,POLR1A,POLG,RAD50,GTF2A2,AQR,POLB,XRCC6,RFC3	1.67475555080485	0.460688392995468	60	171
CAFFEINE METABOLISM	CAFFEINE METABOLISM	0.000406008932196508	0.00255427841634738	1	DDX55,NCBP2,PWP2,EIF5B,NHP2,NAA40,COPG2,BMS1,SRP72,DKC1,HAT1,NAA10,PES1,RRP9,NAA16,COPG1,CSNK1D,TOP1,NOC2L,HSPH1,WDR3,MPHOSPH10,GCN1,GNL3L,NOP58,RRP12,NBN,MEX3C,FBL,BOP1,BRIX1,TBL3,NOP56,DDX27,DDX54,IMP3,NSA2,DHX15,TSR1,ABCE1,GNL2,USP10,NAT10,ARFRP1,HSPA4,SIRT1,UTP15,EEF1E1,THUMPD1,PDCD11,RPS4X,SUPT5H,UTP18,NOC3L,EIF2A,NAA35,KRI1,NOL10	1.46894501992986	0.402312257884605	58	181
UREA CYCLE/AMINO GROUP METABOLISM	UREA CYCLE/AMINO GROUP METABOLISM	0.000406008932196508	0.00255427841634738	1	KDM6A,RARA,PRPF19,HDAC1,ERCC4,PARP1,PYCR1,TPMT,HDAC3,PHF8,RFC5,ATF7IP,PYCR2,MEN1,POLR2H,CDK7,LIG3,SETDB1,RB1,POLR2A,CCNH,ERCC2,POLR2E,CUL4B,KMT2B,APEX1,ERCC5,LIG1,RBBP7,NCOR1,CTCF,XRCC1,YY1,USP7,PRIM2,RNMT,CUL4A,TCEA1,ASH2L,SIRT1,PCGF2,CBX5,POLR2B,PYGO2,KMT5B,RBBP5,WDR82,RPA1,SETD1A,BCL9L,CHD1L,ISY1,NCOA3,POLG,CXXC1,SMYD3,SMS,AQR,POLB,PHF1,RFC3,WDR5	1.6286606871664	0.446054923425991	62	181
VITAMIN K METABOLISM	VITAMIN K METABOLISM	0.000410509031198686	0.00255427841634738	1	TOPBP1,PRKDC,SMARCA4,CHEK2,RARA,TBP,DDX5,TAF4,HDAC1,RGPD1,TP53BP1,TADA3,GSK3B,PARP1,TAF6,TAF7,MOV10,EHMT2,CSNK1D,SSRP1,NOC2L,E2F4,RFC5,SIN3A,RBL2,JMY,TAF10,ATRIP,SP1,NBN,PRMT1,CDK5,CUL9,YY1,USP7,NXF1,MAPK14,USP10,ING1,HSPA4,SIRT1,GLI3,MEAF6,TAF5,BRPF1,RPA1	1.60671262966774	0.437381791240222	46	188
ANDROGEN AND ESTROGEN BIOSYNTHESIS AND METABOLISM	ANDROGEN AND ESTROGEN BIOSYNTHESIS AND METABOLISM	0.000434971726837756	0.00256404386346466	-1	PRDX6,PRDX2,AKR1C3,AKR1C1,GSTM2,LPL,AKR1C2,MAP3K5,ADIPOQ,CD36,PSMD14,PRDX3,EPS8,MGST1,PRDX5,PDGFRB,HNMT,TXN2,SULT1A1,LANCL1,GSTCD,GSTT1,GSTP1,MPO,CYB5A,PRKAB2,GSTO1,GSTM4,GSTA4,SRXN1,TXN,PRKAB1,PRKCE,AKR7A2,GSTZ1,TRIM4	-1.73452308131314	-0.567396128026716	36	95
TCA CYCLE	TCA CYCLE	0.00092702953251225	0.00495992205836765	-1	MDH1,PCK1,CALM1,FOXO1,PRKAR2B,PRKAR2A,PC,ILK,ACO1,PEBP1,ALDH2,OGDH,PARK7,PDK4,IDH1,CRYAB,SUCLA2,PDHB,PSMA2,SDHB,DLST,ETFB,PDK2,PSMD14,H3F3A,PSMB1,PSMC5,PSMB4,SIRT2,IDH3A,OGDHL,HIST1H2BB,SUCLG1,PSMB7,EZH2,PSMD12,IDH3G,ACO2,PDHA1,GCSH,HIST1H4A,GNAI1,KATNA1,SDHA,GNAS,CS,DLD,SKP1,ACADVL,BSG,VCP,SOD1,DLAT,ACTB,IDH3B,PSMD4,PPM1K,PRKCE,GOT1,PPP2R1B,SUCLG2,BCKDHA,COX5B,PDP1,DBT,LRRK2,PDHX,RPL14,GNA12,PSM…	-1.4835710726174	-0.450233925645056	73	187
3-OXO-10R-OCTADECATRIENOATE BETA-OXIDATION	3-OXO-10R-OCTADECATRIENOATE BETA-OXIDATION	0.000929985385943935	0.00495992205836765	-1	CAMK1,HSPB2,CALM1,SERPINA1,HADH,ABHD14B,ATG101,VCL,FERMT1,ECHS1,NF2,HIST2H2AC,ACAA2,EPB41,FERMT2,GRK5,H2AFJ,TKT,PARK7,ANXA6,HADHA,HIST1H2AB,ADH1A,RGN,HADHB,HIST2H2AB,H2AFX,RPGRIP1L,PRKACA,TXNDC11,MAPK3,DECR1,MAP1LC3B,PSMA3,ECH1,LRRK1,CAPN1,LAMTOR5,GRAP,PRKACB,MSN,GSTO1,HIST1H2AA,MAPK1,PPM1B,IFRD2,SKP1,PFDN4,TAF12,PEX5,UBE2N,COQ9,PRKAB1,YPEL5,EGFR,EIF1B,PRKCE	-1.50236889272274	-0.456952040279861	57	182
ASPARTATE AND ASPARAGINE METABOLISM	ASPARTATE AND ASPARAGINE METABOLISM	0.00174613834788449	0.00888943158923011	-1	PRDX6,CALM1,DMD,PRDX2,AGT,GPX4,VIM,ASPA,ALDH2,SNTA1,RALA,GPX1,GPX3,HBA1,GSTM2,MAP3K5,GPT,ARG1,ADIPOQ,PSMD14,DNM1,MAOA,EPS8,PARS2,TOMM20,ENO3,MGST1,MAPK3,CAV1,GLUD2,LANCL1,GSTCD,FLOT1,EIF5A,GSTT1,CUL5,GLUD1,GSTP1,MSRA,EIF5A2,SIRT5,ENO2,GPT2,GSTO1,PFKM,GSTM4,ARRB1,GSTA4,PEX5,MAST3,GPX2,ARRB2,ALDH3A2,MAOB,TXN	-1.49419938058528	-0.458232826475562	55	166
BILE ACID BIOSYNTHESIS	BILE ACID BIOSYNTHESIS	0.00222562247878704	0.0108378138097456	-1	MYO1C,ADH5,PRDX2,ALDH2,ACAA2,AKR1C3,ACOT2,ACOT1,AKR1C1,AKR1C2,HADHA,ADH1A,HADHB,ADH1B,ADH4,ADH1C,NR3C1,SLC27A1,ETFB,PSMD14,AKT2,PRKACA,COQ6,COQ5,SUCLG1,NAE1,SULT1A1,EZH2,ECH1,ACO2,COQ7,HIST1H4A,CUL5,ACSL4,CYB5A,PRKACB,PEX5,ACTB,ACTG1,ALDH3A2,SLC27A3,COQ9	-1.51601020645162	-0.478245451608747	42	127
GLYCINE, SERINE, ALANINE AND THREONINE METABOLISM	GLYCINE, SERINE, ALANINE AND THREONINE METABOLISM	0.00266915788068864	0.0124560701098803	-1	FOXO1,PRKAR2B,PRKAR2A,HYI,SHMT1,PEBP1,OGDH,HAGH,PDK4,GLYAT,GLYATL1,SUCLA2,PDHB,NR3C1,YOD1,DLST,PDK2,PSMD14,PGD,MAOA,PSMC3,YWHAG,CKB,TMSB10,LDHB,CD81,OGDHL,EZH2,PHGDH,CKM,ENO1,PDHA1,GCSH,HIST1H4A,GCAT,LAMTOR5,PGAM1,PGAM2,GLO1,ALDH16A1,PRKAB2,DLD,SKP1,PEX5,DLAT,MAOB,PSMD4,PPM1K,PGK1,PRKCE,PPP2R1B,SMAD3,BCKDHA,COX5B,SLC12A4,PDP1,DBT,LRRK2,PDHX,SLC12A6,CKMT2,RC3H1,FECH,VCAM1,GAPDH	-1.46325872798933	-0.4473191560497	65	172
HEPARAN SULFATE BIOSYNTHESIS	HEPARAN SULFATE BIOSYNTHESIS	0.00307980717728977	0.0137975361542582	-1	SPTBN1,SPTAN1,SPTBN4,VCL,DPYSL2,PTPRA,PTPN11,PECAM1,ABLIM1,SPTB,GAB2,ABLIM3,HSPG2,PIK3CA,STAT5A,SPTA1,PLXNA3,STAT5B,EFNB1,RRAS,KIT,PDGFRB,EXTL2,MAPK3,TIAM1,SH3KBP1,NRP1,TAB1,ABLIM2,RHOA,ARHGDIA,CRK,GRAP,DOCK1,PDGFRA,PLXNA1,MAPK1,DPYSL4,GP6,CRMP1,CBL,VAV1,ARRB2,UBE2D2,PIK3R1,ZAP70,SOS1,L1CAM,GIT1,HRAS,NRAS,KRAS,INO80,B2M,NCK1,JAK2	-1.46520943670473	-0.448747815069118	56	168
LINOLEATE METABOLISM	LINOLEATE METABOLISM	0.00516183035714286	0.0222355769230769	-1	ALB,ANXA2,GPX4,S100A10,VIM,EHD1,SELENBP1,GPX1,ACSL1,GPX3,CYB5R3,LPL,EPB41L3,CAV2,ADAMTSL4,ACSL6,DCN,CD36,PTGIS,PRKACA,PSMC5,PLA2G4A,MAPK3,JAK1,CAV1,FMO5,COPS7A,MSRA,CYB5A,UBXN1,PLA2G12A,MAPK1,PLA2G2A,PLA2G6,CAMK2G,VCP,GPX2,PIK3R1,CYB5R2,PRKCE,EPHX1	-1.47274846466125	-0.466036519420499	41	123
PENTOSE AND GLUCURONATE INTERCONVERSIONS	PENTOSE AND GLUCURONATE INTERCONVERSIONS	0.00720096012801707	0.0298706494199227	-1	ADH5,DMD,LAMC1,PGLYRP2,PC,MTHFD1,SHBG,FKBP1A,ESD,RALA,AKR1C3,PYGM,TKT,AKR1C1,ANXA6,AKR1C2,RGN,NUTF2,ETFA,PDHB,ANXA11,SLC2A1,PGD,RRAS,KIT,CKB,DST,RALB,PSMA7,ENO1,EIF5A,HIST1H1E,PGAM1,PGAM2,ARHGDIA,PYGB,CRYL1,ATP5J,PEPD,CRADD,EIF5A2,ENO2,MSN,GSTO1,SOD2,RAP2A,FBXO28,DCXR,DLAT,DYNLL2,TXN,PRKCE,AKR7A2,GOT1,ANXA7,EIF2B2,PRPS2,SGTB,HINT1,BCR,MCC,COX5B,GDI2,AKR1B1	-1.40716462141252	-0.429974312730713	64	173
VALINE, LEUCINE AND ISOLEUCINE DEGRADATION	VALINE, LEUCINE AND ISOLEUCINE DEGRADATION	0.00757072652410679	0.0302829060964271	-1	PRDX2,PRKAR2B,PRKAR2A,HADH,PEBP1,ECHS1,ALDH2,ACAA2,OGDH,GRK5,SNCA,PDK4,HADHA,HADHB,MYH11,PDHB,HIBADH,PCCA,ACAT2,ACAT1,MYH15,DLST,ETFB,PCCB,PDK2,PSMD14,H2AFX,PGD,PSMC3,OGDHL,MAPK3,OXCT1,SH3KBP1,EZH2,MCCC1,ECH1,ACO2,PDHA1,LRRK1,GCSH,CAPN1,MCEE,MAPK1,DLD,SKP1,RRAGA,YWHAE,DLAT,ALDH3A2,PSMD4,UBE2N,PPM1K,RRAGC,EGFR,PRKCE,PPP2R1B,TUBB2A,MME,ALDH1B1,BCKDHA,LGALS3,COX5B,PDP1,DBT,LRRK2,RRAGB,PDHX,FHIT,VCAM…	-1.39218622331757	-0.422931475499202	73	185
DI-UNSATURATED FATTY ACID BETA-OXIDATION	DI-UNSATURATED FATTY ACID BETA-OXIDATION	0.00803535556448373	0.0304945545438315	-1	HSPB2,CALM1,HADH,NMT2,VCL,FERMT1,ECHS1,NF2,ACAA2,FERMT2,GRK5,ACSL1,CYB5R3,PARK7,HADHA,HADHB,ACSL6,PPP3CB,SLC27A1,PSMD14,H3F3A,PSMC3,RTN3,MAPK3,DECR1,FMO5,TUBB6,PSMA3,ECH1,LRRK1,HIST1H4A,CAPN1,PPP3CC,LAMTOR5,GRAP,ACSL4,HIST2H3A,MAPK1,IFRD2,SKP1,RRAGA,TAF12,PEX5,PSMD4,YPEL5,CYB5R2,EGFR,PRKCE,EPHX1,TUBB2B,ACSL5,TUBB2A	-1.40135562191239	-0.429288210179587	52	169
TRIHYDROXYCOPROSTANOYL-COA BETA-OXIDATION	TRIHYDROXYCOPROSTANOYL-COA BETA-OXIDATION	0.008168184252812	0.0304945545438315	-1	CAMK1,PGLYRP2,SERPINA1,HADH,ALDH1A1,ABHD14B,ALDH1A2,FERMT1,ECHS1,ALDH2,HIST2H2AC,EPB41,FERMT2,PNMA1,H2AFJ,PARK7,HIST1H2AB,ADH1A,HIST2H2AB,GALT,CACTIN,H2AFX,PRKACA,ENO3,PSMB4,MAPK3,LRRK1,CAPN1,GRAP,ALDH1A3,LYZ,PRKACB,ENO2,HIST1H2AA,PPM1B,IFRD2,SKP1,TAF12,PEX5,HMGXB4,VCP,UBE2D2,UBE2N,PRKAB1,YPEL5,EIF1B	-1.40401628093721	-0.430006265731557	46	168
KERATAN SULFATE BIOSYNTHESIS	KERATAN SULFATE BIOSYNTHESIS	0.00944041592557121	0.0336898395721925	-1	ADH5,DMD,LAMC1,NID2,PC,MTHFD1,ALDH1A1,ESD,RALA,LGALS1,TTR,PYGM,BTBD1,OGN,ITGA7,HSPG2,SELL,LAMA5,PDHB,LUM,SLC2A1,PRDX3,RRAS,KIT,PAM,PRELP,RALB,FMOD,HIST1H1E,PYGB,ENO2,ITGB1,RAP2A,DLAT,APC,ACTG1,LTF,TXN,ZAP70,SOS1,EGFR,MMP9,PRPS2,BCR,TGFB1,COX5B,TUBA4A,TAF1,NDUFA10,FGFR1,CAPN2	-1.41279647733454	-0.440044923813445	51	143
BUTANOATE METABOLISM	BUTANOATE METABOLISM	0.00962566844919786	0.0336898395721925	-1	PCK1,PRDX2,PRKAR2B,PRKAR2A,STXBP1,VCL,FERMT1,ECHS1,ALDH2,FERMT2,PARK7,MYH11,MYH15,ACTA2,ETFB,ACTG2,PSMD14,H2AFX,PGD,H3F3A,AKT2,ACTA1,PSMC3,HAAO,PRKACA,CKB,LDHB,MAPK3,LMNA,OXCT1,TUBB6,PSMA3,CKM,ENO1,AKT3,LRRK1,CAPN1,PGAM1,PGAM2,BTRC,SIN3B,MAPK1,CEP290,IFRD2,TAF12,ACTB,ACTG1,ALDH3A2,PSMD4,PGK1,EGFR,PRKCE,TUBB2B,PPP2R1B,TUBB2A,MME,ALDH1B1,TUBB1,COX5B,ZDHHC17,LRRK2,TAF1,CKMT2,FHIT,VCAM1,MYH1,MYH2,GAP…	-1.38599254647491	-0.424264933511791	68	170
C21-STEROID HORMONE BIOSYNTHESIS AND METABOLISM	C21-STEROID HORMONE BIOSYNTHESIS AND METABOLISM	0.0106184531496628	0.0360383864473404	-1	A2M,MYO1C,HSPB2,PTPRJ,ACSL1,AKR1C3,CYB5R3,AKR1C1,LPL,AKR1C2,ADAMTSL4,ACSL6,SLC27A1,APOE,CD36,PSMD14,FDX1L,SULT1A1,FMO5,CYB5A,CBL,YWHAE,APC,ACTB,ACTG1,PSMD4,CYB5R2,PRKCE,AKR7A2,EPHX1,ACSL5,SMAD3,ECSIT,AKR1B1,TAF1	-1.44449542968993	-0.468377197426352	35	101
ROS DETOXIFICATION	ROS DETOXIFICATION	0.0116077384923282	0.0382372562100224	-1	CAMK1,CALM1,DDI2,CAT,CAT,TANGO2,PGLYRP2,RPS21,FKBP1A,PTPN11,PPIE,SOD3,CST4,TKT,PARK7,ANXA6,CRYAB,CCS,RGN,NUTF2,PPIA,PSMD14,H2AFX,FOXO3,YWHAG,DCTN1,MAPK3,TXN2,EZH2,UQCRFS1,ENO1,EIF5A,EEA1,CCP110,ENO2,CS,MAPK1,SOD2,PEX5,DYNLT1,SOD1,ATP7A,PSMD4,TXN,REXO2,EIF1B,APRT,GOT1,OPTN,PPP2R1B,EIF2B2,EHHADH,HINT1,SIRT6,GYS1,AMY2B,PRTFDC1,MCC	-1.37083193364518	-0.417917888777118	58	179
DIMETHYL-BRANCHED-CHAIN FATTY ACID MITOCHONDRIAL BETA-OXIDATION	DIMETHYL-BRANCHED-CHAIN FATTY ACID MITOCHONDRIAL BETA-OXIDATION	0.013082365505273	0.0418635696168736	-1	HSPB2,LIMS1,PGLYRP2,SERPINA1,HADH,ABHD14B,ATG101,VCL,FERMT1,ECHS1,ACAA2,EPB41,FERMT2,GRK5,TKT,PARK7,ANXA6,HADHA,ADH1A,RGN,HADHB,RPGRIP1L,TXNDC11,MAPK3,MAP1LC3B,PSMA3,ECH1,ENO1,LRRK1,CAPN1,LAMTOR5,GRAP,ENO2,MSN,GSTO1,MAPK1,PPM1B,DLD,IFRD2,SKP1,PFDN4,EIF1AX,TAF12,CAMK2G,PEX19,PEX5,VCP,COQ9,PRKAB1,YPEL5,EGFR,EIF1B,PRKCE,ANXA7,SUOX,HINT1,NES,MCC,CNTNAP2,GDI2,LRRK2	-1.35677693480589	-0.413779143518108	61	178
GLYCOSYLPHOSPHATIDYLINOSITOL(GPI)-ANCHOR BIOSYNTHESIS	GLYCOSYLPHOSPHATIDYLINOSITOL(GPI)-ANCHOR BIOSYNTHESIS	0.0135026737967914	0.0420083184789067	-1	CAMK1,MYO1C,CALM1,ADH5,DMD,LAMC1,PC,MTHFD1,PYGL,ESD,RALA,PYGM,SNCA,COQ8A,NEFL,MYH11,PDHB,PCCA,PPP3R1,PPP3CB,SLC2A1,MYL6,RAB3IL1,RRAS,KIT,MAPK3,CAV1,PHF21A,RALB,RBPMS,PPP3CC,HIST1H1E,PYGB,RASGRF2,CCP110,PHKA2,MYLK,CAMK2B,PFKM,CEP290,RAP2A,CAMK2G,PFKL,DLAT,PPP1R1B,ACTB,MYL1,TXN,MYL9,HRAS,NRAS,EGFR,KRAS	-1.36195096247503	-0.416905585827585	53	170
PHOSPHATIDYLINOSITOL PHOSPHATE METABOLISM	PHOSPHATIDYLINOSITOL PHOSPHATE METABOLISM	0.0144080467581895	0.0436135469437087	-1	RAP1A,GNB1,GNG2,GPLD1,IGHG1,TNS2,PLCD1,SOS2,PIK3C3,PLCD4,FN3KRP,PIK3CA,PLCL2,NT5C,PLCD3,FCGR2A,PIP4K2A,SH3KBP1,PLCL1,PI4K2A,CBLB,GNAI1,SYNJ1,GRAP,IPMK,FOXO4,PLCB1,CBL,FN3K,VAV1,INPP1,MDM4,ZAP70,DAPP1,PLCH1,PRKD1,SOS1,GIT1,HRAS,EGFR,B2M,NCK1,HLA-DPA1,PIP5K1A,IGKV4-1,PLCB3,FCGR3A,PLD1,BTK,GNAI2,PIP4K2B,INPP5K	-1.37473553358321	-0.426173524702695	52	149
MONO-UNSATURATED FATTY ACID BETA-OXIDATION	MONO-UNSATURATED FATTY ACID BETA-OXIDATION	0.0159346545259775	0.0469652975502495	-1	HSPB2,CALM1,HADH,NMT2,ATG101,VCL,FERMT1,ECHS1,ACAA2,FERMT2,GRK5,ACSL1,CYB5R3,PARK7,HADHA,HADHB,ACSL6,PPP3CB,SLC27A1,PSMD14,RPGRIP1L,H3F3A,PSMC3,RTN3,MAPK3,FMO5,TUBB6,MAP1LC3B,PSMA3,ECH1,LRRK1,HIST1H4A,CAPN1,PPP3CC,LAMTOR5,GRAP,ACSL4,HIST2H3A,MAPK1,IFRD2,SKP1,RRAGA,TAF12,PSMD4,COQ9,YPEL5,CYB5R2,EGFR,PRKCE,EPHX1,TUBB2B,ACSL5,TUBB2A	-1.35069314603457	-0.413675057591097	53	168
GLYCOLYSIS AND GLUCONEOGENESIS	GLYCOLYSIS AND GLUCONEOGENESIS	0.0171428571428571	0.0492307692307692	-1	PCK1,CALM1,ADH5,ALDOC,FOXO1,CAT,CAT,PC,PLG,ACSS2,PGM1,APOA4,PKLR,PEA15,ALDH2,PTPN11,OGDH,ME1,PDK4,ALDH3B1,ADH1A,ADH1B,ADH4,ADH1C,TRAPPC2,PDHB,ACTA2,DLST,ACTG2,PDK2,PSMD14,ACTA1,PRKACA,ENO3,LDHB,ME3,ACTN3,OGDHL,CKM,ENO1,PDHA1,GCSH,HIST1H4A,ALDH1A3,ACSS3,PRKACB,ENO2,GPI,PFKM,DLD,SOD2,ACYP2,SNX9,PFKL,DLAT,ACTB,ACTG1	-1.33934290906282	-0.407923413552758	57	180
PHYTANIC ACID PEROXISOMAL OXIDATION	PHYTANIC ACID PEROXISOMAL OXIDATION	0.0192179367409582	0.053810222874683	-1	HSPB2,CALM1,HADH,NMT2,VCL,FERMT1,ECHS1,ACAA2,FERMT2,GRK5,ACSL1,CYB5R3,PARK7,HADHA,AMOTL2,HADHB,ACSL6,SLC27A1,PSMD14,PSMC3,RAD23A,RTN3,MAPK3,SUCLG1,NAE1,FMO5,TUBB6,PSMA3,ECH1,LRRK1,CAPN1,CUL5,LAMTOR5,GRAP,ACSL4,FBXO11,MAPK1,IFRD2,SKP1,RRAGA,TAF12,PEX5,TFCP2L1,FBXL18,UBE2N,SLC27A3,YPEL5,CYB5R2,EGFR,PRKCE,EPHX1,TUBB2B,ACSL5,TUBB2A,F8,SUCLG2,TUBB1,LRRK2,RRAGB,TAF1	-1.33048736546921	-0.406730863156562	60	172
PROPANOATE METABOLISM	PROPANOATE METABOLISM	0.019763894415705	0.0539891749892429	-1	PCK1,PRDX2,PRKAR2B,PRKAR2A,ACSS2,FERMT1,ECHS1,ALDH2,FERMT2,MYH11,MYH15,SLC27A1,ETFB,PSMD14,H2AFX,PGD,H3F3A,AKT2,PSMC3,CKB,RAD23A,LDHB,MAPK3,SUCLG1,NAE1,TUBB6,CKM,ENO1,AKT3,LRRK1,CAPN1,CUL5,PGAM1,PGAM2,BTRC,ACSL4,MCEE,ACSS3,FBXO11,SIN3B,MAPK1,CEP290,IFRD2,SKP1,MLYCD,PEX5,FBXL18,ALDH3A2,PSMD4,SLC27A3,PGK1,TUBB2B,PPP2R1B,TUBB2A,MME,ALDH1B1,SUCLG2,TUBB1,COX5B,LRRK2,CKMT2,FHIT,VCAM1,MYH1,MYH2,GAPDH,HI…	-1.32230963173848	-0.402315940254994	67	181
VITAMIN B6 (PYRIDOXINE) METABOLISM	VITAMIN B6 (PYRIDOXINE) METABOLISM	0.0251865671641791	0.0671641791044776	-1	ALAD,MYO1C,ADH5,DMD,DHRS11,LAMC1,PRKAR2A,PC,MTHFD1,PGM1,ESD,PPIE,RALA,RNH1,PYGM,PGM5,ETFA,PDXK,PDHB,PPIA,ACTA2,CBR1,ACTG2,PSMD14,H2AFX,PNPO,SLC2A1,RRAS,ACTA1,KIT,CKB,ENO3,APEH,RALB,TUBB6,MAP1LC3B,MTERF1,HIST1H1E,NQO2,HIVEP1,PGAM2,PYGB,PEPD,RAP2A,VAV1,SOD1,DLAT,ACTB,ACTG1,TXN,PRKAB1,IFITM1,TUBB2B,PRPS2,RPA2,TUBB2A,COX6B1,BCR,GYS1,TCF4,TUBB1,COX5B,COPS5,NQO1,AKR1B1	-1.30958914235825	-0.400043278493452	65	174
N-GLYCAN BIOSYNTHESIS	N-GLYCAN BIOSYNTHESIS	0.025820937412293	0.0672545346552748	-1	CALM1,SERPINA1,ILK,DCTN2,DCTN4,DCTN5,MAN1A1,OGN,DCTN6,CFP,HSPG2,ADAMTSL4,LUM,DCN,PPP3R1,DYNC2H1,PSMD14,DCTN1,PRELP,PAFAH1B1,UBXN6,DCTN3,BGN,PCSK9,FMOD	-1.35675051198668	-0.431694240523271	25	118
FATTY ACID OXIDATION, PEROXISOME	FATTY ACID OXIDATION, PEROXISOME	0.0321162046908316	0.0806896967504672	-1	ALAD,ADH5,DMD,LAMC1,F2,SERPINA1,PRKAR2A,PC,MTHFD1,VWF,ESD,PROS1,RALA,F10,RNH1,ACSL1,PYGM,ETFA,F5,TRAPPC4,ACSL6,TRAPPC2,PDHB,NR3C1,PROC,CBR1,H2AFX,SLC2A1,RRAS,KIT,CKB,ENO3,APEH,F9,RALB,HIST1H1E,NQO2,HIVEP1,PGAM2,PYGB,PEPD	-1.29372227565417	-0.395196389365851	41	174
VITAMIN D3 (CHOLECALCIFEROL) METABOLISM	VITAMIN D3 (CHOLECALCIFEROL) METABOLISM	0.0324199674443842	0.0806896967504672	-1	FOXO1,PRKAR2B,PRKAR2A,DCTN2,PKLR,ESD,ACTR1A,TMOD1,LPL,ETFA,LIPE,NR3C1,CD36,RPGRIP1L,FDX1L,PRKACA,YWHAG,COQ6,COQ5,ATP5E,NDUFAF5,DCTN1,ZBTB16,PLIN1,ECH1,COQ7,PAFAH1B1,NIT2,HIST1H4A,D2HGDH,ATP5J,CYB5A,PRKACB,MLYCD,YWHAE,PPP1R1B,IDH3B,ATP5C1	-1.31031567983382	-0.405632757069365	38	152
VITAMIN B5 - COA BIOSYNTHESIS FROM PANTOTHENATE	VITAMIN B5 - COA BIOSYNTHESIS FROM PANTOTHENATE	0.0334979314026425	0.0815601808064338	-1	ALAD,ADH5,DMD,LAMC1,PRKAR2A,PC,MTHFD1,PEA15,ECHS1,ESD,RALA,RNH1,PYGM,PPCDC,ETFA,GCLM,PDHB,PPP3CB,LXN,CBR1,H2AFX,SLC2A1,RRAS,YWHAG,KIT,CKB,ENO3,LDHB,PANK4,APEH,MAPK3,TXN2,RALB,HIST1H1E,NQO2,HIVEP1,PGAM2,PYGB,RASGRF2,PEPD,MAPK1,RAP2A,YWHAE,VAV1,DLAT,TXN,IFITM1,ZNF526,EGFR,TUBA1B,EIF2B2,PRPS2,RPA2,COX6B1,BCR,GYS1,TCF4,COX5B,NQO1,AKR1B1,TAF1,KRT5,FGFR1,MYH1	-1.28958557301863	-0.394227158288832	64	172
HYALURONAN METABOLISM	HYALURONAN METABOLISM	0.0437249204372492	0.103148024112525	-1	ST13,PTPRA,IGHG1,PTPN11,RALA,SOS2,NF1,SPTB,NEFL,GAB2,CES1,PIK3CA,ACTA2,SPTA1,H2AFX,KIT,FGF2,PDGFRB,MAPK3,JAK1,FCGR2A,RALB,FLRT2,CBLB,RHOA,CRK,PDGFRA,FGF1,NAPRT,MAPK1,CBL,SOD1,ATP5C1,PIK3R1,SOS1,HRAS,YPEL5,NRAS,EGFR,KRAS,TUBA1B,B2M,SGTB,BCR,IGKV4-1,RPS6KB1,TUBA3C,FCGR3A,TUBA4A	-1.29601581914092	-0.4069933524642	49	133
AMINOSUGARS METABOLISM	AMINOSUGARS METABOLISM	0.044206296048225	0.103148024112525	-1	CAMK1,HSPB2,ALDOC,PRDX2,SHMT1,PGM1,PEA15,ALDH2,SNCA,S100B,GNPDA2,NANP,GPD1,PTGDS,ACTA2,PPP3CB,ARG1,GNPDA1,PSMD14,ACTA1,PSMC3,PRKACA,PSMC5,ENO3,IDH3A,MAPK3,PSMA3,ENO1,PDHA1,GPD1L,CHIT1,RHOA,S100A1,PRKACB,ENO2,CAMK2B,PCYT2,MAPK1,ACTB,PSMD4,ACTR2,PGK1,EGFR,PRKCE,TUBB2B,TUBA1B,IGFBP4,TUBB2A	-1.27411444962666	-0.390366427988687	48	167
1- AND 2-METHYLNAPHTHALENE DEGRADATION	1- AND 2-METHYLNAPHTHALENE DEGRADATION	0.0462420042643923	0.105696009747182	-1	ALAD,ADH5,DMD,LAMC1,PRKAR2A,PC,HADH,MTHFD1,SERPINA3,ESD,SNTA1,RALA,RNH1,PYGM,ADH1A,ETFA,ADH1B,ADH4,ADH1C,PDHB,PPP3CB,CBR1,DES,PSMD14,H2AFX,VTN,SLC2A1,RRAS,PRKACA,KIT,CKB,ENO3,APEH,RALB,GNB3,HIST1H1E,NQO2,HIVEP1,PGAM2,HIST1H1D,PYGB,HIST1H1C,PEPD	-1.26532196032609	-0.386520878179469	43	174
DYNORPHIN METABOLISM	DYNORPHIN METABOLISM	0.0496340652029275	0.111180306054558	-1	ALAD,CALM1,ADH5,DMD,LAMC1,PRKAR2A,PC,MTHFD1,VCL,ESD,RALA,RNH1,PYGM,ETFA,PDHB,PPP3CB,CBR1,DES,H2AFX,MPP6,SLC2A1,RRAS,PSMC3,PRKACA,KIT,CKB,ENO3,APEH,RALB,GNB3,HIST1H1E,NQO2,HIVEP1,PGAM1,PGAM2,HIST1H1D,PYGB,EEA1,HIST1H1C,PEPD,RAP2A,PFKL,YWHAE,VAV1,DLAT,TXN,IFITM1,ZNF526,EGFR,GOT1,PRPS2,RPA2,COX6B1,BCR,GYS1,TCF4,COX5B,NQO1,AKR1B1,KRT5,FGFR1,MYH1,CAPN2	-1.25815264449111	-0.383832372530518	63	176
ALKALOID BIOSYNTHESIS II	ALKALOID BIOSYNTHESIS II	0.0556074143219096	0.122118243216743	-1	SPTAN1,DMD,GC,VIM,TMSB4X,VCL,ACTR5,GSN,TPM1,CFL2,SNCA,ABLIM3,MYH11,TPM2,CNN1,CORO2B,CAP2,MYH15,CAPZA2,PSMD14,H3F3A,ACTA1,EPS8,ENO3,HDAC4,HIST1H2BB,CAV1,HIST1H2BD,HIST2H2BF,DSTN,HIST1H4A,ABLIM2,D2HGDH,FSTL1,HIST2H3A,ENO2,GPI,PFKM,PFDN4,EIF1AX,CBL,TAGLN,PFKL,ACTG1,MYL1,AMOT,ACTR2,PRKG1,PGK1,PRKCE,TPI1,INO80,MTSS1,INO80C	-1.25220665279691	-0.382625235697521	54	173
BIOPTERIN METABOLISM	BIOPTERIN METABOLISM	0.058730784391013	0.126359060950758	1	ACIN1,PRKDC,SRPK2,PRRC2C,NUP93,ILF3,PTS,THOC1,MOV10,FAF2,MED7,AHSA1,TPR,AP3D1,POLR1D,SP3,SNW1,PGAM5,FBXO6,FXR2,ASPSCR1,RGS19,ELAVL1,MAP7,PIGK,KPNA1,XPO1,SMARCA2,PHF14,ZNF451,ASCC2,TCEA1,AP3B1,SMURF1,KIF5B,RPS10,SHMT2,NTMT1,BRPF1,GNPAT,RPA1	1.19549632054351	0.330360604740011	41	167
OMEGA-6 FATTY ACID METABOLISM	OMEGA-6 FATTY ACID METABOLISM	0.0597949127713411	0.126359060950758	-1	HSPB2,CALM1,PRKAR2B,PRKAR2A,HADH,NMT2,VCL,FERMT1,ECHS1,ACAA2,FERMT2,GRK5,ACSL1,CYB5R3,PARK7,HADHA,HADHB,ACSL6,SLC27A1,PSMD14,PSMC3,YWHAG,OGDHL,MAPK3,DECR1,FMO5,EZH2,PSMA3,ECH1,ACO2,LRRK1,CAPN1,LAMTOR5,GRAP,ACSL4,PFKM,MAPK1,IFRD2,SKP1,RRAGA,TAF12,PEX5,PFKL,YWHAE,PSMD4,UBE2N,YPEL5,CYB5R2,EGFR,PRKCE,EPHX1,TUBA1B	-1.24500770390945	-0.380058525266476	52	175
BENZOATE DEGRADATION VIA COA LIGATION	BENZOATE DEGRADATION VIA COA LIGATION	0.0634343434343434	0.131567527123083	1	PELP1,GOLPH3,LAS1L,CNTRL,PPP1CC,SKIV2L2,RANBP2,NUP93,NUPL2,NDC1,NUP85,NUP88,PES1,NUP214,IARS,NUP107,TPR,NUP35,HK1,EIF2S3,PPP2CB,FBXO6,NUP62,STAU1,CUL4B,NUP153,BOP1,NCOR1,NUP160,NUP205,ELAVL1,NUP37,COPB2,XPO1,NOL9,RCC1,EAF1,VDAC2,UBQLN4,BRMS1,TIGAR,DDX41,REL,SEH1L,POM121C,POM121,GARS	1.18045796846476	0.3227671791895	47	182
SPHINGOLIPID METABOLISM	SPHINGOLIPID METABOLISM	0.068864273321767	0.140232702037053	-1	ALAD,ADH5,DMD,LAMC1,PRKAR2A,PC,MTHFD1,VCL,ESD,RALA,RNH1,PYGM,PLTP,ETFA,PDHB,PPP3CB,CBR1,DES,H2AFX,SLC2A1,RRAS,PSMC3,PRKACA,KIT,CKB,ENO3,PAM,APEH,RALB,GNB3,HIST1H1E,NQO2,HIVEP1,PGAM1,PGAM2,HIST1H1D,PYGB,HIST1H1C,PEPD	-1.23528988533578	-0.377628930834684	39	172
PARATHIO DEGRADATION	PARATHIO DEGRADATION	0.0706284153005464	0.141256830601093	-1	APOA2,A2M,APOA1,HSPB2,APOB,SBDS,TLN1,APOA4,PTPN11,APOC3,PSMF1,ACSL1,ADD3,CYB5R3,LPL,SNX2,ADAMTSL4,ACSL6,NT5E,SNX3,CD14,APOE,CD36,RRAS,FDX1L,QKI,FMO5,FBXW11,HIST1H1E,BTRC,PYGB,CYB5A,SOD2,RAP2A,MINPP1,ACADVL,DLAT,DFFA,TXN	-1.24146295637394	-0.386249917299797	39	144
PROSTAGLANDIN FORMATION FROM DIHOMO GAMA-LINOLEIC ACID	PROSTAGLANDIN FORMATION FROM DIHOMO GAMA-LINOLEIC ACID	0.0730261385071409	0.143489956364908	-1	SPTAN1,LAMC1,FKBP1A,ECHS1,ESD,RALA,AGO3,PYGM,ANXA6,AGO2,PSMD9,RGN,CAV2,PDHB,NR3C1,H2AFX,SLC2A1,RRAS,PTGIS,PSMC5,KIT,IDH3A,MAPK3,CAV1,AGO4,RALB,ENDOG,ECH1,HIST1H1E,PYGB,COPS7A,MSN,GSTO1,CEP290,RAP2A,VCP,DLAT,ARRB2,MAPRE3,TXN,COQ9,EGFR,PRKCE,HINT1,BCR,SUCLG2,MCC,COX5B,COPS5,CELF2,LRRK2,AKR1B1,TAF1	-1.23065728455341	-0.379260499540789	53	157
HEXOSE PHOSPHORYLATION	HEXOSE PHOSPHORYLATION	0.0755837494938588	0.145954826608831	-1	CAMK1,CALM1,ALDOC,ATG101,PEA15,TNS2,SNCA,TKT,AKR1C1,DNAJB4,AKR1C2,CCS,PTGDS,ACAT2,ACAT1,PPP3CB,GYG2,SEC14L4,PSMD14,PRKACA,CTH,NUMBL,ACO2,ENO1,HIVEP1,RHOA,PRKACB,ENO2,CAMK2B,PPIL3,YWHAE,MYL1,ATP5C1,PSMD4,THG1L,COQ9,PFAS,EGFR,PRKCE,TUBB2B,TUBA1B,IGFBP4,TUBB2A,SGTB,NPEPL1,ADK,COPS5,TUBA3C,LRRK2,TUBA4A,TAF1	-1.22740857036715	-0.378093886201262	51	158
VITAMIN H (BIOTIN) METABOLISM	VITAMIN H (BIOTIN) METABOLISM	0.0776932318782539	0.147485457124821	-1	ALAD,ADH5,DMD,LAMC1,ST13,PRKAR2A,PC,MTHFD1,VCL,ESD,SERPINC1,BTD,RALA,RNH1,PYGM,ETFA,PDHB,PPP3CB,CBR1,DES,H2AFX,SLC2A1,RRAS,PSMC3,PRKACA,KIT,CKB,ENO3,PAM,APEH,RALB,GNB3,HIST1H1E,NQO2,HIVEP1,PGAM1,PGAM2,HIST1H1D,PYGB,HIST1H1C,PEPD	-1.22047444691191	-0.37221068428702	41	178
OMEGA-3 FATTY ACID METABOLISM	OMEGA-3 FATTY ACID METABOLISM	0.0799573560767591	0.147970361888824	-1	HSPB2,CALM1,PRKAR2B,PRKAR2A,HADH,NMT2,VCL,FERMT1,ECHS1,ACAA2,FERMT2,OGDH,GRK5,ACSL1,CYB5R3,PARK7,HADHA,HADHB,ACSL6,SLC27A1,PSMD14,PSMC3,YWHAG,OGDHL,RTN3,MAPK3,FMO5,EZH2,PSMA3,ECH1,ACO2,LRRK1,CAPN1,LAMTOR5,GRAP,ACSL4,PFKM,MAPK1,IFRD2,SKP1,RRAGA,TAF12,PEX5,PFKL,YWHAE,PSMD4,UBE2N,YPEL5,CYB5R2,EGFR,PRKCE,EPHX1,TUBA1B	-1.21976520384633	-0.372604548522924	53	174
CARNITINE SHUTTLE	CARNITINE SHUTTLE	0.0805910006715917	0.147970361888824	-1	ALAD,HSPB2,PCK1,ADH5,DMD,LAMC1,PRKAR2A,PC,MTHFD1,ACSS2,ESD,RALA,RNH1,ATP5B,PYGM,ETFA,PDHB,SLC2A1,RRAS,KIT,CKB,ENO3,APEH,MAPK3,FAM96B,RALB,ENO1,HIST1H1E,NDUFS3,PYGB,PEPD,GNAS,MAPK1,SKP1,RAP2A,RIC8A,PEX5,DLAT,TXN,OXLD1,COQ9,IFITM1,EIF2B2,PRPS2,COX6B1,BCR,GYS1,SMARCB1	-1.21918275273918	-0.373892243590075	48	166
ASCORBATE (VITAMIN C) AND ALDARATE METABOLISM	ASCORBATE (VITAMIN C) AND ALDARATE METABOLISM	0.0936209881475563	0.169121785040747	-1	HSPB2,CALM1,GNB1,PRDX2,CLIC5,PRKAR2B,PRKAR2A,ACSS2,ALDH1A1,ALDH1A2,OFD1,ALDH2,BPGM,DNAJB4,ANXA6,RGN,FAM45A,MYH11,GCLC,MYH15,ETFB,PSMD14,PGD,PSMC3,ENO3,IDH3A,LMNA,TXN2,ASS1,TUBB6,MAP1LC3B,ENO1,PGAM1,PGAM2,BTRC	-1.20498020081313	-0.367839489392948	35	175
GERANIOL DEGRADATION	GERANIOL DEGRADATION	0.0963308872581721	0.171254910681195	-1	ALAD,ADH5,DMD,LAMC1,PRKAR2A,PC,HADH,MTHFD1,VCL,ESD,RALA,RNH1,PYGM,ADH1A,ETFA,PDHB,PPP3CB,CBR1,DES,H2AFX,SLC2A1,RRAS,PSMC3,PRKACA,KIT,CKB,ENO3,PAM,APEH,MAPK3,RALB,GNB3,HIST1H1E,NQO2,HIVEP1,PGAM1,PGAM2,HIST1H1D,PYGB,HIST1H1C,PEPD	-1.19681590688013	-0.364866592893127	41	179
VITAMIN B12 (CYANOCOBALAMIN) METABOLISM	VITAMIN B12 (CYANOCOBALAMIN) METABOLISM	0.100079957356077	0.172538050185109	-1	ALAD,ADH5,DMD,LAMC1,PRKAR2A,PC,MTHFD1,VCL,ESD,RALA,RNH1,PYGM,MTR,ETFA,PDHB,PPP3CB,CBR1,DES,H2AFX,SLC2A1,TSC22D1,RRAS,PSMC3,PRKACA,KIT,CKB,ENO3,PAM,APEH,RALB,GNB3,HIST1H1E,NQO2,HIVEP1,PGAM1,PGAM2,BTRC,HIST1H1D,PYGB,HIST1H1C,PEPD	-1.19826655598188	-0.366037305945313	41	174
VITAMIN B2 (RIBOFLAVIN) METABOLISM	VITAMIN B2 (RIBOFLAVIN) METABOLISM	0.100133689839572	0.172538050185109	-1	GNB2,ALAD,ADH5,GNB1,DMD,LIMS1,LAMC1,PC,MTHFD1,SHBG,ILK,RSU1,ECHS1,ESD,RALA,RNH1,PYGM,MMRN1,PDHB,GNB4,SLC2A1,RRAS,KIT,CKB,APEH,NDUFS1,ATG4A,MAPK3,ZBTB16,RALB,ECH1,HIST1H1E,FCHSD2,SDCBP,PYGB,PEPD	-1.19557420339735	-0.365751121243483	36	171
VITAMIN A (RETINOL) METABOLISM	VITAMIN A (RETINOL) METABOLISM	0.110557631105576	0.187612949754917	-1	A2M,HSPB2,PRDX2,PRKAR2B,PRKAR2A,ACSS2,ALDH1A2,ALDH2,ACSL1,CYB5R3,LPL,MYH11,ADAMTSL4,ACSL6,MYH15,APOE,CD36,PSMD14,PGD,PSMC3,YWHAG,ENO3,OGDHL,FMO5,EZH2,TUBB6,ACO2	-1.19886543069797	-0.37648480333877	27	133
LIMONENE AND PINENE DEGRADATION	LIMONENE AND PINENE DEGRADATION	0.126378737541528	0.211259979173898	-1	HSPB2,CALM1,GNB1,PRDX2,PRKAR2B,PRKAR2A,ACSS2,ALDH1A1,ABHD14B,ALDH1A2,FERMT1,ECHS1,ALDH2,FERMT2,PARK7,BPGM,DNAJB4,FAM45A,MYH11,MYH15,ETFB,PSMD14,PGD,PSMC3,ENO3,IDH3A,LMNA,ASS1,TUBB6,MAP1LC3B,ENO1,LRRK1,CAPN1,PGAM1,PGAM2,BTRC,GRAP,ENO2,IFRD2,SKP1,CRMP1,TAF12,RAN,ALDH3A2,PSMD4,YPEL5,EGFR,TUBB2B,TUBA1B,PPP2R1B,TUBB2A,MME,ALDH1B1,TUBB1,COX5B,TUBA3C,LRRK2,TUBA4A,FHIT,MYH1,MYH2	-1.17017067022557	-0.35639865713833	61	180
ALANINE AND ASPARTATE METABOLISM	ALANINE AND ASPARTATE METABOLISM	0.142459212097095	0.234638702277568	-1	HSPB2,GNB1,STXBP1,ATG101,ASPA,PEBP1,EPB41,OGDH,GRK5,PDK4,NAA30,PDHB,SDHB,DLST,PDK2,PSMD14,PGD,PSMC3,HAAO,PRKACA,YWHAG,COQ6,DNPEP,OGDHL,VAMP3,ASS1,EZH2,ZDHHC6,NIT2,PDHA1,FNTA,GCSH,PGAM1,PGAM2,DLD,APCS,PEX5,DLAT,NSFL1C,GLRX,ALDH3A2,PSMD4,PPM1K,EGFR,EIF1B,PRKCE,NCK1,BCKDHA,MCC,COPS5,PDP1,DBT,ZDHHC17,PDHX,VCAM1,PIN1,GAPDH	-1.15711103099537	-0.352053861849504	57	181
FATTY ACID OXIDATION	FATTY ACID OXIDATION	0.14988725295132	0.24329525116736	-1	ALAD,ADH5,DMD,LAMC1,PRKAR2A,PC,MTHFD1,VCL,ESD,RALA,RNH1,PYGM,ETFA,PDHB,PPP3CB,ETFB,CBR1,DES,H2AFX,SLC2A1,RRAS,PSMC3,PRKACA,KIT,ETFDH,CKB,ENO3,PAM,APEH,RALB,GNB3,HIST1H1E,NQO2,HIVEP1,PGAM1,PGAM2,HIST1H1D,PYGB,HIST1H1C,PEPD	-1.15149037840488	-0.350343764548908	40	181
PROSTAGLANDIN FORMATION FROM ARACHIDONATE	PROSTAGLANDIN FORMATION FROM ARACHIDONATE	0.154644735068087	0.247431576108939	-1	PRDX6,PRKAR2B,PRKAR2A,AGO3,GSTM2,AGO2,LPIN2,MAP3K5,CAV2,PTGDS,NR3C1,ADIPOQ,H2AFX,PTGIS,EPS8,PRKACA,PSMC5,MGST1,ITGB3,MAPK3,CAV1,AGO4,CBR3,LANCL1,EZH2,GSTCD,ACO2,GSTT1,HIST1H4A,CAPN1,FBXW11,GSTP1,COPS7A,GSTO1,GSTM4,MAPK1,RICTOR,ITGB1,GSTA4,PEX5,VCP,ARRB2,LPIN1,PSMD4,EGFR,PRKCE,GSTZ1	-1.15630339118706	-0.355837492070738	47	159
GLYCOSPHINGOLIPID BIOSYNTHESIS - NEOLACTOSERIES	GLYCOSPHINGOLIPID BIOSYNTHESIS - NEOLACTOSERIES	0.157619898309743	0.2486398395872	-1	LAMC1,NID2,ALDH1A1,ESD,RALA,LGALS1,PYGM,BTBD1,OGN,ITGA7,HSPG2,SELL,LAMA5,PDHB,LUM,SLC2A1,PRDX3,RPIA,RRAS,KIT,PAM,PRELP,RALB,FMOD,HIST1H1E,PYGB,ITGB1,RAP2A,DLAT,APC,LTF,TXN,ZAP70,SOS1,COL14A1,EGFR	-1.15526855412351	-0.360653208557775	36	141
BETA-ALANINE METABOLISM	BETA-ALANINE METABOLISM	0.161690885072655	0.251519154557464	-1	HSPB2,CALM1,GNB1,PRDX2,PRKAR2B,PRKAR2A,STXBP1,ACSS2,ALDH1A1,ALDH1A2,FERMT1,ECHS1,ALDH2,FERMT2,PARK7,BPGM,DNAJB4,MYH11,MYH15,ETFB,PSMD14,H2AFX,PGD,PSMC3,HAAO,PRKACA,ENO3,IDH3A,LMNA,TUBB6,LRRK1,CAPN1,PGAM1,PGAM2,BTRC,GRAP,ENO2,IFRD2,SKP1,TAF12,RAN,ALDH3A2,PSMD4,YPEL5,EGFR,SRM,PRKCE,TUBB2B,TUBA1B,PPP2R1B,NCK1,UTP20,TUBB2A,MME,ALDH1B1,TUBB1,COX5B,TUBA3C,ZDHHC17,LRRK2,TUBA4A,FHIT,VCAM1,MYH1,MYH2	-1.14032131786017	-0.345567715458677	65	190
GLYCOSPHINGOLIPID METABOLISM	GLYCOSPHINGOLIPID METABOLISM	0.169961977186312	0.260763581436533	1	PRKCZ,SRPK2,SMPD4,SRP54,AUP1,ERCC4,MEPCE,TFAP2A,CSNK1D,E2F4,RC3H2,FBXO6,GFPT1,MBD2,ATP6V1A,TNPO1,ELAVL1,SMPD1,PIGK,SULT2B1,XPO1,ABCE1,GLB1,TNPO2,HSPA4,PLAA,GBF1,BCL6,GFPT2,CASP7,SPTLC1,KAT2A,DDX6,GBA	1.10730662507611	0.3091576955837	34	152
METHIONINE AND CYSTEINE METABOLISM	METHIONINE AND CYSTEINE METABOLISM	0.172480620155039	0.261051749423842	1	PWP2,SMARCA5,NAA40,SAP18,BMS1,HDAC1,LARS,RARS,IARS,RRP9,MCM3AP,EPRS,DNAJC5,HSPH1,MARS,USO1,PUM1,SIN3A,GCN1,RB1,MARS2,NOP58,RRP12,ARID4B,GFPT1,RBBP7,MRPL58,SAP30BP,NOP56,USP7,AIMP2,DHX15,XPO1,DARS,NAT10,MTFMT,GOSR1,SAP30,GFPT2,CBX5,POLR2B,EEF1E1,CLINT1,IL4I1,THUMPD1	1.10842766603017	0.30866138845615	45	157
HISTIDINE METABOLISM	HISTIDINE METABOLISM	0.189088489687292	0.277958320749018	-1	HSPB2,CALM1,GNB1,PRDX2,PRKAR2B,PRKAR2A,ACSS2,ALDH1A1,ALDH1A2,ALDH2,CNDP1,BPGM,DNAJB4,ALDH3B1,AGPAT2,MYH11,MYH15,SLC27A1,ETFB,PSMD14,PGD,MAOA,PSMC3,PSMC5,ENO3,IDH3A,HNMT,MAPK3,LMNA,TUBB6,PGAM1,PGAM2,BTRC	-1.12703086778309	-0.343830244915379	33	176
GLYCOSPHINGOLIPID BIOSYNTHESIS - GLOBOSERIES	GLYCOSPHINGOLIPID BIOSYNTHESIS - GLOBOSERIES	0.1892075574283	0.277958320749018	-1	ALAD,ADH5,DMD,LAMC1,ST13,PC,MTHFD1,SELENBP1,ESD,RALA,CST4,RNH1,PYGM,OGN,PDHB,LUM,H2AFX,SLC2A1,AKT2,RRAS,KIT,CKB,SIRT2,PRELP,RALB,AKT3,FMOD,HIST1H1E,CRK,PYGB,PEPD,NAPRT,ENO2,CST6,SKP1,RAP2A,SOD1,DLAT,TXN,IFITM1,YPEL5,TUBA1B,PRPS2,SGTB,BCR,COX5B,TUBA3C,TUBA4A,TAF1,RC3H1,KRT5,FGFR1,MYH1	-1.13213577444672	-0.350966627144922	53	149
3-CHLOROACRYLIC ACID DEGRADATION	3-CHLOROACRYLIC ACID DEGRADATION	0.19109634551495	0.277958320749018	-1	HSPB2,CALM1,ADH5,GNB1,PRDX2,PRKAR2B,PRKAR2A,HADH,ACSS2,ALDH1A1,ALDH1A2,SERPINA3,ALDH2,SNTA1,BPGM,DNAJB4,ADH1A,FAM45A,MYH11,ADH1B,ADH4,ADH1C,MYH15,ETFB,PSMD14,PGD,PSMC3,ENO3,IDH3A,LMNA,ASS1,TUBB6,MAP1LC3B,ENO1,PGAM1,PGAM2,BTRC	-1.12499955847961	-0.34264090027659	37	180
CHONDROITIN SULFATE DEGRADATION	CHONDROITIN SULFATE DEGRADATION	0.218169304886442	0.311052333270357	-1	ST13,IGHG1,PTPN11,SOS2,CES1,PIK3CA,ACTA2,H2AFX,KIT,PAM,FGF2,PDGFRB,MAPK3,JAK1,FCGR2A,FLRT2,CBLB,RHOA,CRK,PDGFRA,FGF1,NAPRT,MAPK1,CBL,SOD1,ATP5C1,PIK3R1,SOS1,HRAS,YPEL5,NRAS,EGFR,KRAS,TUBA1B,B2M,COCH,SGTB,GALNS,IGKV4-1,RPS6KB1,TUBA3C,FCGR3A,TUBA4A	-1.1168459081196	-0.349533476837398	43	137
FATTY ACID ACTIVATION	FATTY ACID ACTIVATION	0.219402985074627	0.311052333270357	-1	CALM1,PC,NMT2,ALDH1A1,PYGL,ALDH2,ACSL1,ATP5B,PYGM,CYB5R3,BPGM,HIST1H2AB,ACSL6,PPP3CB,SLC27A1,GALT,PSMD14,H3F3A,PSMC3,ENO3,RTN3,FMO5,TUBB6,ACO2,PDHA1,HIST1H4A,PPP3CC,PYGB,ACSL4,HIST2H3A,ENO2,GPI,PFKM,DLD,SKP1,RRAGA,PFDN4,DLAT,PSMD4,COQ9,CYB5R2,EGFR,EPHX1,TUBB2B,ACSL5,TUBB2A,TUBB1,COPS5,LRRK2,RRAGB,TAF1,VCAM1,H2AFV,GAPDH	-1.11440251386239	-0.345170934699403	54	151
CARBON FIXATION	CARBON FIXATION	0.225010009342053	0.312202240297159	-1	ALDOC,PRDX2,PRKAR2B,PRKAR2A,ANXA1,PKLR,FER,SNCA,TKT,HBB,DMTN,AK3,MYH11,PHACTR4,MYH15,PSMD14,PRKACA,CKB,LDHB,MAPK3,GLUD2,EZH2,KANK4,CKM,ENO1,GLUD1,PGAM1,PGAM2,RHOA,PXN,PRKACB,SNX9,PSMD4,CD47,PRKD1,PGK1,TUBB2B,TUBA1B,PPP2R1B,PASK,TUBB2A,TUBA3C,TUBA4A,CKMT2,RC3H1,FGFR1,MYH1,MYH2,GAPDH,TRAF6	-1.10565978891294	-0.33800092505461	50	172
NUCLEOTIDE SUGAR METABOLISM	NUCLEOTIDE SUGAR METABOLISM	0.225789120214909	0.312202240297159	-1	CALM1,PRDX2,FOXO1,ILK,PTPN11,PECAM1,LAMTOR3,GAB2,MAP3K5,PIK3CA,STAT5A,STAT5B,ITGA2B,FOXO3,AKT2,EFNB1,KIT,ITGB3,MAPK3,TIAM1,LAMTOR2,AKT3,LAMTOR5,RHOA,FOXO4,TALDO1,RICTOR,ARRB1,GP6,APPL1,RRAGA,CBL,PEX19,VAV1,ARRB2,PIK3R1,ZAP70,SOS1,PGK1,RRAGC,EGFR,DNM2,NCK1,JAK2,CCDC88A,LAMTOR4,AKT1S1,IGKV4-1,RPS6KB1	-1.10667193050868	-0.339388045054285	49	166
DE NOVO FATTY ACID BIOSYNTHESIS	DE NOVO FATTY ACID BIOSYNTHESIS	0.230769230769231	0.314732529472991	1	SEC11A,SMARCA4,TMED2,NUP93,TK1,HDAC1,SRRM2,MOV10,TRIP12,EHMT2,CSNK1D,TPR,EPRS,CDYL,HSPH1,CLPX,SETDB1,FBXO6,RRP12,UBE2J2,GFPT1,TMED10,MIER1,MLH1,ELAVL1,PIGK,NXF1,SET,XPO1,DARS,RCC1	1.07516313097797	0.298065205291012	31	164
POLYUNSATURATED FATTY ACID BIOSYNTHESIS	POLYUNSATURATED FATTY ACID BIOSYNTHESIS	0.233239285234448	0.314732529472991	-1	CAMK1,HSPB2,PRKAR2B,PRKAR2A,PECR,VCL,HIST2H2AC,ACAA2,OGDH,GRK5,H2AFJ,HADHA,HIST1H2AB,HADHB,HIST2H2AB,PSMD14,H2AFX,RPGRIP1L,ATXN1L,PRKACA,YWHAG,OGDHL,MAPK3,EZH2,PSMA3,ECH1,ACO2,LAMTOR5,PRKACB,ENO2,PFKM,HIST1H2AA,MAPK1,PEX5,PFKL,YWHAE,ACTB,PSMD4,SURF4,UBE2N,COQ9,EGFR,PRKCE,TUBA1B	-1.10324437965134	-0.338540537551327	44	165
HEPARAN SULFATE DEGRADATION	HEPARAN SULFATE DEGRADATION	0.239855975626645	0.319807967502193	-1	IGHG1,PTPN11,SOS2,GAB2,CES1,PIK3CA,ACTA2,KIT,PAM,FGF2,PDGFRB,MAPK3,JAK1,FCGR2A,FLRT2,CBLB,RHOA,CRK,GNS,PDGFRA,FGF1,MSN,MAPK1,CBL,ATP5C1,SGSH,PIK3R1,SOS1,HRAS,NRAS,EGFR,KRAS,B2M,COCH,NCK1,GALNS,IGKV4-1,RPS6KB1,FCGR3A,TAF1,FGFR1	-1.10640592575424	-0.34732959093607	41	134
GLUTAMATE METABOLISM	GLUTAMATE METABOLISM	0.244121993819696	0.321666627150659	-1	CAMK1,STXBP1,GPX4,EPB41,SNTA1,RALA,GRK5,SNCA,HPGDS,AGO2,MYH11,GCLC,GCLM,NR3C1,GPT,MYH15,GRHPR,PSMD14,H2AFX,PGD,H3F3A,PSMC3,HAAO,PRKACA,YWHAG,MAPK3,ZDHHC6,CAPN1,NAPRT,HIST2H3A,SIRT5,GPT2,MAPK1,RICTOR,APCS,GLRX,PSMD4,COQ9,EIF1B,PRKCE,NCK1,AMY2B,TCF4,MCC,ZDHHC17,NQO1,TAF1,BTK,MYH1,MYH2,PFDN5,PIN1,GAPDH	-1.09756694804309	-0.336798366202877	53	165
SQUALENE AND CHOLESTEROL BIOSYNTHESIS	SQUALENE AND CHOLESTEROL BIOSYNTHESIS	0.291947694425327	0.380210950879496	-1	HSPB2,ACSL1,CYB5R3,LPL,AGO2,ADAMTSL4,ACSL6,ACAT2,ACAT1,CD36,PSMD14,YAP1,PRKACA,YWHAG,STARD13,RAD23A,MAPK3,LMNA,FMO5,EIF5A,HIST1H4A,EIF5A2,CYB5A,PXN,MAPK1,SKP1,RAP2A,PEX5,VCP,MECP2,CYB5R2,EGFR,EIF1B,EPHX1,RPS20,PPP2R1B,ACSL5,PASK	-1.07676664014419	-0.336990076013081	38	137
ELECTRON TRANSPORT CHAIN	ELECTRON TRANSPORT CHAIN	0.315410273515677	0.4060454095834	-1	HSPB2,NF2,SNCA,FAT4,ETFA,ATP5A1,NDUFA2,ETFB,NDUFA12,NDUFV2,COPS6,YWHAG,ETFDH,NDUFAF5,NDUFS1,NDUFA1,TUBB6,UQCRFS1,NDUFS3,PLCB1,CHCHD10,GADD45GIP1,NDUFA7,NDUFS8,COX6A1,NDUFB9,CRMP1,ACADVL,ACTB,ACTG1,DYNLL2,RPS28,NDUFA5,COQ9,NDUFS5,NDUFA13,TUBB2B,NDUFV1,NDUFAF7,TUBB2A,UQCRB,COX6B1,NDUFS6,ECSIT,TUBB1,COX5B,NDUFB4,NDUFB1,TAF1,NDUFA10,NDUFA6,CCT7,TIMM23,NDUFB10,PRDX4	-1.06047345151633	-0.32330062867984	55	179
PYRUVATE METABOLISM	PYRUVATE METABOLISM	0.341932016659949	0.431118516604443	-1	CALM1,PGLYRP2,PRKAR2B,PRKAR2A,PC,SHBG,PKLR,AKR1C3,ME1,AKR1C1,HAGH,PRPS1,AKR1C2,LDHD,ETFA,PSMD14,H3F3A,USP15,DST,IDH3A,ME3,MAPK3,HIST1H2BB,HIST1H2BD,TUBB6,MAP1LC3B,HIST2H2BF,HIST1H4A,GLO1,HIST2H3A,MAPK1,MYL1,PSMD4,TXN,UBE2N,EGFR,PRKCE,AKR7A2,TUBB2B,GOT1,TUBA1B	-1.04964225982408	-0.322092241240091	41	165
LIPOATE METABOLISM	LIPOATE METABOLISM	0.342585249801745	0.431118516604443	-1	HSPB2,PRKAR2A,PC,MTHFD1,PKLR,PEBP1,ACAA2,OGDH,PYGM,GMPR,DNAJB4,PDK4,PDHB,ATP5A1,SLC27A1,SDHB,DLST,PDK2,PSMD14,PSMC3,PSMC5,ENO3,OGDHL,EZH2,PDHA1,GCSH,HIST1H4A,PGAM1,PGAM2,PYGB,PEPD,PRKACB,PFKM,DLD,PFKL,YWHAE,DLAT,PSMD4,PPM1K,PGK1,GOT1,UTP20,RPA2,GYS1,SUCLG2,BCKDHA,PDP1,DBT,PDHX,TAF1	-1.04967990771599	-0.318342061011632	50	188
ARGININE AND PROLINE METABOLISM	ARGININE AND PROLINE METABOLISM	0.359806815132815	0.44775959216528	-1	CALM1,DMD,PRDX2,PRKAR2B,PRKAR2A,ALDH2,SNTA1,GRK5,PARK7,HBA1,ALDH3B1,MYH11,MYH15,ETFB,PSMD14,DNM1,PGD,MAOA,LMNA,CAV1,ASS1,MTAP,MTAP,HIST1H4A,CUL5,LYZ,PFKM,ARRB1,ASPH,MAST3,ARRB2,ACTB,NSFL1C,ALDH3A2,MAOB,PSMD4	-1.04210914856734	-0.319807557011193	36	163
PURINE METABOLISM	PURINE METABOLISM	0.424657534246575	0.522655426765016	1	EIF5B,PRPF19,ERCC4,POLR3A,PARP1,POLR3B,PAPOLA,RFC5,POLR2H,GMPS,CDK7,LIG3,POLR2A,CCNH,ERCC2,POLR2E,CUL4B,APEX1,ERCC5,LIG1,RRM1,XRCC1,DCK,USP7,ADSS,PRIM2,CUL4A,TCEA1,STRAP,POLR2B,PPAT,IMPDH1,RPA1,CHD1L,ISY1,POLR1A,POLG,IMPDH2,AQR,POLB,RFC3	1.00491601811252	0.279590274444663	41	156
GLYCOSPHINGOLIPID BIOSYNTHESIS - GANGLIOSERIES	GLYCOSPHINGOLIPID BIOSYNTHESIS - GANGLIOSERIES	0.442530887308124	0.538733254114238	1	INTS12,TK1,CBX8,NCOA5,BACH1,MEPCE,NUP214,TGS1,TFIP11,ZMYM2,ILKAP,E2F4,ABL1,INTS1,MARS2,FBXO6,HLA-DRA,MBD2,SDC1,PHF5A,M6PR,ELAVL1,SULT2B1,ABCE1,HNRNPD,GSPT1,VCAN,GLB1,SMC6	0.999659679820846	0.280439037380225	29	146
O-GLYCAN BIOSYNTHESIS	O-GLYCAN BIOSYNTHESIS	0.49476688867745	0.59584829604166	-1	SPTAN1,HPX,APOF,RSU1,DCTN2,DCTN4,PARVA,DCTN5,OGN,DCTN6,LUM,PIK3CA,DYNC2H1,DCTN1,VSIG4,PRELP,PAFAH1B1,DCTN3,FMOD,DYNC1LI2,ENO2,VPS36,ITGB1,TAF12,PEX19,DYNLL2,ZAP70,CEP250,OSBPL1A,EGFR,DYNC1I1,MMP9,HLA-DPA1,SMAD3,TGFB1,SUCLG2,COPS5	-0.983663015354691	-0.304939476817573	37	149
VITAMIN B3 (NICOTINATE AND NICOTINAMIDE) METABOLISM	VITAMIN B3 (NICOTINATE AND NICOTINAMIDE) METABOLISM	0.520428667113195	0.610215053763441	-1	CALM1,EPB41,ACSL1,CYB5R3,HBA1,HIST1H2AB,PNP,CAV2,ACSL6,NT5E,PSMD14,FOXO3,PRKACA,YWHAG,BST1,HNMT,CD81,MAPK3,LMNA,CUTC,FMO5,MTAP,ENO1,DEFA1,FBXW11,NDUFS3,ZHX1,CYB5A,PRKACB,LBP,AFF1,MAPK1,NME7,CHCHD10,HIST1H1A,LYRM1,YWHAE,ACTB,COQ9,CYB5R2,EGFR,FLOT2,EPHX1	-0.975108497709978	-0.298756223402064	43	167
STARCH AND SUCROSE METABOLISM	STARCH AND SUCROSE METABOLISM	0.522995361166335	0.610215053763441	-1	CALM1,PRDX2,CAT,PRKAR2B,PRKAR2A,DCTN4,PYGL,TNS2,GRK5,AGO3,PYGM,HPGDS,GBE1,GIPC2,AGO2,TRAPPC2,SH3GLB1,GYG2,GIPC3,PSMD14,PSMB1,PRKACA,LMNA,AGO4,STBD1,PGAM1,PGAM2,PYGB,KATNA1,PHKA2,S100A1,PRKACB,PRKAB2	-0.976428854958996	-0.296381427439677	33	186
VITAMIN B1 (THIAMIN) METABOLISM	VITAMIN B1 (THIAMIN) METABOLISM	0.523041474654378	0.610215053763441	-1	TONSL,HSPB2,HIST2H2AC,OGDH,H2AFJ,PDK4,HIST1H2AB,PDHB,HIST2H2AB,YOD1,DLST,TPK1,PDK2,PSMD14,H2AFX,H3F3A,PSMC3,YWHAG,OGDHL,MAPK3,HIST1H2BB,HIST1H2BD,EZH2,HIST2H2BF,PDHA1,GCSH,HIST1H4A,PNPLA6,HIST2H3A,HIST1H2AA,MAPK1,DLD,SKP1,VCP,DLAT,PSMD4,ORC3,THTPA,EGFR,PRKCE	-0.971860501315061	-0.300610392322269	40	153
LYSINE METABOLISM	LYSINE METABOLISM	0.537295572397288	0.620382516582435	1	KDM6A,RARA,HDAC1,ATRX,TRIM28,HDAC3,PHF8,ATF7IP,MEN1,POLR2H,SETDB1,RB1,RBL2,POLR2A,POLR2E,NCOA2,KMT2B,RBBP7,NCOR1,CTCF,CAMKMT,HCFC1,YY1,AIMP2,SET,PLOD1,MAP3K2,ASH2L,UBE2L6,PPP1R8,HSPA4,SIRT1,PCGF2,CBX5,POLR2B,PYGO2,KMT5B,RBBP5,SHMT2,UBE2E2,CBFB,WDR82,SETD1A,BCL9L,NCOA3,MPHOSPH8,CXXC1,SMYD3,PHF1,WDR5	0.971368152322415	0.26610127795048	50	179
GLYCOSPHINGOLIPID BIOSYNTHESIS - LACTOSERIES	GLYCOSPHINGOLIPID BIOSYNTHESIS - LACTOSERIES	0.5451518934665	0.623030735390286	-1	NID2,APOB,ALDH1A1,RBP4,LGALS1,TTR,BTBD1,OGN,HSPG2,SELL,LAMA5,LUM,PRDX3,PRELP,FMOD,CRK,GNPTG,ITGB1,APC,ACTG1,LTF,ZAP70,SOS1,EGFR,MMP9,SMAD3,TGFB1	-0.962912598598217	-0.303330739595487	27	128
N-GLYCAN DEGRADATION	N-GLYCAN DEGRADATION	0.586497326203209	0.663512126613731	-1	ALB,MAN2C1,ST13,PC,VIM,VCL,PPIE,HBB,SOS2,HBA1,BPGM,DNAJB4,PCMT1,PPIA,DLST,H2AFX,RPL22,H3F3A,ENO3,RPL22L1,HIST1H2BB,CAV1,HIST1H2BD,HIST2H2BF,PSMA3,RBPMS,USP42,PGAM1,PGAM2,CRK,ENGASE,D2HGDH,NAPRT,TNFAIP3,HIST2H3A,ENO2,ATP6AP2,PEX5,YWHAE,VCP,SOD1	-0.949275880489363	-0.290581987143073	41	170
KERATAN SULFATE DEGRADATION	KERATAN SULFATE DEGRADATION	0.624950179354324	0.69427593623163	1	CCNK,CHUK,TK1,RGPD1,MARK2,BACH1,MEPCE,NUP214,TGS1,TFIP11,FGFR1OP,NUDT21,E2F4,ABL1,VAV2,TAX1BP1,MADD,RBL2,MARS2,NOSIP,FBXO6,CCNH,JUNB,CDK5,M6PR,ABCE1,HNRNPD,GLB1,RCC1,SMC6,KEAP1,PAK4	0.951441473201902	0.261598864168494	32	172
C5-BRANCHED DIBASIC ACID METABOLISM	C5-BRANCHED DIBASIC ACID METABOLISM	0.626088121066024	0.69427593623163	-1	ADH5,DMD,LAMC1,PC,AK1,MTHFD1,ESD,RALA,PYGM,ETFA,SUCLA2,PDHB,PSMD14,SLC2A1,RRAS,PSMC5,KIT,CKB,LDHB,IDH3A,SUCLG1,AGO4,RALB,ACADM,HIST1H1E,PYGB,PEPD,ARRB1,SKP1,RAP2A,DLAT,ARRB2,VPS4A,ATP5C1,TXN,COQ9,EGFR,APRT,INO80,PPP2R1B,PRPS2,RPA2,BCR,RPS6KB1,SUCLG2,COX5B,TAF1,FECH,FGFR1,MYH1,CCT7,UQCRC2	-0.934399424808787	-0.286241872082115	52	169
PUTATIVE ANTI-INFLAMMATORY METABOLITES FORMATION FROM EPA	PUTATIVE ANTI-INFLAMMATORY METABOLITES FORMATION FROM EPA	0.683406990759341	0.750391812340486	-1	ACSL1,AGO3,CYB5R3,AGO2,CAV2,ACSL6,NR3C1,H2AFX,PTGIS,PRKACA,PSMC5,ATP5E,MGST1,NDUFAF5,CD81,MAPK3,CAV1,AGO4,CBR3,FMO5,ECH1,NDUFS3,COPS7A,PRKACB,PFKM,RICTOR,CAMK2G,PEX5,PFKL,YWHAE,VCP,ARRB2,PIK3R1,NDUFA5,COQ9,CYB5R2,EGFR,PRKCE,EPHX1,ACSL5,EHHADH,BCR,EPHX2,BCKDHA,COPS5,CELF2,LRRK2	-0.913518207859965	-0.279845165842696	47	169
FRUCTOSE AND MANNOSE METABOLISM	FRUCTOSE AND MANNOSE METABOLISM	0.690092470277411	0.750391812340486	-1	BRMS1L,ALDOC,PRDX2,PEA15,ACTR5,FUK,AKR1C3,ATP5B,SNCA,TKT,AKR1C1,HBB,PRPS1,AKR1C2,FN3KRP,PTGDS,ATP5A1,PPP3CB,PSMD14,PRKACA,CKB,LDHB,ACTN3,GLUD2,CKM,ENO1,HIST1H4A,GLUD1,PGAM1,PGAM2,RHOA,HIST1H1D	-0.916231546966703	-0.277658619160603	32	190
NITROGEN METABOLISM	NITROGEN METABOLISM	0.720187165775401	0.768746608790016	-1	KIF14,CA4,PRDX2,LAMC1,ATG101,ESD,ATP5B,NF1,DNAJB4,CA3,HADHA,CA1,SLC4A1,ATP5A1,PSMD14,SLC2A1,PGD,RRAS,PSMC3,KIT,DNPEP,USP42,HIST1H1E,EXOC6B,PLCB1,DLD,PFDN4,RAP2A,PEX19,DLAT,ATP5C1,PSMD4,TXN,EGFR,TPI1,INO80,GOT1	-0.901097420085152	-0.275664522376968	37	171
PORPHYRIN METABOLISM	PORPHYRIN METABOLISM	0.72069994574064	0.768746608790016	-1	ALAD,HSPB2,FOXO1,HMBS,CFH,PTPN11,UROS,CES1,MYH11,SUCLA2,UROD,PIK3CA,MYH15,PSMD14,H3F3A,PRKACA,TMSB10,FGF2,MAPK3,USP42,FLRT2,MAP2K1,FGF1,PRKACB,HIST2H3A,CAMK2B,PLCB1,MAPK1,CBL,YWHAE,PSMD4,PIK3R1,COQ9,SOS1,HRAS,NRAS,EGFR,PRKCE,KRAS,PPP2R1B,MME,COPS5,ZDHHC17,TAF1,FECH,FGFR1,MYH1,MYH2,PIN1	-0.89713692632957	-0.277725536293628	49	152
VITAMIN B9 (FOLATE) METABOLISM	VITAMIN B9 (FOLATE) METABOLISM	0.739973262032086	0.781858541015034	-1	CAMK1,CALM1,GNB1,MTHFD1,ILK,FKBP1A,SHMT1,ALDH1L1,HEBP2,DNAJB4,ADAL,CAPZA2,PSMD14,TSC22D1,PSMC3,PSMB1,C10ORF76,MAPK3,GLUD2,PHLDA3,FAM96B,MAP1LC3B,GCSH,FBXW11,NDUFS3,CS,CASP4,MAPK1,CAPZA1,SKP1	-0.893087919880941	-0.273382340988896	30	170
SIALIC ACID METABOLISM	SIALIC ACID METABOLISM	0.770599613152805	0.806608940870225	1	ZBED1,ARFGAP1,TK1,CDKN2AIP,TMED9,INPP5F,MEPCE,MOV10,TMED4,CYFIP2,E2F4,ABL1,HSPH1,MARS2,NOSIP,FBXO6,STAU1,JUNB,TMED10,ATP6V1A,CYFIP1,MMS19,ELAVL1,NXF1,ABCE1,GLB1,RCC1,KEAP1,OSBPL10,HSPA4,RSBN1L,ATP6V0A1,SCAMP2,NTMT1,DEGS1,PEX14,EIF4EBP2,KRT8,MUC1,TFAP4,MAX,KRT18,NCKAP1,CNBP	0.910835101666182	0.25339439789705	44	159
DRUG METABOLISM - OTHER ENZYMES	DRUG METABOLISM - OTHER ENZYMES	0.816181953765846	0.840836600648	1	EIF5B,NAA40,SEC23B,TK1,TNRC6B,COPZ1,AHSA1,TPMT,E2F4,FUS,FOSL2,POLR2H,GMPS,UCKL1,SETDB1,RB1,FBXO6,LRIF1,NBN,ZNF16,CTDP1,UPF2,KPNA1,USP7,DVL2,XPO1,CLP1	0.892499993143711	0.251134703006873	27	144
GLYCOSAMINOGLYCAN DEGRADATION	GLYCOSAMINOGLYCAN DEGRADATION	0.823297539758054	0.840836600648	-1	ST13,VIM,LYVE1,IGHG1,PTPN11,DNAJB4,CES1,PIK3CA,H2AFX,PAM,FGF2,MAPK3,USP42,FLRT2,CRK,GNS,FGF1,NAPRT,MSN,MAPK1,ATP6AP2,CBL,VCP,SOD1,SGSH,PIK3R1,SOS1,HRAS,YPEL5,NRAS,EGFR,KRAS,TUBA1B,COCH,NCK1,SGTB,GALNS,LGALS3,TUBA3C,TUBA4A,TAF1	-0.857382157884883	-0.265791904927791	41	149
BLOOD GROUP BIOSYNTHESIS	BLOOD GROUP BIOSYNTHESIS	0.825821661350714	0.840836600648	-1	NID2,APOB,ALDH1A1,LGALS1,TTR,BTBD1,OGN,HSPG2,SELL,LAMA5,LUM,PRDX3,RPIA,PRELP,FMOD,GNPTG,ITGB1,APC,ACTG1,LTF,ZAP70,SOS1,COL14A1,EGFR,MFN2,MMP9,SMAD3,TGFB1	-0.850422794020077	-0.26742890492879	28	131
GLUTATHIONE METABOLISM	GLUTATHIONE METABOLISM	0.867332002661344	0.875145804487122	-1	AGT,GPX4,VIM,SELENBP1,PPIE,MPST,GPX1,ACSL1,GPX3,HPGDS,GCLC,GCLM,ACSL6,PPIA,PSMD14,ENPEP,PSMC3,KATNB1,CD81,FAM96B,USP42,HIST1H4A,COPS7A,TST,MSRA,PLCB1,DLD,SKP1,YWHAE,VCP,GPX2,GLRX,PSMD4,TXN,THG1L,COQ9	-0.844459432731875	-0.257624437694802	36	176
PROTEOGLYCAN BIOSYNTHESIS	PROTEOGLYCAN BIOSYNTHESIS	0.903423423423423	0.903423423423423	1	CASC3,CBX8,GOLIM4,ILKAP,CKAP4,E2F4,TNC,RBL2,POLR2A,FBXO6,CHSY1,HLA-DRA,XRN1,SDC1,PHF5A,XIAP,ELAVL1,ARFGEF2,SULT2B1,ARFGEF1,HEATR3,HNRNPD,GSPT1,VCAN,HAUS7,UGGT1	0.86041607789784	0.244776094595275	26	133
